# Supplementary material for: Arsenite oxidase in complex with antimonite and arsenite oxyanions: Insights into the catalytic mechanism
Source: J Biol Chem. 2023 Jul 11;299(8):105036. doi: 10.1016/j.jbc.2023.105036 (PMC10448176; doi:10.1016/j.jbc.2023.105036)
Supplement: NT26Aio_Sb_d_PDB_ID_8CCQ.cif [file mmc3.zip › mmc3.cif]

data_XXXX
# 
_database_2.database_id     PDB 
_database_2.database_code   XXXX 
# 
_pdbx_database_status.entry_id                           XXXX 
_pdbx_database_status.ndb_tid                            ? 
_pdbx_database_status.status_code                        . 
_pdbx_database_status.status_code_sf                     ? 
_pdbx_database_status.status_code_mr                     ? 
_pdbx_database_status.status_code_cs                     ? 
_pdbx_database_status.status_coordinates_in_NDB          ? 
_pdbx_database_status.recvd_deposit_form                 ? 
_pdbx_database_status.date_deposition_form               ? 
_pdbx_database_status.recvd_coordinates                  ? 
_pdbx_database_status.date_coordinates                   ? 
_pdbx_database_status.recvd_struct_fact                  ? 
_pdbx_database_status.date_struct_fact                   ? 
_pdbx_database_status.recvd_internal_approval            ? 
_pdbx_database_status.recvd_nmr_constraints              ? 
_pdbx_database_status.date_nmr_constraints               ? 
_pdbx_database_status.recvd_chemical_shifts              ? 
_pdbx_database_status.date_chemical_shifts               ? 
_pdbx_database_status.recvd_manuscript                   ? 
_pdbx_database_status.date_manuscript                    ? 
_pdbx_database_status.name_depositor                     ? 
_pdbx_database_status.pdbx_annotator                     ? 
_pdbx_database_status.recvd_author_approval              ? 
_pdbx_database_status.date_author_approval               ? 
_pdbx_database_status.recvd_initial_deposition_date      ? 
_pdbx_database_status.date_submitted                     ? 
_pdbx_database_status.author_approval_type               ? 
_pdbx_database_status.author_release_status_code         ? 
_pdbx_database_status.auth_req_rel_date                  ? 
_pdbx_database_status.date_revised                       ? 
_pdbx_database_status.revision_id                        ? 
_pdbx_database_status.replaced_entry_id                  ? 
_pdbx_database_status.revision_description               ? 
_pdbx_database_status.date_of_NDB_release                ? 
_pdbx_database_status.date_released_to_PDB               ? 
_pdbx_database_status.date_of_PDB_release                ? 
_pdbx_database_status.date_of_sf_release                 ? 
_pdbx_database_status.date_of_mr_release                 ? 
_pdbx_database_status.date_of_cs_release                 ? 
_pdbx_database_status.date_hold_coordinates              ? 
_pdbx_database_status.date_hold_struct_fact              ? 
_pdbx_database_status.hold_for_publication               ? 
_pdbx_database_status.date_hold_nmr_constraints          ? 
_pdbx_database_status.date_hold_chemical_shifts          ? 
_pdbx_database_status.dep_release_code_coordinates       ? 
_pdbx_database_status.dep_release_code_struct_fact       ? 
_pdbx_database_status.dep_release_code_nmr_constraints   ? 
_pdbx_database_status.dep_release_code_chemical_shifts   ? 
_pdbx_database_status.dep_release_code_sequence          ? 
_pdbx_database_status.pdb_date_of_author_approval        ? 
_pdbx_database_status.deposit_site                       ? 
_pdbx_database_status.process_site                       ? 
_pdbx_database_status.skip_PDB_REMARK                    ? 
_pdbx_database_status.SG_entry                           ? 
_pdbx_database_status.date_begin_deposition              ? 
_pdbx_database_status.date_author_release_request        ? 
_pdbx_database_status.date_begin_release_preparation     ? 
_pdbx_database_status.date_begin_processing              ? 
_pdbx_database_status.date_end_processing                ? 
_pdbx_database_status.pdb_format_compatible              Y 
_pdbx_database_status.title_suppression                  ? 
_pdbx_database_status.methods_development_category       ? 
# 
loop_
_entity_poly.entity_id 
_entity_poly.type 
_entity_poly.nstd_linkage 
_entity_poly.nstd_monomer 
_entity_poly.pdbx_seq_one_letter_code 
_entity_poly.pdbx_seq_one_letter_code_can 
_entity_poly.pdbx_sequence_evidence_code 
_entity_poly.pdbx_strand_id 
_entity_poly.pdbx_target_identifier 
1 "polypeptide(L)" no no 
;AFKRHIDRLPIIPADAKKHNVTCHFCIVGCGYHAYTWPINKQGGTDPQNNIFGVDLSEQQQAESDAWYSPSMYNVVKQDG
RDVHVVIKPDHECVVNSGLGSVRGARMAETSFSEARNTQQQRLTDPLVWRYGQMQPTSWDDALDLVARVTAKIVKEKGED
ALIVSAFDHGGAGGGYENTWGTGKLYFEAMKVKNIRIHNRPAYNSEVHGTRDMGVGELNNCYEDAELADTIVAVGTNALE
TQTNYFLNHWIPNLRGESLGKKKELMPEEPHEAGRIIIVDPRRTVTVNACEQTAGADNVLHLAINSGTDLALFNALFTYI
ADKGWVDRDFIDKSTLREGTARPPLYPARGVSEANPGHLSSFEDAVEGCRMSIEEAAEITGLDAAQIIKAAEWIGMPKEG
GKRRRVMFGYEKGLIWGNDNYRTNGALVNLALATGNIGRPGGGVVRLGGHQEGYVRPSDAHVGRPAAYVDQLLIGGQGGV
HHIWGCDHYKTTLNAHEFKRVYKKRTDMVKDAMSAAPYGDREAMVNAIVDAINQGGLFAVNVDIIPTKIGEACHVILPAA
TSGEMNLTSMNGERRMRLTERYMDPPGQSMPDCLIAARLANTMERVLTEMGDVGYAAQFKGFDWQTEEDAFMDGYNKNAH
GGEFVTYERLSAMGTNGFQEPATGFTDGKIEGTQRLYTDGVFSTDDGKARFMDAPWRGLQAPGKQQQKDSHKYLINNGRA
NVVWQSAYLDQENDFVMDRFPYPFIEMNPEDMAEAGLKEGDLVEIYNDAGATQAMAYPTPTARRGETFMLFGFPTGVQGN
VTSAGTNELIIPNYKQTWGNIRKISDAPRNVAHLSFKSKEYQS
;
;AFKRHIDRLPIIPADAKKHNVTCHFCIVGCGYHAYTWPINKQGGTDPQNNIFGVDLSEQQQAESDAWYSPSMYNVVKQDG
RDVHVVIKPDHECVVNSGLGSVRGARMAETSFSEARNTQQQRLTDPLVWRYGQMQPTSWDDALDLVARVTAKIVKEKGED
ALIVSAFDHGGAGGGYENTWGTGKLYFEAMKVKNIRIHNRPAYNSEVHGTRDMGVGELNNCYEDAELADTIVAVGTNALE
TQTNYFLNHWIPNLRGESLGKKKELMPEEPHEAGRIIIVDPRRTVTVNACEQTAGADNVLHLAINSGTDLALFNALFTYI
ADKGWVDRDFIDKSTLREGTARPPLYPARGVSEANPGHLSSFEDAVEGCRMSIEEAAEITGLDAAQIIKAAEWIGMPKEG
GKRRRVMFGYEKGLIWGNDNYRTNGALVNLALATGNIGRPGGGVVRLGGHQEGYVRPSDAHVGRPAAYVDQLLIGGQGGV
HHIWGCDHYKTTLNAHEFKRVYKKRTDMVKDAMSAAPYGDREAMVNAIVDAINQGGLFAVNVDIIPTKIGEACHVILPAA
TSGEMNLTSMNGERRMRLTERYMDPPGQSMPDCLIAARLANTMERVLTEMGDVGYAAQFKGFDWQTEEDAFMDGYNKNAH
GGEFVTYERLSAMGTNGFQEPATGFTDGKIEGTQRLYTDGVFSTDDGKARFMDAPWRGLQAPGKQQQKDSHKYLINNGRA
NVVWQSAYLDQENDFVMDRFPYPFIEMNPEDMAEAGLKEGDLVEIYNDAGATQAMAYPTPTARRGETFMLFGFPTGVQGN
VTSAGTNELIIPNYKQTWGNIRKISDAPRNVAHLSFKSKEYQS
;
"derived from coordinates" A,C,E,G ? 
2 "polypeptide(L)" no no 
;AAGVEYPANRLANISELTLNEPLDVAYPDEDAAGVLLKLGTRVEGGVGPDGDIVGFSTICPHKGFPLSYSADNKTFNCPG
HFSVFDPEKGGQQVWGQATQNLPQYVLRVADNGDIFAEGVDELIYGRLSNVL
;
;AAGVEYPANRLANISELTLNEPLDVAYPDEDAAGVLLKLGTRVEGGVGPDGDIVGFSTICPHKGFPLSYSADNKTFNCPG
HFSVFDPEKGGQQVWGQATQNLPQYVLRVADNGDIFAEGVDELIYGRLSNVL
;
"derived from coordinates" B,D,F,H ? 
# 
loop_
_entity_poly_seq.entity_id 
_entity_poly_seq.num 
_entity_poly_seq.mon_id 
_entity_poly_seq.hetero 
1 1   ALA n 
1 2   PHE n 
1 3   LYS n 
1 4   ARG n 
1 5   HIS n 
1 6   ILE n 
1 7   ASP n 
1 8   ARG n 
1 9   LEU n 
1 10  PRO n 
1 11  ILE n 
1 12  ILE n 
1 13  PRO n 
1 14  ALA n 
1 15  ASP n 
1 16  ALA n 
1 17  LYS n 
1 18  LYS n 
1 19  HIS n 
1 20  ASN n 
1 21  VAL n 
1 22  THR n 
1 23  CYS n 
1 24  HIS n 
1 25  PHE n 
1 26  CYS n 
1 27  ILE n 
1 28  VAL n 
1 29  GLY n 
1 30  CYS n 
1 31  GLY n 
1 32  TYR n 
1 33  HIS n 
1 34  ALA n 
1 35  TYR n 
1 36  THR n 
1 37  TRP n 
1 38  PRO n 
1 39  ILE n 
1 40  ASN n 
1 41  LYS n 
1 42  GLN n 
1 43  GLY n 
1 44  GLY n 
1 45  THR n 
1 46  ASP n 
1 47  PRO n 
1 48  GLN n 
1 49  ASN n 
1 50  ASN n 
1 51  ILE n 
1 52  PHE n 
1 53  GLY n 
1 54  VAL n 
1 55  ASP n 
1 56  LEU n 
1 57  SER n 
1 58  GLU n 
1 59  GLN n 
1 60  GLN n 
1 61  GLN n 
1 62  ALA n 
1 63  GLU n 
1 64  SER n 
1 65  ASP n 
1 66  ALA n 
1 67  TRP n 
1 68  TYR n 
1 69  SER n 
1 70  PRO n 
1 71  SER n 
1 72  MET n 
1 73  TYR n 
1 74  ASN n 
1 75  VAL n 
1 76  VAL n 
1 77  LYS n 
1 78  GLN n 
1 79  ASP n 
1 80  GLY n 
1 81  ARG n 
1 82  ASP n 
1 83  VAL n 
1 84  HIS n 
1 85  VAL n 
1 86  VAL n 
1 87  ILE n 
1 88  LYS n 
1 89  PRO n 
1 90  ASP n 
1 91  HIS n 
1 92  GLU n 
1 93  CYS n 
1 94  VAL n 
1 95  VAL n 
1 96  ASN n 
1 97  SER n 
1 98  GLY n 
1 99  LEU n 
1 100 GLY n 
1 101 SER n 
1 102 VAL n 
1 103 ARG n 
1 104 GLY n 
1 105 ALA n 
1 106 ARG n 
1 107 MET n 
1 108 ALA n 
1 109 GLU n 
1 110 THR n 
1 111 SER n 
1 112 PHE n 
1 113 SER n 
1 114 GLU n 
1 115 ALA n 
1 116 ARG n 
1 117 ASN n 
1 118 THR n 
1 119 GLN n 
1 120 GLN n 
1 121 GLN n 
1 122 ARG n 
1 123 LEU n 
1 124 THR n 
1 125 ASP n 
1 126 PRO n 
1 127 LEU n 
1 128 VAL n 
1 129 TRP n 
1 130 ARG n 
1 131 TYR n 
1 132 GLY n 
1 133 GLN n 
1 134 MET n 
1 135 GLN n 
1 136 PRO n 
1 137 THR n 
1 138 SER n 
1 139 TRP n 
1 140 ASP n 
1 141 ASP n 
1 142 ALA n 
1 143 LEU n 
1 144 ASP n 
1 145 LEU n 
1 146 VAL n 
1 147 ALA n 
1 148 ARG n 
1 149 VAL n 
1 150 THR n 
1 151 ALA n 
1 152 LYS n 
1 153 ILE n 
1 154 VAL n 
1 155 LYS n 
1 156 GLU n 
1 157 LYS n 
1 158 GLY n 
1 159 GLU n 
1 160 ASP n 
1 161 ALA n 
1 162 LEU n 
1 163 ILE n 
1 164 VAL n 
1 165 SER n 
1 166 ALA n 
1 167 PHE n 
1 168 ASP n 
1 169 HIS n 
1 170 GLY n 
1 171 GLY n 
1 172 ALA n 
1 173 GLY n 
1 174 GLY n 
1 175 GLY n 
1 176 TYR n 
1 177 GLU n 
1 178 ASN n 
1 179 THR n 
1 180 TRP n 
1 181 GLY n 
1 182 THR n 
1 183 GLY n 
1 184 LYS n 
1 185 LEU n 
1 186 TYR n 
1 187 PHE n 
1 188 GLU n 
1 189 ALA n 
1 190 MET n 
1 191 LYS n 
1 192 VAL n 
1 193 LYS n 
1 194 ASN n 
1 195 ILE n 
1 196 ARG n 
1 197 ILE n 
1 198 HIS n 
1 199 ASN n 
1 200 ARG n 
1 201 PRO n 
1 202 ALA n 
1 203 TYR n 
1 204 ASN n 
1 205 SER n 
1 206 GLU n 
1 207 VAL n 
1 208 HIS n 
1 209 GLY n 
1 210 THR n 
1 211 ARG n 
1 212 ASP n 
1 213 MET n 
1 214 GLY n 
1 215 VAL n 
1 216 GLY n 
1 217 GLU n 
1 218 LEU n 
1 219 ASN n 
1 220 ASN n 
1 221 CYS n 
1 222 TYR n 
1 223 GLU n 
1 224 ASP n 
1 225 ALA n 
1 226 GLU n 
1 227 LEU n 
1 228 ALA n 
1 229 ASP n 
1 230 THR n 
1 231 ILE n 
1 232 VAL n 
1 233 ALA n 
1 234 VAL n 
1 235 GLY n 
1 236 THR n 
1 237 ASN n 
1 238 ALA n 
1 239 LEU n 
1 240 GLU n 
1 241 THR n 
1 242 GLN n 
1 243 THR n 
1 244 ASN n 
1 245 TYR n 
1 246 PHE n 
1 247 LEU n 
1 248 ASN n 
1 249 HIS n 
1 250 TRP n 
1 251 ILE n 
1 252 PRO n 
1 253 ASN n 
1 254 LEU n 
1 255 ARG n 
1 256 GLY n 
1 257 GLU n 
1 258 SER n 
1 259 LEU n 
1 260 GLY n 
1 261 LYS n 
1 262 LYS n 
1 263 LYS n 
1 264 GLU n 
1 265 LEU n 
1 266 MET n 
1 267 PRO n 
1 268 GLU n 
1 269 GLU n 
1 270 PRO n 
1 271 HIS n 
1 272 GLU n 
1 273 ALA n 
1 274 GLY n 
1 275 ARG n 
1 276 ILE n 
1 277 ILE n 
1 278 ILE n 
1 279 VAL n 
1 280 ASP n 
1 281 PRO n 
1 282 ARG n 
1 283 ARG n 
1 284 THR n 
1 285 VAL n 
1 286 THR n 
1 287 VAL n 
1 288 ASN n 
1 289 ALA n 
1 290 CYS n 
1 291 GLU n 
1 292 GLN n 
1 293 THR n 
1 294 ALA n 
1 295 GLY n 
1 296 ALA n 
1 297 ASP n 
1 298 ASN n 
1 299 VAL n 
1 300 LEU n 
1 301 HIS n 
1 302 LEU n 
1 303 ALA n 
1 304 ILE n 
1 305 ASN n 
1 306 SER n 
1 307 GLY n 
1 308 THR n 
1 309 ASP n 
1 310 LEU n 
1 311 ALA n 
1 312 LEU n 
1 313 PHE n 
1 314 ASN n 
1 315 ALA n 
1 316 LEU n 
1 317 PHE n 
1 318 THR n 
1 319 TYR n 
1 320 ILE n 
1 321 ALA n 
1 322 ASP n 
1 323 LYS n 
1 324 GLY n 
1 325 TRP n 
1 326 VAL n 
1 327 ASP n 
1 328 ARG n 
1 329 ASP n 
1 330 PHE n 
1 331 ILE n 
1 332 ASP n 
1 333 LYS n 
1 334 SER n 
1 335 THR n 
1 336 LEU n 
1 337 ARG n 
1 338 GLU n 
1 339 GLY n 
1 340 THR n 
1 341 ALA n 
1 342 ARG n 
1 343 PRO n 
1 344 PRO n 
1 345 LEU n 
1 346 TYR n 
1 347 PRO n 
1 348 ALA n 
1 349 ARG n 
1 350 GLY n 
1 351 VAL n 
1 352 SER n 
1 353 GLU n 
1 354 ALA n 
1 355 ASN n 
1 356 PRO n 
1 357 GLY n 
1 358 HIS n 
1 359 LEU n 
1 360 SER n 
1 361 SER n 
1 362 PHE n 
1 363 GLU n 
1 364 ASP n 
1 365 ALA n 
1 366 VAL n 
1 367 GLU n 
1 368 GLY n 
1 369 CYS n 
1 370 ARG n 
1 371 MET n 
1 372 SER n 
1 373 ILE n 
1 374 GLU n 
1 375 GLU n 
1 376 ALA n 
1 377 ALA n 
1 378 GLU n 
1 379 ILE n 
1 380 THR n 
1 381 GLY n 
1 382 LEU n 
1 383 ASP n 
1 384 ALA n 
1 385 ALA n 
1 386 GLN n 
1 387 ILE n 
1 388 ILE n 
1 389 LYS n 
1 390 ALA n 
1 391 ALA n 
1 392 GLU n 
1 393 TRP n 
1 394 ILE n 
1 395 GLY n 
1 396 MET n 
1 397 PRO n 
1 398 LYS n 
1 399 GLU n 
1 400 GLY n 
1 401 GLY n 
1 402 LYS n 
1 403 ARG n 
1 404 ARG n 
1 405 ARG n 
1 406 VAL n 
1 407 MET n 
1 408 PHE n 
1 409 GLY n 
1 410 TYR n 
1 411 GLU n 
1 412 LYS n 
1 413 GLY n 
1 414 LEU n 
1 415 ILE n 
1 416 TRP n 
1 417 GLY n 
1 418 ASN n 
1 419 ASP n 
1 420 ASN n 
1 421 TYR n 
1 422 ARG n 
1 423 THR n 
1 424 ASN n 
1 425 GLY n 
1 426 ALA n 
1 427 LEU n 
1 428 VAL n 
1 429 ASN n 
1 430 LEU n 
1 431 ALA n 
1 432 LEU n 
1 433 ALA n 
1 434 THR n 
1 435 GLY n 
1 436 ASN n 
1 437 ILE n 
1 438 GLY n 
1 439 ARG n 
1 440 PRO n 
1 441 GLY n 
1 442 GLY n 
1 443 GLY n 
1 444 VAL n 
1 445 VAL n 
1 446 ARG n 
1 447 LEU n 
1 448 GLY n 
1 449 GLY n 
1 450 HIS n 
1 451 GLN n 
1 452 GLU n 
1 453 GLY n 
1 454 TYR n 
1 455 VAL n 
1 456 ARG n 
1 457 PRO n 
1 458 SER n 
1 459 ASP n 
1 460 ALA n 
1 461 HIS n 
1 462 VAL n 
1 463 GLY n 
1 464 ARG n 
1 465 PRO n 
1 466 ALA n 
1 467 ALA n 
1 468 TYR n 
1 469 VAL n 
1 470 ASP n 
1 471 GLN n 
1 472 LEU n 
1 473 LEU n 
1 474 ILE n 
1 475 GLY n 
1 476 GLY n 
1 477 GLN n 
1 478 GLY n 
1 479 GLY n 
1 480 VAL n 
1 481 HIS n 
1 482 HIS n 
1 483 ILE n 
1 484 TRP n 
1 485 GLY n 
1 486 CYS n 
1 487 ASP n 
1 488 HIS n 
1 489 TYR n 
1 490 LYS n 
1 491 THR n 
1 492 THR n 
1 493 LEU n 
1 494 ASN n 
1 495 ALA n 
1 496 HIS n 
1 497 GLU n 
1 498 PHE n 
1 499 LYS n 
1 500 ARG n 
1 501 VAL n 
1 502 TYR n 
1 503 LYS n 
1 504 LYS n 
1 505 ARG n 
1 506 THR n 
1 507 ASP n 
1 508 MET n 
1 509 VAL n 
1 510 LYS n 
1 511 ASP n 
1 512 ALA n 
1 513 MET n 
1 514 SER n 
1 515 ALA n 
1 516 ALA n 
1 517 PRO n 
1 518 TYR n 
1 519 GLY n 
1 520 ASP n 
1 521 ARG n 
1 522 GLU n 
1 523 ALA n 
1 524 MET n 
1 525 VAL n 
1 526 ASN n 
1 527 ALA n 
1 528 ILE n 
1 529 VAL n 
1 530 ASP n 
1 531 ALA n 
1 532 ILE n 
1 533 ASN n 
1 534 GLN n 
1 535 GLY n 
1 536 GLY n 
1 537 LEU n 
1 538 PHE n 
1 539 ALA n 
1 540 VAL n 
1 541 ASN n 
1 542 VAL n 
1 543 ASP n 
1 544 ILE n 
1 545 ILE n 
1 546 PRO n 
1 547 THR n 
1 548 LYS n 
1 549 ILE n 
1 550 GLY n 
1 551 GLU n 
1 552 ALA n 
1 553 CYS n 
1 554 HIS n 
1 555 VAL n 
1 556 ILE n 
1 557 LEU n 
1 558 PRO n 
1 559 ALA n 
1 560 ALA n 
1 561 THR n 
1 562 SER n 
1 563 GLY n 
1 564 GLU n 
1 565 MET n 
1 566 ASN n 
1 567 LEU n 
1 568 THR n 
1 569 SER n 
1 570 MET n 
1 571 ASN n 
1 572 GLY n 
1 573 GLU n 
1 574 ARG n 
1 575 ARG n 
1 576 MET n 
1 577 ARG n 
1 578 LEU n 
1 579 THR n 
1 580 GLU n 
1 581 ARG n 
1 582 TYR n 
1 583 MET n 
1 584 ASP n 
1 585 PRO n 
1 586 PRO n 
1 587 GLY n 
1 588 GLN n 
1 589 SER n 
1 590 MET n 
1 591 PRO n 
1 592 ASP n 
1 593 CYS n 
1 594 LEU n 
1 595 ILE n 
1 596 ALA n 
1 597 ALA n 
1 598 ARG n 
1 599 LEU n 
1 600 ALA n 
1 601 ASN n 
1 602 THR n 
1 603 MET n 
1 604 GLU n 
1 605 ARG n 
1 606 VAL n 
1 607 LEU n 
1 608 THR n 
1 609 GLU n 
1 610 MET n 
1 611 GLY n 
1 612 ASP n 
1 613 VAL n 
1 614 GLY n 
1 615 TYR n 
1 616 ALA n 
1 617 ALA n 
1 618 GLN n 
1 619 PHE n 
1 620 LYS n 
1 621 GLY n 
1 622 PHE n 
1 623 ASP n 
1 624 TRP n 
1 625 GLN n 
1 626 THR n 
1 627 GLU n 
1 628 GLU n 
1 629 ASP n 
1 630 ALA n 
1 631 PHE n 
1 632 MET n 
1 633 ASP n 
1 634 GLY n 
1 635 TYR n 
1 636 ASN n 
1 637 LYS n 
1 638 ASN n 
1 639 ALA n 
1 640 HIS n 
1 641 GLY n 
1 642 GLY n 
1 643 GLU n 
1 644 PHE n 
1 645 VAL n 
1 646 THR n 
1 647 TYR n 
1 648 GLU n 
1 649 ARG n 
1 650 LEU n 
1 651 SER n 
1 652 ALA n 
1 653 MET n 
1 654 GLY n 
1 655 THR n 
1 656 ASN n 
1 657 GLY n 
1 658 PHE n 
1 659 GLN n 
1 660 GLU n 
1 661 PRO n 
1 662 ALA n 
1 663 THR n 
1 664 GLY n 
1 665 PHE n 
1 666 THR n 
1 667 ASP n 
1 668 GLY n 
1 669 LYS n 
1 670 ILE n 
1 671 GLU n 
1 672 GLY n 
1 673 THR n 
1 674 GLN n 
1 675 ARG n 
1 676 LEU n 
1 677 TYR n 
1 678 THR n 
1 679 ASP n 
1 680 GLY n 
1 681 VAL n 
1 682 PHE n 
1 683 SER n 
1 684 THR n 
1 685 ASP n 
1 686 ASP n 
1 687 GLY n 
1 688 LYS n 
1 689 ALA n 
1 690 ARG n 
1 691 PHE n 
1 692 MET n 
1 693 ASP n 
1 694 ALA n 
1 695 PRO n 
1 696 TRP n 
1 697 ARG n 
1 698 GLY n 
1 699 LEU n 
1 700 GLN n 
1 701 ALA n 
1 702 PRO n 
1 703 GLY n 
1 704 LYS n 
1 705 GLN n 
1 706 GLN n 
1 707 GLN n 
1 708 LYS n 
1 709 ASP n 
1 710 SER n 
1 711 HIS n 
1 712 LYS n 
1 713 TYR n 
1 714 LEU n 
1 715 ILE n 
1 716 ASN n 
1 717 ASN n 
1 718 GLY n 
1 719 ARG n 
1 720 ALA n 
1 721 ASN n 
1 722 VAL n 
1 723 VAL n 
1 724 TRP n 
1 725 GLN n 
1 726 SER n 
1 727 ALA n 
1 728 TYR n 
1 729 LEU n 
1 730 ASP n 
1 731 GLN n 
1 732 GLU n 
1 733 ASN n 
1 734 ASP n 
1 735 PHE n 
1 736 VAL n 
1 737 MET n 
1 738 ASP n 
1 739 ARG n 
1 740 PHE n 
1 741 PRO n 
1 742 TYR n 
1 743 PRO n 
1 744 PHE n 
1 745 ILE n 
1 746 GLU n 
1 747 MET n 
1 748 ASN n 
1 749 PRO n 
1 750 GLU n 
1 751 ASP n 
1 752 MET n 
1 753 ALA n 
1 754 GLU n 
1 755 ALA n 
1 756 GLY n 
1 757 LEU n 
1 758 LYS n 
1 759 GLU n 
1 760 GLY n 
1 761 ASP n 
1 762 LEU n 
1 763 VAL n 
1 764 GLU n 
1 765 ILE n 
1 766 TYR n 
1 767 ASN n 
1 768 ASP n 
1 769 ALA n 
1 770 GLY n 
1 771 ALA n 
1 772 THR n 
1 773 GLN n 
1 774 ALA n 
1 775 MET n 
1 776 ALA n 
1 777 TYR n 
1 778 PRO n 
1 779 THR n 
1 780 PRO n 
1 781 THR n 
1 782 ALA n 
1 783 ARG n 
1 784 ARG n 
1 785 GLY n 
1 786 GLU n 
1 787 THR n 
1 788 PHE n 
1 789 MET n 
1 790 LEU n 
1 791 PHE n 
1 792 GLY n 
1 793 PHE n 
1 794 PRO n 
1 795 THR n 
1 796 GLY n 
1 797 VAL n 
1 798 GLN n 
1 799 GLY n 
1 800 ASN n 
1 801 VAL n 
1 802 THR n 
1 803 SER n 
1 804 ALA n 
1 805 GLY n 
1 806 THR n 
1 807 ASN n 
1 808 GLU n 
1 809 LEU n 
1 810 ILE n 
1 811 ILE n 
1 812 PRO n 
1 813 ASN n 
1 814 TYR n 
1 815 LYS n 
1 816 GLN n 
1 817 THR n 
1 818 TRP n 
1 819 GLY n 
1 820 ASN n 
1 821 ILE n 
1 822 ARG n 
1 823 LYS n 
1 824 ILE n 
1 825 SER n 
1 826 ASP n 
1 827 ALA n 
1 828 PRO n 
1 829 ARG n 
1 830 ASN n 
1 831 VAL n 
1 832 ALA n 
1 833 HIS n 
1 834 LEU n 
1 835 SER n 
1 836 PHE n 
1 837 LYS n 
1 838 SER n 
1 839 LYS n 
1 840 GLU n 
1 841 TYR n 
1 842 GLN n 
1 843 SER n 
2 1   ALA n 
2 2   ALA n 
2 3   GLY n 
2 4   VAL n 
2 5   GLU n 
2 6   TYR n 
2 7   PRO n 
2 8   ALA n 
2 9   ASN n 
2 10  ARG n 
2 11  LEU n 
2 12  ALA n 
2 13  ASN n 
2 14  ILE n 
2 15  SER n 
2 16  GLU n 
2 17  LEU n 
2 18  THR n 
2 19  LEU n 
2 20  ASN n 
2 21  GLU n 
2 22  PRO n 
2 23  LEU n 
2 24  ASP n 
2 25  VAL n 
2 26  ALA n 
2 27  TYR n 
2 28  PRO n 
2 29  ASP n 
2 30  GLU n 
2 31  ASP n 
2 32  ALA n 
2 33  ALA n 
2 34  GLY n 
2 35  VAL n 
2 36  LEU n 
2 37  LEU n 
2 38  LYS n 
2 39  LEU n 
2 40  GLY n 
2 41  THR n 
2 42  ARG n 
2 43  VAL n 
2 44  GLU n 
2 45  GLY n 
2 46  GLY n 
2 47  VAL n 
2 48  GLY n 
2 49  PRO n 
2 50  ASP n 
2 51  GLY n 
2 52  ASP n 
2 53  ILE n 
2 54  VAL n 
2 55  GLY n 
2 56  PHE n 
2 57  SER n 
2 58  THR n 
2 59  ILE n 
2 60  CYS n 
2 61  PRO n 
2 62  HIS n 
2 63  LYS n 
2 64  GLY n 
2 65  PHE n 
2 66  PRO n 
2 67  LEU n 
2 68  SER n 
2 69  TYR n 
2 70  SER n 
2 71  ALA n 
2 72  ASP n 
2 73  ASN n 
2 74  LYS n 
2 75  THR n 
2 76  PHE n 
2 77  ASN n 
2 78  CYS n 
2 79  PRO n 
2 80  GLY n 
2 81  HIS n 
2 82  PHE n 
2 83  SER n 
2 84  VAL n 
2 85  PHE n 
2 86  ASP n 
2 87  PRO n 
2 88  GLU n 
2 89  LYS n 
2 90  GLY n 
2 91  GLY n 
2 92  GLN n 
2 93  GLN n 
2 94  VAL n 
2 95  TRP n 
2 96  GLY n 
2 97  GLN n 
2 98  ALA n 
2 99  THR n 
2 100 GLN n 
2 101 ASN n 
2 102 LEU n 
2 103 PRO n 
2 104 GLN n 
2 105 TYR n 
2 106 VAL n 
2 107 LEU n 
2 108 ARG n 
2 109 VAL n 
2 110 ALA n 
2 111 ASP n 
2 112 ASN n 
2 113 GLY n 
2 114 ASP n 
2 115 ILE n 
2 116 PHE n 
2 117 ALA n 
2 118 GLU n 
2 119 GLY n 
2 120 VAL n 
2 121 ASP n 
2 122 GLU n 
2 123 LEU n 
2 124 ILE n 
2 125 TYR n 
2 126 GLY n 
2 127 ARG n 
2 128 LEU n 
2 129 SER n 
2 130 ASN n 
2 131 VAL n 
2 132 LEU n 
# 
loop_
_entity.id 
_entity.type 
_entity.src_method 
_entity.pdbx_description 
_entity.formula_weight 
_entity.pdbx_number_of_molecules 
_entity.pdbx_ec 
_entity.pdbx_mutation 
_entity.pdbx_fragment 
_entity.details 
1  polymer     man ?                                                                                                                    93179.367 4    ? ? ? ? 
2  polymer     man ?                                                                                                                    14091.579 4    ? ? ? ? 
3  non-polymer syn "2-AMINO-5,6-DIMERCAPTO-7-METHYL-3,7,8A,9-TETRAHYDRO-8-OXA-1,3,9,10-TETRAAZA-ANTHRACEN-4-ONE GUANOSINE DINUCLEOTIDE" 740.557   8    ? ? ? ? 
4  non-polymer syn "OXYGEN ATOM"                                                                                                        15.999    8    ? ? ? ? 
5  non-polymer syn "MOLYBDENUM(IV) ION"                                                                                                 95.940    4    ? ? ? ? 
6  non-polymer syn "FE3-S4 CLUSTER"                                                                                                     295.795   4    ? ? ? ? 
7  non-polymer syn "FE2/S2 (INORGANIC) CLUSTER"                                                                                         175.820   4    ? ? ? ? 
8  non-polymer syn "SULFATE ION"                                                                                                        96.063    11   ? ? ? ? 
9  non-polymer syn 3,6,9,12,15,18-HEXAOXAICOSANE-1,20-DIOL                                                                              326.383   5    ? ? ? ? 
10 non-polymer syn "TRIETHYLENE GLYCOL"                                                                                                 150.173   1    ? ? ? ? 
11 non-polymer syn GLYCEROL                                                                                                             92.094    5    ? ? ? ? 
12 non-polymer syn "TRIHYDROXYANTIMONITE(III)"                                                                                          172.782   4    ? ? ? ? 
13 water       nat water                                                                                                                18.015    3567 ? ? ? ? 
# 
loop_
_pdbx_poly_seq_scheme.asym_id 
_pdbx_poly_seq_scheme.entity_id 
_pdbx_poly_seq_scheme.seq_id 
_pdbx_poly_seq_scheme.mon_id 
_pdbx_poly_seq_scheme.ndb_seq_num 
_pdbx_poly_seq_scheme.pdb_seq_num 
_pdbx_poly_seq_scheme.auth_seq_num 
_pdbx_poly_seq_scheme.pdb_mon_id 
_pdbx_poly_seq_scheme.auth_mon_id 
_pdbx_poly_seq_scheme.pdb_strand_id 
_pdbx_poly_seq_scheme.pdb_ins_code 
_pdbx_poly_seq_scheme.hetero 
A 1 1   ALA 1   2   2   ALA ALA A . n 
A 1 2   PHE 2   3   3   PHE PHE A . n 
A 1 3   LYS 3   4   4   LYS LYS A . n 
A 1 4   ARG 4   5   5   ARG ARG A . n 
A 1 5   HIS 5   6   6   HIS HIS A . n 
A 1 6   ILE 6   7   7   ILE ILE A . n 
A 1 7   ASP 7   8   8   ASP ASP A . n 
A 1 8   ARG 8   9   9   ARG ARG A . n 
A 1 9   LEU 9   10  10  LEU LEU A . n 
A 1 10  PRO 10  11  11  PRO PRO A . n 
A 1 11  ILE 11  12  12  ILE ILE A . n 
A 1 12  ILE 12  13  13  ILE ILE A . n 
A 1 13  PRO 13  14  14  PRO PRO A . n 
A 1 14  ALA 14  15  15  ALA ALA A . n 
A 1 15  ASP 15  16  16  ASP ASP A . n 
A 1 16  ALA 16  17  17  ALA ALA A . n 
A 1 17  LYS 17  18  18  LYS LYS A . n 
A 1 18  LYS 18  19  19  LYS LYS A . n 
A 1 19  HIS 19  20  20  HIS HIS A . n 
A 1 20  ASN 20  21  21  ASN ASN A . n 
A 1 21  VAL 21  22  22  VAL VAL A . n 
A 1 22  THR 22  23  23  THR THR A . n 
A 1 23  CYS 23  24  24  CYS CYS A . n 
A 1 24  HIS 24  25  25  HIS HIS A . n 
A 1 25  PHE 25  26  26  PHE PHE A . n 
A 1 26  CYS 26  27  27  CYS CYS A . n 
A 1 27  ILE 27  28  28  ILE ILE A . n 
A 1 28  VAL 28  29  29  VAL VAL A . n 
A 1 29  GLY 29  30  30  GLY GLY A . n 
A 1 30  CYS 30  31  31  CYS CYS A . n 
A 1 31  GLY 31  32  32  GLY GLY A . n 
A 1 32  TYR 32  33  33  TYR TYR A . n 
A 1 33  HIS 33  34  34  HIS HIS A . n 
A 1 34  ALA 34  35  35  ALA ALA A . n 
A 1 35  TYR 35  36  36  TYR TYR A . n 
A 1 36  THR 36  37  37  THR THR A . n 
A 1 37  TRP 37  38  38  TRP TRP A . n 
A 1 38  PRO 38  39  39  PRO PRO A . n 
A 1 39  ILE 39  40  40  ILE ILE A . n 
A 1 40  ASN 40  41  41  ASN ASN A . n 
A 1 41  LYS 41  42  42  LYS LYS A . n 
A 1 42  GLN 42  43  43  GLN GLN A . n 
A 1 43  GLY 43  44  44  GLY GLY A . n 
A 1 44  GLY 44  45  45  GLY GLY A . n 
A 1 45  THR 45  46  46  THR THR A . n 
A 1 46  ASP 46  47  47  ASP ASP A . n 
A 1 47  PRO 47  48  48  PRO PRO A . n 
A 1 48  GLN 48  49  49  GLN GLN A . n 
A 1 49  ASN 49  50  50  ASN ASN A . n 
A 1 50  ASN 50  51  51  ASN ASN A . n 
A 1 51  ILE 51  52  52  ILE ILE A . n 
A 1 52  PHE 52  53  53  PHE PHE A . n 
A 1 53  GLY 53  54  54  GLY GLY A . n 
A 1 54  VAL 54  55  55  VAL VAL A . n 
A 1 55  ASP 55  56  56  ASP ASP A . n 
A 1 56  LEU 56  57  57  LEU LEU A . n 
A 1 57  SER 57  58  58  SER SER A . n 
A 1 58  GLU 58  59  59  GLU GLU A . n 
A 1 59  GLN 59  60  60  GLN GLN A . n 
A 1 60  GLN 60  61  61  GLN GLN A . n 
A 1 61  GLN 61  62  62  GLN GLN A . n 
A 1 62  ALA 62  63  63  ALA ALA A . n 
A 1 63  GLU 63  64  64  GLU GLU A . n 
A 1 64  SER 64  65  65  SER SER A . n 
A 1 65  ASP 65  66  66  ASP ASP A . n 
A 1 66  ALA 66  67  67  ALA ALA A . n 
A 1 67  TRP 67  68  68  TRP TRP A . n 
A 1 68  TYR 68  69  69  TYR TYR A . n 
A 1 69  SER 69  70  70  SER SER A . n 
A 1 70  PRO 70  71  71  PRO PRO A . n 
A 1 71  SER 71  72  72  SER SER A . n 
A 1 72  MET 72  73  73  MET MET A . n 
A 1 73  TYR 73  74  74  TYR TYR A . n 
A 1 74  ASN 74  75  75  ASN ASN A . n 
A 1 75  VAL 75  76  76  VAL VAL A . n 
A 1 76  VAL 76  77  77  VAL VAL A . n 
A 1 77  LYS 77  78  78  LYS LYS A . n 
A 1 78  GLN 78  79  79  GLN GLN A . n 
A 1 79  ASP 79  80  80  ASP ASP A . n 
A 1 80  GLY 80  81  81  GLY GLY A . n 
A 1 81  ARG 81  82  82  ARG ARG A . n 
A 1 82  ASP 82  83  83  ASP ASP A . n 
A 1 83  VAL 83  84  84  VAL VAL A . n 
A 1 84  HIS 84  85  85  HIS HIS A . n 
A 1 85  VAL 85  86  86  VAL VAL A . n 
A 1 86  VAL 86  87  87  VAL VAL A . n 
A 1 87  ILE 87  88  88  ILE ILE A . n 
A 1 88  LYS 88  89  89  LYS LYS A . n 
A 1 89  PRO 89  90  90  PRO PRO A . n 
A 1 90  ASP 90  91  91  ASP ASP A . n 
A 1 91  HIS 91  92  92  HIS HIS A . n 
A 1 92  GLU 92  93  93  GLU GLU A . n 
A 1 93  CYS 93  94  94  CYS CYS A . n 
A 1 94  VAL 94  95  95  VAL VAL A . n 
A 1 95  VAL 95  96  96  VAL VAL A . n 
A 1 96  ASN 96  97  97  ASN ASN A . n 
A 1 97  SER 97  98  98  SER SER A . n 
A 1 98  GLY 98  99  99  GLY GLY A . n 
A 1 99  LEU 99  100 100 LEU LEU A . n 
A 1 100 GLY 100 101 101 GLY GLY A . n 
A 1 101 SER 101 102 102 SER SER A . n 
A 1 102 VAL 102 103 103 VAL VAL A . n 
A 1 103 ARG 103 104 104 ARG ARG A . n 
A 1 104 GLY 104 105 105 GLY GLY A . n 
A 1 105 ALA 105 106 106 ALA ALA A . n 
A 1 106 ARG 106 107 107 ARG ARG A . n 
A 1 107 MET 107 108 108 MET MET A . n 
A 1 108 ALA 108 109 109 ALA ALA A . n 
A 1 109 GLU 109 110 110 GLU GLU A . n 
A 1 110 THR 110 111 111 THR THR A . n 
A 1 111 SER 111 112 112 SER SER A . n 
A 1 112 PHE 112 113 113 PHE PHE A . n 
A 1 113 SER 113 114 114 SER SER A . n 
A 1 114 GLU 114 115 115 GLU GLU A . n 
A 1 115 ALA 115 116 116 ALA ALA A . n 
A 1 116 ARG 116 117 117 ARG ARG A . n 
A 1 117 ASN 117 118 118 ASN ASN A . n 
A 1 118 THR 118 119 119 THR THR A . n 
A 1 119 GLN 119 120 120 GLN GLN A . n 
A 1 120 GLN 120 121 121 GLN GLN A . n 
A 1 121 GLN 121 122 122 GLN GLN A . n 
A 1 122 ARG 122 123 123 ARG ARG A . n 
A 1 123 LEU 123 124 124 LEU LEU A . n 
A 1 124 THR 124 125 125 THR THR A . n 
A 1 125 ASP 125 126 126 ASP ASP A . n 
A 1 126 PRO 126 127 127 PRO PRO A . n 
A 1 127 LEU 127 128 128 LEU LEU A . n 
A 1 128 VAL 128 129 129 VAL VAL A . n 
A 1 129 TRP 129 130 130 TRP TRP A . n 
A 1 130 ARG 130 131 131 ARG ARG A . n 
A 1 131 TYR 131 132 132 TYR TYR A . n 
A 1 132 GLY 132 133 133 GLY GLY A . n 
A 1 133 GLN 133 134 134 GLN GLN A . n 
A 1 134 MET 134 135 135 MET MET A . n 
A 1 135 GLN 135 136 136 GLN GLN A . n 
A 1 136 PRO 136 137 137 PRO PRO A . n 
A 1 137 THR 137 138 138 THR THR A . n 
A 1 138 SER 138 139 139 SER SER A . n 
A 1 139 TRP 139 140 140 TRP TRP A . n 
A 1 140 ASP 140 141 141 ASP ASP A . n 
A 1 141 ASP 141 142 142 ASP ASP A . n 
A 1 142 ALA 142 143 143 ALA ALA A . n 
A 1 143 LEU 143 144 144 LEU LEU A . n 
A 1 144 ASP 144 145 145 ASP ASP A . n 
A 1 145 LEU 145 146 146 LEU LEU A . n 
A 1 146 VAL 146 147 147 VAL VAL A . n 
A 1 147 ALA 147 148 148 ALA ALA A . n 
A 1 148 ARG 148 149 149 ARG ARG A . n 
A 1 149 VAL 149 150 150 VAL VAL A . n 
A 1 150 THR 150 151 151 THR THR A . n 
A 1 151 ALA 151 152 152 ALA ALA A . n 
A 1 152 LYS 152 153 153 LYS LYS A . n 
A 1 153 ILE 153 154 154 ILE ILE A . n 
A 1 154 VAL 154 155 155 VAL VAL A . n 
A 1 155 LYS 155 156 156 LYS LYS A . n 
A 1 156 GLU 156 157 157 GLU GLU A . n 
A 1 157 LYS 157 158 158 LYS LYS A . n 
A 1 158 GLY 158 159 159 GLY GLY A . n 
A 1 159 GLU 159 160 160 GLU GLU A . n 
A 1 160 ASP 160 161 161 ASP ASP A . n 
A 1 161 ALA 161 162 162 ALA ALA A . n 
A 1 162 LEU 162 163 163 LEU LEU A . n 
A 1 163 ILE 163 164 164 ILE ILE A . n 
A 1 164 VAL 164 165 165 VAL VAL A . n 
A 1 165 SER 165 166 166 SER SER A . n 
A 1 166 ALA 166 167 167 ALA ALA A . n 
A 1 167 PHE 167 168 168 PHE PHE A . n 
A 1 168 ASP 168 169 169 ASP ASP A . n 
A 1 169 HIS 169 170 170 HIS HIS A . n 
A 1 170 GLY 170 171 171 GLY GLY A . n 
A 1 171 GLY 171 172 172 GLY GLY A . n 
A 1 172 ALA 172 173 173 ALA ALA A . n 
A 1 173 GLY 173 174 174 GLY GLY A . n 
A 1 174 GLY 174 175 175 GLY GLY A . n 
A 1 175 GLY 175 176 176 GLY GLY A . n 
A 1 176 TYR 176 177 177 TYR TYR A . n 
A 1 177 GLU 177 178 178 GLU GLU A . n 
A 1 178 ASN 178 179 179 ASN ASN A . n 
A 1 179 THR 179 180 180 THR THR A . n 
A 1 180 TRP 180 181 181 TRP TRP A . n 
A 1 181 GLY 181 182 182 GLY GLY A . n 
A 1 182 THR 182 183 183 THR THR A . n 
A 1 183 GLY 183 184 184 GLY GLY A . n 
A 1 184 LYS 184 185 185 LYS LYS A . n 
A 1 185 LEU 185 186 186 LEU LEU A . n 
A 1 186 TYR 186 187 187 TYR TYR A . n 
A 1 187 PHE 187 188 188 PHE PHE A . n 
A 1 188 GLU 188 189 189 GLU GLU A . n 
A 1 189 ALA 189 190 190 ALA ALA A . n 
A 1 190 MET 190 191 191 MET MET A . n 
A 1 191 LYS 191 192 192 LYS LYS A . n 
A 1 192 VAL 192 193 193 VAL VAL A . n 
A 1 193 LYS 193 194 194 LYS LYS A . n 
A 1 194 ASN 194 195 195 ASN ASN A . n 
A 1 195 ILE 195 196 196 ILE ILE A . n 
A 1 196 ARG 196 197 197 ARG ARG A . n 
A 1 197 ILE 197 198 198 ILE ILE A . n 
A 1 198 HIS 198 199 199 HIS HIS A . n 
A 1 199 ASN 199 200 200 ASN ASN A . n 
A 1 200 ARG 200 201 201 ARG ARG A . n 
A 1 201 PRO 201 202 202 PRO PRO A . n 
A 1 202 ALA 202 203 203 ALA ALA A . n 
A 1 203 TYR 203 204 204 TYR TYR A . n 
A 1 204 ASN 204 205 205 ASN ASN A . n 
A 1 205 SER 205 206 206 SER SER A . n 
A 1 206 GLU 206 207 207 GLU GLU A . n 
A 1 207 VAL 207 208 208 VAL VAL A . n 
A 1 208 HIS 208 209 209 HIS HIS A . n 
A 1 209 GLY 209 210 210 GLY GLY A . n 
A 1 210 THR 210 211 211 THR THR A . n 
A 1 211 ARG 211 212 212 ARG ARG A . n 
A 1 212 ASP 212 213 213 ASP ASP A . n 
A 1 213 MET 213 214 214 MET MET A . n 
A 1 214 GLY 214 215 215 GLY GLY A . n 
A 1 215 VAL 215 216 216 VAL VAL A . n 
A 1 216 GLY 216 217 217 GLY GLY A . n 
A 1 217 GLU 217 218 218 GLU GLU A . n 
A 1 218 LEU 218 219 219 LEU LEU A . n 
A 1 219 ASN 219 220 220 ASN ASN A . n 
A 1 220 ASN 220 221 221 ASN ASN A . n 
A 1 221 CYS 221 222 222 CYS CYS A . n 
A 1 222 TYR 222 223 223 TYR TYR A . n 
A 1 223 GLU 223 224 224 GLU GLU A . n 
A 1 224 ASP 224 225 225 ASP ASP A . n 
A 1 225 ALA 225 226 226 ALA ALA A . n 
A 1 226 GLU 226 227 227 GLU GLU A . n 
A 1 227 LEU 227 228 228 LEU LEU A . n 
A 1 228 ALA 228 229 229 ALA ALA A . n 
A 1 229 ASP 229 230 230 ASP ASP A . n 
A 1 230 THR 230 231 231 THR THR A . n 
A 1 231 ILE 231 232 232 ILE ILE A . n 
A 1 232 VAL 232 233 233 VAL VAL A . n 
A 1 233 ALA 233 234 234 ALA ALA A . n 
A 1 234 VAL 234 235 235 VAL VAL A . n 
A 1 235 GLY 235 236 236 GLY GLY A . n 
A 1 236 THR 236 237 237 THR THR A . n 
A 1 237 ASN 237 238 238 ASN ASN A . n 
A 1 238 ALA 238 239 239 ALA ALA A . n 
A 1 239 LEU 239 240 240 LEU LEU A . n 
A 1 240 GLU 240 241 241 GLU GLU A . n 
A 1 241 THR 241 242 242 THR THR A . n 
A 1 242 GLN 242 243 243 GLN GLN A . n 
A 1 243 THR 243 244 244 THR THR A . n 
A 1 244 ASN 244 245 245 ASN ASN A . n 
A 1 245 TYR 245 246 246 TYR TYR A . n 
A 1 246 PHE 246 247 247 PHE PHE A . n 
A 1 247 LEU 247 248 248 LEU LEU A . n 
A 1 248 ASN 248 249 249 ASN ASN A . n 
A 1 249 HIS 249 250 250 HIS HIS A . n 
A 1 250 TRP 250 251 251 TRP TRP A . n 
A 1 251 ILE 251 252 252 ILE ILE A . n 
A 1 252 PRO 252 253 253 PRO PRO A . n 
A 1 253 ASN 253 254 254 ASN ASN A . n 
A 1 254 LEU 254 255 255 LEU LEU A . n 
A 1 255 ARG 255 256 256 ARG ARG A . n 
A 1 256 GLY 256 257 257 GLY GLY A . n 
A 1 257 GLU 257 258 258 GLU GLU A . n 
A 1 258 SER 258 259 259 SER SER A . n 
A 1 259 LEU 259 260 260 LEU LEU A . n 
A 1 260 GLY 260 261 261 GLY GLY A . n 
A 1 261 LYS 261 262 262 LYS LYS A . n 
A 1 262 LYS 262 263 263 LYS LYS A . n 
A 1 263 LYS 263 264 264 LYS LYS A . n 
A 1 264 GLU 264 265 265 GLU GLU A . n 
A 1 265 LEU 265 266 266 LEU LEU A . n 
A 1 266 MET 266 267 267 MET MET A . n 
A 1 267 PRO 267 268 268 PRO PRO A . n 
A 1 268 GLU 268 269 269 GLU GLU A . n 
A 1 269 GLU 269 270 270 GLU GLU A . n 
A 1 270 PRO 270 271 271 PRO PRO A . n 
A 1 271 HIS 271 272 272 HIS HIS A . n 
A 1 272 GLU 272 273 273 GLU GLU A . n 
A 1 273 ALA 273 274 274 ALA ALA A . n 
A 1 274 GLY 274 275 275 GLY GLY A . n 
A 1 275 ARG 275 276 276 ARG ARG A . n 
A 1 276 ILE 276 277 277 ILE ILE A . n 
A 1 277 ILE 277 278 278 ILE ILE A . n 
A 1 278 ILE 278 279 279 ILE ILE A . n 
A 1 279 VAL 279 280 280 VAL VAL A . n 
A 1 280 ASP 280 281 281 ASP ASP A . n 
A 1 281 PRO 281 282 282 PRO PRO A . n 
A 1 282 ARG 282 283 283 ARG ARG A . n 
A 1 283 ARG 283 284 284 ARG ARG A . n 
A 1 284 THR 284 285 285 THR THR A . n 
A 1 285 VAL 285 286 286 VAL VAL A . n 
A 1 286 THR 286 287 287 THR THR A . n 
A 1 287 VAL 287 288 288 VAL VAL A . n 
A 1 288 ASN 288 289 289 ASN ASN A . n 
A 1 289 ALA 289 290 290 ALA ALA A . n 
A 1 290 CYS 290 291 291 CYS CYS A . n 
A 1 291 GLU 291 292 292 GLU GLU A . n 
A 1 292 GLN 292 293 293 GLN GLN A . n 
A 1 293 THR 293 294 294 THR THR A . n 
A 1 294 ALA 294 295 295 ALA ALA A . n 
A 1 295 GLY 295 296 296 GLY GLY A . n 
A 1 296 ALA 296 297 297 ALA ALA A . n 
A 1 297 ASP 297 298 298 ASP ASP A . n 
A 1 298 ASN 298 299 299 ASN ASN A . n 
A 1 299 VAL 299 300 300 VAL VAL A . n 
A 1 300 LEU 300 301 301 LEU LEU A . n 
A 1 301 HIS 301 302 302 HIS HIS A . n 
A 1 302 LEU 302 303 303 LEU LEU A . n 
A 1 303 ALA 303 304 304 ALA ALA A . n 
A 1 304 ILE 304 305 305 ILE ILE A . n 
A 1 305 ASN 305 306 306 ASN ASN A . n 
A 1 306 SER 306 307 307 SER SER A . n 
A 1 307 GLY 307 308 308 GLY GLY A . n 
A 1 308 THR 308 309 309 THR THR A . n 
A 1 309 ASP 309 310 310 ASP ASP A . n 
A 1 310 LEU 310 311 311 LEU LEU A . n 
A 1 311 ALA 311 312 312 ALA ALA A . n 
A 1 312 LEU 312 313 313 LEU LEU A . n 
A 1 313 PHE 313 314 314 PHE PHE A . n 
A 1 314 ASN 314 315 315 ASN ASN A . n 
A 1 315 ALA 315 316 316 ALA ALA A . n 
A 1 316 LEU 316 317 317 LEU LEU A . n 
A 1 317 PHE 317 318 318 PHE PHE A . n 
A 1 318 THR 318 319 319 THR THR A . n 
A 1 319 TYR 319 320 320 TYR TYR A . n 
A 1 320 ILE 320 321 321 ILE ILE A . n 
A 1 321 ALA 321 322 322 ALA ALA A . n 
A 1 322 ASP 322 323 323 ASP ASP A . n 
A 1 323 LYS 323 324 324 LYS LYS A . n 
A 1 324 GLY 324 325 325 GLY GLY A . n 
A 1 325 TRP 325 326 326 TRP TRP A . n 
A 1 326 VAL 326 327 327 VAL VAL A . n 
A 1 327 ASP 327 328 328 ASP ASP A . n 
A 1 328 ARG 328 329 329 ARG ARG A . n 
A 1 329 ASP 329 330 330 ASP ASP A . n 
A 1 330 PHE 330 331 331 PHE PHE A . n 
A 1 331 ILE 331 332 332 ILE ILE A . n 
A 1 332 ASP 332 333 333 ASP ASP A . n 
A 1 333 LYS 333 334 334 LYS LYS A . n 
A 1 334 SER 334 335 335 SER SER A . n 
A 1 335 THR 335 336 336 THR THR A . n 
A 1 336 LEU 336 337 337 LEU LEU A . n 
A 1 337 ARG 337 338 338 ARG ARG A . n 
A 1 338 GLU 338 339 339 GLU GLU A . n 
A 1 339 GLY 339 340 340 GLY GLY A . n 
A 1 340 THR 340 341 341 THR THR A . n 
A 1 341 ALA 341 342 342 ALA ALA A . n 
A 1 342 ARG 342 343 343 ARG ARG A . n 
A 1 343 PRO 343 344 344 PRO PRO A . n 
A 1 344 PRO 344 345 345 PRO PRO A . n 
A 1 345 LEU 345 346 346 LEU LEU A . n 
A 1 346 TYR 346 347 347 TYR TYR A . n 
A 1 347 PRO 347 348 348 PRO PRO A . n 
A 1 348 ALA 348 349 349 ALA ALA A . n 
A 1 349 ARG 349 350 350 ARG ARG A . n 
A 1 350 GLY 350 351 351 GLY GLY A . n 
A 1 351 VAL 351 352 352 VAL VAL A . n 
A 1 352 SER 352 353 353 SER SER A . n 
A 1 353 GLU 353 354 354 GLU GLU A . n 
A 1 354 ALA 354 355 355 ALA ALA A . n 
A 1 355 ASN 355 356 356 ASN ASN A . n 
A 1 356 PRO 356 357 357 PRO PRO A . n 
A 1 357 GLY 357 358 358 GLY GLY A . n 
A 1 358 HIS 358 359 359 HIS HIS A . n 
A 1 359 LEU 359 360 360 LEU LEU A . n 
A 1 360 SER 360 361 361 SER SER A . n 
A 1 361 SER 361 362 362 SER SER A . n 
A 1 362 PHE 362 363 363 PHE PHE A . n 
A 1 363 GLU 363 364 364 GLU GLU A . n 
A 1 364 ASP 364 365 365 ASP ASP A . n 
A 1 365 ALA 365 366 366 ALA ALA A . n 
A 1 366 VAL 366 367 367 VAL VAL A . n 
A 1 367 GLU 367 368 368 GLU GLU A . n 
A 1 368 GLY 368 369 369 GLY GLY A . n 
A 1 369 CYS 369 370 370 CYS CYS A . n 
A 1 370 ARG 370 371 371 ARG ARG A . n 
A 1 371 MET 371 372 372 MET MET A . n 
A 1 372 SER 372 373 373 SER SER A . n 
A 1 373 ILE 373 374 374 ILE ILE A . n 
A 1 374 GLU 374 375 375 GLU GLU A . n 
A 1 375 GLU 375 376 376 GLU GLU A . n 
A 1 376 ALA 376 377 377 ALA ALA A . n 
A 1 377 ALA 377 378 378 ALA ALA A . n 
A 1 378 GLU 378 379 379 GLU GLU A . n 
A 1 379 ILE 379 380 380 ILE ILE A . n 
A 1 380 THR 380 381 381 THR THR A . n 
A 1 381 GLY 381 382 382 GLY GLY A . n 
A 1 382 LEU 382 383 383 LEU LEU A . n 
A 1 383 ASP 383 384 384 ASP ASP A . n 
A 1 384 ALA 384 385 385 ALA ALA A . n 
A 1 385 ALA 385 386 386 ALA ALA A . n 
A 1 386 GLN 386 387 387 GLN GLN A . n 
A 1 387 ILE 387 388 388 ILE ILE A . n 
A 1 388 ILE 388 389 389 ILE ILE A . n 
A 1 389 LYS 389 390 390 LYS LYS A . n 
A 1 390 ALA 390 391 391 ALA ALA A . n 
A 1 391 ALA 391 392 392 ALA ALA A . n 
A 1 392 GLU 392 393 393 GLU GLU A . n 
A 1 393 TRP 393 394 394 TRP TRP A . n 
A 1 394 ILE 394 395 395 ILE ILE A . n 
A 1 395 GLY 395 396 396 GLY GLY A . n 
A 1 396 MET 396 397 397 MET MET A . n 
A 1 397 PRO 397 398 398 PRO PRO A . n 
A 1 398 LYS 398 399 399 LYS LYS A . n 
A 1 399 GLU 399 400 400 GLU GLU A . n 
A 1 400 GLY 400 401 401 GLY GLY A . n 
A 1 401 GLY 401 402 402 GLY GLY A . n 
A 1 402 LYS 402 403 403 LYS LYS A . n 
A 1 403 ARG 403 404 404 ARG ARG A . n 
A 1 404 ARG 404 405 405 ARG ARG A . n 
A 1 405 ARG 405 406 406 ARG ARG A . n 
A 1 406 VAL 406 407 407 VAL VAL A . n 
A 1 407 MET 407 408 408 MET MET A . n 
A 1 408 PHE 408 409 409 PHE PHE A . n 
A 1 409 GLY 409 410 410 GLY GLY A . n 
A 1 410 TYR 410 411 411 TYR TYR A . n 
A 1 411 GLU 411 412 412 GLU GLU A . n 
A 1 412 LYS 412 413 413 LYS LYS A . n 
A 1 413 GLY 413 414 414 GLY GLY A . n 
A 1 414 LEU 414 415 415 LEU LEU A . n 
A 1 415 ILE 415 416 416 ILE ILE A . n 
A 1 416 TRP 416 417 417 TRP TRP A . n 
A 1 417 GLY 417 418 418 GLY GLY A . n 
A 1 418 ASN 418 419 419 ASN ASN A . n 
A 1 419 ASP 419 420 420 ASP ASP A . n 
A 1 420 ASN 420 421 421 ASN ASN A . n 
A 1 421 TYR 421 422 422 TYR TYR A . n 
A 1 422 ARG 422 423 423 ARG ARG A . n 
A 1 423 THR 423 424 424 THR THR A . n 
A 1 424 ASN 424 425 425 ASN ASN A . n 
A 1 425 GLY 425 426 426 GLY GLY A . n 
A 1 426 ALA 426 427 427 ALA ALA A . n 
A 1 427 LEU 427 428 428 LEU LEU A . n 
A 1 428 VAL 428 429 429 VAL VAL A . n 
A 1 429 ASN 429 430 430 ASN ASN A . n 
A 1 430 LEU 430 431 431 LEU LEU A . n 
A 1 431 ALA 431 432 432 ALA ALA A . n 
A 1 432 LEU 432 433 433 LEU LEU A . n 
A 1 433 ALA 433 434 434 ALA ALA A . n 
A 1 434 THR 434 435 435 THR THR A . n 
A 1 435 GLY 435 436 436 GLY GLY A . n 
A 1 436 ASN 436 437 437 ASN ASN A . n 
A 1 437 ILE 437 438 438 ILE ILE A . n 
A 1 438 GLY 438 439 439 GLY GLY A . n 
A 1 439 ARG 439 440 440 ARG ARG A . n 
A 1 440 PRO 440 441 441 PRO PRO A . n 
A 1 441 GLY 441 442 442 GLY GLY A . n 
A 1 442 GLY 442 443 443 GLY GLY A . n 
A 1 443 GLY 443 444 444 GLY GLY A . n 
A 1 444 VAL 444 445 445 VAL VAL A . n 
A 1 445 VAL 445 446 446 VAL VAL A . n 
A 1 446 ARG 446 447 447 ARG ARG A . n 
A 1 447 LEU 447 448 448 LEU LEU A . n 
A 1 448 GLY 448 449 449 GLY GLY A . n 
A 1 449 GLY 449 450 450 GLY GLY A . n 
A 1 450 HIS 450 451 451 HIS HIS A . n 
A 1 451 GLN 451 452 452 GLN GLN A . n 
A 1 452 GLU 452 453 453 GLU GLU A . n 
A 1 453 GLY 453 454 454 GLY GLY A . n 
A 1 454 TYR 454 455 455 TYR TYR A . n 
A 1 455 VAL 455 456 456 VAL VAL A . n 
A 1 456 ARG 456 457 457 ARG ARG A . n 
A 1 457 PRO 457 458 458 PRO PRO A . n 
A 1 458 SER 458 459 459 SER SER A . n 
A 1 459 ASP 459 460 460 ASP ASP A . n 
A 1 460 ALA 460 461 461 ALA ALA A . n 
A 1 461 HIS 461 462 462 HIS HIS A . n 
A 1 462 VAL 462 463 463 VAL VAL A . n 
A 1 463 GLY 463 464 464 GLY GLY A . n 
A 1 464 ARG 464 465 465 ARG ARG A . n 
A 1 465 PRO 465 466 466 PRO PRO A . n 
A 1 466 ALA 466 467 467 ALA ALA A . n 
A 1 467 ALA 467 468 468 ALA ALA A . n 
A 1 468 TYR 468 469 469 TYR TYR A . n 
A 1 469 VAL 469 470 470 VAL VAL A . n 
A 1 470 ASP 470 471 471 ASP ASP A . n 
A 1 471 GLN 471 472 472 GLN GLN A . n 
A 1 472 LEU 472 473 473 LEU LEU A . n 
A 1 473 LEU 473 474 474 LEU LEU A . n 
A 1 474 ILE 474 475 475 ILE ILE A . n 
A 1 475 GLY 475 476 476 GLY GLY A . n 
A 1 476 GLY 476 477 477 GLY GLY A . n 
A 1 477 GLN 477 478 478 GLN GLN A . n 
A 1 478 GLY 478 479 479 GLY GLY A . n 
A 1 479 GLY 479 480 480 GLY GLY A . n 
A 1 480 VAL 480 481 481 VAL VAL A . n 
A 1 481 HIS 481 482 482 HIS HIS A . n 
A 1 482 HIS 482 483 483 HIS HIS A . n 
A 1 483 ILE 483 484 484 ILE ILE A . n 
A 1 484 TRP 484 485 485 TRP TRP A . n 
A 1 485 GLY 485 486 486 GLY GLY A . n 
A 1 486 CYS 486 487 487 CYS CYS A . n 
A 1 487 ASP 487 488 488 ASP ASP A . n 
A 1 488 HIS 488 489 489 HIS HIS A . n 
A 1 489 TYR 489 490 490 TYR TYR A . n 
A 1 490 LYS 490 491 491 LYS LYS A . n 
A 1 491 THR 491 492 492 THR THR A . n 
A 1 492 THR 492 493 493 THR THR A . n 
A 1 493 LEU 493 494 494 LEU LEU A . n 
A 1 494 ASN 494 495 495 ASN ASN A . n 
A 1 495 ALA 495 496 496 ALA ALA A . n 
A 1 496 HIS 496 497 497 HIS HIS A . n 
A 1 497 GLU 497 498 498 GLU GLU A . n 
A 1 498 PHE 498 499 499 PHE PHE A . n 
A 1 499 LYS 499 500 500 LYS LYS A . n 
A 1 500 ARG 500 501 501 ARG ARG A . n 
A 1 501 VAL 501 502 502 VAL VAL A . n 
A 1 502 TYR 502 503 503 TYR TYR A . n 
A 1 503 LYS 503 504 504 LYS LYS A . n 
A 1 504 LYS 504 505 505 LYS LYS A . n 
A 1 505 ARG 505 506 506 ARG ARG A . n 
A 1 506 THR 506 507 507 THR THR A . n 
A 1 507 ASP 507 508 508 ASP ASP A . n 
A 1 508 MET 508 509 509 MET MET A . n 
A 1 509 VAL 509 510 510 VAL VAL A . n 
A 1 510 LYS 510 511 511 LYS LYS A . n 
A 1 511 ASP 511 512 512 ASP ASP A . n 
A 1 512 ALA 512 513 513 ALA ALA A . n 
A 1 513 MET 513 514 514 MET MET A . n 
A 1 514 SER 514 515 515 SER SER A . n 
A 1 515 ALA 515 516 516 ALA ALA A . n 
A 1 516 ALA 516 517 517 ALA ALA A . n 
A 1 517 PRO 517 518 518 PRO PRO A . n 
A 1 518 TYR 518 519 519 TYR TYR A . n 
A 1 519 GLY 519 520 520 GLY GLY A . n 
A 1 520 ASP 520 521 521 ASP ASP A . n 
A 1 521 ARG 521 522 522 ARG ARG A . n 
A 1 522 GLU 522 523 523 GLU GLU A . n 
A 1 523 ALA 523 524 524 ALA ALA A . n 
A 1 524 MET 524 525 525 MET MET A . n 
A 1 525 VAL 525 526 526 VAL VAL A . n 
A 1 526 ASN 526 527 527 ASN ASN A . n 
A 1 527 ALA 527 528 528 ALA ALA A . n 
A 1 528 ILE 528 529 529 ILE ILE A . n 
A 1 529 VAL 529 530 530 VAL VAL A . n 
A 1 530 ASP 530 531 531 ASP ASP A . n 
A 1 531 ALA 531 532 532 ALA ALA A . n 
A 1 532 ILE 532 533 533 ILE ILE A . n 
A 1 533 ASN 533 534 534 ASN ASN A . n 
A 1 534 GLN 534 535 535 GLN GLN A . n 
A 1 535 GLY 535 536 536 GLY GLY A . n 
A 1 536 GLY 536 537 537 GLY GLY A . n 
A 1 537 LEU 537 538 538 LEU LEU A . n 
A 1 538 PHE 538 539 539 PHE PHE A . n 
A 1 539 ALA 539 540 540 ALA ALA A . n 
A 1 540 VAL 540 541 541 VAL VAL A . n 
A 1 541 ASN 541 542 542 ASN ASN A . n 
A 1 542 VAL 542 543 543 VAL VAL A . n 
A 1 543 ASP 543 544 544 ASP ASP A . n 
A 1 544 ILE 544 545 545 ILE ILE A . n 
A 1 545 ILE 545 546 546 ILE ILE A . n 
A 1 546 PRO 546 547 547 PRO PRO A . n 
A 1 547 THR 547 548 548 THR THR A . n 
A 1 548 LYS 548 549 549 LYS LYS A . n 
A 1 549 ILE 549 550 550 ILE ILE A . n 
A 1 550 GLY 550 551 551 GLY GLY A . n 
A 1 551 GLU 551 552 552 GLU GLU A . n 
A 1 552 ALA 552 553 553 ALA ALA A . n 
A 1 553 CYS 553 554 554 CYS CYS A . n 
A 1 554 HIS 554 555 555 HIS HIS A . n 
A 1 555 VAL 555 556 556 VAL VAL A . n 
A 1 556 ILE 556 557 557 ILE ILE A . n 
A 1 557 LEU 557 558 558 LEU LEU A . n 
A 1 558 PRO 558 559 559 PRO PRO A . n 
A 1 559 ALA 559 560 560 ALA ALA A . n 
A 1 560 ALA 560 561 561 ALA ALA A . n 
A 1 561 THR 561 562 562 THR THR A . n 
A 1 562 SER 562 563 563 SER SER A . n 
A 1 563 GLY 563 564 564 GLY GLY A . n 
A 1 564 GLU 564 565 565 GLU GLU A . n 
A 1 565 MET 565 566 566 MET MET A . n 
A 1 566 ASN 566 567 567 ASN ASN A . n 
A 1 567 LEU 567 568 568 LEU LEU A . n 
A 1 568 THR 568 569 569 THR THR A . n 
A 1 569 SER 569 570 570 SER SER A . n 
A 1 570 MET 570 571 571 MET MET A . n 
A 1 571 ASN 571 572 572 ASN ASN A . n 
A 1 572 GLY 572 573 573 GLY GLY A . n 
A 1 573 GLU 573 574 574 GLU GLU A . n 
A 1 574 ARG 574 575 575 ARG ARG A . n 
A 1 575 ARG 575 576 576 ARG ARG A . n 
A 1 576 MET 576 577 577 MET MET A . n 
A 1 577 ARG 577 578 578 ARG ARG A . n 
A 1 578 LEU 578 579 579 LEU LEU A . n 
A 1 579 THR 579 580 580 THR THR A . n 
A 1 580 GLU 580 581 581 GLU GLU A . n 
A 1 581 ARG 581 582 582 ARG ARG A . n 
A 1 582 TYR 582 583 583 TYR TYR A . n 
A 1 583 MET 583 584 584 MET MET A . n 
A 1 584 ASP 584 585 585 ASP ASP A . n 
A 1 585 PRO 585 586 586 PRO PRO A . n 
A 1 586 PRO 586 587 587 PRO PRO A . n 
A 1 587 GLY 587 588 588 GLY GLY A . n 
A 1 588 GLN 588 589 589 GLN GLN A . n 
A 1 589 SER 589 590 590 SER SER A . n 
A 1 590 MET 590 591 591 MET MET A . n 
A 1 591 PRO 591 592 592 PRO PRO A . n 
A 1 592 ASP 592 593 593 ASP ASP A . n 
A 1 593 CYS 593 594 594 CYS CYS A . n 
A 1 594 LEU 594 595 595 LEU LEU A . n 
A 1 595 ILE 595 596 596 ILE ILE A . n 
A 1 596 ALA 596 597 597 ALA ALA A . n 
A 1 597 ALA 597 598 598 ALA ALA A . n 
A 1 598 ARG 598 599 599 ARG ARG A . n 
A 1 599 LEU 599 600 600 LEU LEU A . n 
A 1 600 ALA 600 601 601 ALA ALA A . n 
A 1 601 ASN 601 602 602 ASN ASN A . n 
A 1 602 THR 602 603 603 THR THR A . n 
A 1 603 MET 603 604 604 MET MET A . n 
A 1 604 GLU 604 605 605 GLU GLU A . n 
A 1 605 ARG 605 606 606 ARG ARG A . n 
A 1 606 VAL 606 607 607 VAL VAL A . n 
A 1 607 LEU 607 608 608 LEU LEU A . n 
A 1 608 THR 608 609 609 THR THR A . n 
A 1 609 GLU 609 610 610 GLU GLU A . n 
A 1 610 MET 610 611 611 MET MET A . n 
A 1 611 GLY 611 612 612 GLY GLY A . n 
A 1 612 ASP 612 613 613 ASP ASP A . n 
A 1 613 VAL 613 614 614 VAL VAL A . n 
A 1 614 GLY 614 615 615 GLY GLY A . n 
A 1 615 TYR 615 616 616 TYR TYR A . n 
A 1 616 ALA 616 617 617 ALA ALA A . n 
A 1 617 ALA 617 618 618 ALA ALA A . n 
A 1 618 GLN 618 619 619 GLN GLN A . n 
A 1 619 PHE 619 620 620 PHE PHE A . n 
A 1 620 LYS 620 621 621 LYS LYS A . n 
A 1 621 GLY 621 622 622 GLY GLY A . n 
A 1 622 PHE 622 623 623 PHE PHE A . n 
A 1 623 ASP 623 624 624 ASP ASP A . n 
A 1 624 TRP 624 625 625 TRP TRP A . n 
A 1 625 GLN 625 626 626 GLN GLN A . n 
A 1 626 THR 626 627 627 THR THR A . n 
A 1 627 GLU 627 628 628 GLU GLU A . n 
A 1 628 GLU 628 629 629 GLU GLU A . n 
A 1 629 ASP 629 630 630 ASP ASP A . n 
A 1 630 ALA 630 631 631 ALA ALA A . n 
A 1 631 PHE 631 632 632 PHE PHE A . n 
A 1 632 MET 632 633 633 MET MET A . n 
A 1 633 ASP 633 634 634 ASP ASP A . n 
A 1 634 GLY 634 635 635 GLY GLY A . n 
A 1 635 TYR 635 636 636 TYR TYR A . n 
A 1 636 ASN 636 637 637 ASN ASN A . n 
A 1 637 LYS 637 638 638 LYS LYS A . n 
A 1 638 ASN 638 639 639 ASN ASN A . n 
A 1 639 ALA 639 640 640 ALA ALA A . n 
A 1 640 HIS 640 641 641 HIS HIS A . n 
A 1 641 GLY 641 642 642 GLY GLY A . n 
A 1 642 GLY 642 643 643 GLY GLY A . n 
A 1 643 GLU 643 644 644 GLU GLU A . n 
A 1 644 PHE 644 645 645 PHE PHE A . n 
A 1 645 VAL 645 646 646 VAL VAL A . n 
A 1 646 THR 646 647 647 THR THR A . n 
A 1 647 TYR 647 648 648 TYR TYR A . n 
A 1 648 GLU 648 649 649 GLU GLU A . n 
A 1 649 ARG 649 650 650 ARG ARG A . n 
A 1 650 LEU 650 651 651 LEU LEU A . n 
A 1 651 SER 651 652 652 SER SER A . n 
A 1 652 ALA 652 653 653 ALA ALA A . n 
A 1 653 MET 653 654 654 MET MET A . n 
A 1 654 GLY 654 655 655 GLY GLY A . n 
A 1 655 THR 655 656 656 THR THR A . n 
A 1 656 ASN 656 657 657 ASN ASN A . n 
A 1 657 GLY 657 658 658 GLY GLY A . n 
A 1 658 PHE 658 659 659 PHE PHE A . n 
A 1 659 GLN 659 660 660 GLN GLN A . n 
A 1 660 GLU 660 661 661 GLU GLU A . n 
A 1 661 PRO 661 662 662 PRO PRO A . n 
A 1 662 ALA 662 663 663 ALA ALA A . n 
A 1 663 THR 663 664 664 THR THR A . n 
A 1 664 GLY 664 665 665 GLY GLY A . n 
A 1 665 PHE 665 666 666 PHE PHE A . n 
A 1 666 THR 666 667 667 THR THR A . n 
A 1 667 ASP 667 668 668 ASP ASP A . n 
A 1 668 GLY 668 669 669 GLY GLY A . n 
A 1 669 LYS 669 670 670 LYS LYS A . n 
A 1 670 ILE 670 671 671 ILE ILE A . n 
A 1 671 GLU 671 672 672 GLU GLU A . n 
A 1 672 GLY 672 673 673 GLY GLY A . n 
A 1 673 THR 673 674 674 THR THR A . n 
A 1 674 GLN 674 675 675 GLN GLN A . n 
A 1 675 ARG 675 676 676 ARG ARG A . n 
A 1 676 LEU 676 677 677 LEU LEU A . n 
A 1 677 TYR 677 678 678 TYR TYR A . n 
A 1 678 THR 678 679 679 THR THR A . n 
A 1 679 ASP 679 680 680 ASP ASP A . n 
A 1 680 GLY 680 681 681 GLY GLY A . n 
A 1 681 VAL 681 682 682 VAL VAL A . n 
A 1 682 PHE 682 683 683 PHE PHE A . n 
A 1 683 SER 683 684 684 SER SER A . n 
A 1 684 THR 684 685 685 THR THR A . n 
A 1 685 ASP 685 686 686 ASP ASP A . n 
A 1 686 ASP 686 687 687 ASP ASP A . n 
A 1 687 GLY 687 688 688 GLY GLY A . n 
A 1 688 LYS 688 689 689 LYS LYS A . n 
A 1 689 ALA 689 690 690 ALA ALA A . n 
A 1 690 ARG 690 691 691 ARG ARG A . n 
A 1 691 PHE 691 692 692 PHE PHE A . n 
A 1 692 MET 692 693 693 MET MET A . n 
A 1 693 ASP 693 694 694 ASP ASP A . n 
A 1 694 ALA 694 695 695 ALA ALA A . n 
A 1 695 PRO 695 696 696 PRO PRO A . n 
A 1 696 TRP 696 697 697 TRP TRP A . n 
A 1 697 ARG 697 698 698 ARG ARG A . n 
A 1 698 GLY 698 699 699 GLY GLY A . n 
A 1 699 LEU 699 700 700 LEU LEU A . n 
A 1 700 GLN 700 701 701 GLN GLN A . n 
A 1 701 ALA 701 702 702 ALA ALA A . n 
A 1 702 PRO 702 703 703 PRO PRO A . n 
A 1 703 GLY 703 704 704 GLY GLY A . n 
A 1 704 LYS 704 705 705 LYS LYS A . n 
A 1 705 GLN 705 706 706 GLN GLN A . n 
A 1 706 GLN 706 707 707 GLN GLN A . n 
A 1 707 GLN 707 708 708 GLN GLN A . n 
A 1 708 LYS 708 709 709 LYS LYS A . n 
A 1 709 ASP 709 710 710 ASP ASP A . n 
A 1 710 SER 710 711 711 SER SER A . n 
A 1 711 HIS 711 712 712 HIS HIS A . n 
A 1 712 LYS 712 713 713 LYS LYS A . n 
A 1 713 TYR 713 714 714 TYR TYR A . n 
A 1 714 LEU 714 715 715 LEU LEU A . n 
A 1 715 ILE 715 716 716 ILE ILE A . n 
A 1 716 ASN 716 717 717 ASN ASN A . n 
A 1 717 ASN 717 718 718 ASN ASN A . n 
A 1 718 GLY 718 719 719 GLY GLY A . n 
A 1 719 ARG 719 720 720 ARG ARG A . n 
A 1 720 ALA 720 721 721 ALA ALA A . n 
A 1 721 ASN 721 722 722 ASN ASN A . n 
A 1 722 VAL 722 723 723 VAL VAL A . n 
A 1 723 VAL 723 724 724 VAL VAL A . n 
A 1 724 TRP 724 725 725 TRP TRP A . n 
A 1 725 GLN 725 726 726 GLN GLN A . n 
A 1 726 SER 726 727 727 SER SER A . n 
A 1 727 ALA 727 728 728 ALA ALA A . n 
A 1 728 TYR 728 729 729 TYR TYR A . n 
A 1 729 LEU 729 730 730 LEU LEU A . n 
A 1 730 ASP 730 731 731 ASP ASP A . n 
A 1 731 GLN 731 732 732 GLN GLN A . n 
A 1 732 GLU 732 733 733 GLU GLU A . n 
A 1 733 ASN 733 734 734 ASN ASN A . n 
A 1 734 ASP 734 735 735 ASP ASP A . n 
A 1 735 PHE 735 736 736 PHE PHE A . n 
A 1 736 VAL 736 737 737 VAL VAL A . n 
A 1 737 MET 737 738 738 MET MET A . n 
A 1 738 ASP 738 739 739 ASP ASP A . n 
A 1 739 ARG 739 740 740 ARG ARG A . n 
A 1 740 PHE 740 741 741 PHE PHE A . n 
A 1 741 PRO 741 742 742 PRO PRO A . n 
A 1 742 TYR 742 743 743 TYR TYR A . n 
A 1 743 PRO 743 744 744 PRO PRO A . n 
A 1 744 PHE 744 745 745 PHE PHE A . n 
A 1 745 ILE 745 746 746 ILE ILE A . n 
A 1 746 GLU 746 747 747 GLU GLU A . n 
A 1 747 MET 747 748 748 MET MET A . n 
A 1 748 ASN 748 749 749 ASN ASN A . n 
A 1 749 PRO 749 750 750 PRO PRO A . n 
A 1 750 GLU 750 751 751 GLU GLU A . n 
A 1 751 ASP 751 752 752 ASP ASP A . n 
A 1 752 MET 752 753 753 MET MET A . n 
A 1 753 ALA 753 754 754 ALA ALA A . n 
A 1 754 GLU 754 755 755 GLU GLU A . n 
A 1 755 ALA 755 756 756 ALA ALA A . n 
A 1 756 GLY 756 757 757 GLY GLY A . n 
A 1 757 LEU 757 758 758 LEU LEU A . n 
A 1 758 LYS 758 759 759 LYS LYS A . n 
A 1 759 GLU 759 760 760 GLU GLU A . n 
A 1 760 GLY 760 761 761 GLY GLY A . n 
A 1 761 ASP 761 762 762 ASP ASP A . n 
A 1 762 LEU 762 763 763 LEU LEU A . n 
A 1 763 VAL 763 764 764 VAL VAL A . n 
A 1 764 GLU 764 765 765 GLU GLU A . n 
A 1 765 ILE 765 766 766 ILE ILE A . n 
A 1 766 TYR 766 767 767 TYR TYR A . n 
A 1 767 ASN 767 768 768 ASN ASN A . n 
A 1 768 ASP 768 769 769 ASP ASP A . n 
A 1 769 ALA 769 770 770 ALA ALA A . n 
A 1 770 GLY 770 771 771 GLY GLY A . n 
A 1 771 ALA 771 772 772 ALA ALA A . n 
A 1 772 THR 772 773 773 THR THR A . n 
A 1 773 GLN 773 774 774 GLN GLN A . n 
A 1 774 ALA 774 775 775 ALA ALA A . n 
A 1 775 MET 775 776 776 MET MET A . n 
A 1 776 ALA 776 777 777 ALA ALA A . n 
A 1 777 TYR 777 778 778 TYR TYR A . n 
A 1 778 PRO 778 779 779 PRO PRO A . n 
A 1 779 THR 779 780 780 THR THR A . n 
A 1 780 PRO 780 781 781 PRO PRO A . n 
A 1 781 THR 781 782 782 THR THR A . n 
A 1 782 ALA 782 783 783 ALA ALA A . n 
A 1 783 ARG 783 784 784 ARG ARG A . n 
A 1 784 ARG 784 785 785 ARG ARG A . n 
A 1 785 GLY 785 786 786 GLY GLY A . n 
A 1 786 GLU 786 787 787 GLU GLU A . n 
A 1 787 THR 787 788 788 THR THR A . n 
A 1 788 PHE 788 789 789 PHE PHE A . n 
A 1 789 MET 789 790 790 MET MET A . n 
A 1 790 LEU 790 791 791 LEU LEU A . n 
A 1 791 PHE 791 792 792 PHE PHE A . n 
A 1 792 GLY 792 793 793 GLY GLY A . n 
A 1 793 PHE 793 794 794 PHE PHE A . n 
A 1 794 PRO 794 795 795 PRO PRO A . n 
A 1 795 THR 795 796 796 THR THR A . n 
A 1 796 GLY 796 797 797 GLY GLY A . n 
A 1 797 VAL 797 798 798 VAL VAL A . n 
A 1 798 GLN 798 799 799 GLN GLN A . n 
A 1 799 GLY 799 800 800 GLY GLY A . n 
A 1 800 ASN 800 801 801 ASN ASN A . n 
A 1 801 VAL 801 802 802 VAL VAL A . n 
A 1 802 THR 802 803 803 THR THR A . n 
A 1 803 SER 803 804 804 SER SER A . n 
A 1 804 ALA 804 805 805 ALA ALA A . n 
A 1 805 GLY 805 806 806 GLY GLY A . n 
A 1 806 THR 806 807 807 THR THR A . n 
A 1 807 ASN 807 808 808 ASN ASN A . n 
A 1 808 GLU 808 809 809 GLU GLU A . n 
A 1 809 LEU 809 810 810 LEU LEU A . n 
A 1 810 ILE 810 811 811 ILE ILE A . n 
A 1 811 ILE 811 812 812 ILE ILE A . n 
A 1 812 PRO 812 813 813 PRO PRO A . n 
A 1 813 ASN 813 814 814 ASN ASN A . n 
A 1 814 TYR 814 815 815 TYR TYR A . n 
A 1 815 LYS 815 816 816 LYS LYS A . n 
A 1 816 GLN 816 817 817 GLN GLN A . n 
A 1 817 THR 817 818 818 THR THR A . n 
A 1 818 TRP 818 819 819 TRP TRP A . n 
A 1 819 GLY 819 820 820 GLY GLY A . n 
A 1 820 ASN 820 821 821 ASN ASN A . n 
A 1 821 ILE 821 822 822 ILE ILE A . n 
A 1 822 ARG 822 823 823 ARG ARG A . n 
A 1 823 LYS 823 824 824 LYS LYS A . n 
A 1 824 ILE 824 825 825 ILE ILE A . n 
A 1 825 SER 825 826 826 SER SER A . n 
A 1 826 ASP 826 827 827 ASP ASP A . n 
A 1 827 ALA 827 828 828 ALA ALA A . n 
A 1 828 PRO 828 829 829 PRO PRO A . n 
A 1 829 ARG 829 830 830 ARG ARG A . n 
A 1 830 ASN 830 831 831 ASN ASN A . n 
A 1 831 VAL 831 832 832 VAL VAL A . n 
A 1 832 ALA 832 833 833 ALA ALA A . n 
A 1 833 HIS 833 834 834 HIS HIS A . n 
A 1 834 LEU 834 835 835 LEU LEU A . n 
A 1 835 SER 835 836 836 SER SER A . n 
A 1 836 PHE 836 837 837 PHE PHE A . n 
A 1 837 LYS 837 838 838 LYS LYS A . n 
A 1 838 SER 838 839 839 SER SER A . n 
A 1 839 LYS 839 840 840 LYS LYS A . n 
A 1 840 GLU 840 841 841 GLU GLU A . n 
A 1 841 TYR 841 842 842 TYR TYR A . n 
A 1 842 GLN 842 843 843 GLN GLN A . n 
A 1 843 SER 843 844 844 SER SER A . n 
B 2 1   ALA 1   44  44  ALA ALA B . n 
B 2 2   ALA 2   45  45  ALA ALA B . n 
B 2 3   GLY 3   46  46  GLY GLY B . n 
B 2 4   VAL 4   47  47  VAL VAL B . n 
B 2 5   GLU 5   48  48  GLU GLU B . n 
B 2 6   TYR 6   49  49  TYR TYR B . n 
B 2 7   PRO 7   50  50  PRO PRO B . n 
B 2 8   ALA 8   51  51  ALA ALA B . n 
B 2 9   ASN 9   52  52  ASN ASN B . n 
B 2 10  ARG 10  53  53  ARG ARG B . n 
B 2 11  LEU 11  54  54  LEU LEU B . n 
B 2 12  ALA 12  55  55  ALA ALA B . n 
B 2 13  ASN 13  56  56  ASN ASN B . n 
B 2 14  ILE 14  57  57  ILE ILE B . n 
B 2 15  SER 15  58  58  SER SER B . n 
B 2 16  GLU 16  59  59  GLU GLU B . n 
B 2 17  LEU 17  60  60  LEU LEU B . n 
B 2 18  THR 18  61  61  THR THR B . n 
B 2 19  LEU 19  62  62  LEU LEU B . n 
B 2 20  ASN 20  63  63  ASN ASN B . n 
B 2 21  GLU 21  64  64  GLU GLU B . n 
B 2 22  PRO 22  65  65  PRO PRO B . n 
B 2 23  LEU 23  66  66  LEU LEU B . n 
B 2 24  ASP 24  67  67  ASP ASP B . n 
B 2 25  VAL 25  68  68  VAL VAL B . n 
B 2 26  ALA 26  69  69  ALA ALA B . n 
B 2 27  TYR 27  70  70  TYR TYR B . n 
B 2 28  PRO 28  71  71  PRO PRO B . n 
B 2 29  ASP 29  72  72  ASP ASP B . n 
B 2 30  GLU 30  73  73  GLU GLU B . n 
B 2 31  ASP 31  74  74  ASP ASP B . n 
B 2 32  ALA 32  75  75  ALA ALA B . n 
B 2 33  ALA 33  76  76  ALA ALA B . n 
B 2 34  GLY 34  77  77  GLY GLY B . n 
B 2 35  VAL 35  78  78  VAL VAL B . n 
B 2 36  LEU 36  79  79  LEU LEU B . n 
B 2 37  LEU 37  80  80  LEU LEU B . n 
B 2 38  LYS 38  81  81  LYS LYS B . n 
B 2 39  LEU 39  82  82  LEU LEU B . n 
B 2 40  GLY 40  83  83  GLY GLY B . n 
B 2 41  THR 41  84  84  THR THR B . n 
B 2 42  ARG 42  85  85  ARG ARG B . n 
B 2 43  VAL 43  86  86  VAL VAL B . n 
B 2 44  GLU 44  87  87  GLU GLU B . n 
B 2 45  GLY 45  88  88  GLY GLY B . n 
B 2 46  GLY 46  89  89  GLY GLY B . n 
B 2 47  VAL 47  90  90  VAL VAL B . n 
B 2 48  GLY 48  91  91  GLY GLY B . n 
B 2 49  PRO 49  92  92  PRO PRO B . n 
B 2 50  ASP 50  93  93  ASP ASP B . n 
B 2 51  GLY 51  94  94  GLY GLY B . n 
B 2 52  ASP 52  95  95  ASP ASP B . n 
B 2 53  ILE 53  96  96  ILE ILE B . n 
B 2 54  VAL 54  97  97  VAL VAL B . n 
B 2 55  GLY 55  98  98  GLY GLY B . n 
B 2 56  PHE 56  99  99  PHE PHE B . n 
B 2 57  SER 57  100 100 SER SER B . n 
B 2 58  THR 58  101 101 THR THR B . n 
B 2 59  ILE 59  102 102 ILE ILE B . n 
B 2 60  CYS 60  103 103 CYS CYS B . n 
B 2 61  PRO 61  104 104 PRO PRO B . n 
B 2 62  HIS 62  105 105 HIS HIS B . n 
B 2 63  LYS 63  106 106 LYS LYS B . n 
B 2 64  GLY 64  107 107 GLY GLY B . n 
B 2 65  PHE 65  108 108 PHE PHE B . n 
B 2 66  PRO 66  109 109 PRO PRO B . n 
B 2 67  LEU 67  110 110 LEU LEU B . n 
B 2 68  SER 68  111 111 SER SER B . n 
B 2 69  TYR 69  112 112 TYR TYR B . n 
B 2 70  SER 70  113 113 SER SER B . n 
B 2 71  ALA 71  114 114 ALA ALA B . n 
B 2 72  ASP 72  115 115 ASP ASP B . n 
B 2 73  ASN 73  116 116 ASN ASN B . n 
B 2 74  LYS 74  117 117 LYS LYS B . n 
B 2 75  THR 75  118 118 THR THR B . n 
B 2 76  PHE 76  119 119 PHE PHE B . n 
B 2 77  ASN 77  120 120 ASN ASN B . n 
B 2 78  CYS 78  121 121 CYS CYS B . n 
B 2 79  PRO 79  122 122 PRO PRO B . n 
B 2 80  GLY 80  123 123 GLY GLY B . n 
B 2 81  HIS 81  124 124 HIS HIS B . n 
B 2 82  PHE 82  125 125 PHE PHE B . n 
B 2 83  SER 83  126 126 SER SER B . n 
B 2 84  VAL 84  127 127 VAL VAL B . n 
B 2 85  PHE 85  128 128 PHE PHE B . n 
B 2 86  ASP 86  129 129 ASP ASP B . n 
B 2 87  PRO 87  130 130 PRO PRO B . n 
B 2 88  GLU 88  131 131 GLU GLU B . n 
B 2 89  LYS 89  132 132 LYS LYS B . n 
B 2 90  GLY 90  133 133 GLY GLY B . n 
B 2 91  GLY 91  134 134 GLY GLY B . n 
B 2 92  GLN 92  135 135 GLN GLN B . n 
B 2 93  GLN 93  136 136 GLN GLN B . n 
B 2 94  VAL 94  137 137 VAL VAL B . n 
B 2 95  TRP 95  138 138 TRP TRP B . n 
B 2 96  GLY 96  139 139 GLY GLY B . n 
B 2 97  GLN 97  140 140 GLN GLN B . n 
B 2 98  ALA 98  141 141 ALA ALA B . n 
B 2 99  THR 99  142 142 THR THR B . n 
B 2 100 GLN 100 143 143 GLN GLN B . n 
B 2 101 ASN 101 144 144 ASN ASN B . n 
B 2 102 LEU 102 145 145 LEU LEU B . n 
B 2 103 PRO 103 146 146 PRO PRO B . n 
B 2 104 GLN 104 147 147 GLN GLN B . n 
B 2 105 TYR 105 148 148 TYR TYR B . n 
B 2 106 VAL 106 149 149 VAL VAL B . n 
B 2 107 LEU 107 150 150 LEU LEU B . n 
B 2 108 ARG 108 151 151 ARG ARG B . n 
B 2 109 VAL 109 152 152 VAL VAL B . n 
B 2 110 ALA 110 153 153 ALA ALA B . n 
B 2 111 ASP 111 154 154 ASP ASP B . n 
B 2 112 ASN 112 155 155 ASN ASN B . n 
B 2 113 GLY 113 156 156 GLY GLY B . n 
B 2 114 ASP 114 157 157 ASP ASP B . n 
B 2 115 ILE 115 158 158 ILE ILE B . n 
B 2 116 PHE 116 159 159 PHE PHE B . n 
B 2 117 ALA 117 160 160 ALA ALA B . n 
B 2 118 GLU 118 161 161 GLU GLU B . n 
B 2 119 GLY 119 162 162 GLY GLY B . n 
B 2 120 VAL 120 163 163 VAL VAL B . n 
B 2 121 ASP 121 164 164 ASP ASP B . n 
B 2 122 GLU 122 165 165 GLU GLU B . n 
B 2 123 LEU 123 166 166 LEU LEU B . n 
B 2 124 ILE 124 167 167 ILE ILE B . n 
B 2 125 TYR 125 168 168 TYR TYR B . n 
B 2 126 GLY 126 169 169 GLY GLY B . n 
B 2 127 ARG 127 170 170 ARG ARG B . n 
B 2 128 LEU 128 171 171 LEU LEU B . n 
B 2 129 SER 129 172 172 SER SER B . n 
B 2 130 ASN 130 173 173 ASN ASN B . n 
B 2 131 VAL 131 174 174 VAL VAL B . n 
B 2 132 LEU 132 175 175 LEU LEU B . n 
C 1 1   ALA 1   2   2   ALA ALA C . n 
C 1 2   PHE 2   3   3   PHE PHE C . n 
C 1 3   LYS 3   4   4   LYS LYS C . n 
C 1 4   ARG 4   5   5   ARG ARG C . n 
C 1 5   HIS 5   6   6   HIS HIS C . n 
C 1 6   ILE 6   7   7   ILE ILE C . n 
C 1 7   ASP 7   8   8   ASP ASP C . n 
C 1 8   ARG 8   9   9   ARG ARG C . n 
C 1 9   LEU 9   10  10  LEU LEU C . n 
C 1 10  PRO 10  11  11  PRO PRO C . n 
C 1 11  ILE 11  12  12  ILE ILE C . n 
C 1 12  ILE 12  13  13  ILE ILE C . n 
C 1 13  PRO 13  14  14  PRO PRO C . n 
C 1 14  ALA 14  15  15  ALA ALA C . n 
C 1 15  ASP 15  16  16  ASP ASP C . n 
C 1 16  ALA 16  17  17  ALA ALA C . n 
C 1 17  LYS 17  18  18  LYS LYS C . n 
C 1 18  LYS 18  19  19  LYS LYS C . n 
C 1 19  HIS 19  20  20  HIS HIS C . n 
C 1 20  ASN 20  21  21  ASN ASN C . n 
C 1 21  VAL 21  22  22  VAL VAL C . n 
C 1 22  THR 22  23  23  THR THR C . n 
C 1 23  CYS 23  24  24  CYS CYS C . n 
C 1 24  HIS 24  25  25  HIS HIS C . n 
C 1 25  PHE 25  26  26  PHE PHE C . n 
C 1 26  CYS 26  27  27  CYS CYS C . n 
C 1 27  ILE 27  28  28  ILE ILE C . n 
C 1 28  VAL 28  29  29  VAL VAL C . n 
C 1 29  GLY 29  30  30  GLY GLY C . n 
C 1 30  CYS 30  31  31  CYS CYS C . n 
C 1 31  GLY 31  32  32  GLY GLY C . n 
C 1 32  TYR 32  33  33  TYR TYR C . n 
C 1 33  HIS 33  34  34  HIS HIS C . n 
C 1 34  ALA 34  35  35  ALA ALA C . n 
C 1 35  TYR 35  36  36  TYR TYR C . n 
C 1 36  THR 36  37  37  THR THR C . n 
C 1 37  TRP 37  38  38  TRP TRP C . n 
C 1 38  PRO 38  39  39  PRO PRO C . n 
C 1 39  ILE 39  40  40  ILE ILE C . n 
C 1 40  ASN 40  41  41  ASN ASN C . n 
C 1 41  LYS 41  42  42  LYS LYS C . n 
C 1 42  GLN 42  43  43  GLN GLN C . n 
C 1 43  GLY 43  44  44  GLY GLY C . n 
C 1 44  GLY 44  45  45  GLY GLY C . n 
C 1 45  THR 45  46  46  THR THR C . n 
C 1 46  ASP 46  47  47  ASP ASP C . n 
C 1 47  PRO 47  48  48  PRO PRO C . n 
C 1 48  GLN 48  49  49  GLN GLN C . n 
C 1 49  ASN 49  50  50  ASN ASN C . n 
C 1 50  ASN 50  51  51  ASN ASN C . n 
C 1 51  ILE 51  52  52  ILE ILE C . n 
C 1 52  PHE 52  53  53  PHE PHE C . n 
C 1 53  GLY 53  54  54  GLY GLY C . n 
C 1 54  VAL 54  55  55  VAL VAL C . n 
C 1 55  ASP 55  56  56  ASP ASP C . n 
C 1 56  LEU 56  57  57  LEU LEU C . n 
C 1 57  SER 57  58  58  SER SER C . n 
C 1 58  GLU 58  59  59  GLU GLU C . n 
C 1 59  GLN 59  60  60  GLN GLN C . n 
C 1 60  GLN 60  61  61  GLN GLN C . n 
C 1 61  GLN 61  62  62  GLN GLN C . n 
C 1 62  ALA 62  63  63  ALA ALA C . n 
C 1 63  GLU 63  64  64  GLU GLU C . n 
C 1 64  SER 64  65  65  SER SER C . n 
C 1 65  ASP 65  66  66  ASP ASP C . n 
C 1 66  ALA 66  67  67  ALA ALA C . n 
C 1 67  TRP 67  68  68  TRP TRP C . n 
C 1 68  TYR 68  69  69  TYR TYR C . n 
C 1 69  SER 69  70  70  SER SER C . n 
C 1 70  PRO 70  71  71  PRO PRO C . n 
C 1 71  SER 71  72  72  SER SER C . n 
C 1 72  MET 72  73  73  MET MET C . n 
C 1 73  TYR 73  74  74  TYR TYR C . n 
C 1 74  ASN 74  75  75  ASN ASN C . n 
C 1 75  VAL 75  76  76  VAL VAL C . n 
C 1 76  VAL 76  77  77  VAL VAL C . n 
C 1 77  LYS 77  78  78  LYS LYS C . n 
C 1 78  GLN 78  79  79  GLN GLN C . n 
C 1 79  ASP 79  80  80  ASP ASP C . n 
C 1 80  GLY 80  81  81  GLY GLY C . n 
C 1 81  ARG 81  82  82  ARG ARG C . n 
C 1 82  ASP 82  83  83  ASP ASP C . n 
C 1 83  VAL 83  84  84  VAL VAL C . n 
C 1 84  HIS 84  85  85  HIS HIS C . n 
C 1 85  VAL 85  86  86  VAL VAL C . n 
C 1 86  VAL 86  87  87  VAL VAL C . n 
C 1 87  ILE 87  88  88  ILE ILE C . n 
C 1 88  LYS 88  89  89  LYS LYS C . n 
C 1 89  PRO 89  90  90  PRO PRO C . n 
C 1 90  ASP 90  91  91  ASP ASP C . n 
C 1 91  HIS 91  92  92  HIS HIS C . n 
C 1 92  GLU 92  93  93  GLU GLU C . n 
C 1 93  CYS 93  94  94  CYS CYS C . n 
C 1 94  VAL 94  95  95  VAL VAL C . n 
C 1 95  VAL 95  96  96  VAL VAL C . n 
C 1 96  ASN 96  97  97  ASN ASN C . n 
C 1 97  SER 97  98  98  SER SER C . n 
C 1 98  GLY 98  99  99  GLY GLY C . n 
C 1 99  LEU 99  100 100 LEU LEU C . n 
C 1 100 GLY 100 101 101 GLY GLY C . n 
C 1 101 SER 101 102 102 SER SER C . n 
C 1 102 VAL 102 103 103 VAL VAL C . n 
C 1 103 ARG 103 104 104 ARG ARG C . n 
C 1 104 GLY 104 105 105 GLY GLY C . n 
C 1 105 ALA 105 106 106 ALA ALA C . n 
C 1 106 ARG 106 107 107 ARG ARG C . n 
C 1 107 MET 107 108 108 MET MET C . n 
C 1 108 ALA 108 109 109 ALA ALA C . n 
C 1 109 GLU 109 110 110 GLU GLU C . n 
C 1 110 THR 110 111 111 THR THR C . n 
C 1 111 SER 111 112 112 SER SER C . n 
C 1 112 PHE 112 113 113 PHE PHE C . n 
C 1 113 SER 113 114 114 SER SER C . n 
C 1 114 GLU 114 115 115 GLU GLU C . n 
C 1 115 ALA 115 116 116 ALA ALA C . n 
C 1 116 ARG 116 117 117 ARG ARG C . n 
C 1 117 ASN 117 118 118 ASN ASN C . n 
C 1 118 THR 118 119 119 THR THR C . n 
C 1 119 GLN 119 120 120 GLN GLN C . n 
C 1 120 GLN 120 121 121 GLN GLN C . n 
C 1 121 GLN 121 122 122 GLN GLN C . n 
C 1 122 ARG 122 123 123 ARG ARG C . n 
C 1 123 LEU 123 124 124 LEU LEU C . n 
C 1 124 THR 124 125 125 THR THR C . n 
C 1 125 ASP 125 126 126 ASP ASP C . n 
C 1 126 PRO 126 127 127 PRO PRO C . n 
C 1 127 LEU 127 128 128 LEU LEU C . n 
C 1 128 VAL 128 129 129 VAL VAL C . n 
C 1 129 TRP 129 130 130 TRP TRP C . n 
C 1 130 ARG 130 131 131 ARG ARG C . n 
C 1 131 TYR 131 132 132 TYR TYR C . n 
C 1 132 GLY 132 133 133 GLY GLY C . n 
C 1 133 GLN 133 134 134 GLN GLN C . n 
C 1 134 MET 134 135 135 MET MET C . n 
C 1 135 GLN 135 136 136 GLN GLN C . n 
C 1 136 PRO 136 137 137 PRO PRO C . n 
C 1 137 THR 137 138 138 THR THR C . n 
C 1 138 SER 138 139 139 SER SER C . n 
C 1 139 TRP 139 140 140 TRP TRP C . n 
C 1 140 ASP 140 141 141 ASP ASP C . n 
C 1 141 ASP 141 142 142 ASP ASP C . n 
C 1 142 ALA 142 143 143 ALA ALA C . n 
C 1 143 LEU 143 144 144 LEU LEU C . n 
C 1 144 ASP 144 145 145 ASP ASP C . n 
C 1 145 LEU 145 146 146 LEU LEU C . n 
C 1 146 VAL 146 147 147 VAL VAL C . n 
C 1 147 ALA 147 148 148 ALA ALA C . n 
C 1 148 ARG 148 149 149 ARG ARG C . n 
C 1 149 VAL 149 150 150 VAL VAL C . n 
C 1 150 THR 150 151 151 THR THR C . n 
C 1 151 ALA 151 152 152 ALA ALA C . n 
C 1 152 LYS 152 153 153 LYS LYS C . n 
C 1 153 ILE 153 154 154 ILE ILE C . n 
C 1 154 VAL 154 155 155 VAL VAL C . n 
C 1 155 LYS 155 156 156 LYS LYS C . n 
C 1 156 GLU 156 157 157 GLU GLU C . n 
C 1 157 LYS 157 158 158 LYS LYS C . n 
C 1 158 GLY 158 159 159 GLY GLY C . n 
C 1 159 GLU 159 160 160 GLU GLU C . n 
C 1 160 ASP 160 161 161 ASP ASP C . n 
C 1 161 ALA 161 162 162 ALA ALA C . n 
C 1 162 LEU 162 163 163 LEU LEU C . n 
C 1 163 ILE 163 164 164 ILE ILE C . n 
C 1 164 VAL 164 165 165 VAL VAL C . n 
C 1 165 SER 165 166 166 SER SER C . n 
C 1 166 ALA 166 167 167 ALA ALA C . n 
C 1 167 PHE 167 168 168 PHE PHE C . n 
C 1 168 ASP 168 169 169 ASP ASP C . n 
C 1 169 HIS 169 170 170 HIS HIS C . n 
C 1 170 GLY 170 171 171 GLY GLY C . n 
C 1 171 GLY 171 172 172 GLY GLY C . n 
C 1 172 ALA 172 173 173 ALA ALA C . n 
C 1 173 GLY 173 174 174 GLY GLY C . n 
C 1 174 GLY 174 175 175 GLY GLY C . n 
C 1 175 GLY 175 176 176 GLY GLY C . n 
C 1 176 TYR 176 177 177 TYR TYR C . n 
C 1 177 GLU 177 178 178 GLU GLU C . n 
C 1 178 ASN 178 179 179 ASN ASN C . n 
C 1 179 THR 179 180 180 THR THR C . n 
C 1 180 TRP 180 181 181 TRP TRP C . n 
C 1 181 GLY 181 182 182 GLY GLY C . n 
C 1 182 THR 182 183 183 THR THR C . n 
C 1 183 GLY 183 184 184 GLY GLY C . n 
C 1 184 LYS 184 185 185 LYS LYS C . n 
C 1 185 LEU 185 186 186 LEU LEU C . n 
C 1 186 TYR 186 187 187 TYR TYR C . n 
C 1 187 PHE 187 188 188 PHE PHE C . n 
C 1 188 GLU 188 189 189 GLU GLU C . n 
C 1 189 ALA 189 190 190 ALA ALA C . n 
C 1 190 MET 190 191 191 MET MET C . n 
C 1 191 LYS 191 192 192 LYS LYS C . n 
C 1 192 VAL 192 193 193 VAL VAL C . n 
C 1 193 LYS 193 194 194 LYS LYS C . n 
C 1 194 ASN 194 195 195 ASN ASN C . n 
C 1 195 ILE 195 196 196 ILE ILE C . n 
C 1 196 ARG 196 197 197 ARG ARG C . n 
C 1 197 ILE 197 198 198 ILE ILE C . n 
C 1 198 HIS 198 199 199 HIS HIS C . n 
C 1 199 ASN 199 200 200 ASN ASN C . n 
C 1 200 ARG 200 201 201 ARG ARG C . n 
C 1 201 PRO 201 202 202 PRO PRO C . n 
C 1 202 ALA 202 203 203 ALA ALA C . n 
C 1 203 TYR 203 204 204 TYR TYR C . n 
C 1 204 ASN 204 205 205 ASN ASN C . n 
C 1 205 SER 205 206 206 SER SER C . n 
C 1 206 GLU 206 207 207 GLU GLU C . n 
C 1 207 VAL 207 208 208 VAL VAL C . n 
C 1 208 HIS 208 209 209 HIS HIS C . n 
C 1 209 GLY 209 210 210 GLY GLY C . n 
C 1 210 THR 210 211 211 THR THR C . n 
C 1 211 ARG 211 212 212 ARG ARG C . n 
C 1 212 ASP 212 213 213 ASP ASP C . n 
C 1 213 MET 213 214 214 MET MET C . n 
C 1 214 GLY 214 215 215 GLY GLY C . n 
C 1 215 VAL 215 216 216 VAL VAL C . n 
C 1 216 GLY 216 217 217 GLY GLY C . n 
C 1 217 GLU 217 218 218 GLU GLU C . n 
C 1 218 LEU 218 219 219 LEU LEU C . n 
C 1 219 ASN 219 220 220 ASN ASN C . n 
C 1 220 ASN 220 221 221 ASN ASN C . n 
C 1 221 CYS 221 222 222 CYS CYS C . n 
C 1 222 TYR 222 223 223 TYR TYR C . n 
C 1 223 GLU 223 224 224 GLU GLU C . n 
C 1 224 ASP 224 225 225 ASP ASP C . n 
C 1 225 ALA 225 226 226 ALA ALA C . n 
C 1 226 GLU 226 227 227 GLU GLU C . n 
C 1 227 LEU 227 228 228 LEU LEU C . n 
C 1 228 ALA 228 229 229 ALA ALA C . n 
C 1 229 ASP 229 230 230 ASP ASP C . n 
C 1 230 THR 230 231 231 THR THR C . n 
C 1 231 ILE 231 232 232 ILE ILE C . n 
C 1 232 VAL 232 233 233 VAL VAL C . n 
C 1 233 ALA 233 234 234 ALA ALA C . n 
C 1 234 VAL 234 235 235 VAL VAL C . n 
C 1 235 GLY 235 236 236 GLY GLY C . n 
C 1 236 THR 236 237 237 THR THR C . n 
C 1 237 ASN 237 238 238 ASN ASN C . n 
C 1 238 ALA 238 239 239 ALA ALA C . n 
C 1 239 LEU 239 240 240 LEU LEU C . n 
C 1 240 GLU 240 241 241 GLU GLU C . n 
C 1 241 THR 241 242 242 THR THR C . n 
C 1 242 GLN 242 243 243 GLN GLN C . n 
C 1 243 THR 243 244 244 THR THR C . n 
C 1 244 ASN 244 245 245 ASN ASN C . n 
C 1 245 TYR 245 246 246 TYR TYR C . n 
C 1 246 PHE 246 247 247 PHE PHE C . n 
C 1 247 LEU 247 248 248 LEU LEU C . n 
C 1 248 ASN 248 249 249 ASN ASN C . n 
C 1 249 HIS 249 250 250 HIS HIS C . n 
C 1 250 TRP 250 251 251 TRP TRP C . n 
C 1 251 ILE 251 252 252 ILE ILE C . n 
C 1 252 PRO 252 253 253 PRO PRO C . n 
C 1 253 ASN 253 254 254 ASN ASN C . n 
C 1 254 LEU 254 255 255 LEU LEU C . n 
C 1 255 ARG 255 256 256 ARG ARG C . n 
C 1 256 GLY 256 257 257 GLY GLY C . n 
C 1 257 GLU 257 258 258 GLU GLU C . n 
C 1 258 SER 258 259 259 SER SER C . n 
C 1 259 LEU 259 260 260 LEU LEU C . n 
C 1 260 GLY 260 261 261 GLY GLY C . n 
C 1 261 LYS 261 262 262 LYS LYS C . n 
C 1 262 LYS 262 263 263 LYS LYS C . n 
C 1 263 LYS 263 264 264 LYS LYS C . n 
C 1 264 GLU 264 265 265 GLU GLU C . n 
C 1 265 LEU 265 266 266 LEU LEU C . n 
C 1 266 MET 266 267 267 MET MET C . n 
C 1 267 PRO 267 268 268 PRO PRO C . n 
C 1 268 GLU 268 269 269 GLU GLU C . n 
C 1 269 GLU 269 270 270 GLU GLU C . n 
C 1 270 PRO 270 271 271 PRO PRO C . n 
C 1 271 HIS 271 272 272 HIS HIS C . n 
C 1 272 GLU 272 273 273 GLU GLU C . n 
C 1 273 ALA 273 274 274 ALA ALA C . n 
C 1 274 GLY 274 275 275 GLY GLY C . n 
C 1 275 ARG 275 276 276 ARG ARG C . n 
C 1 276 ILE 276 277 277 ILE ILE C . n 
C 1 277 ILE 277 278 278 ILE ILE C . n 
C 1 278 ILE 278 279 279 ILE ILE C . n 
C 1 279 VAL 279 280 280 VAL VAL C . n 
C 1 280 ASP 280 281 281 ASP ASP C . n 
C 1 281 PRO 281 282 282 PRO PRO C . n 
C 1 282 ARG 282 283 283 ARG ARG C . n 
C 1 283 ARG 283 284 284 ARG ARG C . n 
C 1 284 THR 284 285 285 THR THR C . n 
C 1 285 VAL 285 286 286 VAL VAL C . n 
C 1 286 THR 286 287 287 THR THR C . n 
C 1 287 VAL 287 288 288 VAL VAL C . n 
C 1 288 ASN 288 289 289 ASN ASN C . n 
C 1 289 ALA 289 290 290 ALA ALA C . n 
C 1 290 CYS 290 291 291 CYS CYS C . n 
C 1 291 GLU 291 292 292 GLU GLU C . n 
C 1 292 GLN 292 293 293 GLN GLN C . n 
C 1 293 THR 293 294 294 THR THR C . n 
C 1 294 ALA 294 295 295 ALA ALA C . n 
C 1 295 GLY 295 296 296 GLY GLY C . n 
C 1 296 ALA 296 297 297 ALA ALA C . n 
C 1 297 ASP 297 298 298 ASP ASP C . n 
C 1 298 ASN 298 299 299 ASN ASN C . n 
C 1 299 VAL 299 300 300 VAL VAL C . n 
C 1 300 LEU 300 301 301 LEU LEU C . n 
C 1 301 HIS 301 302 302 HIS HIS C . n 
C 1 302 LEU 302 303 303 LEU LEU C . n 
C 1 303 ALA 303 304 304 ALA ALA C . n 
C 1 304 ILE 304 305 305 ILE ILE C . n 
C 1 305 ASN 305 306 306 ASN ASN C . n 
C 1 306 SER 306 307 307 SER SER C . n 
C 1 307 GLY 307 308 308 GLY GLY C . n 
C 1 308 THR 308 309 309 THR THR C . n 
C 1 309 ASP 309 310 310 ASP ASP C . n 
C 1 310 LEU 310 311 311 LEU LEU C . n 
C 1 311 ALA 311 312 312 ALA ALA C . n 
C 1 312 LEU 312 313 313 LEU LEU C . n 
C 1 313 PHE 313 314 314 PHE PHE C . n 
C 1 314 ASN 314 315 315 ASN ASN C . n 
C 1 315 ALA 315 316 316 ALA ALA C . n 
C 1 316 LEU 316 317 317 LEU LEU C . n 
C 1 317 PHE 317 318 318 PHE PHE C . n 
C 1 318 THR 318 319 319 THR THR C . n 
C 1 319 TYR 319 320 320 TYR TYR C . n 
C 1 320 ILE 320 321 321 ILE ILE C . n 
C 1 321 ALA 321 322 322 ALA ALA C . n 
C 1 322 ASP 322 323 323 ASP ASP C . n 
C 1 323 LYS 323 324 324 LYS LYS C . n 
C 1 324 GLY 324 325 325 GLY GLY C . n 
C 1 325 TRP 325 326 326 TRP TRP C . n 
C 1 326 VAL 326 327 327 VAL VAL C . n 
C 1 327 ASP 327 328 328 ASP ASP C . n 
C 1 328 ARG 328 329 329 ARG ARG C . n 
C 1 329 ASP 329 330 330 ASP ASP C . n 
C 1 330 PHE 330 331 331 PHE PHE C . n 
C 1 331 ILE 331 332 332 ILE ILE C . n 
C 1 332 ASP 332 333 333 ASP ASP C . n 
C 1 333 LYS 333 334 334 LYS LYS C . n 
C 1 334 SER 334 335 335 SER SER C . n 
C 1 335 THR 335 336 336 THR THR C . n 
C 1 336 LEU 336 337 337 LEU LEU C . n 
C 1 337 ARG 337 338 338 ARG ARG C . n 
C 1 338 GLU 338 339 339 GLU GLU C . n 
C 1 339 GLY 339 340 340 GLY GLY C . n 
C 1 340 THR 340 341 341 THR THR C . n 
C 1 341 ALA 341 342 342 ALA ALA C . n 
C 1 342 ARG 342 343 343 ARG ARG C . n 
C 1 343 PRO 343 344 344 PRO PRO C . n 
C 1 344 PRO 344 345 345 PRO PRO C . n 
C 1 345 LEU 345 346 346 LEU LEU C . n 
C 1 346 TYR 346 347 347 TYR TYR C . n 
C 1 347 PRO 347 348 348 PRO PRO C . n 
C 1 348 ALA 348 349 349 ALA ALA C . n 
C 1 349 ARG 349 350 350 ARG ARG C . n 
C 1 350 GLY 350 351 351 GLY GLY C . n 
C 1 351 VAL 351 352 352 VAL VAL C . n 
C 1 352 SER 352 353 353 SER SER C . n 
C 1 353 GLU 353 354 354 GLU GLU C . n 
C 1 354 ALA 354 355 355 ALA ALA C . n 
C 1 355 ASN 355 356 356 ASN ASN C . n 
C 1 356 PRO 356 357 357 PRO PRO C . n 
C 1 357 GLY 357 358 358 GLY GLY C . n 
C 1 358 HIS 358 359 359 HIS HIS C . n 
C 1 359 LEU 359 360 360 LEU LEU C . n 
C 1 360 SER 360 361 361 SER SER C . n 
C 1 361 SER 361 362 362 SER SER C . n 
C 1 362 PHE 362 363 363 PHE PHE C . n 
C 1 363 GLU 363 364 364 GLU GLU C . n 
C 1 364 ASP 364 365 365 ASP ASP C . n 
C 1 365 ALA 365 366 366 ALA ALA C . n 
C 1 366 VAL 366 367 367 VAL VAL C . n 
C 1 367 GLU 367 368 368 GLU GLU C . n 
C 1 368 GLY 368 369 369 GLY GLY C . n 
C 1 369 CYS 369 370 370 CYS CYS C . n 
C 1 370 ARG 370 371 371 ARG ARG C . n 
C 1 371 MET 371 372 372 MET MET C . n 
C 1 372 SER 372 373 373 SER SER C . n 
C 1 373 ILE 373 374 374 ILE ILE C . n 
C 1 374 GLU 374 375 375 GLU GLU C . n 
C 1 375 GLU 375 376 376 GLU GLU C . n 
C 1 376 ALA 376 377 377 ALA ALA C . n 
C 1 377 ALA 377 378 378 ALA ALA C . n 
C 1 378 GLU 378 379 379 GLU GLU C . n 
C 1 379 ILE 379 380 380 ILE ILE C . n 
C 1 380 THR 380 381 381 THR THR C . n 
C 1 381 GLY 381 382 382 GLY GLY C . n 
C 1 382 LEU 382 383 383 LEU LEU C . n 
C 1 383 ASP 383 384 384 ASP ASP C . n 
C 1 384 ALA 384 385 385 ALA ALA C . n 
C 1 385 ALA 385 386 386 ALA ALA C . n 
C 1 386 GLN 386 387 387 GLN GLN C . n 
C 1 387 ILE 387 388 388 ILE ILE C . n 
C 1 388 ILE 388 389 389 ILE ILE C . n 
C 1 389 LYS 389 390 390 LYS LYS C . n 
C 1 390 ALA 390 391 391 ALA ALA C . n 
C 1 391 ALA 391 392 392 ALA ALA C . n 
C 1 392 GLU 392 393 393 GLU GLU C . n 
C 1 393 TRP 393 394 394 TRP TRP C . n 
C 1 394 ILE 394 395 395 ILE ILE C . n 
C 1 395 GLY 395 396 396 GLY GLY C . n 
C 1 396 MET 396 397 397 MET MET C . n 
C 1 397 PRO 397 398 398 PRO PRO C . n 
C 1 398 LYS 398 399 399 LYS LYS C . n 
C 1 399 GLU 399 400 400 GLU GLU C . n 
C 1 400 GLY 400 401 401 GLY GLY C . n 
C 1 401 GLY 401 402 402 GLY GLY C . n 
C 1 402 LYS 402 403 403 LYS LYS C . n 
C 1 403 ARG 403 404 404 ARG ARG C . n 
C 1 404 ARG 404 405 405 ARG ARG C . n 
C 1 405 ARG 405 406 406 ARG ARG C . n 
C 1 406 VAL 406 407 407 VAL VAL C . n 
C 1 407 MET 407 408 408 MET MET C . n 
C 1 408 PHE 408 409 409 PHE PHE C . n 
C 1 409 GLY 409 410 410 GLY GLY C . n 
C 1 410 TYR 410 411 411 TYR TYR C . n 
C 1 411 GLU 411 412 412 GLU GLU C . n 
C 1 412 LYS 412 413 413 LYS LYS C . n 
C 1 413 GLY 413 414 414 GLY GLY C . n 
C 1 414 LEU 414 415 415 LEU LEU C . n 
C 1 415 ILE 415 416 416 ILE ILE C . n 
C 1 416 TRP 416 417 417 TRP TRP C . n 
C 1 417 GLY 417 418 418 GLY GLY C . n 
C 1 418 ASN 418 419 419 ASN ASN C . n 
C 1 419 ASP 419 420 420 ASP ASP C . n 
C 1 420 ASN 420 421 421 ASN ASN C . n 
C 1 421 TYR 421 422 422 TYR TYR C . n 
C 1 422 ARG 422 423 423 ARG ARG C . n 
C 1 423 THR 423 424 424 THR THR C . n 
C 1 424 ASN 424 425 425 ASN ASN C . n 
C 1 425 GLY 425 426 426 GLY GLY C . n 
C 1 426 ALA 426 427 427 ALA ALA C . n 
C 1 427 LEU 427 428 428 LEU LEU C . n 
C 1 428 VAL 428 429 429 VAL VAL C . n 
C 1 429 ASN 429 430 430 ASN ASN C . n 
C 1 430 LEU 430 431 431 LEU LEU C . n 
C 1 431 ALA 431 432 432 ALA ALA C . n 
C 1 432 LEU 432 433 433 LEU LEU C . n 
C 1 433 ALA 433 434 434 ALA ALA C . n 
C 1 434 THR 434 435 435 THR THR C . n 
C 1 435 GLY 435 436 436 GLY GLY C . n 
C 1 436 ASN 436 437 437 ASN ASN C . n 
C 1 437 ILE 437 438 438 ILE ILE C . n 
C 1 438 GLY 438 439 439 GLY GLY C . n 
C 1 439 ARG 439 440 440 ARG ARG C . n 
C 1 440 PRO 440 441 441 PRO PRO C . n 
C 1 441 GLY 441 442 442 GLY GLY C . n 
C 1 442 GLY 442 443 443 GLY GLY C . n 
C 1 443 GLY 443 444 444 GLY GLY C . n 
C 1 444 VAL 444 445 445 VAL VAL C . n 
C 1 445 VAL 445 446 446 VAL VAL C . n 
C 1 446 ARG 446 447 447 ARG ARG C . n 
C 1 447 LEU 447 448 448 LEU LEU C . n 
C 1 448 GLY 448 449 449 GLY GLY C . n 
C 1 449 GLY 449 450 450 GLY GLY C . n 
C 1 450 HIS 450 451 451 HIS HIS C . n 
C 1 451 GLN 451 452 452 GLN GLN C . n 
C 1 452 GLU 452 453 453 GLU GLU C . n 
C 1 453 GLY 453 454 454 GLY GLY C . n 
C 1 454 TYR 454 455 455 TYR TYR C . n 
C 1 455 VAL 455 456 456 VAL VAL C . n 
C 1 456 ARG 456 457 457 ARG ARG C . n 
C 1 457 PRO 457 458 458 PRO PRO C . n 
C 1 458 SER 458 459 459 SER SER C . n 
C 1 459 ASP 459 460 460 ASP ASP C . n 
C 1 460 ALA 460 461 461 ALA ALA C . n 
C 1 461 HIS 461 462 462 HIS HIS C . n 
C 1 462 VAL 462 463 463 VAL VAL C . n 
C 1 463 GLY 463 464 464 GLY GLY C . n 
C 1 464 ARG 464 465 465 ARG ARG C . n 
C 1 465 PRO 465 466 466 PRO PRO C . n 
C 1 466 ALA 466 467 467 ALA ALA C . n 
C 1 467 ALA 467 468 468 ALA ALA C . n 
C 1 468 TYR 468 469 469 TYR TYR C . n 
C 1 469 VAL 469 470 470 VAL VAL C . n 
C 1 470 ASP 470 471 471 ASP ASP C . n 
C 1 471 GLN 471 472 472 GLN GLN C . n 
C 1 472 LEU 472 473 473 LEU LEU C . n 
C 1 473 LEU 473 474 474 LEU LEU C . n 
C 1 474 ILE 474 475 475 ILE ILE C . n 
C 1 475 GLY 475 476 476 GLY GLY C . n 
C 1 476 GLY 476 477 477 GLY GLY C . n 
C 1 477 GLN 477 478 478 GLN GLN C . n 
C 1 478 GLY 478 479 479 GLY GLY C . n 
C 1 479 GLY 479 480 480 GLY GLY C . n 
C 1 480 VAL 480 481 481 VAL VAL C . n 
C 1 481 HIS 481 482 482 HIS HIS C . n 
C 1 482 HIS 482 483 483 HIS HIS C . n 
C 1 483 ILE 483 484 484 ILE ILE C . n 
C 1 484 TRP 484 485 485 TRP TRP C . n 
C 1 485 GLY 485 486 486 GLY GLY C . n 
C 1 486 CYS 486 487 487 CYS CYS C . n 
C 1 487 ASP 487 488 488 ASP ASP C . n 
C 1 488 HIS 488 489 489 HIS HIS C . n 
C 1 489 TYR 489 490 490 TYR TYR C . n 
C 1 490 LYS 490 491 491 LYS LYS C . n 
C 1 491 THR 491 492 492 THR THR C . n 
C 1 492 THR 492 493 493 THR THR C . n 
C 1 493 LEU 493 494 494 LEU LEU C . n 
C 1 494 ASN 494 495 495 ASN ASN C . n 
C 1 495 ALA 495 496 496 ALA ALA C . n 
C 1 496 HIS 496 497 497 HIS HIS C . n 
C 1 497 GLU 497 498 498 GLU GLU C . n 
C 1 498 PHE 498 499 499 PHE PHE C . n 
C 1 499 LYS 499 500 500 LYS LYS C . n 
C 1 500 ARG 500 501 501 ARG ARG C . n 
C 1 501 VAL 501 502 502 VAL VAL C . n 
C 1 502 TYR 502 503 503 TYR TYR C . n 
C 1 503 LYS 503 504 504 LYS LYS C . n 
C 1 504 LYS 504 505 505 LYS LYS C . n 
C 1 505 ARG 505 506 506 ARG ARG C . n 
C 1 506 THR 506 507 507 THR THR C . n 
C 1 507 ASP 507 508 508 ASP ASP C . n 
C 1 508 MET 508 509 509 MET MET C . n 
C 1 509 VAL 509 510 510 VAL VAL C . n 
C 1 510 LYS 510 511 511 LYS LYS C . n 
C 1 511 ASP 511 512 512 ASP ASP C . n 
C 1 512 ALA 512 513 513 ALA ALA C . n 
C 1 513 MET 513 514 514 MET MET C . n 
C 1 514 SER 514 515 515 SER SER C . n 
C 1 515 ALA 515 516 516 ALA ALA C . n 
C 1 516 ALA 516 517 517 ALA ALA C . n 
C 1 517 PRO 517 518 518 PRO PRO C . n 
C 1 518 TYR 518 519 519 TYR TYR C . n 
C 1 519 GLY 519 520 520 GLY GLY C . n 
C 1 520 ASP 520 521 521 ASP ASP C . n 
C 1 521 ARG 521 522 522 ARG ARG C . n 
C 1 522 GLU 522 523 523 GLU GLU C . n 
C 1 523 ALA 523 524 524 ALA ALA C . n 
C 1 524 MET 524 525 525 MET MET C . n 
C 1 525 VAL 525 526 526 VAL VAL C . n 
C 1 526 ASN 526 527 527 ASN ASN C . n 
C 1 527 ALA 527 528 528 ALA ALA C . n 
C 1 528 ILE 528 529 529 ILE ILE C . n 
C 1 529 VAL 529 530 530 VAL VAL C . n 
C 1 530 ASP 530 531 531 ASP ASP C . n 
C 1 531 ALA 531 532 532 ALA ALA C . n 
C 1 532 ILE 532 533 533 ILE ILE C . n 
C 1 533 ASN 533 534 534 ASN ASN C . n 
C 1 534 GLN 534 535 535 GLN GLN C . n 
C 1 535 GLY 535 536 536 GLY GLY C . n 
C 1 536 GLY 536 537 537 GLY GLY C . n 
C 1 537 LEU 537 538 538 LEU LEU C . n 
C 1 538 PHE 538 539 539 PHE PHE C . n 
C 1 539 ALA 539 540 540 ALA ALA C . n 
C 1 540 VAL 540 541 541 VAL VAL C . n 
C 1 541 ASN 541 542 542 ASN ASN C . n 
C 1 542 VAL 542 543 543 VAL VAL C . n 
C 1 543 ASP 543 544 544 ASP ASP C . n 
C 1 544 ILE 544 545 545 ILE ILE C . n 
C 1 545 ILE 545 546 546 ILE ILE C . n 
C 1 546 PRO 546 547 547 PRO PRO C . n 
C 1 547 THR 547 548 548 THR THR C . n 
C 1 548 LYS 548 549 549 LYS LYS C . n 
C 1 549 ILE 549 550 550 ILE ILE C . n 
C 1 550 GLY 550 551 551 GLY GLY C . n 
C 1 551 GLU 551 552 552 GLU GLU C . n 
C 1 552 ALA 552 553 553 ALA ALA C . n 
C 1 553 CYS 553 554 554 CYS CYS C . n 
C 1 554 HIS 554 555 555 HIS HIS C . n 
C 1 555 VAL 555 556 556 VAL VAL C . n 
C 1 556 ILE 556 557 557 ILE ILE C . n 
C 1 557 LEU 557 558 558 LEU LEU C . n 
C 1 558 PRO 558 559 559 PRO PRO C . n 
C 1 559 ALA 559 560 560 ALA ALA C . n 
C 1 560 ALA 560 561 561 ALA ALA C . n 
C 1 561 THR 561 562 562 THR THR C . n 
C 1 562 SER 562 563 563 SER SER C . n 
C 1 563 GLY 563 564 564 GLY GLY C . n 
C 1 564 GLU 564 565 565 GLU GLU C . n 
C 1 565 MET 565 566 566 MET MET C . n 
C 1 566 ASN 566 567 567 ASN ASN C . n 
C 1 567 LEU 567 568 568 LEU LEU C . n 
C 1 568 THR 568 569 569 THR THR C . n 
C 1 569 SER 569 570 570 SER SER C . n 
C 1 570 MET 570 571 571 MET MET C . n 
C 1 571 ASN 571 572 572 ASN ASN C . n 
C 1 572 GLY 572 573 573 GLY GLY C . n 
C 1 573 GLU 573 574 574 GLU GLU C . n 
C 1 574 ARG 574 575 575 ARG ARG C . n 
C 1 575 ARG 575 576 576 ARG ARG C . n 
C 1 576 MET 576 577 577 MET MET C . n 
C 1 577 ARG 577 578 578 ARG ARG C . n 
C 1 578 LEU 578 579 579 LEU LEU C . n 
C 1 579 THR 579 580 580 THR THR C . n 
C 1 580 GLU 580 581 581 GLU GLU C . n 
C 1 581 ARG 581 582 582 ARG ARG C . n 
C 1 582 TYR 582 583 583 TYR TYR C . n 
C 1 583 MET 583 584 584 MET MET C . n 
C 1 584 ASP 584 585 585 ASP ASP C . n 
C 1 585 PRO 585 586 586 PRO PRO C . n 
C 1 586 PRO 586 587 587 PRO PRO C . n 
C 1 587 GLY 587 588 588 GLY GLY C . n 
C 1 588 GLN 588 589 589 GLN GLN C . n 
C 1 589 SER 589 590 590 SER SER C . n 
C 1 590 MET 590 591 591 MET MET C . n 
C 1 591 PRO 591 592 592 PRO PRO C . n 
C 1 592 ASP 592 593 593 ASP ASP C . n 
C 1 593 CYS 593 594 594 CYS CYS C . n 
C 1 594 LEU 594 595 595 LEU LEU C . n 
C 1 595 ILE 595 596 596 ILE ILE C . n 
C 1 596 ALA 596 597 597 ALA ALA C . n 
C 1 597 ALA 597 598 598 ALA ALA C . n 
C 1 598 ARG 598 599 599 ARG ARG C . n 
C 1 599 LEU 599 600 600 LEU LEU C . n 
C 1 600 ALA 600 601 601 ALA ALA C . n 
C 1 601 ASN 601 602 602 ASN ASN C . n 
C 1 602 THR 602 603 603 THR THR C . n 
C 1 603 MET 603 604 604 MET MET C . n 
C 1 604 GLU 604 605 605 GLU GLU C . n 
C 1 605 ARG 605 606 606 ARG ARG C . n 
C 1 606 VAL 606 607 607 VAL VAL C . n 
C 1 607 LEU 607 608 608 LEU LEU C . n 
C 1 608 THR 608 609 609 THR THR C . n 
C 1 609 GLU 609 610 610 GLU GLU C . n 
C 1 610 MET 610 611 611 MET MET C . n 
C 1 611 GLY 611 612 612 GLY GLY C . n 
C 1 612 ASP 612 613 613 ASP ASP C . n 
C 1 613 VAL 613 614 614 VAL VAL C . n 
C 1 614 GLY 614 615 615 GLY GLY C . n 
C 1 615 TYR 615 616 616 TYR TYR C . n 
C 1 616 ALA 616 617 617 ALA ALA C . n 
C 1 617 ALA 617 618 618 ALA ALA C . n 
C 1 618 GLN 618 619 619 GLN GLN C . n 
C 1 619 PHE 619 620 620 PHE PHE C . n 
C 1 620 LYS 620 621 621 LYS LYS C . n 
C 1 621 GLY 621 622 622 GLY GLY C . n 
C 1 622 PHE 622 623 623 PHE PHE C . n 
C 1 623 ASP 623 624 624 ASP ASP C . n 
C 1 624 TRP 624 625 625 TRP TRP C . n 
C 1 625 GLN 625 626 626 GLN GLN C . n 
C 1 626 THR 626 627 627 THR THR C . n 
C 1 627 GLU 627 628 628 GLU GLU C . n 
C 1 628 GLU 628 629 629 GLU GLU C . n 
C 1 629 ASP 629 630 630 ASP ASP C . n 
C 1 630 ALA 630 631 631 ALA ALA C . n 
C 1 631 PHE 631 632 632 PHE PHE C . n 
C 1 632 MET 632 633 633 MET MET C . n 
C 1 633 ASP 633 634 634 ASP ASP C . n 
C 1 634 GLY 634 635 635 GLY GLY C . n 
C 1 635 TYR 635 636 636 TYR TYR C . n 
C 1 636 ASN 636 637 637 ASN ASN C . n 
C 1 637 LYS 637 638 638 LYS LYS C . n 
C 1 638 ASN 638 639 639 ASN ASN C . n 
C 1 639 ALA 639 640 640 ALA ALA C . n 
C 1 640 HIS 640 641 641 HIS HIS C . n 
C 1 641 GLY 641 642 642 GLY GLY C . n 
C 1 642 GLY 642 643 643 GLY GLY C . n 
C 1 643 GLU 643 644 644 GLU GLU C . n 
C 1 644 PHE 644 645 645 PHE PHE C . n 
C 1 645 VAL 645 646 646 VAL VAL C . n 
C 1 646 THR 646 647 647 THR THR C . n 
C 1 647 TYR 647 648 648 TYR TYR C . n 
C 1 648 GLU 648 649 649 GLU GLU C . n 
C 1 649 ARG 649 650 650 ARG ARG C . n 
C 1 650 LEU 650 651 651 LEU LEU C . n 
C 1 651 SER 651 652 652 SER SER C . n 
C 1 652 ALA 652 653 653 ALA ALA C . n 
C 1 653 MET 653 654 654 MET MET C . n 
C 1 654 GLY 654 655 655 GLY GLY C . n 
C 1 655 THR 655 656 656 THR THR C . n 
C 1 656 ASN 656 657 657 ASN ASN C . n 
C 1 657 GLY 657 658 658 GLY GLY C . n 
C 1 658 PHE 658 659 659 PHE PHE C . n 
C 1 659 GLN 659 660 660 GLN GLN C . n 
C 1 660 GLU 660 661 661 GLU GLU C . n 
C 1 661 PRO 661 662 662 PRO PRO C . n 
C 1 662 ALA 662 663 663 ALA ALA C . n 
C 1 663 THR 663 664 664 THR THR C . n 
C 1 664 GLY 664 665 665 GLY GLY C . n 
C 1 665 PHE 665 666 666 PHE PHE C . n 
C 1 666 THR 666 667 667 THR THR C . n 
C 1 667 ASP 667 668 668 ASP ASP C . n 
C 1 668 GLY 668 669 669 GLY GLY C . n 
C 1 669 LYS 669 670 670 LYS LYS C . n 
C 1 670 ILE 670 671 671 ILE ILE C . n 
C 1 671 GLU 671 672 672 GLU GLU C . n 
C 1 672 GLY 672 673 673 GLY GLY C . n 
C 1 673 THR 673 674 674 THR THR C . n 
C 1 674 GLN 674 675 675 GLN GLN C . n 
C 1 675 ARG 675 676 676 ARG ARG C . n 
C 1 676 LEU 676 677 677 LEU LEU C . n 
C 1 677 TYR 677 678 678 TYR TYR C . n 
C 1 678 THR 678 679 679 THR THR C . n 
C 1 679 ASP 679 680 680 ASP ASP C . n 
C 1 680 GLY 680 681 681 GLY GLY C . n 
C 1 681 VAL 681 682 682 VAL VAL C . n 
C 1 682 PHE 682 683 683 PHE PHE C . n 
C 1 683 SER 683 684 684 SER SER C . n 
C 1 684 THR 684 685 685 THR THR C . n 
C 1 685 ASP 685 686 686 ASP ASP C . n 
C 1 686 ASP 686 687 687 ASP ASP C . n 
C 1 687 GLY 687 688 688 GLY GLY C . n 
C 1 688 LYS 688 689 689 LYS LYS C . n 
C 1 689 ALA 689 690 690 ALA ALA C . n 
C 1 690 ARG 690 691 691 ARG ARG C . n 
C 1 691 PHE 691 692 692 PHE PHE C . n 
C 1 692 MET 692 693 693 MET MET C . n 
C 1 693 ASP 693 694 694 ASP ASP C . n 
C 1 694 ALA 694 695 695 ALA ALA C . n 
C 1 695 PRO 695 696 696 PRO PRO C . n 
C 1 696 TRP 696 697 697 TRP TRP C . n 
C 1 697 ARG 697 698 698 ARG ARG C . n 
C 1 698 GLY 698 699 699 GLY GLY C . n 
C 1 699 LEU 699 700 700 LEU LEU C . n 
C 1 700 GLN 700 701 701 GLN GLN C . n 
C 1 701 ALA 701 702 702 ALA ALA C . n 
C 1 702 PRO 702 703 703 PRO PRO C . n 
C 1 703 GLY 703 704 704 GLY GLY C . n 
C 1 704 LYS 704 705 705 LYS LYS C . n 
C 1 705 GLN 705 706 706 GLN GLN C . n 
C 1 706 GLN 706 707 707 GLN GLN C . n 
C 1 707 GLN 707 708 708 GLN GLN C . n 
C 1 708 LYS 708 709 709 LYS LYS C . n 
C 1 709 ASP 709 710 710 ASP ASP C . n 
C 1 710 SER 710 711 711 SER SER C . n 
C 1 711 HIS 711 712 712 HIS HIS C . n 
C 1 712 LYS 712 713 713 LYS LYS C . n 
C 1 713 TYR 713 714 714 TYR TYR C . n 
C 1 714 LEU 714 715 715 LEU LEU C . n 
C 1 715 ILE 715 716 716 ILE ILE C . n 
C 1 716 ASN 716 717 717 ASN ASN C . n 
C 1 717 ASN 717 718 718 ASN ASN C . n 
C 1 718 GLY 718 719 719 GLY GLY C . n 
C 1 719 ARG 719 720 720 ARG ARG C . n 
C 1 720 ALA 720 721 721 ALA ALA C . n 
C 1 721 ASN 721 722 722 ASN ASN C . n 
C 1 722 VAL 722 723 723 VAL VAL C . n 
C 1 723 VAL 723 724 724 VAL VAL C . n 
C 1 724 TRP 724 725 725 TRP TRP C . n 
C 1 725 GLN 725 726 726 GLN GLN C . n 
C 1 726 SER 726 727 727 SER SER C . n 
C 1 727 ALA 727 728 728 ALA ALA C . n 
C 1 728 TYR 728 729 729 TYR TYR C . n 
C 1 729 LEU 729 730 730 LEU LEU C . n 
C 1 730 ASP 730 731 731 ASP ASP C . n 
C 1 731 GLN 731 732 732 GLN GLN C . n 
C 1 732 GLU 732 733 733 GLU GLU C . n 
C 1 733 ASN 733 734 734 ASN ASN C . n 
C 1 734 ASP 734 735 735 ASP ASP C . n 
C 1 735 PHE 735 736 736 PHE PHE C . n 
C 1 736 VAL 736 737 737 VAL VAL C . n 
C 1 737 MET 737 738 738 MET MET C . n 
C 1 738 ASP 738 739 739 ASP ASP C . n 
C 1 739 ARG 739 740 740 ARG ARG C . n 
C 1 740 PHE 740 741 741 PHE PHE C . n 
C 1 741 PRO 741 742 742 PRO PRO C . n 
C 1 742 TYR 742 743 743 TYR TYR C . n 
C 1 743 PRO 743 744 744 PRO PRO C . n 
C 1 744 PHE 744 745 745 PHE PHE C . n 
C 1 745 ILE 745 746 746 ILE ILE C . n 
C 1 746 GLU 746 747 747 GLU GLU C . n 
C 1 747 MET 747 748 748 MET MET C . n 
C 1 748 ASN 748 749 749 ASN ASN C . n 
C 1 749 PRO 749 750 750 PRO PRO C . n 
C 1 750 GLU 750 751 751 GLU GLU C . n 
C 1 751 ASP 751 752 752 ASP ASP C . n 
C 1 752 MET 752 753 753 MET MET C . n 
C 1 753 ALA 753 754 754 ALA ALA C . n 
C 1 754 GLU 754 755 755 GLU GLU C . n 
C 1 755 ALA 755 756 756 ALA ALA C . n 
C 1 756 GLY 756 757 757 GLY GLY C . n 
C 1 757 LEU 757 758 758 LEU LEU C . n 
C 1 758 LYS 758 759 759 LYS LYS C . n 
C 1 759 GLU 759 760 760 GLU GLU C . n 
C 1 760 GLY 760 761 761 GLY GLY C . n 
C 1 761 ASP 761 762 762 ASP ASP C . n 
C 1 762 LEU 762 763 763 LEU LEU C . n 
C 1 763 VAL 763 764 764 VAL VAL C . n 
C 1 764 GLU 764 765 765 GLU GLU C . n 
C 1 765 ILE 765 766 766 ILE ILE C . n 
C 1 766 TYR 766 767 767 TYR TYR C . n 
C 1 767 ASN 767 768 768 ASN ASN C . n 
C 1 768 ASP 768 769 769 ASP ASP C . n 
C 1 769 ALA 769 770 770 ALA ALA C . n 
C 1 770 GLY 770 771 771 GLY GLY C . n 
C 1 771 ALA 771 772 772 ALA ALA C . n 
C 1 772 THR 772 773 773 THR THR C . n 
C 1 773 GLN 773 774 774 GLN GLN C . n 
C 1 774 ALA 774 775 775 ALA ALA C . n 
C 1 775 MET 775 776 776 MET MET C . n 
C 1 776 ALA 776 777 777 ALA ALA C . n 
C 1 777 TYR 777 778 778 TYR TYR C . n 
C 1 778 PRO 778 779 779 PRO PRO C . n 
C 1 779 THR 779 780 780 THR THR C . n 
C 1 780 PRO 780 781 781 PRO PRO C . n 
C 1 781 THR 781 782 782 THR THR C . n 
C 1 782 ALA 782 783 783 ALA ALA C . n 
C 1 783 ARG 783 784 784 ARG ARG C . n 
C 1 784 ARG 784 785 785 ARG ARG C . n 
C 1 785 GLY 785 786 786 GLY GLY C . n 
C 1 786 GLU 786 787 787 GLU GLU C . n 
C 1 787 THR 787 788 788 THR THR C . n 
C 1 788 PHE 788 789 789 PHE PHE C . n 
C 1 789 MET 789 790 790 MET MET C . n 
C 1 790 LEU 790 791 791 LEU LEU C . n 
C 1 791 PHE 791 792 792 PHE PHE C . n 
C 1 792 GLY 792 793 793 GLY GLY C . n 
C 1 793 PHE 793 794 794 PHE PHE C . n 
C 1 794 PRO 794 795 795 PRO PRO C . n 
C 1 795 THR 795 796 796 THR THR C . n 
C 1 796 GLY 796 797 797 GLY GLY C . n 
C 1 797 VAL 797 798 798 VAL VAL C . n 
C 1 798 GLN 798 799 799 GLN GLN C . n 
C 1 799 GLY 799 800 800 GLY GLY C . n 
C 1 800 ASN 800 801 801 ASN ASN C . n 
C 1 801 VAL 801 802 802 VAL VAL C . n 
C 1 802 THR 802 803 803 THR THR C . n 
C 1 803 SER 803 804 804 SER SER C . n 
C 1 804 ALA 804 805 805 ALA ALA C . n 
C 1 805 GLY 805 806 806 GLY GLY C . n 
C 1 806 THR 806 807 807 THR THR C . n 
C 1 807 ASN 807 808 808 ASN ASN C . n 
C 1 808 GLU 808 809 809 GLU GLU C . n 
C 1 809 LEU 809 810 810 LEU LEU C . n 
C 1 810 ILE 810 811 811 ILE ILE C . n 
C 1 811 ILE 811 812 812 ILE ILE C . n 
C 1 812 PRO 812 813 813 PRO PRO C . n 
C 1 813 ASN 813 814 814 ASN ASN C . n 
C 1 814 TYR 814 815 815 TYR TYR C . n 
C 1 815 LYS 815 816 816 LYS LYS C . n 
C 1 816 GLN 816 817 817 GLN GLN C . n 
C 1 817 THR 817 818 818 THR THR C . n 
C 1 818 TRP 818 819 819 TRP TRP C . n 
C 1 819 GLY 819 820 820 GLY GLY C . n 
C 1 820 ASN 820 821 821 ASN ASN C . n 
C 1 821 ILE 821 822 822 ILE ILE C . n 
C 1 822 ARG 822 823 823 ARG ARG C . n 
C 1 823 LYS 823 824 824 LYS LYS C . n 
C 1 824 ILE 824 825 825 ILE ILE C . n 
C 1 825 SER 825 826 826 SER SER C . n 
C 1 826 ASP 826 827 827 ASP ASP C . n 
C 1 827 ALA 827 828 828 ALA ALA C . n 
C 1 828 PRO 828 829 829 PRO PRO C . n 
C 1 829 ARG 829 830 830 ARG ARG C . n 
C 1 830 ASN 830 831 831 ASN ASN C . n 
C 1 831 VAL 831 832 832 VAL VAL C . n 
C 1 832 ALA 832 833 833 ALA ALA C . n 
C 1 833 HIS 833 834 834 HIS HIS C . n 
C 1 834 LEU 834 835 835 LEU LEU C . n 
C 1 835 SER 835 836 836 SER SER C . n 
C 1 836 PHE 836 837 837 PHE PHE C . n 
C 1 837 LYS 837 838 838 LYS LYS C . n 
C 1 838 SER 838 839 839 SER SER C . n 
C 1 839 LYS 839 840 840 LYS LYS C . n 
C 1 840 GLU 840 841 841 GLU GLU C . n 
C 1 841 TYR 841 842 842 TYR TYR C . n 
C 1 842 GLN 842 843 843 GLN GLN C . n 
C 1 843 SER 843 844 844 SER SER C . n 
D 2 1   ALA 1   44  44  ALA ALA D . n 
D 2 2   ALA 2   45  45  ALA ALA D . n 
D 2 3   GLY 3   46  46  GLY GLY D . n 
D 2 4   VAL 4   47  47  VAL VAL D . n 
D 2 5   GLU 5   48  48  GLU GLU D . n 
D 2 6   TYR 6   49  49  TYR TYR D . n 
D 2 7   PRO 7   50  50  PRO PRO D . n 
D 2 8   ALA 8   51  51  ALA ALA D . n 
D 2 9   ASN 9   52  52  ASN ASN D . n 
D 2 10  ARG 10  53  53  ARG ARG D . n 
D 2 11  LEU 11  54  54  LEU LEU D . n 
D 2 12  ALA 12  55  55  ALA ALA D . n 
D 2 13  ASN 13  56  56  ASN ASN D . n 
D 2 14  ILE 14  57  57  ILE ILE D . n 
D 2 15  SER 15  58  58  SER SER D . n 
D 2 16  GLU 16  59  59  GLU GLU D . n 
D 2 17  LEU 17  60  60  LEU LEU D . n 
D 2 18  THR 18  61  61  THR THR D . n 
D 2 19  LEU 19  62  62  LEU LEU D . n 
D 2 20  ASN 20  63  63  ASN ASN D . n 
D 2 21  GLU 21  64  64  GLU GLU D . n 
D 2 22  PRO 22  65  65  PRO PRO D . n 
D 2 23  LEU 23  66  66  LEU LEU D . n 
D 2 24  ASP 24  67  67  ASP ASP D . n 
D 2 25  VAL 25  68  68  VAL VAL D . n 
D 2 26  ALA 26  69  69  ALA ALA D . n 
D 2 27  TYR 27  70  70  TYR TYR D . n 
D 2 28  PRO 28  71  71  PRO PRO D . n 
D 2 29  ASP 29  72  72  ASP ASP D . n 
D 2 30  GLU 30  73  73  GLU GLU D . n 
D 2 31  ASP 31  74  74  ASP ASP D . n 
D 2 32  ALA 32  75  75  ALA ALA D . n 
D 2 33  ALA 33  76  76  ALA ALA D . n 
D 2 34  GLY 34  77  77  GLY GLY D . n 
D 2 35  VAL 35  78  78  VAL VAL D . n 
D 2 36  LEU 36  79  79  LEU LEU D . n 
D 2 37  LEU 37  80  80  LEU LEU D . n 
D 2 38  LYS 38  81  81  LYS LYS D . n 
D 2 39  LEU 39  82  82  LEU LEU D . n 
D 2 40  GLY 40  83  83  GLY GLY D . n 
D 2 41  THR 41  84  84  THR THR D . n 
D 2 42  ARG 42  85  85  ARG ARG D . n 
D 2 43  VAL 43  86  86  VAL VAL D . n 
D 2 44  GLU 44  87  87  GLU GLU D . n 
D 2 45  GLY 45  88  88  GLY GLY D . n 
D 2 46  GLY 46  89  89  GLY GLY D . n 
D 2 47  VAL 47  90  90  VAL VAL D . n 
D 2 48  GLY 48  91  91  GLY GLY D . n 
D 2 49  PRO 49  92  92  PRO PRO D . n 
D 2 50  ASP 50  93  93  ASP ASP D . n 
D 2 51  GLY 51  94  94  GLY GLY D . n 
D 2 52  ASP 52  95  95  ASP ASP D . n 
D 2 53  ILE 53  96  96  ILE ILE D . n 
D 2 54  VAL 54  97  97  VAL VAL D . n 
D 2 55  GLY 55  98  98  GLY GLY D . n 
D 2 56  PHE 56  99  99  PHE PHE D . n 
D 2 57  SER 57  100 100 SER SER D . n 
D 2 58  THR 58  101 101 THR THR D . n 
D 2 59  ILE 59  102 102 ILE ILE D . n 
D 2 60  CYS 60  103 103 CYS CYS D . n 
D 2 61  PRO 61  104 104 PRO PRO D . n 
D 2 62  HIS 62  105 105 HIS HIS D . n 
D 2 63  LYS 63  106 106 LYS LYS D . n 
D 2 64  GLY 64  107 107 GLY GLY D . n 
D 2 65  PHE 65  108 108 PHE PHE D . n 
D 2 66  PRO 66  109 109 PRO PRO D . n 
D 2 67  LEU 67  110 110 LEU LEU D . n 
D 2 68  SER 68  111 111 SER SER D . n 
D 2 69  TYR 69  112 112 TYR TYR D . n 
D 2 70  SER 70  113 113 SER SER D . n 
D 2 71  ALA 71  114 114 ALA ALA D . n 
D 2 72  ASP 72  115 115 ASP ASP D . n 
D 2 73  ASN 73  116 116 ASN ASN D . n 
D 2 74  LYS 74  117 117 LYS LYS D . n 
D 2 75  THR 75  118 118 THR THR D . n 
D 2 76  PHE 76  119 119 PHE PHE D . n 
D 2 77  ASN 77  120 120 ASN ASN D . n 
D 2 78  CYS 78  121 121 CYS CYS D . n 
D 2 79  PRO 79  122 122 PRO PRO D . n 
D 2 80  GLY 80  123 123 GLY GLY D . n 
D 2 81  HIS 81  124 124 HIS HIS D . n 
D 2 82  PHE 82  125 125 PHE PHE D . n 
D 2 83  SER 83  126 126 SER SER D . n 
D 2 84  VAL 84  127 127 VAL VAL D . n 
D 2 85  PHE 85  128 128 PHE PHE D . n 
D 2 86  ASP 86  129 129 ASP ASP D . n 
D 2 87  PRO 87  130 130 PRO PRO D . n 
D 2 88  GLU 88  131 131 GLU GLU D . n 
D 2 89  LYS 89  132 132 LYS LYS D . n 
D 2 90  GLY 90  133 133 GLY GLY D . n 
D 2 91  GLY 91  134 134 GLY GLY D . n 
D 2 92  GLN 92  135 135 GLN GLN D . n 
D 2 93  GLN 93  136 136 GLN GLN D . n 
D 2 94  VAL 94  137 137 VAL VAL D . n 
D 2 95  TRP 95  138 138 TRP TRP D . n 
D 2 96  GLY 96  139 139 GLY GLY D . n 
D 2 97  GLN 97  140 140 GLN GLN D . n 
D 2 98  ALA 98  141 141 ALA ALA D . n 
D 2 99  THR 99  142 142 THR THR D . n 
D 2 100 GLN 100 143 143 GLN GLN D . n 
D 2 101 ASN 101 144 144 ASN ASN D . n 
D 2 102 LEU 102 145 145 LEU LEU D . n 
D 2 103 PRO 103 146 146 PRO PRO D . n 
D 2 104 GLN 104 147 147 GLN GLN D . n 
D 2 105 TYR 105 148 148 TYR TYR D . n 
D 2 106 VAL 106 149 149 VAL VAL D . n 
D 2 107 LEU 107 150 150 LEU LEU D . n 
D 2 108 ARG 108 151 151 ARG ARG D . n 
D 2 109 VAL 109 152 152 VAL VAL D . n 
D 2 110 ALA 110 153 153 ALA ALA D . n 
D 2 111 ASP 111 154 154 ASP ASP D . n 
D 2 112 ASN 112 155 155 ASN ASN D . n 
D 2 113 GLY 113 156 156 GLY GLY D . n 
D 2 114 ASP 114 157 157 ASP ASP D . n 
D 2 115 ILE 115 158 158 ILE ILE D . n 
D 2 116 PHE 116 159 159 PHE PHE D . n 
D 2 117 ALA 117 160 160 ALA ALA D . n 
D 2 118 GLU 118 161 161 GLU GLU D . n 
D 2 119 GLY 119 162 162 GLY GLY D . n 
D 2 120 VAL 120 163 163 VAL VAL D . n 
D 2 121 ASP 121 164 164 ASP ASP D . n 
D 2 122 GLU 122 165 165 GLU GLU D . n 
D 2 123 LEU 123 166 166 LEU LEU D . n 
D 2 124 ILE 124 167 167 ILE ILE D . n 
D 2 125 TYR 125 168 168 TYR TYR D . n 
D 2 126 GLY 126 169 169 GLY GLY D . n 
D 2 127 ARG 127 170 170 ARG ARG D . n 
D 2 128 LEU 128 171 171 LEU LEU D . n 
D 2 129 SER 129 172 172 SER SER D . n 
D 2 130 ASN 130 173 173 ASN ASN D . n 
D 2 131 VAL 131 174 174 VAL VAL D . n 
D 2 132 LEU 132 175 175 LEU LEU D . n 
E 1 1   ALA 1   2   2   ALA ALA E . n 
E 1 2   PHE 2   3   3   PHE PHE E . n 
E 1 3   LYS 3   4   4   LYS LYS E . n 
E 1 4   ARG 4   5   5   ARG ARG E . n 
E 1 5   HIS 5   6   6   HIS HIS E . n 
E 1 6   ILE 6   7   7   ILE ILE E . n 
E 1 7   ASP 7   8   8   ASP ASP E . n 
E 1 8   ARG 8   9   9   ARG ARG E . n 
E 1 9   LEU 9   10  10  LEU LEU E . n 
E 1 10  PRO 10  11  11  PRO PRO E . n 
E 1 11  ILE 11  12  12  ILE ILE E . n 
E 1 12  ILE 12  13  13  ILE ILE E . n 
E 1 13  PRO 13  14  14  PRO PRO E . n 
E 1 14  ALA 14  15  15  ALA ALA E . n 
E 1 15  ASP 15  16  16  ASP ASP E . n 
E 1 16  ALA 16  17  17  ALA ALA E . n 
E 1 17  LYS 17  18  18  LYS LYS E . n 
E 1 18  LYS 18  19  19  LYS LYS E . n 
E 1 19  HIS 19  20  20  HIS HIS E . n 
E 1 20  ASN 20  21  21  ASN ASN E . n 
E 1 21  VAL 21  22  22  VAL VAL E . n 
E 1 22  THR 22  23  23  THR THR E . n 
E 1 23  CYS 23  24  24  CYS CYS E . n 
E 1 24  HIS 24  25  25  HIS HIS E . n 
E 1 25  PHE 25  26  26  PHE PHE E . n 
E 1 26  CYS 26  27  27  CYS CYS E . n 
E 1 27  ILE 27  28  28  ILE ILE E . n 
E 1 28  VAL 28  29  29  VAL VAL E . n 
E 1 29  GLY 29  30  30  GLY GLY E . n 
E 1 30  CYS 30  31  31  CYS CYS E . n 
E 1 31  GLY 31  32  32  GLY GLY E . n 
E 1 32  TYR 32  33  33  TYR TYR E . n 
E 1 33  HIS 33  34  34  HIS HIS E . n 
E 1 34  ALA 34  35  35  ALA ALA E . n 
E 1 35  TYR 35  36  36  TYR TYR E . n 
E 1 36  THR 36  37  37  THR THR E . n 
E 1 37  TRP 37  38  38  TRP TRP E . n 
E 1 38  PRO 38  39  39  PRO PRO E . n 
E 1 39  ILE 39  40  40  ILE ILE E . n 
E 1 40  ASN 40  41  41  ASN ASN E . n 
E 1 41  LYS 41  42  42  LYS LYS E . n 
E 1 42  GLN 42  43  43  GLN GLN E . n 
E 1 43  GLY 43  44  44  GLY GLY E . n 
E 1 44  GLY 44  45  45  GLY GLY E . n 
E 1 45  THR 45  46  46  THR THR E . n 
E 1 46  ASP 46  47  47  ASP ASP E . n 
E 1 47  PRO 47  48  48  PRO PRO E . n 
E 1 48  GLN 48  49  49  GLN GLN E . n 
E 1 49  ASN 49  50  50  ASN ASN E . n 
E 1 50  ASN 50  51  51  ASN ASN E . n 
E 1 51  ILE 51  52  52  ILE ILE E . n 
E 1 52  PHE 52  53  53  PHE PHE E . n 
E 1 53  GLY 53  54  54  GLY GLY E . n 
E 1 54  VAL 54  55  55  VAL VAL E . n 
E 1 55  ASP 55  56  56  ASP ASP E . n 
E 1 56  LEU 56  57  57  LEU LEU E . n 
E 1 57  SER 57  58  58  SER SER E . n 
E 1 58  GLU 58  59  59  GLU GLU E . n 
E 1 59  GLN 59  60  60  GLN GLN E . n 
E 1 60  GLN 60  61  61  GLN GLN E . n 
E 1 61  GLN 61  62  62  GLN GLN E . n 
E 1 62  ALA 62  63  63  ALA ALA E . n 
E 1 63  GLU 63  64  64  GLU GLU E . n 
E 1 64  SER 64  65  65  SER SER E . n 
E 1 65  ASP 65  66  66  ASP ASP E . n 
E 1 66  ALA 66  67  67  ALA ALA E . n 
E 1 67  TRP 67  68  68  TRP TRP E . n 
E 1 68  TYR 68  69  69  TYR TYR E . n 
E 1 69  SER 69  70  70  SER SER E . n 
E 1 70  PRO 70  71  71  PRO PRO E . n 
E 1 71  SER 71  72  72  SER SER E . n 
E 1 72  MET 72  73  73  MET MET E . n 
E 1 73  TYR 73  74  74  TYR TYR E . n 
E 1 74  ASN 74  75  75  ASN ASN E . n 
E 1 75  VAL 75  76  76  VAL VAL E . n 
E 1 76  VAL 76  77  77  VAL VAL E . n 
E 1 77  LYS 77  78  78  LYS LYS E . n 
E 1 78  GLN 78  79  79  GLN GLN E . n 
E 1 79  ASP 79  80  80  ASP ASP E . n 
E 1 80  GLY 80  81  81  GLY GLY E . n 
E 1 81  ARG 81  82  82  ARG ARG E . n 
E 1 82  ASP 82  83  83  ASP ASP E . n 
E 1 83  VAL 83  84  84  VAL VAL E . n 
E 1 84  HIS 84  85  85  HIS HIS E . n 
E 1 85  VAL 85  86  86  VAL VAL E . n 
E 1 86  VAL 86  87  87  VAL VAL E . n 
E 1 87  ILE 87  88  88  ILE ILE E . n 
E 1 88  LYS 88  89  89  LYS LYS E . n 
E 1 89  PRO 89  90  90  PRO PRO E . n 
E 1 90  ASP 90  91  91  ASP ASP E . n 
E 1 91  HIS 91  92  92  HIS HIS E . n 
E 1 92  GLU 92  93  93  GLU GLU E . n 
E 1 93  CYS 93  94  94  CYS CYS E . n 
E 1 94  VAL 94  95  95  VAL VAL E . n 
E 1 95  VAL 95  96  96  VAL VAL E . n 
E 1 96  ASN 96  97  97  ASN ASN E . n 
E 1 97  SER 97  98  98  SER SER E . n 
E 1 98  GLY 98  99  99  GLY GLY E . n 
E 1 99  LEU 99  100 100 LEU LEU E . n 
E 1 100 GLY 100 101 101 GLY GLY E . n 
E 1 101 SER 101 102 102 SER SER E . n 
E 1 102 VAL 102 103 103 VAL VAL E . n 
E 1 103 ARG 103 104 104 ARG ARG E . n 
E 1 104 GLY 104 105 105 GLY GLY E . n 
E 1 105 ALA 105 106 106 ALA ALA E . n 
E 1 106 ARG 106 107 107 ARG ARG E . n 
E 1 107 MET 107 108 108 MET MET E . n 
E 1 108 ALA 108 109 109 ALA ALA E . n 
E 1 109 GLU 109 110 110 GLU GLU E . n 
E 1 110 THR 110 111 111 THR THR E . n 
E 1 111 SER 111 112 112 SER SER E . n 
E 1 112 PHE 112 113 113 PHE PHE E . n 
E 1 113 SER 113 114 114 SER SER E . n 
E 1 114 GLU 114 115 115 GLU GLU E . n 
E 1 115 ALA 115 116 116 ALA ALA E . n 
E 1 116 ARG 116 117 117 ARG ARG E . n 
E 1 117 ASN 117 118 118 ASN ASN E . n 
E 1 118 THR 118 119 119 THR THR E . n 
E 1 119 GLN 119 120 120 GLN GLN E . n 
E 1 120 GLN 120 121 121 GLN GLN E . n 
E 1 121 GLN 121 122 122 GLN GLN E . n 
E 1 122 ARG 122 123 123 ARG ARG E . n 
E 1 123 LEU 123 124 124 LEU LEU E . n 
E 1 124 THR 124 125 125 THR THR E . n 
E 1 125 ASP 125 126 126 ASP ASP E . n 
E 1 126 PRO 126 127 127 PRO PRO E . n 
E 1 127 LEU 127 128 128 LEU LEU E . n 
E 1 128 VAL 128 129 129 VAL VAL E . n 
E 1 129 TRP 129 130 130 TRP TRP E . n 
E 1 130 ARG 130 131 131 ARG ARG E . n 
E 1 131 TYR 131 132 132 TYR TYR E . n 
E 1 132 GLY 132 133 133 GLY GLY E . n 
E 1 133 GLN 133 134 134 GLN GLN E . n 
E 1 134 MET 134 135 135 MET MET E . n 
E 1 135 GLN 135 136 136 GLN GLN E . n 
E 1 136 PRO 136 137 137 PRO PRO E . n 
E 1 137 THR 137 138 138 THR THR E . n 
E 1 138 SER 138 139 139 SER SER E . n 
E 1 139 TRP 139 140 140 TRP TRP E . n 
E 1 140 ASP 140 141 141 ASP ASP E . n 
E 1 141 ASP 141 142 142 ASP ASP E . n 
E 1 142 ALA 142 143 143 ALA ALA E . n 
E 1 143 LEU 143 144 144 LEU LEU E . n 
E 1 144 ASP 144 145 145 ASP ASP E . n 
E 1 145 LEU 145 146 146 LEU LEU E . n 
E 1 146 VAL 146 147 147 VAL VAL E . n 
E 1 147 ALA 147 148 148 ALA ALA E . n 
E 1 148 ARG 148 149 149 ARG ARG E . n 
E 1 149 VAL 149 150 150 VAL VAL E . n 
E 1 150 THR 150 151 151 THR THR E . n 
E 1 151 ALA 151 152 152 ALA ALA E . n 
E 1 152 LYS 152 153 153 LYS LYS E . n 
E 1 153 ILE 153 154 154 ILE ILE E . n 
E 1 154 VAL 154 155 155 VAL VAL E . n 
E 1 155 LYS 155 156 156 LYS LYS E . n 
E 1 156 GLU 156 157 157 GLU GLU E . n 
E 1 157 LYS 157 158 158 LYS LYS E . n 
E 1 158 GLY 158 159 159 GLY GLY E . n 
E 1 159 GLU 159 160 160 GLU GLU E . n 
E 1 160 ASP 160 161 161 ASP ASP E . n 
E 1 161 ALA 161 162 162 ALA ALA E . n 
E 1 162 LEU 162 163 163 LEU LEU E . n 
E 1 163 ILE 163 164 164 ILE ILE E . n 
E 1 164 VAL 164 165 165 VAL VAL E . n 
E 1 165 SER 165 166 166 SER SER E . n 
E 1 166 ALA 166 167 167 ALA ALA E . n 
E 1 167 PHE 167 168 168 PHE PHE E . n 
E 1 168 ASP 168 169 169 ASP ASP E . n 
E 1 169 HIS 169 170 170 HIS HIS E . n 
E 1 170 GLY 170 171 171 GLY GLY E . n 
E 1 171 GLY 171 172 172 GLY GLY E . n 
E 1 172 ALA 172 173 173 ALA ALA E . n 
E 1 173 GLY 173 174 174 GLY GLY E . n 
E 1 174 GLY 174 175 175 GLY GLY E . n 
E 1 175 GLY 175 176 176 GLY GLY E . n 
E 1 176 TYR 176 177 177 TYR TYR E . n 
E 1 177 GLU 177 178 178 GLU GLU E . n 
E 1 178 ASN 178 179 179 ASN ASN E . n 
E 1 179 THR 179 180 180 THR THR E . n 
E 1 180 TRP 180 181 181 TRP TRP E . n 
E 1 181 GLY 181 182 182 GLY GLY E . n 
E 1 182 THR 182 183 183 THR THR E . n 
E 1 183 GLY 183 184 184 GLY GLY E . n 
E 1 184 LYS 184 185 185 LYS LYS E . n 
E 1 185 LEU 185 186 186 LEU LEU E . n 
E 1 186 TYR 186 187 187 TYR TYR E . n 
E 1 187 PHE 187 188 188 PHE PHE E . n 
E 1 188 GLU 188 189 189 GLU GLU E . n 
E 1 189 ALA 189 190 190 ALA ALA E . n 
E 1 190 MET 190 191 191 MET MET E . n 
E 1 191 LYS 191 192 192 LYS LYS E . n 
E 1 192 VAL 192 193 193 VAL VAL E . n 
E 1 193 LYS 193 194 194 LYS LYS E . n 
E 1 194 ASN 194 195 195 ASN ASN E . n 
E 1 195 ILE 195 196 196 ILE ILE E . n 
E 1 196 ARG 196 197 197 ARG ARG E . n 
E 1 197 ILE 197 198 198 ILE ILE E . n 
E 1 198 HIS 198 199 199 HIS HIS E . n 
E 1 199 ASN 199 200 200 ASN ASN E . n 
E 1 200 ARG 200 201 201 ARG ARG E . n 
E 1 201 PRO 201 202 202 PRO PRO E . n 
E 1 202 ALA 202 203 203 ALA ALA E . n 
E 1 203 TYR 203 204 204 TYR TYR E . n 
E 1 204 ASN 204 205 205 ASN ASN E . n 
E 1 205 SER 205 206 206 SER SER E . n 
E 1 206 GLU 206 207 207 GLU GLU E . n 
E 1 207 VAL 207 208 208 VAL VAL E . n 
E 1 208 HIS 208 209 209 HIS HIS E . n 
E 1 209 GLY 209 210 210 GLY GLY E . n 
E 1 210 THR 210 211 211 THR THR E . n 
E 1 211 ARG 211 212 212 ARG ARG E . n 
E 1 212 ASP 212 213 213 ASP ASP E . n 
E 1 213 MET 213 214 214 MET MET E . n 
E 1 214 GLY 214 215 215 GLY GLY E . n 
E 1 215 VAL 215 216 216 VAL VAL E . n 
E 1 216 GLY 216 217 217 GLY GLY E . n 
E 1 217 GLU 217 218 218 GLU GLU E . n 
E 1 218 LEU 218 219 219 LEU LEU E . n 
E 1 219 ASN 219 220 220 ASN ASN E . n 
E 1 220 ASN 220 221 221 ASN ASN E . n 
E 1 221 CYS 221 222 222 CYS CYS E . n 
E 1 222 TYR 222 223 223 TYR TYR E . n 
E 1 223 GLU 223 224 224 GLU GLU E . n 
E 1 224 ASP 224 225 225 ASP ASP E . n 
E 1 225 ALA 225 226 226 ALA ALA E . n 
E 1 226 GLU 226 227 227 GLU GLU E . n 
E 1 227 LEU 227 228 228 LEU LEU E . n 
E 1 228 ALA 228 229 229 ALA ALA E . n 
E 1 229 ASP 229 230 230 ASP ASP E . n 
E 1 230 THR 230 231 231 THR THR E . n 
E 1 231 ILE 231 232 232 ILE ILE E . n 
E 1 232 VAL 232 233 233 VAL VAL E . n 
E 1 233 ALA 233 234 234 ALA ALA E . n 
E 1 234 VAL 234 235 235 VAL VAL E . n 
E 1 235 GLY 235 236 236 GLY GLY E . n 
E 1 236 THR 236 237 237 THR THR E . n 
E 1 237 ASN 237 238 238 ASN ASN E . n 
E 1 238 ALA 238 239 239 ALA ALA E . n 
E 1 239 LEU 239 240 240 LEU LEU E . n 
E 1 240 GLU 240 241 241 GLU GLU E . n 
E 1 241 THR 241 242 242 THR THR E . n 
E 1 242 GLN 242 243 243 GLN GLN E . n 
E 1 243 THR 243 244 244 THR THR E . n 
E 1 244 ASN 244 245 245 ASN ASN E . n 
E 1 245 TYR 245 246 246 TYR TYR E . n 
E 1 246 PHE 246 247 247 PHE PHE E . n 
E 1 247 LEU 247 248 248 LEU LEU E . n 
E 1 248 ASN 248 249 249 ASN ASN E . n 
E 1 249 HIS 249 250 250 HIS HIS E . n 
E 1 250 TRP 250 251 251 TRP TRP E . n 
E 1 251 ILE 251 252 252 ILE ILE E . n 
E 1 252 PRO 252 253 253 PRO PRO E . n 
E 1 253 ASN 253 254 254 ASN ASN E . n 
E 1 254 LEU 254 255 255 LEU LEU E . n 
E 1 255 ARG 255 256 256 ARG ARG E . n 
E 1 256 GLY 256 257 257 GLY GLY E . n 
E 1 257 GLU 257 258 258 GLU GLU E . n 
E 1 258 SER 258 259 259 SER SER E . n 
E 1 259 LEU 259 260 260 LEU LEU E . n 
E 1 260 GLY 260 261 261 GLY GLY E . n 
E 1 261 LYS 261 262 262 LYS LYS E . n 
E 1 262 LYS 262 263 263 LYS LYS E . n 
E 1 263 LYS 263 264 264 LYS LYS E . n 
E 1 264 GLU 264 265 265 GLU GLU E . n 
E 1 265 LEU 265 266 266 LEU LEU E . n 
E 1 266 MET 266 267 267 MET MET E . n 
E 1 267 PRO 267 268 268 PRO PRO E . n 
E 1 268 GLU 268 269 269 GLU GLU E . n 
E 1 269 GLU 269 270 270 GLU GLU E . n 
E 1 270 PRO 270 271 271 PRO PRO E . n 
E 1 271 HIS 271 272 272 HIS HIS E . n 
E 1 272 GLU 272 273 273 GLU GLU E . n 
E 1 273 ALA 273 274 274 ALA ALA E . n 
E 1 274 GLY 274 275 275 GLY GLY E . n 
E 1 275 ARG 275 276 276 ARG ARG E . n 
E 1 276 ILE 276 277 277 ILE ILE E . n 
E 1 277 ILE 277 278 278 ILE ILE E . n 
E 1 278 ILE 278 279 279 ILE ILE E . n 
E 1 279 VAL 279 280 280 VAL VAL E . n 
E 1 280 ASP 280 281 281 ASP ASP E . n 
E 1 281 PRO 281 282 282 PRO PRO E . n 
E 1 282 ARG 282 283 283 ARG ARG E . n 
E 1 283 ARG 283 284 284 ARG ARG E . n 
E 1 284 THR 284 285 285 THR THR E . n 
E 1 285 VAL 285 286 286 VAL VAL E . n 
E 1 286 THR 286 287 287 THR THR E . n 
E 1 287 VAL 287 288 288 VAL VAL E . n 
E 1 288 ASN 288 289 289 ASN ASN E . n 
E 1 289 ALA 289 290 290 ALA ALA E . n 
E 1 290 CYS 290 291 291 CYS CYS E . n 
E 1 291 GLU 291 292 292 GLU GLU E . n 
E 1 292 GLN 292 293 293 GLN GLN E . n 
E 1 293 THR 293 294 294 THR THR E . n 
E 1 294 ALA 294 295 295 ALA ALA E . n 
E 1 295 GLY 295 296 296 GLY GLY E . n 
E 1 296 ALA 296 297 297 ALA ALA E . n 
E 1 297 ASP 297 298 298 ASP ASP E . n 
E 1 298 ASN 298 299 299 ASN ASN E . n 
E 1 299 VAL 299 300 300 VAL VAL E . n 
E 1 300 LEU 300 301 301 LEU LEU E . n 
E 1 301 HIS 301 302 302 HIS HIS E . n 
E 1 302 LEU 302 303 303 LEU LEU E . n 
E 1 303 ALA 303 304 304 ALA ALA E . n 
E 1 304 ILE 304 305 305 ILE ILE E . n 
E 1 305 ASN 305 306 306 ASN ASN E . n 
E 1 306 SER 306 307 307 SER SER E . n 
E 1 307 GLY 307 308 308 GLY GLY E . n 
E 1 308 THR 308 309 309 THR THR E . n 
E 1 309 ASP 309 310 310 ASP ASP E . n 
E 1 310 LEU 310 311 311 LEU LEU E . n 
E 1 311 ALA 311 312 312 ALA ALA E . n 
E 1 312 LEU 312 313 313 LEU LEU E . n 
E 1 313 PHE 313 314 314 PHE PHE E . n 
E 1 314 ASN 314 315 315 ASN ASN E . n 
E 1 315 ALA 315 316 316 ALA ALA E . n 
E 1 316 LEU 316 317 317 LEU LEU E . n 
E 1 317 PHE 317 318 318 PHE PHE E . n 
E 1 318 THR 318 319 319 THR THR E . n 
E 1 319 TYR 319 320 320 TYR TYR E . n 
E 1 320 ILE 320 321 321 ILE ILE E . n 
E 1 321 ALA 321 322 322 ALA ALA E . n 
E 1 322 ASP 322 323 323 ASP ASP E . n 
E 1 323 LYS 323 324 324 LYS LYS E . n 
E 1 324 GLY 324 325 325 GLY GLY E . n 
E 1 325 TRP 325 326 326 TRP TRP E . n 
E 1 326 VAL 326 327 327 VAL VAL E . n 
E 1 327 ASP 327 328 328 ASP ASP E . n 
E 1 328 ARG 328 329 329 ARG ARG E . n 
E 1 329 ASP 329 330 330 ASP ASP E . n 
E 1 330 PHE 330 331 331 PHE PHE E . n 
E 1 331 ILE 331 332 332 ILE ILE E . n 
E 1 332 ASP 332 333 333 ASP ASP E . n 
E 1 333 LYS 333 334 334 LYS LYS E . n 
E 1 334 SER 334 335 335 SER SER E . n 
E 1 335 THR 335 336 336 THR THR E . n 
E 1 336 LEU 336 337 337 LEU LEU E . n 
E 1 337 ARG 337 338 338 ARG ARG E . n 
E 1 338 GLU 338 339 339 GLU GLU E . n 
E 1 339 GLY 339 340 340 GLY GLY E . n 
E 1 340 THR 340 341 341 THR THR E . n 
E 1 341 ALA 341 342 342 ALA ALA E . n 
E 1 342 ARG 342 343 343 ARG ARG E . n 
E 1 343 PRO 343 344 344 PRO PRO E . n 
E 1 344 PRO 344 345 345 PRO PRO E . n 
E 1 345 LEU 345 346 346 LEU LEU E . n 
E 1 346 TYR 346 347 347 TYR TYR E . n 
E 1 347 PRO 347 348 348 PRO PRO E . n 
E 1 348 ALA 348 349 349 ALA ALA E . n 
E 1 349 ARG 349 350 350 ARG ARG E . n 
E 1 350 GLY 350 351 351 GLY GLY E . n 
E 1 351 VAL 351 352 352 VAL VAL E . n 
E 1 352 SER 352 353 353 SER SER E . n 
E 1 353 GLU 353 354 354 GLU GLU E . n 
E 1 354 ALA 354 355 355 ALA ALA E . n 
E 1 355 ASN 355 356 356 ASN ASN E . n 
E 1 356 PRO 356 357 357 PRO PRO E . n 
E 1 357 GLY 357 358 358 GLY GLY E . n 
E 1 358 HIS 358 359 359 HIS HIS E . n 
E 1 359 LEU 359 360 360 LEU LEU E . n 
E 1 360 SER 360 361 361 SER SER E . n 
E 1 361 SER 361 362 362 SER SER E . n 
E 1 362 PHE 362 363 363 PHE PHE E . n 
E 1 363 GLU 363 364 364 GLU GLU E . n 
E 1 364 ASP 364 365 365 ASP ASP E . n 
E 1 365 ALA 365 366 366 ALA ALA E . n 
E 1 366 VAL 366 367 367 VAL VAL E . n 
E 1 367 GLU 367 368 368 GLU GLU E . n 
E 1 368 GLY 368 369 369 GLY GLY E . n 
E 1 369 CYS 369 370 370 CYS CYS E . n 
E 1 370 ARG 370 371 371 ARG ARG E . n 
E 1 371 MET 371 372 372 MET MET E . n 
E 1 372 SER 372 373 373 SER SER E . n 
E 1 373 ILE 373 374 374 ILE ILE E . n 
E 1 374 GLU 374 375 375 GLU GLU E . n 
E 1 375 GLU 375 376 376 GLU GLU E . n 
E 1 376 ALA 376 377 377 ALA ALA E . n 
E 1 377 ALA 377 378 378 ALA ALA E . n 
E 1 378 GLU 378 379 379 GLU GLU E . n 
E 1 379 ILE 379 380 380 ILE ILE E . n 
E 1 380 THR 380 381 381 THR THR E . n 
E 1 381 GLY 381 382 382 GLY GLY E . n 
E 1 382 LEU 382 383 383 LEU LEU E . n 
E 1 383 ASP 383 384 384 ASP ASP E . n 
E 1 384 ALA 384 385 385 ALA ALA E . n 
E 1 385 ALA 385 386 386 ALA ALA E . n 
E 1 386 GLN 386 387 387 GLN GLN E . n 
E 1 387 ILE 387 388 388 ILE ILE E . n 
E 1 388 ILE 388 389 389 ILE ILE E . n 
E 1 389 LYS 389 390 390 LYS LYS E . n 
E 1 390 ALA 390 391 391 ALA ALA E . n 
E 1 391 ALA 391 392 392 ALA ALA E . n 
E 1 392 GLU 392 393 393 GLU GLU E . n 
E 1 393 TRP 393 394 394 TRP TRP E . n 
E 1 394 ILE 394 395 395 ILE ILE E . n 
E 1 395 GLY 395 396 396 GLY GLY E . n 
E 1 396 MET 396 397 397 MET MET E . n 
E 1 397 PRO 397 398 398 PRO PRO E . n 
E 1 398 LYS 398 399 399 LYS LYS E . n 
E 1 399 GLU 399 400 400 GLU GLU E . n 
E 1 400 GLY 400 401 401 GLY GLY E . n 
E 1 401 GLY 401 402 402 GLY GLY E . n 
E 1 402 LYS 402 403 403 LYS LYS E . n 
E 1 403 ARG 403 404 404 ARG ARG E . n 
E 1 404 ARG 404 405 405 ARG ARG E . n 
E 1 405 ARG 405 406 406 ARG ARG E . n 
E 1 406 VAL 406 407 407 VAL VAL E . n 
E 1 407 MET 407 408 408 MET MET E . n 
E 1 408 PHE 408 409 409 PHE PHE E . n 
E 1 409 GLY 409 410 410 GLY GLY E . n 
E 1 410 TYR 410 411 411 TYR TYR E . n 
E 1 411 GLU 411 412 412 GLU GLU E . n 
E 1 412 LYS 412 413 413 LYS LYS E . n 
E 1 413 GLY 413 414 414 GLY GLY E . n 
E 1 414 LEU 414 415 415 LEU LEU E . n 
E 1 415 ILE 415 416 416 ILE ILE E . n 
E 1 416 TRP 416 417 417 TRP TRP E . n 
E 1 417 GLY 417 418 418 GLY GLY E . n 
E 1 418 ASN 418 419 419 ASN ASN E . n 
E 1 419 ASP 419 420 420 ASP ASP E . n 
E 1 420 ASN 420 421 421 ASN ASN E . n 
E 1 421 TYR 421 422 422 TYR TYR E . n 
E 1 422 ARG 422 423 423 ARG ARG E . n 
E 1 423 THR 423 424 424 THR THR E . n 
E 1 424 ASN 424 425 425 ASN ASN E . n 
E 1 425 GLY 425 426 426 GLY GLY E . n 
E 1 426 ALA 426 427 427 ALA ALA E . n 
E 1 427 LEU 427 428 428 LEU LEU E . n 
E 1 428 VAL 428 429 429 VAL VAL E . n 
E 1 429 ASN 429 430 430 ASN ASN E . n 
E 1 430 LEU 430 431 431 LEU LEU E . n 
E 1 431 ALA 431 432 432 ALA ALA E . n 
E 1 432 LEU 432 433 433 LEU LEU E . n 
E 1 433 ALA 433 434 434 ALA ALA E . n 
E 1 434 THR 434 435 435 THR THR E . n 
E 1 435 GLY 435 436 436 GLY GLY E . n 
E 1 436 ASN 436 437 437 ASN ASN E . n 
E 1 437 ILE 437 438 438 ILE ILE E . n 
E 1 438 GLY 438 439 439 GLY GLY E . n 
E 1 439 ARG 439 440 440 ARG ARG E . n 
E 1 440 PRO 440 441 441 PRO PRO E . n 
E 1 441 GLY 441 442 442 GLY GLY E . n 
E 1 442 GLY 442 443 443 GLY GLY E . n 
E 1 443 GLY 443 444 444 GLY GLY E . n 
E 1 444 VAL 444 445 445 VAL VAL E . n 
E 1 445 VAL 445 446 446 VAL VAL E . n 
E 1 446 ARG 446 447 447 ARG ARG E . n 
E 1 447 LEU 447 448 448 LEU LEU E . n 
E 1 448 GLY 448 449 449 GLY GLY E . n 
E 1 449 GLY 449 450 450 GLY GLY E . n 
E 1 450 HIS 450 451 451 HIS HIS E . n 
E 1 451 GLN 451 452 452 GLN GLN E . n 
E 1 452 GLU 452 453 453 GLU GLU E . n 
E 1 453 GLY 453 454 454 GLY GLY E . n 
E 1 454 TYR 454 455 455 TYR TYR E . n 
E 1 455 VAL 455 456 456 VAL VAL E . n 
E 1 456 ARG 456 457 457 ARG ARG E . n 
E 1 457 PRO 457 458 458 PRO PRO E . n 
E 1 458 SER 458 459 459 SER SER E . n 
E 1 459 ASP 459 460 460 ASP ASP E . n 
E 1 460 ALA 460 461 461 ALA ALA E . n 
E 1 461 HIS 461 462 462 HIS HIS E . n 
E 1 462 VAL 462 463 463 VAL VAL E . n 
E 1 463 GLY 463 464 464 GLY GLY E . n 
E 1 464 ARG 464 465 465 ARG ARG E . n 
E 1 465 PRO 465 466 466 PRO PRO E . n 
E 1 466 ALA 466 467 467 ALA ALA E . n 
E 1 467 ALA 467 468 468 ALA ALA E . n 
E 1 468 TYR 468 469 469 TYR TYR E . n 
E 1 469 VAL 469 470 470 VAL VAL E . n 
E 1 470 ASP 470 471 471 ASP ASP E . n 
E 1 471 GLN 471 472 472 GLN GLN E . n 
E 1 472 LEU 472 473 473 LEU LEU E . n 
E 1 473 LEU 473 474 474 LEU LEU E . n 
E 1 474 ILE 474 475 475 ILE ILE E . n 
E 1 475 GLY 475 476 476 GLY GLY E . n 
E 1 476 GLY 476 477 477 GLY GLY E . n 
E 1 477 GLN 477 478 478 GLN GLN E . n 
E 1 478 GLY 478 479 479 GLY GLY E . n 
E 1 479 GLY 479 480 480 GLY GLY E . n 
E 1 480 VAL 480 481 481 VAL VAL E . n 
E 1 481 HIS 481 482 482 HIS HIS E . n 
E 1 482 HIS 482 483 483 HIS HIS E . n 
E 1 483 ILE 483 484 484 ILE ILE E . n 
E 1 484 TRP 484 485 485 TRP TRP E . n 
E 1 485 GLY 485 486 486 GLY GLY E . n 
E 1 486 CYS 486 487 487 CYS CYS E . n 
E 1 487 ASP 487 488 488 ASP ASP E . n 
E 1 488 HIS 488 489 489 HIS HIS E . n 
E 1 489 TYR 489 490 490 TYR TYR E . n 
E 1 490 LYS 490 491 491 LYS LYS E . n 
E 1 491 THR 491 492 492 THR THR E . n 
E 1 492 THR 492 493 493 THR THR E . n 
E 1 493 LEU 493 494 494 LEU LEU E . n 
E 1 494 ASN 494 495 495 ASN ASN E . n 
E 1 495 ALA 495 496 496 ALA ALA E . n 
E 1 496 HIS 496 497 497 HIS HIS E . n 
E 1 497 GLU 497 498 498 GLU GLU E . n 
E 1 498 PHE 498 499 499 PHE PHE E . n 
E 1 499 LYS 499 500 500 LYS LYS E . n 
E 1 500 ARG 500 501 501 ARG ARG E . n 
E 1 501 VAL 501 502 502 VAL VAL E . n 
E 1 502 TYR 502 503 503 TYR TYR E . n 
E 1 503 LYS 503 504 504 LYS LYS E . n 
E 1 504 LYS 504 505 505 LYS LYS E . n 
E 1 505 ARG 505 506 506 ARG ARG E . n 
E 1 506 THR 506 507 507 THR THR E . n 
E 1 507 ASP 507 508 508 ASP ASP E . n 
E 1 508 MET 508 509 509 MET MET E . n 
E 1 509 VAL 509 510 510 VAL VAL E . n 
E 1 510 LYS 510 511 511 LYS LYS E . n 
E 1 511 ASP 511 512 512 ASP ASP E . n 
E 1 512 ALA 512 513 513 ALA ALA E . n 
E 1 513 MET 513 514 514 MET MET E . n 
E 1 514 SER 514 515 515 SER SER E . n 
E 1 515 ALA 515 516 516 ALA ALA E . n 
E 1 516 ALA 516 517 517 ALA ALA E . n 
E 1 517 PRO 517 518 518 PRO PRO E . n 
E 1 518 TYR 518 519 519 TYR TYR E . n 
E 1 519 GLY 519 520 520 GLY GLY E . n 
E 1 520 ASP 520 521 521 ASP ASP E . n 
E 1 521 ARG 521 522 522 ARG ARG E . n 
E 1 522 GLU 522 523 523 GLU GLU E . n 
E 1 523 ALA 523 524 524 ALA ALA E . n 
E 1 524 MET 524 525 525 MET MET E . n 
E 1 525 VAL 525 526 526 VAL VAL E . n 
E 1 526 ASN 526 527 527 ASN ASN E . n 
E 1 527 ALA 527 528 528 ALA ALA E . n 
E 1 528 ILE 528 529 529 ILE ILE E . n 
E 1 529 VAL 529 530 530 VAL VAL E . n 
E 1 530 ASP 530 531 531 ASP ASP E . n 
E 1 531 ALA 531 532 532 ALA ALA E . n 
E 1 532 ILE 532 533 533 ILE ILE E . n 
E 1 533 ASN 533 534 534 ASN ASN E . n 
E 1 534 GLN 534 535 535 GLN GLN E . n 
E 1 535 GLY 535 536 536 GLY GLY E . n 
E 1 536 GLY 536 537 537 GLY GLY E . n 
E 1 537 LEU 537 538 538 LEU LEU E . n 
E 1 538 PHE 538 539 539 PHE PHE E . n 
E 1 539 ALA 539 540 540 ALA ALA E . n 
E 1 540 VAL 540 541 541 VAL VAL E . n 
E 1 541 ASN 541 542 542 ASN ASN E . n 
E 1 542 VAL 542 543 543 VAL VAL E . n 
E 1 543 ASP 543 544 544 ASP ASP E . n 
E 1 544 ILE 544 545 545 ILE ILE E . n 
E 1 545 ILE 545 546 546 ILE ILE E . n 
E 1 546 PRO 546 547 547 PRO PRO E . n 
E 1 547 THR 547 548 548 THR THR E . n 
E 1 548 LYS 548 549 549 LYS LYS E . n 
E 1 549 ILE 549 550 550 ILE ILE E . n 
E 1 550 GLY 550 551 551 GLY GLY E . n 
E 1 551 GLU 551 552 552 GLU GLU E . n 
E 1 552 ALA 552 553 553 ALA ALA E . n 
E 1 553 CYS 553 554 554 CYS CYS E . n 
E 1 554 HIS 554 555 555 HIS HIS E . n 
E 1 555 VAL 555 556 556 VAL VAL E . n 
E 1 556 ILE 556 557 557 ILE ILE E . n 
E 1 557 LEU 557 558 558 LEU LEU E . n 
E 1 558 PRO 558 559 559 PRO PRO E . n 
E 1 559 ALA 559 560 560 ALA ALA E . n 
E 1 560 ALA 560 561 561 ALA ALA E . n 
E 1 561 THR 561 562 562 THR THR E . n 
E 1 562 SER 562 563 563 SER SER E . n 
E 1 563 GLY 563 564 564 GLY GLY E . n 
E 1 564 GLU 564 565 565 GLU GLU E . n 
E 1 565 MET 565 566 566 MET MET E . n 
E 1 566 ASN 566 567 567 ASN ASN E . n 
E 1 567 LEU 567 568 568 LEU LEU E . n 
E 1 568 THR 568 569 569 THR THR E . n 
E 1 569 SER 569 570 570 SER SER E . n 
E 1 570 MET 570 571 571 MET MET E . n 
E 1 571 ASN 571 572 572 ASN ASN E . n 
E 1 572 GLY 572 573 573 GLY GLY E . n 
E 1 573 GLU 573 574 574 GLU GLU E . n 
E 1 574 ARG 574 575 575 ARG ARG E . n 
E 1 575 ARG 575 576 576 ARG ARG E . n 
E 1 576 MET 576 577 577 MET MET E . n 
E 1 577 ARG 577 578 578 ARG ARG E . n 
E 1 578 LEU 578 579 579 LEU LEU E . n 
E 1 579 THR 579 580 580 THR THR E . n 
E 1 580 GLU 580 581 581 GLU GLU E . n 
E 1 581 ARG 581 582 582 ARG ARG E . n 
E 1 582 TYR 582 583 583 TYR TYR E . n 
E 1 583 MET 583 584 584 MET MET E . n 
E 1 584 ASP 584 585 585 ASP ASP E . n 
E 1 585 PRO 585 586 586 PRO PRO E . n 
E 1 586 PRO 586 587 587 PRO PRO E . n 
E 1 587 GLY 587 588 588 GLY GLY E . n 
E 1 588 GLN 588 589 589 GLN GLN E . n 
E 1 589 SER 589 590 590 SER SER E . n 
E 1 590 MET 590 591 591 MET MET E . n 
E 1 591 PRO 591 592 592 PRO PRO E . n 
E 1 592 ASP 592 593 593 ASP ASP E . n 
E 1 593 CYS 593 594 594 CYS CYS E . n 
E 1 594 LEU 594 595 595 LEU LEU E . n 
E 1 595 ILE 595 596 596 ILE ILE E . n 
E 1 596 ALA 596 597 597 ALA ALA E . n 
E 1 597 ALA 597 598 598 ALA ALA E . n 
E 1 598 ARG 598 599 599 ARG ARG E . n 
E 1 599 LEU 599 600 600 LEU LEU E . n 
E 1 600 ALA 600 601 601 ALA ALA E . n 
E 1 601 ASN 601 602 602 ASN ASN E . n 
E 1 602 THR 602 603 603 THR THR E . n 
E 1 603 MET 603 604 604 MET MET E . n 
E 1 604 GLU 604 605 605 GLU GLU E . n 
E 1 605 ARG 605 606 606 ARG ARG E . n 
E 1 606 VAL 606 607 607 VAL VAL E . n 
E 1 607 LEU 607 608 608 LEU LEU E . n 
E 1 608 THR 608 609 609 THR THR E . n 
E 1 609 GLU 609 610 610 GLU GLU E . n 
E 1 610 MET 610 611 611 MET MET E . n 
E 1 611 GLY 611 612 612 GLY GLY E . n 
E 1 612 ASP 612 613 613 ASP ASP E . n 
E 1 613 VAL 613 614 614 VAL VAL E . n 
E 1 614 GLY 614 615 615 GLY GLY E . n 
E 1 615 TYR 615 616 616 TYR TYR E . n 
E 1 616 ALA 616 617 617 ALA ALA E . n 
E 1 617 ALA 617 618 618 ALA ALA E . n 
E 1 618 GLN 618 619 619 GLN GLN E . n 
E 1 619 PHE 619 620 620 PHE PHE E . n 
E 1 620 LYS 620 621 621 LYS LYS E . n 
E 1 621 GLY 621 622 622 GLY GLY E . n 
E 1 622 PHE 622 623 623 PHE PHE E . n 
E 1 623 ASP 623 624 624 ASP ASP E . n 
E 1 624 TRP 624 625 625 TRP TRP E . n 
E 1 625 GLN 625 626 626 GLN GLN E . n 
E 1 626 THR 626 627 627 THR THR E . n 
E 1 627 GLU 627 628 628 GLU GLU E . n 
E 1 628 GLU 628 629 629 GLU GLU E . n 
E 1 629 ASP 629 630 630 ASP ASP E . n 
E 1 630 ALA 630 631 631 ALA ALA E . n 
E 1 631 PHE 631 632 632 PHE PHE E . n 
E 1 632 MET 632 633 633 MET MET E . n 
E 1 633 ASP 633 634 634 ASP ASP E . n 
E 1 634 GLY 634 635 635 GLY GLY E . n 
E 1 635 TYR 635 636 636 TYR TYR E . n 
E 1 636 ASN 636 637 637 ASN ASN E . n 
E 1 637 LYS 637 638 638 LYS LYS E . n 
E 1 638 ASN 638 639 639 ASN ASN E . n 
E 1 639 ALA 639 640 640 ALA ALA E . n 
E 1 640 HIS 640 641 641 HIS HIS E . n 
E 1 641 GLY 641 642 642 GLY GLY E . n 
E 1 642 GLY 642 643 643 GLY GLY E . n 
E 1 643 GLU 643 644 644 GLU GLU E . n 
E 1 644 PHE 644 645 645 PHE PHE E . n 
E 1 645 VAL 645 646 646 VAL VAL E . n 
E 1 646 THR 646 647 647 THR THR E . n 
E 1 647 TYR 647 648 648 TYR TYR E . n 
E 1 648 GLU 648 649 649 GLU GLU E . n 
E 1 649 ARG 649 650 650 ARG ARG E . n 
E 1 650 LEU 650 651 651 LEU LEU E . n 
E 1 651 SER 651 652 652 SER SER E . n 
E 1 652 ALA 652 653 653 ALA ALA E . n 
E 1 653 MET 653 654 654 MET MET E . n 
E 1 654 GLY 654 655 655 GLY GLY E . n 
E 1 655 THR 655 656 656 THR THR E . n 
E 1 656 ASN 656 657 657 ASN ASN E . n 
E 1 657 GLY 657 658 658 GLY GLY E . n 
E 1 658 PHE 658 659 659 PHE PHE E . n 
E 1 659 GLN 659 660 660 GLN GLN E . n 
E 1 660 GLU 660 661 661 GLU GLU E . n 
E 1 661 PRO 661 662 662 PRO PRO E . n 
E 1 662 ALA 662 663 663 ALA ALA E . n 
E 1 663 THR 663 664 664 THR THR E . n 
E 1 664 GLY 664 665 665 GLY GLY E . n 
E 1 665 PHE 665 666 666 PHE PHE E . n 
E 1 666 THR 666 667 667 THR THR E . n 
E 1 667 ASP 667 668 668 ASP ASP E . n 
E 1 668 GLY 668 669 669 GLY GLY E . n 
E 1 669 LYS 669 670 670 LYS LYS E . n 
E 1 670 ILE 670 671 671 ILE ILE E . n 
E 1 671 GLU 671 672 672 GLU GLU E . n 
E 1 672 GLY 672 673 673 GLY GLY E . n 
E 1 673 THR 673 674 674 THR THR E . n 
E 1 674 GLN 674 675 675 GLN GLN E . n 
E 1 675 ARG 675 676 676 ARG ARG E . n 
E 1 676 LEU 676 677 677 LEU LEU E . n 
E 1 677 TYR 677 678 678 TYR TYR E . n 
E 1 678 THR 678 679 679 THR THR E . n 
E 1 679 ASP 679 680 680 ASP ASP E . n 
E 1 680 GLY 680 681 681 GLY GLY E . n 
E 1 681 VAL 681 682 682 VAL VAL E . n 
E 1 682 PHE 682 683 683 PHE PHE E . n 
E 1 683 SER 683 684 684 SER SER E . n 
E 1 684 THR 684 685 685 THR THR E . n 
E 1 685 ASP 685 686 686 ASP ASP E . n 
E 1 686 ASP 686 687 687 ASP ASP E . n 
E 1 687 GLY 687 688 688 GLY GLY E . n 
E 1 688 LYS 688 689 689 LYS LYS E . n 
E 1 689 ALA 689 690 690 ALA ALA E . n 
E 1 690 ARG 690 691 691 ARG ARG E . n 
E 1 691 PHE 691 692 692 PHE PHE E . n 
E 1 692 MET 692 693 693 MET MET E . n 
E 1 693 ASP 693 694 694 ASP ASP E . n 
E 1 694 ALA 694 695 695 ALA ALA E . n 
E 1 695 PRO 695 696 696 PRO PRO E . n 
E 1 696 TRP 696 697 697 TRP TRP E . n 
E 1 697 ARG 697 698 698 ARG ARG E . n 
E 1 698 GLY 698 699 699 GLY GLY E . n 
E 1 699 LEU 699 700 700 LEU LEU E . n 
E 1 700 GLN 700 701 701 GLN GLN E . n 
E 1 701 ALA 701 702 702 ALA ALA E . n 
E 1 702 PRO 702 703 703 PRO PRO E . n 
E 1 703 GLY 703 704 704 GLY GLY E . n 
E 1 704 LYS 704 705 705 LYS LYS E . n 
E 1 705 GLN 705 706 706 GLN GLN E . n 
E 1 706 GLN 706 707 707 GLN GLN E . n 
E 1 707 GLN 707 708 708 GLN GLN E . n 
E 1 708 LYS 708 709 709 LYS LYS E . n 
E 1 709 ASP 709 710 710 ASP ASP E . n 
E 1 710 SER 710 711 711 SER SER E . n 
E 1 711 HIS 711 712 712 HIS HIS E . n 
E 1 712 LYS 712 713 713 LYS LYS E . n 
E 1 713 TYR 713 714 714 TYR TYR E . n 
E 1 714 LEU 714 715 715 LEU LEU E . n 
E 1 715 ILE 715 716 716 ILE ILE E . n 
E 1 716 ASN 716 717 717 ASN ASN E . n 
E 1 717 ASN 717 718 718 ASN ASN E . n 
E 1 718 GLY 718 719 719 GLY GLY E . n 
E 1 719 ARG 719 720 720 ARG ARG E . n 
E 1 720 ALA 720 721 721 ALA ALA E . n 
E 1 721 ASN 721 722 722 ASN ASN E . n 
E 1 722 VAL 722 723 723 VAL VAL E . n 
E 1 723 VAL 723 724 724 VAL VAL E . n 
E 1 724 TRP 724 725 725 TRP TRP E . n 
E 1 725 GLN 725 726 726 GLN GLN E . n 
E 1 726 SER 726 727 727 SER SER E . n 
E 1 727 ALA 727 728 728 ALA ALA E . n 
E 1 728 TYR 728 729 729 TYR TYR E . n 
E 1 729 LEU 729 730 730 LEU LEU E . n 
E 1 730 ASP 730 731 731 ASP ASP E . n 
E 1 731 GLN 731 732 732 GLN GLN E . n 
E 1 732 GLU 732 733 733 GLU GLU E . n 
E 1 733 ASN 733 734 734 ASN ASN E . n 
E 1 734 ASP 734 735 735 ASP ASP E . n 
E 1 735 PHE 735 736 736 PHE PHE E . n 
E 1 736 VAL 736 737 737 VAL VAL E . n 
E 1 737 MET 737 738 738 MET MET E . n 
E 1 738 ASP 738 739 739 ASP ASP E . n 
E 1 739 ARG 739 740 740 ARG ARG E . n 
E 1 740 PHE 740 741 741 PHE PHE E . n 
E 1 741 PRO 741 742 742 PRO PRO E . n 
E 1 742 TYR 742 743 743 TYR TYR E . n 
E 1 743 PRO 743 744 744 PRO PRO E . n 
E 1 744 PHE 744 745 745 PHE PHE E . n 
E 1 745 ILE 745 746 746 ILE ILE E . n 
E 1 746 GLU 746 747 747 GLU GLU E . n 
E 1 747 MET 747 748 748 MET MET E . n 
E 1 748 ASN 748 749 749 ASN ASN E . n 
E 1 749 PRO 749 750 750 PRO PRO E . n 
E 1 750 GLU 750 751 751 GLU GLU E . n 
E 1 751 ASP 751 752 752 ASP ASP E . n 
E 1 752 MET 752 753 753 MET MET E . n 
E 1 753 ALA 753 754 754 ALA ALA E . n 
E 1 754 GLU 754 755 755 GLU GLU E . n 
E 1 755 ALA 755 756 756 ALA ALA E . n 
E 1 756 GLY 756 757 757 GLY GLY E . n 
E 1 757 LEU 757 758 758 LEU LEU E . n 
E 1 758 LYS 758 759 759 LYS LYS E . n 
E 1 759 GLU 759 760 760 GLU GLU E . n 
E 1 760 GLY 760 761 761 GLY GLY E . n 
E 1 761 ASP 761 762 762 ASP ASP E . n 
E 1 762 LEU 762 763 763 LEU LEU E . n 
E 1 763 VAL 763 764 764 VAL VAL E . n 
E 1 764 GLU 764 765 765 GLU GLU E . n 
E 1 765 ILE 765 766 766 ILE ILE E . n 
E 1 766 TYR 766 767 767 TYR TYR E . n 
E 1 767 ASN 767 768 768 ASN ASN E . n 
E 1 768 ASP 768 769 769 ASP ASP E . n 
E 1 769 ALA 769 770 770 ALA ALA E . n 
E 1 770 GLY 770 771 771 GLY GLY E . n 
E 1 771 ALA 771 772 772 ALA ALA E . n 
E 1 772 THR 772 773 773 THR THR E . n 
E 1 773 GLN 773 774 774 GLN GLN E . n 
E 1 774 ALA 774 775 775 ALA ALA E . n 
E 1 775 MET 775 776 776 MET MET E . n 
E 1 776 ALA 776 777 777 ALA ALA E . n 
E 1 777 TYR 777 778 778 TYR TYR E . n 
E 1 778 PRO 778 779 779 PRO PRO E . n 
E 1 779 THR 779 780 780 THR THR E . n 
E 1 780 PRO 780 781 781 PRO PRO E . n 
E 1 781 THR 781 782 782 THR THR E . n 
E 1 782 ALA 782 783 783 ALA ALA E . n 
E 1 783 ARG 783 784 784 ARG ARG E . n 
E 1 784 ARG 784 785 785 ARG ARG E . n 
E 1 785 GLY 785 786 786 GLY GLY E . n 
E 1 786 GLU 786 787 787 GLU GLU E . n 
E 1 787 THR 787 788 788 THR THR E . n 
E 1 788 PHE 788 789 789 PHE PHE E . n 
E 1 789 MET 789 790 790 MET MET E . n 
E 1 790 LEU 790 791 791 LEU LEU E . n 
E 1 791 PHE 791 792 792 PHE PHE E . n 
E 1 792 GLY 792 793 793 GLY GLY E . n 
E 1 793 PHE 793 794 794 PHE PHE E . n 
E 1 794 PRO 794 795 795 PRO PRO E . n 
E 1 795 THR 795 796 796 THR THR E . n 
E 1 796 GLY 796 797 797 GLY GLY E . n 
E 1 797 VAL 797 798 798 VAL VAL E . n 
E 1 798 GLN 798 799 799 GLN GLN E . n 
E 1 799 GLY 799 800 800 GLY GLY E . n 
E 1 800 ASN 800 801 801 ASN ASN E . n 
E 1 801 VAL 801 802 802 VAL VAL E . n 
E 1 802 THR 802 803 803 THR THR E . n 
E 1 803 SER 803 804 804 SER SER E . n 
E 1 804 ALA 804 805 805 ALA ALA E . n 
E 1 805 GLY 805 806 806 GLY GLY E . n 
E 1 806 THR 806 807 807 THR THR E . n 
E 1 807 ASN 807 808 808 ASN ASN E . n 
E 1 808 GLU 808 809 809 GLU GLU E . n 
E 1 809 LEU 809 810 810 LEU LEU E . n 
E 1 810 ILE 810 811 811 ILE ILE E . n 
E 1 811 ILE 811 812 812 ILE ILE E . n 
E 1 812 PRO 812 813 813 PRO PRO E . n 
E 1 813 ASN 813 814 814 ASN ASN E . n 
E 1 814 TYR 814 815 815 TYR TYR E . n 
E 1 815 LYS 815 816 816 LYS LYS E . n 
E 1 816 GLN 816 817 817 GLN GLN E . n 
E 1 817 THR 817 818 818 THR THR E . n 
E 1 818 TRP 818 819 819 TRP TRP E . n 
E 1 819 GLY 819 820 820 GLY GLY E . n 
E 1 820 ASN 820 821 821 ASN ASN E . n 
E 1 821 ILE 821 822 822 ILE ILE E . n 
E 1 822 ARG 822 823 823 ARG ARG E . n 
E 1 823 LYS 823 824 824 LYS LYS E . n 
E 1 824 ILE 824 825 825 ILE ILE E . n 
E 1 825 SER 825 826 826 SER SER E . n 
E 1 826 ASP 826 827 827 ASP ASP E . n 
E 1 827 ALA 827 828 828 ALA ALA E . n 
E 1 828 PRO 828 829 829 PRO PRO E . n 
E 1 829 ARG 829 830 830 ARG ARG E . n 
E 1 830 ASN 830 831 831 ASN ASN E . n 
E 1 831 VAL 831 832 832 VAL VAL E . n 
E 1 832 ALA 832 833 833 ALA ALA E . n 
E 1 833 HIS 833 834 834 HIS HIS E . n 
E 1 834 LEU 834 835 835 LEU LEU E . n 
E 1 835 SER 835 836 836 SER SER E . n 
E 1 836 PHE 836 837 837 PHE PHE E . n 
E 1 837 LYS 837 838 838 LYS LYS E . n 
E 1 838 SER 838 839 839 SER SER E . n 
E 1 839 LYS 839 840 840 LYS LYS E . n 
E 1 840 GLU 840 841 841 GLU GLU E . n 
E 1 841 TYR 841 842 842 TYR TYR E . n 
E 1 842 GLN 842 843 843 GLN GLN E . n 
E 1 843 SER 843 844 844 SER SER E . n 
F 2 1   ALA 1   44  44  ALA ALA F . n 
F 2 2   ALA 2   45  45  ALA ALA F . n 
F 2 3   GLY 3   46  46  GLY GLY F . n 
F 2 4   VAL 4   47  47  VAL VAL F . n 
F 2 5   GLU 5   48  48  GLU GLU F . n 
F 2 6   TYR 6   49  49  TYR TYR F . n 
F 2 7   PRO 7   50  50  PRO PRO F . n 
F 2 8   ALA 8   51  51  ALA ALA F . n 
F 2 9   ASN 9   52  52  ASN ASN F . n 
F 2 10  ARG 10  53  53  ARG ARG F . n 
F 2 11  LEU 11  54  54  LEU LEU F . n 
F 2 12  ALA 12  55  55  ALA ALA F . n 
F 2 13  ASN 13  56  56  ASN ASN F . n 
F 2 14  ILE 14  57  57  ILE ILE F . n 
F 2 15  SER 15  58  58  SER SER F . n 
F 2 16  GLU 16  59  59  GLU GLU F . n 
F 2 17  LEU 17  60  60  LEU LEU F . n 
F 2 18  THR 18  61  61  THR THR F . n 
F 2 19  LEU 19  62  62  LEU LEU F . n 
F 2 20  ASN 20  63  63  ASN ASN F . n 
F 2 21  GLU 21  64  64  GLU GLU F . n 
F 2 22  PRO 22  65  65  PRO PRO F . n 
F 2 23  LEU 23  66  66  LEU LEU F . n 
F 2 24  ASP 24  67  67  ASP ASP F . n 
F 2 25  VAL 25  68  68  VAL VAL F . n 
F 2 26  ALA 26  69  69  ALA ALA F . n 
F 2 27  TYR 27  70  70  TYR TYR F . n 
F 2 28  PRO 28  71  71  PRO PRO F . n 
F 2 29  ASP 29  72  72  ASP ASP F . n 
F 2 30  GLU 30  73  73  GLU GLU F . n 
F 2 31  ASP 31  74  74  ASP ASP F . n 
F 2 32  ALA 32  75  75  ALA ALA F . n 
F 2 33  ALA 33  76  76  ALA ALA F . n 
F 2 34  GLY 34  77  77  GLY GLY F . n 
F 2 35  VAL 35  78  78  VAL VAL F . n 
F 2 36  LEU 36  79  79  LEU LEU F . n 
F 2 37  LEU 37  80  80  LEU LEU F . n 
F 2 38  LYS 38  81  81  LYS LYS F . n 
F 2 39  LEU 39  82  82  LEU LEU F . n 
F 2 40  GLY 40  83  83  GLY GLY F . n 
F 2 41  THR 41  84  84  THR THR F . n 
F 2 42  ARG 42  85  85  ARG ARG F . n 
F 2 43  VAL 43  86  86  VAL VAL F . n 
F 2 44  GLU 44  87  87  GLU GLU F . n 
F 2 45  GLY 45  88  88  GLY GLY F . n 
F 2 46  GLY 46  89  89  GLY GLY F . n 
F 2 47  VAL 47  90  90  VAL VAL F . n 
F 2 48  GLY 48  91  91  GLY GLY F . n 
F 2 49  PRO 49  92  92  PRO PRO F . n 
F 2 50  ASP 50  93  93  ASP ASP F . n 
F 2 51  GLY 51  94  94  GLY GLY F . n 
F 2 52  ASP 52  95  95  ASP ASP F . n 
F 2 53  ILE 53  96  96  ILE ILE F . n 
F 2 54  VAL 54  97  97  VAL VAL F . n 
F 2 55  GLY 55  98  98  GLY GLY F . n 
F 2 56  PHE 56  99  99  PHE PHE F . n 
F 2 57  SER 57  100 100 SER SER F . n 
F 2 58  THR 58  101 101 THR THR F . n 
F 2 59  ILE 59  102 102 ILE ILE F . n 
F 2 60  CYS 60  103 103 CYS CYS F . n 
F 2 61  PRO 61  104 104 PRO PRO F . n 
F 2 62  HIS 62  105 105 HIS HIS F . n 
F 2 63  LYS 63  106 106 LYS LYS F . n 
F 2 64  GLY 64  107 107 GLY GLY F . n 
F 2 65  PHE 65  108 108 PHE PHE F . n 
F 2 66  PRO 66  109 109 PRO PRO F . n 
F 2 67  LEU 67  110 110 LEU LEU F . n 
F 2 68  SER 68  111 111 SER SER F . n 
F 2 69  TYR 69  112 112 TYR TYR F . n 
F 2 70  SER 70  113 113 SER SER F . n 
F 2 71  ALA 71  114 114 ALA ALA F . n 
F 2 72  ASP 72  115 115 ASP ASP F . n 
F 2 73  ASN 73  116 116 ASN ASN F . n 
F 2 74  LYS 74  117 117 LYS LYS F . n 
F 2 75  THR 75  118 118 THR THR F . n 
F 2 76  PHE 76  119 119 PHE PHE F . n 
F 2 77  ASN 77  120 120 ASN ASN F . n 
F 2 78  CYS 78  121 121 CYS CYS F . n 
F 2 79  PRO 79  122 122 PRO PRO F . n 
F 2 80  GLY 80  123 123 GLY GLY F . n 
F 2 81  HIS 81  124 124 HIS HIS F . n 
F 2 82  PHE 82  125 125 PHE PHE F . n 
F 2 83  SER 83  126 126 SER SER F . n 
F 2 84  VAL 84  127 127 VAL VAL F . n 
F 2 85  PHE 85  128 128 PHE PHE F . n 
F 2 86  ASP 86  129 129 ASP ASP F . n 
F 2 87  PRO 87  130 130 PRO PRO F . n 
F 2 88  GLU 88  131 131 GLU GLU F . n 
F 2 89  LYS 89  132 132 LYS LYS F . n 
F 2 90  GLY 90  133 133 GLY GLY F . n 
F 2 91  GLY 91  134 134 GLY GLY F . n 
F 2 92  GLN 92  135 135 GLN GLN F . n 
F 2 93  GLN 93  136 136 GLN GLN F . n 
F 2 94  VAL 94  137 137 VAL VAL F . n 
F 2 95  TRP 95  138 138 TRP TRP F . n 
F 2 96  GLY 96  139 139 GLY GLY F . n 
F 2 97  GLN 97  140 140 GLN GLN F . n 
F 2 98  ALA 98  141 141 ALA ALA F . n 
F 2 99  THR 99  142 142 THR THR F . n 
F 2 100 GLN 100 143 143 GLN GLN F . n 
F 2 101 ASN 101 144 144 ASN ASN F . n 
F 2 102 LEU 102 145 145 LEU LEU F . n 
F 2 103 PRO 103 146 146 PRO PRO F . n 
F 2 104 GLN 104 147 147 GLN GLN F . n 
F 2 105 TYR 105 148 148 TYR TYR F . n 
F 2 106 VAL 106 149 149 VAL VAL F . n 
F 2 107 LEU 107 150 150 LEU LEU F . n 
F 2 108 ARG 108 151 151 ARG ARG F . n 
F 2 109 VAL 109 152 152 VAL VAL F . n 
F 2 110 ALA 110 153 153 ALA ALA F . n 
F 2 111 ASP 111 154 154 ASP ASP F . n 
F 2 112 ASN 112 155 155 ASN ASN F . n 
F 2 113 GLY 113 156 156 GLY GLY F . n 
F 2 114 ASP 114 157 157 ASP ASP F . n 
F 2 115 ILE 115 158 158 ILE ILE F . n 
F 2 116 PHE 116 159 159 PHE PHE F . n 
F 2 117 ALA 117 160 160 ALA ALA F . n 
F 2 118 GLU 118 161 161 GLU GLU F . n 
F 2 119 GLY 119 162 162 GLY GLY F . n 
F 2 120 VAL 120 163 163 VAL VAL F . n 
F 2 121 ASP 121 164 164 ASP ASP F . n 
F 2 122 GLU 122 165 165 GLU GLU F . n 
F 2 123 LEU 123 166 166 LEU LEU F . n 
F 2 124 ILE 124 167 167 ILE ILE F . n 
F 2 125 TYR 125 168 168 TYR TYR F . n 
F 2 126 GLY 126 169 169 GLY GLY F . n 
F 2 127 ARG 127 170 170 ARG ARG F . n 
F 2 128 LEU 128 171 171 LEU LEU F . n 
F 2 129 SER 129 172 172 SER SER F . n 
F 2 130 ASN 130 173 173 ASN ASN F . n 
F 2 131 VAL 131 174 174 VAL VAL F . n 
F 2 132 LEU 132 175 175 LEU LEU F . n 
G 1 1   ALA 1   2   2   ALA ALA G . n 
G 1 2   PHE 2   3   3   PHE PHE G . n 
G 1 3   LYS 3   4   4   LYS LYS G . n 
G 1 4   ARG 4   5   5   ARG ARG G . n 
G 1 5   HIS 5   6   6   HIS HIS G . n 
G 1 6   ILE 6   7   7   ILE ILE G . n 
G 1 7   ASP 7   8   8   ASP ASP G . n 
G 1 8   ARG 8   9   9   ARG ARG G . n 
G 1 9   LEU 9   10  10  LEU LEU G . n 
G 1 10  PRO 10  11  11  PRO PRO G . n 
G 1 11  ILE 11  12  12  ILE ILE G . n 
G 1 12  ILE 12  13  13  ILE ILE G . n 
G 1 13  PRO 13  14  14  PRO PRO G . n 
G 1 14  ALA 14  15  15  ALA ALA G . n 
G 1 15  ASP 15  16  16  ASP ASP G . n 
G 1 16  ALA 16  17  17  ALA ALA G . n 
G 1 17  LYS 17  18  18  LYS LYS G . n 
G 1 18  LYS 18  19  19  LYS LYS G . n 
G 1 19  HIS 19  20  20  HIS HIS G . n 
G 1 20  ASN 20  21  21  ASN ASN G . n 
G 1 21  VAL 21  22  22  VAL VAL G . n 
G 1 22  THR 22  23  23  THR THR G . n 
G 1 23  CYS 23  24  24  CYS CYS G . n 
G 1 24  HIS 24  25  25  HIS HIS G . n 
G 1 25  PHE 25  26  26  PHE PHE G . n 
G 1 26  CYS 26  27  27  CYS CYS G . n 
G 1 27  ILE 27  28  28  ILE ILE G . n 
G 1 28  VAL 28  29  29  VAL VAL G . n 
G 1 29  GLY 29  30  30  GLY GLY G . n 
G 1 30  CYS 30  31  31  CYS CYS G . n 
G 1 31  GLY 31  32  32  GLY GLY G . n 
G 1 32  TYR 32  33  33  TYR TYR G . n 
G 1 33  HIS 33  34  34  HIS HIS G . n 
G 1 34  ALA 34  35  35  ALA ALA G . n 
G 1 35  TYR 35  36  36  TYR TYR G . n 
G 1 36  THR 36  37  37  THR THR G . n 
G 1 37  TRP 37  38  38  TRP TRP G . n 
G 1 38  PRO 38  39  39  PRO PRO G . n 
G 1 39  ILE 39  40  40  ILE ILE G . n 
G 1 40  ASN 40  41  41  ASN ASN G . n 
G 1 41  LYS 41  42  42  LYS LYS G . n 
G 1 42  GLN 42  43  43  GLN GLN G . n 
G 1 43  GLY 43  44  44  GLY GLY G . n 
G 1 44  GLY 44  45  45  GLY GLY G . n 
G 1 45  THR 45  46  46  THR THR G . n 
G 1 46  ASP 46  47  47  ASP ASP G . n 
G 1 47  PRO 47  48  48  PRO PRO G . n 
G 1 48  GLN 48  49  49  GLN GLN G . n 
G 1 49  ASN 49  50  50  ASN ASN G . n 
G 1 50  ASN 50  51  51  ASN ASN G . n 
G 1 51  ILE 51  52  52  ILE ILE G . n 
G 1 52  PHE 52  53  53  PHE PHE G . n 
G 1 53  GLY 53  54  54  GLY GLY G . n 
G 1 54  VAL 54  55  55  VAL VAL G . n 
G 1 55  ASP 55  56  56  ASP ASP G . n 
G 1 56  LEU 56  57  57  LEU LEU G . n 
G 1 57  SER 57  58  58  SER SER G . n 
G 1 58  GLU 58  59  59  GLU GLU G . n 
G 1 59  GLN 59  60  60  GLN GLN G . n 
G 1 60  GLN 60  61  61  GLN GLN G . n 
G 1 61  GLN 61  62  62  GLN GLN G . n 
G 1 62  ALA 62  63  63  ALA ALA G . n 
G 1 63  GLU 63  64  64  GLU GLU G . n 
G 1 64  SER 64  65  65  SER SER G . n 
G 1 65  ASP 65  66  66  ASP ASP G . n 
G 1 66  ALA 66  67  67  ALA ALA G . n 
G 1 67  TRP 67  68  68  TRP TRP G . n 
G 1 68  TYR 68  69  69  TYR TYR G . n 
G 1 69  SER 69  70  70  SER SER G . n 
G 1 70  PRO 70  71  71  PRO PRO G . n 
G 1 71  SER 71  72  72  SER SER G . n 
G 1 72  MET 72  73  73  MET MET G . n 
G 1 73  TYR 73  74  74  TYR TYR G . n 
G 1 74  ASN 74  75  75  ASN ASN G . n 
G 1 75  VAL 75  76  76  VAL VAL G . n 
G 1 76  VAL 76  77  77  VAL VAL G . n 
G 1 77  LYS 77  78  78  LYS LYS G . n 
G 1 78  GLN 78  79  79  GLN GLN G . n 
G 1 79  ASP 79  80  80  ASP ASP G . n 
G 1 80  GLY 80  81  81  GLY GLY G . n 
G 1 81  ARG 81  82  82  ARG ARG G . n 
G 1 82  ASP 82  83  83  ASP ASP G . n 
G 1 83  VAL 83  84  84  VAL VAL G . n 
G 1 84  HIS 84  85  85  HIS HIS G . n 
G 1 85  VAL 85  86  86  VAL VAL G . n 
G 1 86  VAL 86  87  87  VAL VAL G . n 
G 1 87  ILE 87  88  88  ILE ILE G . n 
G 1 88  LYS 88  89  89  LYS LYS G . n 
G 1 89  PRO 89  90  90  PRO PRO G . n 
G 1 90  ASP 90  91  91  ASP ASP G . n 
G 1 91  HIS 91  92  92  HIS HIS G . n 
G 1 92  GLU 92  93  93  GLU GLU G . n 
G 1 93  CYS 93  94  94  CYS CYS G . n 
G 1 94  VAL 94  95  95  VAL VAL G . n 
G 1 95  VAL 95  96  96  VAL VAL G . n 
G 1 96  ASN 96  97  97  ASN ASN G . n 
G 1 97  SER 97  98  98  SER SER G . n 
G 1 98  GLY 98  99  99  GLY GLY G . n 
G 1 99  LEU 99  100 100 LEU LEU G . n 
G 1 100 GLY 100 101 101 GLY GLY G . n 
G 1 101 SER 101 102 102 SER SER G . n 
G 1 102 VAL 102 103 103 VAL VAL G . n 
G 1 103 ARG 103 104 104 ARG ARG G . n 
G 1 104 GLY 104 105 105 GLY GLY G . n 
G 1 105 ALA 105 106 106 ALA ALA G . n 
G 1 106 ARG 106 107 107 ARG ARG G . n 
G 1 107 MET 107 108 108 MET MET G . n 
G 1 108 ALA 108 109 109 ALA ALA G . n 
G 1 109 GLU 109 110 110 GLU GLU G . n 
G 1 110 THR 110 111 111 THR THR G . n 
G 1 111 SER 111 112 112 SER SER G . n 
G 1 112 PHE 112 113 113 PHE PHE G . n 
G 1 113 SER 113 114 114 SER SER G . n 
G 1 114 GLU 114 115 115 GLU GLU G . n 
G 1 115 ALA 115 116 116 ALA ALA G . n 
G 1 116 ARG 116 117 117 ARG ARG G . n 
G 1 117 ASN 117 118 118 ASN ASN G . n 
G 1 118 THR 118 119 119 THR THR G . n 
G 1 119 GLN 119 120 120 GLN GLN G . n 
G 1 120 GLN 120 121 121 GLN GLN G . n 
G 1 121 GLN 121 122 122 GLN GLN G . n 
G 1 122 ARG 122 123 123 ARG ARG G . n 
G 1 123 LEU 123 124 124 LEU LEU G . n 
G 1 124 THR 124 125 125 THR THR G . n 
G 1 125 ASP 125 126 126 ASP ASP G . n 
G 1 126 PRO 126 127 127 PRO PRO G . n 
G 1 127 LEU 127 128 128 LEU LEU G . n 
G 1 128 VAL 128 129 129 VAL VAL G . n 
G 1 129 TRP 129 130 130 TRP TRP G . n 
G 1 130 ARG 130 131 131 ARG ARG G . n 
G 1 131 TYR 131 132 132 TYR TYR G . n 
G 1 132 GLY 132 133 133 GLY GLY G . n 
G 1 133 GLN 133 134 134 GLN GLN G . n 
G 1 134 MET 134 135 135 MET MET G . n 
G 1 135 GLN 135 136 136 GLN GLN G . n 
G 1 136 PRO 136 137 137 PRO PRO G . n 
G 1 137 THR 137 138 138 THR THR G . n 
G 1 138 SER 138 139 139 SER SER G . n 
G 1 139 TRP 139 140 140 TRP TRP G . n 
G 1 140 ASP 140 141 141 ASP ASP G . n 
G 1 141 ASP 141 142 142 ASP ASP G . n 
G 1 142 ALA 142 143 143 ALA ALA G . n 
G 1 143 LEU 143 144 144 LEU LEU G . n 
G 1 144 ASP 144 145 145 ASP ASP G . n 
G 1 145 LEU 145 146 146 LEU LEU G . n 
G 1 146 VAL 146 147 147 VAL VAL G . n 
G 1 147 ALA 147 148 148 ALA ALA G . n 
G 1 148 ARG 148 149 149 ARG ARG G . n 
G 1 149 VAL 149 150 150 VAL VAL G . n 
G 1 150 THR 150 151 151 THR THR G . n 
G 1 151 ALA 151 152 152 ALA ALA G . n 
G 1 152 LYS 152 153 153 LYS LYS G . n 
G 1 153 ILE 153 154 154 ILE ILE G . n 
G 1 154 VAL 154 155 155 VAL VAL G . n 
G 1 155 LYS 155 156 156 LYS LYS G . n 
G 1 156 GLU 156 157 157 GLU GLU G . n 
G 1 157 LYS 157 158 158 LYS LYS G . n 
G 1 158 GLY 158 159 159 GLY GLY G . n 
G 1 159 GLU 159 160 160 GLU GLU G . n 
G 1 160 ASP 160 161 161 ASP ASP G . n 
G 1 161 ALA 161 162 162 ALA ALA G . n 
G 1 162 LEU 162 163 163 LEU LEU G . n 
G 1 163 ILE 163 164 164 ILE ILE G . n 
G 1 164 VAL 164 165 165 VAL VAL G . n 
G 1 165 SER 165 166 166 SER SER G . n 
G 1 166 ALA 166 167 167 ALA ALA G . n 
G 1 167 PHE 167 168 168 PHE PHE G . n 
G 1 168 ASP 168 169 169 ASP ASP G . n 
G 1 169 HIS 169 170 170 HIS HIS G . n 
G 1 170 GLY 170 171 171 GLY GLY G . n 
G 1 171 GLY 171 172 172 GLY GLY G . n 
G 1 172 ALA 172 173 173 ALA ALA G . n 
G 1 173 GLY 173 174 174 GLY GLY G . n 
G 1 174 GLY 174 175 175 GLY GLY G . n 
G 1 175 GLY 175 176 176 GLY GLY G . n 
G 1 176 TYR 176 177 177 TYR TYR G . n 
G 1 177 GLU 177 178 178 GLU GLU G . n 
G 1 178 ASN 178 179 179 ASN ASN G . n 
G 1 179 THR 179 180 180 THR THR G . n 
G 1 180 TRP 180 181 181 TRP TRP G . n 
G 1 181 GLY 181 182 182 GLY GLY G . n 
G 1 182 THR 182 183 183 THR THR G . n 
G 1 183 GLY 183 184 184 GLY GLY G . n 
G 1 184 LYS 184 185 185 LYS LYS G . n 
G 1 185 LEU 185 186 186 LEU LEU G . n 
G 1 186 TYR 186 187 187 TYR TYR G . n 
G 1 187 PHE 187 188 188 PHE PHE G . n 
G 1 188 GLU 188 189 189 GLU GLU G . n 
G 1 189 ALA 189 190 190 ALA ALA G . n 
G 1 190 MET 190 191 191 MET MET G . n 
G 1 191 LYS 191 192 192 LYS LYS G . n 
G 1 192 VAL 192 193 193 VAL VAL G . n 
G 1 193 LYS 193 194 194 LYS LYS G . n 
G 1 194 ASN 194 195 195 ASN ASN G . n 
G 1 195 ILE 195 196 196 ILE ILE G . n 
G 1 196 ARG 196 197 197 ARG ARG G . n 
G 1 197 ILE 197 198 198 ILE ILE G . n 
G 1 198 HIS 198 199 199 HIS HIS G . n 
G 1 199 ASN 199 200 200 ASN ASN G . n 
G 1 200 ARG 200 201 201 ARG ARG G . n 
G 1 201 PRO 201 202 202 PRO PRO G . n 
G 1 202 ALA 202 203 203 ALA ALA G . n 
G 1 203 TYR 203 204 204 TYR TYR G . n 
G 1 204 ASN 204 205 205 ASN ASN G . n 
G 1 205 SER 205 206 206 SER SER G . n 
G 1 206 GLU 206 207 207 GLU GLU G . n 
G 1 207 VAL 207 208 208 VAL VAL G . n 
G 1 208 HIS 208 209 209 HIS HIS G . n 
G 1 209 GLY 209 210 210 GLY GLY G . n 
G 1 210 THR 210 211 211 THR THR G . n 
G 1 211 ARG 211 212 212 ARG ARG G . n 
G 1 212 ASP 212 213 213 ASP ASP G . n 
G 1 213 MET 213 214 214 MET MET G . n 
G 1 214 GLY 214 215 215 GLY GLY G . n 
G 1 215 VAL 215 216 216 VAL VAL G . n 
G 1 216 GLY 216 217 217 GLY GLY G . n 
G 1 217 GLU 217 218 218 GLU GLU G . n 
G 1 218 LEU 218 219 219 LEU LEU G . n 
G 1 219 ASN 219 220 220 ASN ASN G . n 
G 1 220 ASN 220 221 221 ASN ASN G . n 
G 1 221 CYS 221 222 222 CYS CYS G . n 
G 1 222 TYR 222 223 223 TYR TYR G . n 
G 1 223 GLU 223 224 224 GLU GLU G . n 
G 1 224 ASP 224 225 225 ASP ASP G . n 
G 1 225 ALA 225 226 226 ALA ALA G . n 
G 1 226 GLU 226 227 227 GLU GLU G . n 
G 1 227 LEU 227 228 228 LEU LEU G . n 
G 1 228 ALA 228 229 229 ALA ALA G . n 
G 1 229 ASP 229 230 230 ASP ASP G . n 
G 1 230 THR 230 231 231 THR THR G . n 
G 1 231 ILE 231 232 232 ILE ILE G . n 
G 1 232 VAL 232 233 233 VAL VAL G . n 
G 1 233 ALA 233 234 234 ALA ALA G . n 
G 1 234 VAL 234 235 235 VAL VAL G . n 
G 1 235 GLY 235 236 236 GLY GLY G . n 
G 1 236 THR 236 237 237 THR THR G . n 
G 1 237 ASN 237 238 238 ASN ASN G . n 
G 1 238 ALA 238 239 239 ALA ALA G . n 
G 1 239 LEU 239 240 240 LEU LEU G . n 
G 1 240 GLU 240 241 241 GLU GLU G . n 
G 1 241 THR 241 242 242 THR THR G . n 
G 1 242 GLN 242 243 243 GLN GLN G . n 
G 1 243 THR 243 244 244 THR THR G . n 
G 1 244 ASN 244 245 245 ASN ASN G . n 
G 1 245 TYR 245 246 246 TYR TYR G . n 
G 1 246 PHE 246 247 247 PHE PHE G . n 
G 1 247 LEU 247 248 248 LEU LEU G . n 
G 1 248 ASN 248 249 249 ASN ASN G . n 
G 1 249 HIS 249 250 250 HIS HIS G . n 
G 1 250 TRP 250 251 251 TRP TRP G . n 
G 1 251 ILE 251 252 252 ILE ILE G . n 
G 1 252 PRO 252 253 253 PRO PRO G . n 
G 1 253 ASN 253 254 254 ASN ASN G . n 
G 1 254 LEU 254 255 255 LEU LEU G . n 
G 1 255 ARG 255 256 256 ARG ARG G . n 
G 1 256 GLY 256 257 257 GLY GLY G . n 
G 1 257 GLU 257 258 258 GLU GLU G . n 
G 1 258 SER 258 259 259 SER SER G . n 
G 1 259 LEU 259 260 260 LEU LEU G . n 
G 1 260 GLY 260 261 261 GLY GLY G . n 
G 1 261 LYS 261 262 262 LYS LYS G . n 
G 1 262 LYS 262 263 263 LYS LYS G . n 
G 1 263 LYS 263 264 264 LYS LYS G . n 
G 1 264 GLU 264 265 265 GLU GLU G . n 
G 1 265 LEU 265 266 266 LEU LEU G . n 
G 1 266 MET 266 267 267 MET MET G . n 
G 1 267 PRO 267 268 268 PRO PRO G . n 
G 1 268 GLU 268 269 269 GLU GLU G . n 
G 1 269 GLU 269 270 270 GLU GLU G . n 
G 1 270 PRO 270 271 271 PRO PRO G . n 
G 1 271 HIS 271 272 272 HIS HIS G . n 
G 1 272 GLU 272 273 273 GLU GLU G . n 
G 1 273 ALA 273 274 274 ALA ALA G . n 
G 1 274 GLY 274 275 275 GLY GLY G . n 
G 1 275 ARG 275 276 276 ARG ARG G . n 
G 1 276 ILE 276 277 277 ILE ILE G . n 
G 1 277 ILE 277 278 278 ILE ILE G . n 
G 1 278 ILE 278 279 279 ILE ILE G . n 
G 1 279 VAL 279 280 280 VAL VAL G . n 
G 1 280 ASP 280 281 281 ASP ASP G . n 
G 1 281 PRO 281 282 282 PRO PRO G . n 
G 1 282 ARG 282 283 283 ARG ARG G . n 
G 1 283 ARG 283 284 284 ARG ARG G . n 
G 1 284 THR 284 285 285 THR THR G . n 
G 1 285 VAL 285 286 286 VAL VAL G . n 
G 1 286 THR 286 287 287 THR THR G . n 
G 1 287 VAL 287 288 288 VAL VAL G . n 
G 1 288 ASN 288 289 289 ASN ASN G . n 
G 1 289 ALA 289 290 290 ALA ALA G . n 
G 1 290 CYS 290 291 291 CYS CYS G . n 
G 1 291 GLU 291 292 292 GLU GLU G . n 
G 1 292 GLN 292 293 293 GLN GLN G . n 
G 1 293 THR 293 294 294 THR THR G . n 
G 1 294 ALA 294 295 295 ALA ALA G . n 
G 1 295 GLY 295 296 296 GLY GLY G . n 
G 1 296 ALA 296 297 297 ALA ALA G . n 
G 1 297 ASP 297 298 298 ASP ASP G . n 
G 1 298 ASN 298 299 299 ASN ASN G . n 
G 1 299 VAL 299 300 300 VAL VAL G . n 
G 1 300 LEU 300 301 301 LEU LEU G . n 
G 1 301 HIS 301 302 302 HIS HIS G . n 
G 1 302 LEU 302 303 303 LEU LEU G . n 
G 1 303 ALA 303 304 304 ALA ALA G . n 
G 1 304 ILE 304 305 305 ILE ILE G . n 
G 1 305 ASN 305 306 306 ASN ASN G . n 
G 1 306 SER 306 307 307 SER SER G . n 
G 1 307 GLY 307 308 308 GLY GLY G . n 
G 1 308 THR 308 309 309 THR THR G . n 
G 1 309 ASP 309 310 310 ASP ASP G . n 
G 1 310 LEU 310 311 311 LEU LEU G . n 
G 1 311 ALA 311 312 312 ALA ALA G . n 
G 1 312 LEU 312 313 313 LEU LEU G . n 
G 1 313 PHE 313 314 314 PHE PHE G . n 
G 1 314 ASN 314 315 315 ASN ASN G . n 
G 1 315 ALA 315 316 316 ALA ALA G . n 
G 1 316 LEU 316 317 317 LEU LEU G . n 
G 1 317 PHE 317 318 318 PHE PHE G . n 
G 1 318 THR 318 319 319 THR THR G . n 
G 1 319 TYR 319 320 320 TYR TYR G . n 
G 1 320 ILE 320 321 321 ILE ILE G . n 
G 1 321 ALA 321 322 322 ALA ALA G . n 
G 1 322 ASP 322 323 323 ASP ASP G . n 
G 1 323 LYS 323 324 324 LYS LYS G . n 
G 1 324 GLY 324 325 325 GLY GLY G . n 
G 1 325 TRP 325 326 326 TRP TRP G . n 
G 1 326 VAL 326 327 327 VAL VAL G . n 
G 1 327 ASP 327 328 328 ASP ASP G . n 
G 1 328 ARG 328 329 329 ARG ARG G . n 
G 1 329 ASP 329 330 330 ASP ASP G . n 
G 1 330 PHE 330 331 331 PHE PHE G . n 
G 1 331 ILE 331 332 332 ILE ILE G . n 
G 1 332 ASP 332 333 333 ASP ASP G . n 
G 1 333 LYS 333 334 334 LYS LYS G . n 
G 1 334 SER 334 335 335 SER SER G . n 
G 1 335 THR 335 336 336 THR THR G . n 
G 1 336 LEU 336 337 337 LEU LEU G . n 
G 1 337 ARG 337 338 338 ARG ARG G . n 
G 1 338 GLU 338 339 339 GLU GLU G . n 
G 1 339 GLY 339 340 340 GLY GLY G . n 
G 1 340 THR 340 341 341 THR THR G . n 
G 1 341 ALA 341 342 342 ALA ALA G . n 
G 1 342 ARG 342 343 343 ARG ARG G . n 
G 1 343 PRO 343 344 344 PRO PRO G . n 
G 1 344 PRO 344 345 345 PRO PRO G . n 
G 1 345 LEU 345 346 346 LEU LEU G . n 
G 1 346 TYR 346 347 347 TYR TYR G . n 
G 1 347 PRO 347 348 348 PRO PRO G . n 
G 1 348 ALA 348 349 349 ALA ALA G . n 
G 1 349 ARG 349 350 350 ARG ARG G . n 
G 1 350 GLY 350 351 351 GLY GLY G . n 
G 1 351 VAL 351 352 352 VAL VAL G . n 
G 1 352 SER 352 353 353 SER SER G . n 
G 1 353 GLU 353 354 354 GLU GLU G . n 
G 1 354 ALA 354 355 355 ALA ALA G . n 
G 1 355 ASN 355 356 356 ASN ASN G . n 
G 1 356 PRO 356 357 357 PRO PRO G . n 
G 1 357 GLY 357 358 358 GLY GLY G . n 
G 1 358 HIS 358 359 359 HIS HIS G . n 
G 1 359 LEU 359 360 360 LEU LEU G . n 
G 1 360 SER 360 361 361 SER SER G . n 
G 1 361 SER 361 362 362 SER SER G . n 
G 1 362 PHE 362 363 363 PHE PHE G . n 
G 1 363 GLU 363 364 364 GLU GLU G . n 
G 1 364 ASP 364 365 365 ASP ASP G . n 
G 1 365 ALA 365 366 366 ALA ALA G . n 
G 1 366 VAL 366 367 367 VAL VAL G . n 
G 1 367 GLU 367 368 368 GLU GLU G . n 
G 1 368 GLY 368 369 369 GLY GLY G . n 
G 1 369 CYS 369 370 370 CYS CYS G . n 
G 1 370 ARG 370 371 371 ARG ARG G . n 
G 1 371 MET 371 372 372 MET MET G . n 
G 1 372 SER 372 373 373 SER SER G . n 
G 1 373 ILE 373 374 374 ILE ILE G . n 
G 1 374 GLU 374 375 375 GLU GLU G . n 
G 1 375 GLU 375 376 376 GLU GLU G . n 
G 1 376 ALA 376 377 377 ALA ALA G . n 
G 1 377 ALA 377 378 378 ALA ALA G . n 
G 1 378 GLU 378 379 379 GLU GLU G . n 
G 1 379 ILE 379 380 380 ILE ILE G . n 
G 1 380 THR 380 381 381 THR THR G . n 
G 1 381 GLY 381 382 382 GLY GLY G . n 
G 1 382 LEU 382 383 383 LEU LEU G . n 
G 1 383 ASP 383 384 384 ASP ASP G . n 
G 1 384 ALA 384 385 385 ALA ALA G . n 
G 1 385 ALA 385 386 386 ALA ALA G . n 
G 1 386 GLN 386 387 387 GLN GLN G . n 
G 1 387 ILE 387 388 388 ILE ILE G . n 
G 1 388 ILE 388 389 389 ILE ILE G . n 
G 1 389 LYS 389 390 390 LYS LYS G . n 
G 1 390 ALA 390 391 391 ALA ALA G . n 
G 1 391 ALA 391 392 392 ALA ALA G . n 
G 1 392 GLU 392 393 393 GLU GLU G . n 
G 1 393 TRP 393 394 394 TRP TRP G . n 
G 1 394 ILE 394 395 395 ILE ILE G . n 
G 1 395 GLY 395 396 396 GLY GLY G . n 
G 1 396 MET 396 397 397 MET MET G . n 
G 1 397 PRO 397 398 398 PRO PRO G . n 
G 1 398 LYS 398 399 399 LYS LYS G . n 
G 1 399 GLU 399 400 400 GLU GLU G . n 
G 1 400 GLY 400 401 401 GLY GLY G . n 
G 1 401 GLY 401 402 402 GLY GLY G . n 
G 1 402 LYS 402 403 403 LYS LYS G . n 
G 1 403 ARG 403 404 404 ARG ARG G . n 
G 1 404 ARG 404 405 405 ARG ARG G . n 
G 1 405 ARG 405 406 406 ARG ARG G . n 
G 1 406 VAL 406 407 407 VAL VAL G . n 
G 1 407 MET 407 408 408 MET MET G . n 
G 1 408 PHE 408 409 409 PHE PHE G . n 
G 1 409 GLY 409 410 410 GLY GLY G . n 
G 1 410 TYR 410 411 411 TYR TYR G . n 
G 1 411 GLU 411 412 412 GLU GLU G . n 
G 1 412 LYS 412 413 413 LYS LYS G . n 
G 1 413 GLY 413 414 414 GLY GLY G . n 
G 1 414 LEU 414 415 415 LEU LEU G . n 
G 1 415 ILE 415 416 416 ILE ILE G . n 
G 1 416 TRP 416 417 417 TRP TRP G . n 
G 1 417 GLY 417 418 418 GLY GLY G . n 
G 1 418 ASN 418 419 419 ASN ASN G . n 
G 1 419 ASP 419 420 420 ASP ASP G . n 
G 1 420 ASN 420 421 421 ASN ASN G . n 
G 1 421 TYR 421 422 422 TYR TYR G . n 
G 1 422 ARG 422 423 423 ARG ARG G . n 
G 1 423 THR 423 424 424 THR THR G . n 
G 1 424 ASN 424 425 425 ASN ASN G . n 
G 1 425 GLY 425 426 426 GLY GLY G . n 
G 1 426 ALA 426 427 427 ALA ALA G . n 
G 1 427 LEU 427 428 428 LEU LEU G . n 
G 1 428 VAL 428 429 429 VAL VAL G . n 
G 1 429 ASN 429 430 430 ASN ASN G . n 
G 1 430 LEU 430 431 431 LEU LEU G . n 
G 1 431 ALA 431 432 432 ALA ALA G . n 
G 1 432 LEU 432 433 433 LEU LEU G . n 
G 1 433 ALA 433 434 434 ALA ALA G . n 
G 1 434 THR 434 435 435 THR THR G . n 
G 1 435 GLY 435 436 436 GLY GLY G . n 
G 1 436 ASN 436 437 437 ASN ASN G . n 
G 1 437 ILE 437 438 438 ILE ILE G . n 
G 1 438 GLY 438 439 439 GLY GLY G . n 
G 1 439 ARG 439 440 440 ARG ARG G . n 
G 1 440 PRO 440 441 441 PRO PRO G . n 
G 1 441 GLY 441 442 442 GLY GLY G . n 
G 1 442 GLY 442 443 443 GLY GLY G . n 
G 1 443 GLY 443 444 444 GLY GLY G . n 
G 1 444 VAL 444 445 445 VAL VAL G . n 
G 1 445 VAL 445 446 446 VAL VAL G . n 
G 1 446 ARG 446 447 447 ARG ARG G . n 
G 1 447 LEU 447 448 448 LEU LEU G . n 
G 1 448 GLY 448 449 449 GLY GLY G . n 
G 1 449 GLY 449 450 450 GLY GLY G . n 
G 1 450 HIS 450 451 451 HIS HIS G . n 
G 1 451 GLN 451 452 452 GLN GLN G . n 
G 1 452 GLU 452 453 453 GLU GLU G . n 
G 1 453 GLY 453 454 454 GLY GLY G . n 
G 1 454 TYR 454 455 455 TYR TYR G . n 
G 1 455 VAL 455 456 456 VAL VAL G . n 
G 1 456 ARG 456 457 457 ARG ARG G . n 
G 1 457 PRO 457 458 458 PRO PRO G . n 
G 1 458 SER 458 459 459 SER SER G . n 
G 1 459 ASP 459 460 460 ASP ASP G . n 
G 1 460 ALA 460 461 461 ALA ALA G . n 
G 1 461 HIS 461 462 462 HIS HIS G . n 
G 1 462 VAL 462 463 463 VAL VAL G . n 
G 1 463 GLY 463 464 464 GLY GLY G . n 
G 1 464 ARG 464 465 465 ARG ARG G . n 
G 1 465 PRO 465 466 466 PRO PRO G . n 
G 1 466 ALA 466 467 467 ALA ALA G . n 
G 1 467 ALA 467 468 468 ALA ALA G . n 
G 1 468 TYR 468 469 469 TYR TYR G . n 
G 1 469 VAL 469 470 470 VAL VAL G . n 
G 1 470 ASP 470 471 471 ASP ASP G . n 
G 1 471 GLN 471 472 472 GLN GLN G . n 
G 1 472 LEU 472 473 473 LEU LEU G . n 
G 1 473 LEU 473 474 474 LEU LEU G . n 
G 1 474 ILE 474 475 475 ILE ILE G . n 
G 1 475 GLY 475 476 476 GLY GLY G . n 
G 1 476 GLY 476 477 477 GLY GLY G . n 
G 1 477 GLN 477 478 478 GLN GLN G . n 
G 1 478 GLY 478 479 479 GLY GLY G . n 
G 1 479 GLY 479 480 480 GLY GLY G . n 
G 1 480 VAL 480 481 481 VAL VAL G . n 
G 1 481 HIS 481 482 482 HIS HIS G . n 
G 1 482 HIS 482 483 483 HIS HIS G . n 
G 1 483 ILE 483 484 484 ILE ILE G . n 
G 1 484 TRP 484 485 485 TRP TRP G . n 
G 1 485 GLY 485 486 486 GLY GLY G . n 
G 1 486 CYS 486 487 487 CYS CYS G . n 
G 1 487 ASP 487 488 488 ASP ASP G . n 
G 1 488 HIS 488 489 489 HIS HIS G . n 
G 1 489 TYR 489 490 490 TYR TYR G . n 
G 1 490 LYS 490 491 491 LYS LYS G . n 
G 1 491 THR 491 492 492 THR THR G . n 
G 1 492 THR 492 493 493 THR THR G . n 
G 1 493 LEU 493 494 494 LEU LEU G . n 
G 1 494 ASN 494 495 495 ASN ASN G . n 
G 1 495 ALA 495 496 496 ALA ALA G . n 
G 1 496 HIS 496 497 497 HIS HIS G . n 
G 1 497 GLU 497 498 498 GLU GLU G . n 
G 1 498 PHE 498 499 499 PHE PHE G . n 
G 1 499 LYS 499 500 500 LYS LYS G . n 
G 1 500 ARG 500 501 501 ARG ARG G . n 
G 1 501 VAL 501 502 502 VAL VAL G . n 
G 1 502 TYR 502 503 503 TYR TYR G . n 
G 1 503 LYS 503 504 504 LYS LYS G . n 
G 1 504 LYS 504 505 505 LYS LYS G . n 
G 1 505 ARG 505 506 506 ARG ARG G . n 
G 1 506 THR 506 507 507 THR THR G . n 
G 1 507 ASP 507 508 508 ASP ASP G . n 
G 1 508 MET 508 509 509 MET MET G . n 
G 1 509 VAL 509 510 510 VAL VAL G . n 
G 1 510 LYS 510 511 511 LYS LYS G . n 
G 1 511 ASP 511 512 512 ASP ASP G . n 
G 1 512 ALA 512 513 513 ALA ALA G . n 
G 1 513 MET 513 514 514 MET MET G . n 
G 1 514 SER 514 515 515 SER SER G . n 
G 1 515 ALA 515 516 516 ALA ALA G . n 
G 1 516 ALA 516 517 517 ALA ALA G . n 
G 1 517 PRO 517 518 518 PRO PRO G . n 
G 1 518 TYR 518 519 519 TYR TYR G . n 
G 1 519 GLY 519 520 520 GLY GLY G . n 
G 1 520 ASP 520 521 521 ASP ASP G . n 
G 1 521 ARG 521 522 522 ARG ARG G . n 
G 1 522 GLU 522 523 523 GLU GLU G . n 
G 1 523 ALA 523 524 524 ALA ALA G . n 
G 1 524 MET 524 525 525 MET MET G . n 
G 1 525 VAL 525 526 526 VAL VAL G . n 
G 1 526 ASN 526 527 527 ASN ASN G . n 
G 1 527 ALA 527 528 528 ALA ALA G . n 
G 1 528 ILE 528 529 529 ILE ILE G . n 
G 1 529 VAL 529 530 530 VAL VAL G . n 
G 1 530 ASP 530 531 531 ASP ASP G . n 
G 1 531 ALA 531 532 532 ALA ALA G . n 
G 1 532 ILE 532 533 533 ILE ILE G . n 
G 1 533 ASN 533 534 534 ASN ASN G . n 
G 1 534 GLN 534 535 535 GLN GLN G . n 
G 1 535 GLY 535 536 536 GLY GLY G . n 
G 1 536 GLY 536 537 537 GLY GLY G . n 
G 1 537 LEU 537 538 538 LEU LEU G . n 
G 1 538 PHE 538 539 539 PHE PHE G . n 
G 1 539 ALA 539 540 540 ALA ALA G . n 
G 1 540 VAL 540 541 541 VAL VAL G . n 
G 1 541 ASN 541 542 542 ASN ASN G . n 
G 1 542 VAL 542 543 543 VAL VAL G . n 
G 1 543 ASP 543 544 544 ASP ASP G . n 
G 1 544 ILE 544 545 545 ILE ILE G . n 
G 1 545 ILE 545 546 546 ILE ILE G . n 
G 1 546 PRO 546 547 547 PRO PRO G . n 
G 1 547 THR 547 548 548 THR THR G . n 
G 1 548 LYS 548 549 549 LYS LYS G . n 
G 1 549 ILE 549 550 550 ILE ILE G . n 
G 1 550 GLY 550 551 551 GLY GLY G . n 
G 1 551 GLU 551 552 552 GLU GLU G . n 
G 1 552 ALA 552 553 553 ALA ALA G . n 
G 1 553 CYS 553 554 554 CYS CYS G . n 
G 1 554 HIS 554 555 555 HIS HIS G . n 
G 1 555 VAL 555 556 556 VAL VAL G . n 
G 1 556 ILE 556 557 557 ILE ILE G . n 
G 1 557 LEU 557 558 558 LEU LEU G . n 
G 1 558 PRO 558 559 559 PRO PRO G . n 
G 1 559 ALA 559 560 560 ALA ALA G . n 
G 1 560 ALA 560 561 561 ALA ALA G . n 
G 1 561 THR 561 562 562 THR THR G . n 
G 1 562 SER 562 563 563 SER SER G . n 
G 1 563 GLY 563 564 564 GLY GLY G . n 
G 1 564 GLU 564 565 565 GLU GLU G . n 
G 1 565 MET 565 566 566 MET MET G . n 
G 1 566 ASN 566 567 567 ASN ASN G . n 
G 1 567 LEU 567 568 568 LEU LEU G . n 
G 1 568 THR 568 569 569 THR THR G . n 
G 1 569 SER 569 570 570 SER SER G . n 
G 1 570 MET 570 571 571 MET MET G . n 
G 1 571 ASN 571 572 572 ASN ASN G . n 
G 1 572 GLY 572 573 573 GLY GLY G . n 
G 1 573 GLU 573 574 574 GLU GLU G . n 
G 1 574 ARG 574 575 575 ARG ARG G . n 
G 1 575 ARG 575 576 576 ARG ARG G . n 
G 1 576 MET 576 577 577 MET MET G . n 
G 1 577 ARG 577 578 578 ARG ARG G . n 
G 1 578 LEU 578 579 579 LEU LEU G . n 
G 1 579 THR 579 580 580 THR THR G . n 
G 1 580 GLU 580 581 581 GLU GLU G . n 
G 1 581 ARG 581 582 582 ARG ARG G . n 
G 1 582 TYR 582 583 583 TYR TYR G . n 
G 1 583 MET 583 584 584 MET MET G . n 
G 1 584 ASP 584 585 585 ASP ASP G . n 
G 1 585 PRO 585 586 586 PRO PRO G . n 
G 1 586 PRO 586 587 587 PRO PRO G . n 
G 1 587 GLY 587 588 588 GLY GLY G . n 
G 1 588 GLN 588 589 589 GLN GLN G . n 
G 1 589 SER 589 590 590 SER SER G . n 
G 1 590 MET 590 591 591 MET MET G . n 
G 1 591 PRO 591 592 592 PRO PRO G . n 
G 1 592 ASP 592 593 593 ASP ASP G . n 
G 1 593 CYS 593 594 594 CYS CYS G . n 
G 1 594 LEU 594 595 595 LEU LEU G . n 
G 1 595 ILE 595 596 596 ILE ILE G . n 
G 1 596 ALA 596 597 597 ALA ALA G . n 
G 1 597 ALA 597 598 598 ALA ALA G . n 
G 1 598 ARG 598 599 599 ARG ARG G . n 
G 1 599 LEU 599 600 600 LEU LEU G . n 
G 1 600 ALA 600 601 601 ALA ALA G . n 
G 1 601 ASN 601 602 602 ASN ASN G . n 
G 1 602 THR 602 603 603 THR THR G . n 
G 1 603 MET 603 604 604 MET MET G . n 
G 1 604 GLU 604 605 605 GLU GLU G . n 
G 1 605 ARG 605 606 606 ARG ARG G . n 
G 1 606 VAL 606 607 607 VAL VAL G . n 
G 1 607 LEU 607 608 608 LEU LEU G . n 
G 1 608 THR 608 609 609 THR THR G . n 
G 1 609 GLU 609 610 610 GLU GLU G . n 
G 1 610 MET 610 611 611 MET MET G . n 
G 1 611 GLY 611 612 612 GLY GLY G . n 
G 1 612 ASP 612 613 613 ASP ASP G . n 
G 1 613 VAL 613 614 614 VAL VAL G . n 
G 1 614 GLY 614 615 615 GLY GLY G . n 
G 1 615 TYR 615 616 616 TYR TYR G . n 
G 1 616 ALA 616 617 617 ALA ALA G . n 
G 1 617 ALA 617 618 618 ALA ALA G . n 
G 1 618 GLN 618 619 619 GLN GLN G . n 
G 1 619 PHE 619 620 620 PHE PHE G . n 
G 1 620 LYS 620 621 621 LYS LYS G . n 
G 1 621 GLY 621 622 622 GLY GLY G . n 
G 1 622 PHE 622 623 623 PHE PHE G . n 
G 1 623 ASP 623 624 624 ASP ASP G . n 
G 1 624 TRP 624 625 625 TRP TRP G . n 
G 1 625 GLN 625 626 626 GLN GLN G . n 
G 1 626 THR 626 627 627 THR THR G . n 
G 1 627 GLU 627 628 628 GLU GLU G . n 
G 1 628 GLU 628 629 629 GLU GLU G . n 
G 1 629 ASP 629 630 630 ASP ASP G . n 
G 1 630 ALA 630 631 631 ALA ALA G . n 
G 1 631 PHE 631 632 632 PHE PHE G . n 
G 1 632 MET 632 633 633 MET MET G . n 
G 1 633 ASP 633 634 634 ASP ASP G . n 
G 1 634 GLY 634 635 635 GLY GLY G . n 
G 1 635 TYR 635 636 636 TYR TYR G . n 
G 1 636 ASN 636 637 637 ASN ASN G . n 
G 1 637 LYS 637 638 638 LYS LYS G . n 
G 1 638 ASN 638 639 639 ASN ASN G . n 
G 1 639 ALA 639 640 640 ALA ALA G . n 
G 1 640 HIS 640 641 641 HIS HIS G . n 
G 1 641 GLY 641 642 642 GLY GLY G . n 
G 1 642 GLY 642 643 643 GLY GLY G . n 
G 1 643 GLU 643 644 644 GLU GLU G . n 
G 1 644 PHE 644 645 645 PHE PHE G . n 
G 1 645 VAL 645 646 646 VAL VAL G . n 
G 1 646 THR 646 647 647 THR THR G . n 
G 1 647 TYR 647 648 648 TYR TYR G . n 
G 1 648 GLU 648 649 649 GLU GLU G . n 
G 1 649 ARG 649 650 650 ARG ARG G . n 
G 1 650 LEU 650 651 651 LEU LEU G . n 
G 1 651 SER 651 652 652 SER SER G . n 
G 1 652 ALA 652 653 653 ALA ALA G . n 
G 1 653 MET 653 654 654 MET MET G . n 
G 1 654 GLY 654 655 655 GLY GLY G . n 
G 1 655 THR 655 656 656 THR THR G . n 
G 1 656 ASN 656 657 657 ASN ASN G . n 
G 1 657 GLY 657 658 658 GLY GLY G . n 
G 1 658 PHE 658 659 659 PHE PHE G . n 
G 1 659 GLN 659 660 660 GLN GLN G . n 
G 1 660 GLU 660 661 661 GLU GLU G . n 
G 1 661 PRO 661 662 662 PRO PRO G . n 
G 1 662 ALA 662 663 663 ALA ALA G . n 
G 1 663 THR 663 664 664 THR THR G . n 
G 1 664 GLY 664 665 665 GLY GLY G . n 
G 1 665 PHE 665 666 666 PHE PHE G . n 
G 1 666 THR 666 667 667 THR THR G . n 
G 1 667 ASP 667 668 668 ASP ASP G . n 
G 1 668 GLY 668 669 669 GLY GLY G . n 
G 1 669 LYS 669 670 670 LYS LYS G . n 
G 1 670 ILE 670 671 671 ILE ILE G . n 
G 1 671 GLU 671 672 672 GLU GLU G . n 
G 1 672 GLY 672 673 673 GLY GLY G . n 
G 1 673 THR 673 674 674 THR THR G . n 
G 1 674 GLN 674 675 675 GLN GLN G . n 
G 1 675 ARG 675 676 676 ARG ARG G . n 
G 1 676 LEU 676 677 677 LEU LEU G . n 
G 1 677 TYR 677 678 678 TYR TYR G . n 
G 1 678 THR 678 679 679 THR THR G . n 
G 1 679 ASP 679 680 680 ASP ASP G . n 
G 1 680 GLY 680 681 681 GLY GLY G . n 
G 1 681 VAL 681 682 682 VAL VAL G . n 
G 1 682 PHE 682 683 683 PHE PHE G . n 
G 1 683 SER 683 684 684 SER SER G . n 
G 1 684 THR 684 685 685 THR THR G . n 
G 1 685 ASP 685 686 686 ASP ASP G . n 
G 1 686 ASP 686 687 687 ASP ASP G . n 
G 1 687 GLY 687 688 688 GLY GLY G . n 
G 1 688 LYS 688 689 689 LYS LYS G . n 
G 1 689 ALA 689 690 690 ALA ALA G . n 
G 1 690 ARG 690 691 691 ARG ARG G . n 
G 1 691 PHE 691 692 692 PHE PHE G . n 
G 1 692 MET 692 693 693 MET MET G . n 
G 1 693 ASP 693 694 694 ASP ASP G . n 
G 1 694 ALA 694 695 695 ALA ALA G . n 
G 1 695 PRO 695 696 696 PRO PRO G . n 
G 1 696 TRP 696 697 697 TRP TRP G . n 
G 1 697 ARG 697 698 698 ARG ARG G . n 
G 1 698 GLY 698 699 699 GLY GLY G . n 
G 1 699 LEU 699 700 700 LEU LEU G . n 
G 1 700 GLN 700 701 701 GLN GLN G . n 
G 1 701 ALA 701 702 702 ALA ALA G . n 
G 1 702 PRO 702 703 703 PRO PRO G . n 
G 1 703 GLY 703 704 704 GLY GLY G . n 
G 1 704 LYS 704 705 705 LYS LYS G . n 
G 1 705 GLN 705 706 706 GLN GLN G . n 
G 1 706 GLN 706 707 707 GLN GLN G . n 
G 1 707 GLN 707 708 708 GLN GLN G . n 
G 1 708 LYS 708 709 709 LYS LYS G . n 
G 1 709 ASP 709 710 710 ASP ASP G . n 
G 1 710 SER 710 711 711 SER SER G . n 
G 1 711 HIS 711 712 712 HIS HIS G . n 
G 1 712 LYS 712 713 713 LYS LYS G . n 
G 1 713 TYR 713 714 714 TYR TYR G . n 
G 1 714 LEU 714 715 715 LEU LEU G . n 
G 1 715 ILE 715 716 716 ILE ILE G . n 
G 1 716 ASN 716 717 717 ASN ASN G . n 
G 1 717 ASN 717 718 718 ASN ASN G . n 
G 1 718 GLY 718 719 719 GLY GLY G . n 
G 1 719 ARG 719 720 720 ARG ARG G . n 
G 1 720 ALA 720 721 721 ALA ALA G . n 
G 1 721 ASN 721 722 722 ASN ASN G . n 
G 1 722 VAL 722 723 723 VAL VAL G . n 
G 1 723 VAL 723 724 724 VAL VAL G . n 
G 1 724 TRP 724 725 725 TRP TRP G . n 
G 1 725 GLN 725 726 726 GLN GLN G . n 
G 1 726 SER 726 727 727 SER SER G . n 
G 1 727 ALA 727 728 728 ALA ALA G . n 
G 1 728 TYR 728 729 729 TYR TYR G . n 
G 1 729 LEU 729 730 730 LEU LEU G . n 
G 1 730 ASP 730 731 731 ASP ASP G . n 
G 1 731 GLN 731 732 732 GLN GLN G . n 
G 1 732 GLU 732 733 733 GLU GLU G . n 
G 1 733 ASN 733 734 734 ASN ASN G . n 
G 1 734 ASP 734 735 735 ASP ASP G . n 
G 1 735 PHE 735 736 736 PHE PHE G . n 
G 1 736 VAL 736 737 737 VAL VAL G . n 
G 1 737 MET 737 738 738 MET MET G . n 
G 1 738 ASP 738 739 739 ASP ASP G . n 
G 1 739 ARG 739 740 740 ARG ARG G . n 
G 1 740 PHE 740 741 741 PHE PHE G . n 
G 1 741 PRO 741 742 742 PRO PRO G . n 
G 1 742 TYR 742 743 743 TYR TYR G . n 
G 1 743 PRO 743 744 744 PRO PRO G . n 
G 1 744 PHE 744 745 745 PHE PHE G . n 
G 1 745 ILE 745 746 746 ILE ILE G . n 
G 1 746 GLU 746 747 747 GLU GLU G . n 
G 1 747 MET 747 748 748 MET MET G . n 
G 1 748 ASN 748 749 749 ASN ASN G . n 
G 1 749 PRO 749 750 750 PRO PRO G . n 
G 1 750 GLU 750 751 751 GLU GLU G . n 
G 1 751 ASP 751 752 752 ASP ASP G . n 
G 1 752 MET 752 753 753 MET MET G . n 
G 1 753 ALA 753 754 754 ALA ALA G . n 
G 1 754 GLU 754 755 755 GLU GLU G . n 
G 1 755 ALA 755 756 756 ALA ALA G . n 
G 1 756 GLY 756 757 757 GLY GLY G . n 
G 1 757 LEU 757 758 758 LEU LEU G . n 
G 1 758 LYS 758 759 759 LYS LYS G . n 
G 1 759 GLU 759 760 760 GLU GLU G . n 
G 1 760 GLY 760 761 761 GLY GLY G . n 
G 1 761 ASP 761 762 762 ASP ASP G . n 
G 1 762 LEU 762 763 763 LEU LEU G . n 
G 1 763 VAL 763 764 764 VAL VAL G . n 
G 1 764 GLU 764 765 765 GLU GLU G . n 
G 1 765 ILE 765 766 766 ILE ILE G . n 
G 1 766 TYR 766 767 767 TYR TYR G . n 
G 1 767 ASN 767 768 768 ASN ASN G . n 
G 1 768 ASP 768 769 769 ASP ASP G . n 
G 1 769 ALA 769 770 770 ALA ALA G . n 
G 1 770 GLY 770 771 771 GLY GLY G . n 
G 1 771 ALA 771 772 772 ALA ALA G . n 
G 1 772 THR 772 773 773 THR THR G . n 
G 1 773 GLN 773 774 774 GLN GLN G . n 
G 1 774 ALA 774 775 775 ALA ALA G . n 
G 1 775 MET 775 776 776 MET MET G . n 
G 1 776 ALA 776 777 777 ALA ALA G . n 
G 1 777 TYR 777 778 778 TYR TYR G . n 
G 1 778 PRO 778 779 779 PRO PRO G . n 
G 1 779 THR 779 780 780 THR THR G . n 
G 1 780 PRO 780 781 781 PRO PRO G . n 
G 1 781 THR 781 782 782 THR THR G . n 
G 1 782 ALA 782 783 783 ALA ALA G . n 
G 1 783 ARG 783 784 784 ARG ARG G . n 
G 1 784 ARG 784 785 785 ARG ARG G . n 
G 1 785 GLY 785 786 786 GLY GLY G . n 
G 1 786 GLU 786 787 787 GLU GLU G . n 
G 1 787 THR 787 788 788 THR THR G . n 
G 1 788 PHE 788 789 789 PHE PHE G . n 
G 1 789 MET 789 790 790 MET MET G . n 
G 1 790 LEU 790 791 791 LEU LEU G . n 
G 1 791 PHE 791 792 792 PHE PHE G . n 
G 1 792 GLY 792 793 793 GLY GLY G . n 
G 1 793 PHE 793 794 794 PHE PHE G . n 
G 1 794 PRO 794 795 795 PRO PRO G . n 
G 1 795 THR 795 796 796 THR THR G . n 
G 1 796 GLY 796 797 797 GLY GLY G . n 
G 1 797 VAL 797 798 798 VAL VAL G . n 
G 1 798 GLN 798 799 799 GLN GLN G . n 
G 1 799 GLY 799 800 800 GLY GLY G . n 
G 1 800 ASN 800 801 801 ASN ASN G . n 
G 1 801 VAL 801 802 802 VAL VAL G . n 
G 1 802 THR 802 803 803 THR THR G . n 
G 1 803 SER 803 804 804 SER SER G . n 
G 1 804 ALA 804 805 805 ALA ALA G . n 
G 1 805 GLY 805 806 806 GLY GLY G . n 
G 1 806 THR 806 807 807 THR THR G . n 
G 1 807 ASN 807 808 808 ASN ASN G . n 
G 1 808 GLU 808 809 809 GLU GLU G . n 
G 1 809 LEU 809 810 810 LEU LEU G . n 
G 1 810 ILE 810 811 811 ILE ILE G . n 
G 1 811 ILE 811 812 812 ILE ILE G . n 
G 1 812 PRO 812 813 813 PRO PRO G . n 
G 1 813 ASN 813 814 814 ASN ASN G . n 
G 1 814 TYR 814 815 815 TYR TYR G . n 
G 1 815 LYS 815 816 816 LYS LYS G . n 
G 1 816 GLN 816 817 817 GLN GLN G . n 
G 1 817 THR 817 818 818 THR THR G . n 
G 1 818 TRP 818 819 819 TRP TRP G . n 
G 1 819 GLY 819 820 820 GLY GLY G . n 
G 1 820 ASN 820 821 821 ASN ASN G . n 
G 1 821 ILE 821 822 822 ILE ILE G . n 
G 1 822 ARG 822 823 823 ARG ARG G . n 
G 1 823 LYS 823 824 824 LYS LYS G . n 
G 1 824 ILE 824 825 825 ILE ILE G . n 
G 1 825 SER 825 826 826 SER SER G . n 
G 1 826 ASP 826 827 827 ASP ASP G . n 
G 1 827 ALA 827 828 828 ALA ALA G . n 
G 1 828 PRO 828 829 829 PRO PRO G . n 
G 1 829 ARG 829 830 830 ARG ARG G . n 
G 1 830 ASN 830 831 831 ASN ASN G . n 
G 1 831 VAL 831 832 832 VAL VAL G . n 
G 1 832 ALA 832 833 833 ALA ALA G . n 
G 1 833 HIS 833 834 834 HIS HIS G . n 
G 1 834 LEU 834 835 835 LEU LEU G . n 
G 1 835 SER 835 836 836 SER SER G . n 
G 1 836 PHE 836 837 837 PHE PHE G . n 
G 1 837 LYS 837 838 838 LYS LYS G . n 
G 1 838 SER 838 839 839 SER SER G . n 
G 1 839 LYS 839 840 840 LYS LYS G . n 
G 1 840 GLU 840 841 841 GLU GLU G . n 
G 1 841 TYR 841 842 842 TYR TYR G . n 
G 1 842 GLN 842 843 843 GLN GLN G . n 
G 1 843 SER 843 844 844 SER SER G . n 
H 2 1   ALA 1   44  44  ALA ALA H . n 
H 2 2   ALA 2   45  45  ALA ALA H . n 
H 2 3   GLY 3   46  46  GLY GLY H . n 
H 2 4   VAL 4   47  47  VAL VAL H . n 
H 2 5   GLU 5   48  48  GLU GLU H . n 
H 2 6   TYR 6   49  49  TYR TYR H . n 
H 2 7   PRO 7   50  50  PRO PRO H . n 
H 2 8   ALA 8   51  51  ALA ALA H . n 
H 2 9   ASN 9   52  52  ASN ASN H . n 
H 2 10  ARG 10  53  53  ARG ARG H . n 
H 2 11  LEU 11  54  54  LEU LEU H . n 
H 2 12  ALA 12  55  55  ALA ALA H . n 
H 2 13  ASN 13  56  56  ASN ASN H . n 
H 2 14  ILE 14  57  57  ILE ILE H . n 
H 2 15  SER 15  58  58  SER SER H . n 
H 2 16  GLU 16  59  59  GLU GLU H . n 
H 2 17  LEU 17  60  60  LEU LEU H . n 
H 2 18  THR 18  61  61  THR THR H . n 
H 2 19  LEU 19  62  62  LEU LEU H . n 
H 2 20  ASN 20  63  63  ASN ASN H . n 
H 2 21  GLU 21  64  64  GLU GLU H . n 
H 2 22  PRO 22  65  65  PRO PRO H . n 
H 2 23  LEU 23  66  66  LEU LEU H . n 
H 2 24  ASP 24  67  67  ASP ASP H . n 
H 2 25  VAL 25  68  68  VAL VAL H . n 
H 2 26  ALA 26  69  69  ALA ALA H . n 
H 2 27  TYR 27  70  70  TYR TYR H . n 
H 2 28  PRO 28  71  71  PRO PRO H . n 
H 2 29  ASP 29  72  72  ASP ASP H . n 
H 2 30  GLU 30  73  73  GLU GLU H . n 
H 2 31  ASP 31  74  74  ASP ASP H . n 
H 2 32  ALA 32  75  75  ALA ALA H . n 
H 2 33  ALA 33  76  76  ALA ALA H . n 
H 2 34  GLY 34  77  77  GLY GLY H . n 
H 2 35  VAL 35  78  78  VAL VAL H . n 
H 2 36  LEU 36  79  79  LEU LEU H . n 
H 2 37  LEU 37  80  80  LEU LEU H . n 
H 2 38  LYS 38  81  81  LYS LYS H . n 
H 2 39  LEU 39  82  82  LEU LEU H . n 
H 2 40  GLY 40  83  83  GLY GLY H . n 
H 2 41  THR 41  84  84  THR THR H . n 
H 2 42  ARG 42  85  85  ARG ARG H . n 
H 2 43  VAL 43  86  86  VAL VAL H . n 
H 2 44  GLU 44  87  87  GLU GLU H . n 
H 2 45  GLY 45  88  88  GLY GLY H . n 
H 2 46  GLY 46  89  89  GLY GLY H . n 
H 2 47  VAL 47  90  90  VAL VAL H . n 
H 2 48  GLY 48  91  91  GLY GLY H . n 
H 2 49  PRO 49  92  92  PRO PRO H . n 
H 2 50  ASP 50  93  93  ASP ASP H . n 
H 2 51  GLY 51  94  94  GLY GLY H . n 
H 2 52  ASP 52  95  95  ASP ASP H . n 
H 2 53  ILE 53  96  96  ILE ILE H . n 
H 2 54  VAL 54  97  97  VAL VAL H . n 
H 2 55  GLY 55  98  98  GLY GLY H . n 
H 2 56  PHE 56  99  99  PHE PHE H . n 
H 2 57  SER 57  100 100 SER SER H . n 
H 2 58  THR 58  101 101 THR THR H . n 
H 2 59  ILE 59  102 102 ILE ILE H . n 
H 2 60  CYS 60  103 103 CYS CYS H . n 
H 2 61  PRO 61  104 104 PRO PRO H . n 
H 2 62  HIS 62  105 105 HIS HIS H . n 
H 2 63  LYS 63  106 106 LYS LYS H . n 
H 2 64  GLY 64  107 107 GLY GLY H . n 
H 2 65  PHE 65  108 108 PHE PHE H . n 
H 2 66  PRO 66  109 109 PRO PRO H . n 
H 2 67  LEU 67  110 110 LEU LEU H . n 
H 2 68  SER 68  111 111 SER SER H . n 
H 2 69  TYR 69  112 112 TYR TYR H . n 
H 2 70  SER 70  113 113 SER SER H . n 
H 2 71  ALA 71  114 114 ALA ALA H . n 
H 2 72  ASP 72  115 115 ASP ASP H . n 
H 2 73  ASN 73  116 116 ASN ASN H . n 
H 2 74  LYS 74  117 117 LYS LYS H . n 
H 2 75  THR 75  118 118 THR THR H . n 
H 2 76  PHE 76  119 119 PHE PHE H . n 
H 2 77  ASN 77  120 120 ASN ASN H . n 
H 2 78  CYS 78  121 121 CYS CYS H . n 
H 2 79  PRO 79  122 122 PRO PRO H . n 
H 2 80  GLY 80  123 123 GLY GLY H . n 
H 2 81  HIS 81  124 124 HIS HIS H . n 
H 2 82  PHE 82  125 125 PHE PHE H . n 
H 2 83  SER 83  126 126 SER SER H . n 
H 2 84  VAL 84  127 127 VAL VAL H . n 
H 2 85  PHE 85  128 128 PHE PHE H . n 
H 2 86  ASP 86  129 129 ASP ASP H . n 
H 2 87  PRO 87  130 130 PRO PRO H . n 
H 2 88  GLU 88  131 131 GLU GLU H . n 
H 2 89  LYS 89  132 132 LYS LYS H . n 
H 2 90  GLY 90  133 133 GLY GLY H . n 
H 2 91  GLY 91  134 134 GLY GLY H . n 
H 2 92  GLN 92  135 135 GLN GLN H . n 
H 2 93  GLN 93  136 136 GLN GLN H . n 
H 2 94  VAL 94  137 137 VAL VAL H . n 
H 2 95  TRP 95  138 138 TRP TRP H . n 
H 2 96  GLY 96  139 139 GLY GLY H . n 
H 2 97  GLN 97  140 140 GLN GLN H . n 
H 2 98  ALA 98  141 141 ALA ALA H . n 
H 2 99  THR 99  142 142 THR THR H . n 
H 2 100 GLN 100 143 143 GLN GLN H . n 
H 2 101 ASN 101 144 144 ASN ASN H . n 
H 2 102 LEU 102 145 145 LEU LEU H . n 
H 2 103 PRO 103 146 146 PRO PRO H . n 
H 2 104 GLN 104 147 147 GLN GLN H . n 
H 2 105 TYR 105 148 148 TYR TYR H . n 
H 2 106 VAL 106 149 149 VAL VAL H . n 
H 2 107 LEU 107 150 150 LEU LEU H . n 
H 2 108 ARG 108 151 151 ARG ARG H . n 
H 2 109 VAL 109 152 152 VAL VAL H . n 
H 2 110 ALA 110 153 153 ALA ALA H . n 
H 2 111 ASP 111 154 154 ASP ASP H . n 
H 2 112 ASN 112 155 155 ASN ASN H . n 
H 2 113 GLY 113 156 156 GLY GLY H . n 
H 2 114 ASP 114 157 157 ASP ASP H . n 
H 2 115 ILE 115 158 158 ILE ILE H . n 
H 2 116 PHE 116 159 159 PHE PHE H . n 
H 2 117 ALA 117 160 160 ALA ALA H . n 
H 2 118 GLU 118 161 161 GLU GLU H . n 
H 2 119 GLY 119 162 162 GLY GLY H . n 
H 2 120 VAL 120 163 163 VAL VAL H . n 
H 2 121 ASP 121 164 164 ASP ASP H . n 
H 2 122 GLU 122 165 165 GLU GLU H . n 
H 2 123 LEU 123 166 166 LEU LEU H . n 
H 2 124 ILE 124 167 167 ILE ILE H . n 
H 2 125 TYR 125 168 168 TYR TYR H . n 
H 2 126 GLY 126 169 169 GLY GLY H . n 
H 2 127 ARG 127 170 170 ARG ARG H . n 
H 2 128 LEU 128 171 171 LEU LEU H . n 
H 2 129 SER 129 172 172 SER SER H . n 
H 2 130 ASN 130 173 173 ASN ASN H . n 
H 2 131 VAL 131 174 174 VAL VAL H . n 
H 2 132 LEU 132 175 175 LEU LEU H . n 
# 
loop_
_pdbx_nonpoly_scheme.asym_id 
_pdbx_nonpoly_scheme.entity_id 
_pdbx_nonpoly_scheme.mon_id 
_pdbx_nonpoly_scheme.ndb_seq_num 
_pdbx_nonpoly_scheme.pdb_seq_num 
_pdbx_nonpoly_scheme.auth_seq_num 
_pdbx_nonpoly_scheme.pdb_mon_id 
_pdbx_nonpoly_scheme.auth_mon_id 
_pdbx_nonpoly_scheme.pdb_strand_id 
_pdbx_nonpoly_scheme.pdb_ins_code 
I  3  MGD 1    2001 2001 MGD MGD A . 
J  3  MGD 1    2002 2002 MGD MGD A . 
K  4  O   1    2006 2006 O   O   A . 
L  4  O   1    2007 2007 O   O   A . 
M  5  4MO 1    2004 2004 4MO 4MO A . 
N  6  F3S 1    2005 2005 F3S F3S A . 
O  7  FES 1    2006 2006 FES FES B . 
P  3  MGD 1    2001 2001 MGD MGD C . 
Q  3  MGD 1    2002 2002 MGD MGD C . 
R  4  O   1    2007 2007 O   O   C . 
S  4  O   1    2006 2006 O   O   C . 
T  5  4MO 1    2004 2004 4MO 4MO C . 
U  6  F3S 1    2005 2005 F3S F3S C . 
V  7  FES 1    2006 2006 FES FES D . 
W  3  MGD 1    2001 2001 MGD MGD E . 
X  3  MGD 1    2002 2002 MGD MGD E . 
Y  4  O   1    2006 2006 O   O   E . 
Z  4  O   1    2007 2007 O   O   E . 
AA 5  4MO 1    2004 2004 4MO 4MO E . 
BA 6  F3S 1    2005 2005 F3S F3S E . 
CA 7  FES 1    2006 2006 FES FES F . 
DA 3  MGD 1    2001 2001 MGD MGD G . 
EA 3  MGD 1    2002 2002 MGD MGD G . 
FA 4  O   1    2007 2007 O   O   G . 
GA 4  O   1    2006 2006 O   O   G . 
HA 5  4MO 1    2004 2004 4MO 4MO G . 
IA 6  F3S 1    2005 2005 F3S F3S G . 
JA 7  FES 1    2006 2006 FES FES H . 
KA 8  SO4 1    1    1    SO4 SO4 J . 
LA 8  SO4 1    3    3    SO4 SO4 J . 
MA 8  SO4 1    4    4    SO4 SO4 J . 
NA 8  SO4 1    5    5    SO4 SO4 J . 
OA 8  SO4 1    6    6    SO4 SO4 J . 
PA 8  SO4 1    7    7    SO4 SO4 J . 
QA 8  SO4 1    8    8    SO4 SO4 J . 
RA 8  SO4 1    9    9    SO4 SO4 J . 
SA 8  SO4 1    10   10   SO4 SO4 J . 
TA 8  SO4 1    11   11   SO4 SO4 J . 
UA 8  SO4 1    13   13   SO4 SO4 J . 
VA 9  P33 1    1    1    P33 P33 K . 
WA 10 PGE 1    2    2    PGE PGE K . 
XA 9  P33 1    4    4    P33 P33 K . 
YA 11 GOL 1    4    4    GOL GOL L . 
ZA 11 GOL 1    5    5    GOL GOL L . 
AB 11 GOL 1    6    6    GOL GOL L . 
BB 11 GOL 1    7    7    GOL GOL L . 
CB 11 GOL 1    8    8    GOL GOL L . 
DB 12 SBO 1    2    2    SBO SBO I . 
EB 12 SBO 1    3    3    SBO SBO I . 
FB 12 SBO 1    4    4    SBO SBO I . 
GB 12 SBO 1    5    5    SBO SBO I . 
HB 9  P33 1    1    1    P33 P33 M . 
IB 9  P33 1    2    2    P33 P33 M . 
JB 9  P33 1    3    3    P33 P33 M . 
KB 13 HOH 1    1    1    HOH HOH Z . 
KB 13 HOH 2    2    2    HOH HOH Z . 
KB 13 HOH 3    3    3    HOH HOH Z . 
KB 13 HOH 4    4    4    HOH HOH Z . 
KB 13 HOH 5    5    5    HOH HOH Z . 
KB 13 HOH 6    6    6    HOH HOH Z . 
KB 13 HOH 7    7    7    HOH HOH Z . 
KB 13 HOH 8    8    8    HOH HOH Z . 
KB 13 HOH 9    9    9    HOH HOH Z . 
KB 13 HOH 10   10   10   HOH HOH Z . 
KB 13 HOH 11   11   11   HOH HOH Z . 
KB 13 HOH 12   12   12   HOH HOH Z . 
KB 13 HOH 13   13   13   HOH HOH Z . 
KB 13 HOH 14   14   14   HOH HOH Z . 
KB 13 HOH 15   15   15   HOH HOH Z . 
KB 13 HOH 16   16   16   HOH HOH Z . 
KB 13 HOH 17   17   17   HOH HOH Z . 
KB 13 HOH 18   18   18   HOH HOH Z . 
KB 13 HOH 19   19   19   HOH HOH Z . 
KB 13 HOH 20   20   20   HOH HOH Z . 
KB 13 HOH 21   21   21   HOH HOH Z . 
KB 13 HOH 22   22   22   HOH HOH Z . 
KB 13 HOH 23   23   23   HOH HOH Z . 
KB 13 HOH 24   24   24   HOH HOH Z . 
KB 13 HOH 25   25   25   HOH HOH Z . 
KB 13 HOH 26   26   26   HOH HOH Z . 
KB 13 HOH 27   27   27   HOH HOH Z . 
KB 13 HOH 28   28   28   HOH HOH Z . 
KB 13 HOH 29   29   29   HOH HOH Z . 
KB 13 HOH 30   30   30   HOH HOH Z . 
KB 13 HOH 31   31   31   HOH HOH Z . 
KB 13 HOH 32   32   32   HOH HOH Z . 
KB 13 HOH 33   33   33   HOH HOH Z . 
KB 13 HOH 34   34   34   HOH HOH Z . 
KB 13 HOH 35   35   35   HOH HOH Z . 
KB 13 HOH 36   36   36   HOH HOH Z . 
KB 13 HOH 37   37   37   HOH HOH Z . 
KB 13 HOH 38   38   38   HOH HOH Z . 
KB 13 HOH 39   39   39   HOH HOH Z . 
KB 13 HOH 40   40   40   HOH HOH Z . 
KB 13 HOH 41   41   41   HOH HOH Z . 
KB 13 HOH 42   42   42   HOH HOH Z . 
KB 13 HOH 43   43   43   HOH HOH Z . 
KB 13 HOH 44   44   44   HOH HOH Z . 
KB 13 HOH 45   45   45   HOH HOH Z . 
KB 13 HOH 46   46   46   HOH HOH Z . 
KB 13 HOH 47   47   47   HOH HOH Z . 
KB 13 HOH 48   48   48   HOH HOH Z . 
KB 13 HOH 49   49   49   HOH HOH Z . 
KB 13 HOH 50   50   50   HOH HOH Z . 
KB 13 HOH 51   51   51   HOH HOH Z . 
KB 13 HOH 52   52   52   HOH HOH Z . 
KB 13 HOH 53   53   53   HOH HOH Z . 
KB 13 HOH 54   54   54   HOH HOH Z . 
KB 13 HOH 55   55   55   HOH HOH Z . 
KB 13 HOH 56   56   56   HOH HOH Z . 
KB 13 HOH 57   57   57   HOH HOH Z . 
KB 13 HOH 58   58   58   HOH HOH Z . 
KB 13 HOH 59   59   59   HOH HOH Z . 
KB 13 HOH 60   60   60   HOH HOH Z . 
KB 13 HOH 61   61   61   HOH HOH Z . 
KB 13 HOH 62   62   62   HOH HOH Z . 
KB 13 HOH 63   63   63   HOH HOH Z . 
KB 13 HOH 64   64   64   HOH HOH Z . 
KB 13 HOH 65   65   65   HOH HOH Z . 
KB 13 HOH 66   66   66   HOH HOH Z . 
KB 13 HOH 67   67   67   HOH HOH Z . 
KB 13 HOH 68   68   68   HOH HOH Z . 
KB 13 HOH 69   69   69   HOH HOH Z . 
KB 13 HOH 70   70   70   HOH HOH Z . 
KB 13 HOH 71   71   71   HOH HOH Z . 
KB 13 HOH 72   72   72   HOH HOH Z . 
KB 13 HOH 73   73   73   HOH HOH Z . 
KB 13 HOH 74   74   74   HOH HOH Z . 
KB 13 HOH 75   75   75   HOH HOH Z . 
KB 13 HOH 76   76   76   HOH HOH Z . 
KB 13 HOH 77   77   77   HOH HOH Z . 
KB 13 HOH 78   78   78   HOH HOH Z . 
KB 13 HOH 79   79   79   HOH HOH Z . 
KB 13 HOH 80   80   80   HOH HOH Z . 
KB 13 HOH 81   81   81   HOH HOH Z . 
KB 13 HOH 82   82   82   HOH HOH Z . 
KB 13 HOH 83   83   83   HOH HOH Z . 
KB 13 HOH 84   84   84   HOH HOH Z . 
KB 13 HOH 85   85   85   HOH HOH Z . 
KB 13 HOH 86   86   86   HOH HOH Z . 
KB 13 HOH 87   87   87   HOH HOH Z . 
KB 13 HOH 88   88   88   HOH HOH Z . 
KB 13 HOH 89   89   89   HOH HOH Z . 
KB 13 HOH 90   90   90   HOH HOH Z . 
KB 13 HOH 91   91   91   HOH HOH Z . 
KB 13 HOH 92   92   92   HOH HOH Z . 
KB 13 HOH 93   93   93   HOH HOH Z . 
KB 13 HOH 94   94   94   HOH HOH Z . 
KB 13 HOH 95   95   95   HOH HOH Z . 
KB 13 HOH 96   96   96   HOH HOH Z . 
KB 13 HOH 97   97   97   HOH HOH Z . 
KB 13 HOH 98   98   98   HOH HOH Z . 
KB 13 HOH 99   99   99   HOH HOH Z . 
KB 13 HOH 100  100  100  HOH HOH Z . 
KB 13 HOH 101  101  101  HOH HOH Z . 
KB 13 HOH 102  102  102  HOH HOH Z . 
KB 13 HOH 103  103  103  HOH HOH Z . 
KB 13 HOH 104  104  104  HOH HOH Z . 
KB 13 HOH 105  105  105  HOH HOH Z . 
KB 13 HOH 106  106  106  HOH HOH Z . 
KB 13 HOH 107  107  107  HOH HOH Z . 
KB 13 HOH 108  108  108  HOH HOH Z . 
KB 13 HOH 109  109  109  HOH HOH Z . 
KB 13 HOH 110  110  110  HOH HOH Z . 
KB 13 HOH 111  111  111  HOH HOH Z . 
KB 13 HOH 112  112  112  HOH HOH Z . 
KB 13 HOH 113  113  113  HOH HOH Z . 
KB 13 HOH 114  114  114  HOH HOH Z . 
KB 13 HOH 115  115  115  HOH HOH Z . 
KB 13 HOH 116  116  116  HOH HOH Z . 
KB 13 HOH 117  117  117  HOH HOH Z . 
KB 13 HOH 118  118  118  HOH HOH Z . 
KB 13 HOH 119  119  119  HOH HOH Z . 
KB 13 HOH 120  120  120  HOH HOH Z . 
KB 13 HOH 121  121  121  HOH HOH Z . 
KB 13 HOH 122  122  122  HOH HOH Z . 
KB 13 HOH 123  123  123  HOH HOH Z . 
KB 13 HOH 124  124  124  HOH HOH Z . 
KB 13 HOH 125  125  125  HOH HOH Z . 
KB 13 HOH 126  126  126  HOH HOH Z . 
KB 13 HOH 127  127  127  HOH HOH Z . 
KB 13 HOH 128  128  128  HOH HOH Z . 
KB 13 HOH 129  129  129  HOH HOH Z . 
KB 13 HOH 130  130  130  HOH HOH Z . 
KB 13 HOH 131  131  131  HOH HOH Z . 
KB 13 HOH 132  132  132  HOH HOH Z . 
KB 13 HOH 133  133  133  HOH HOH Z . 
KB 13 HOH 134  134  134  HOH HOH Z . 
KB 13 HOH 135  135  135  HOH HOH Z . 
KB 13 HOH 136  136  136  HOH HOH Z . 
KB 13 HOH 137  137  137  HOH HOH Z . 
KB 13 HOH 138  138  138  HOH HOH Z . 
KB 13 HOH 139  139  139  HOH HOH Z . 
KB 13 HOH 140  140  140  HOH HOH Z . 
KB 13 HOH 141  141  141  HOH HOH Z . 
KB 13 HOH 142  142  142  HOH HOH Z . 
KB 13 HOH 143  143  143  HOH HOH Z . 
KB 13 HOH 144  144  144  HOH HOH Z . 
KB 13 HOH 145  145  145  HOH HOH Z . 
KB 13 HOH 146  146  146  HOH HOH Z . 
KB 13 HOH 147  147  147  HOH HOH Z . 
KB 13 HOH 148  148  148  HOH HOH Z . 
KB 13 HOH 149  149  149  HOH HOH Z . 
KB 13 HOH 150  150  150  HOH HOH Z . 
KB 13 HOH 151  151  151  HOH HOH Z . 
KB 13 HOH 152  152  152  HOH HOH Z . 
KB 13 HOH 153  153  153  HOH HOH Z . 
KB 13 HOH 154  154  154  HOH HOH Z . 
KB 13 HOH 155  155  155  HOH HOH Z . 
KB 13 HOH 156  156  156  HOH HOH Z . 
KB 13 HOH 157  157  157  HOH HOH Z . 
KB 13 HOH 158  158  158  HOH HOH Z . 
KB 13 HOH 159  159  159  HOH HOH Z . 
KB 13 HOH 160  160  160  HOH HOH Z . 
KB 13 HOH 161  161  161  HOH HOH Z . 
KB 13 HOH 162  162  162  HOH HOH Z . 
KB 13 HOH 163  163  163  HOH HOH Z . 
KB 13 HOH 164  164  164  HOH HOH Z . 
KB 13 HOH 165  165  165  HOH HOH Z . 
KB 13 HOH 166  166  166  HOH HOH Z . 
KB 13 HOH 167  167  167  HOH HOH Z . 
KB 13 HOH 168  168  168  HOH HOH Z . 
KB 13 HOH 169  169  169  HOH HOH Z . 
KB 13 HOH 170  170  170  HOH HOH Z . 
KB 13 HOH 171  171  171  HOH HOH Z . 
KB 13 HOH 172  172  172  HOH HOH Z . 
KB 13 HOH 173  173  173  HOH HOH Z . 
KB 13 HOH 174  174  174  HOH HOH Z . 
KB 13 HOH 175  175  175  HOH HOH Z . 
KB 13 HOH 176  176  176  HOH HOH Z . 
KB 13 HOH 177  177  177  HOH HOH Z . 
KB 13 HOH 178  178  178  HOH HOH Z . 
KB 13 HOH 179  179  179  HOH HOH Z . 
KB 13 HOH 180  180  180  HOH HOH Z . 
KB 13 HOH 181  181  181  HOH HOH Z . 
KB 13 HOH 182  182  182  HOH HOH Z . 
KB 13 HOH 183  183  183  HOH HOH Z . 
KB 13 HOH 184  184  184  HOH HOH Z . 
KB 13 HOH 185  185  185  HOH HOH Z . 
KB 13 HOH 186  186  186  HOH HOH Z . 
KB 13 HOH 187  187  187  HOH HOH Z . 
KB 13 HOH 188  188  188  HOH HOH Z . 
KB 13 HOH 189  189  189  HOH HOH Z . 
KB 13 HOH 190  190  190  HOH HOH Z . 
KB 13 HOH 191  191  191  HOH HOH Z . 
KB 13 HOH 192  192  192  HOH HOH Z . 
KB 13 HOH 193  193  193  HOH HOH Z . 
KB 13 HOH 194  194  194  HOH HOH Z . 
KB 13 HOH 195  195  195  HOH HOH Z . 
KB 13 HOH 196  196  196  HOH HOH Z . 
KB 13 HOH 197  197  197  HOH HOH Z . 
KB 13 HOH 198  198  198  HOH HOH Z . 
KB 13 HOH 199  199  199  HOH HOH Z . 
KB 13 HOH 200  200  200  HOH HOH Z . 
KB 13 HOH 201  201  201  HOH HOH Z . 
KB 13 HOH 202  202  202  HOH HOH Z . 
KB 13 HOH 203  203  203  HOH HOH Z . 
KB 13 HOH 204  204  204  HOH HOH Z . 
KB 13 HOH 205  205  205  HOH HOH Z . 
KB 13 HOH 206  206  206  HOH HOH Z . 
KB 13 HOH 207  207  207  HOH HOH Z . 
KB 13 HOH 208  208  208  HOH HOH Z . 
KB 13 HOH 209  209  209  HOH HOH Z . 
KB 13 HOH 210  210  210  HOH HOH Z . 
KB 13 HOH 211  211  211  HOH HOH Z . 
KB 13 HOH 212  212  212  HOH HOH Z . 
KB 13 HOH 213  213  213  HOH HOH Z . 
KB 13 HOH 214  214  214  HOH HOH Z . 
KB 13 HOH 215  215  215  HOH HOH Z . 
KB 13 HOH 216  216  216  HOH HOH Z . 
KB 13 HOH 217  217  217  HOH HOH Z . 
KB 13 HOH 218  218  218  HOH HOH Z . 
KB 13 HOH 219  219  219  HOH HOH Z . 
KB 13 HOH 220  220  220  HOH HOH Z . 
KB 13 HOH 221  221  221  HOH HOH Z . 
KB 13 HOH 222  222  222  HOH HOH Z . 
KB 13 HOH 223  223  223  HOH HOH Z . 
KB 13 HOH 224  224  224  HOH HOH Z . 
KB 13 HOH 225  225  225  HOH HOH Z . 
KB 13 HOH 226  226  226  HOH HOH Z . 
KB 13 HOH 227  227  227  HOH HOH Z . 
KB 13 HOH 228  228  228  HOH HOH Z . 
KB 13 HOH 229  229  229  HOH HOH Z . 
KB 13 HOH 230  230  230  HOH HOH Z . 
KB 13 HOH 231  231  231  HOH HOH Z . 
KB 13 HOH 232  232  232  HOH HOH Z . 
KB 13 HOH 233  233  233  HOH HOH Z . 
KB 13 HOH 234  234  234  HOH HOH Z . 
KB 13 HOH 235  235  235  HOH HOH Z . 
KB 13 HOH 236  236  236  HOH HOH Z . 
KB 13 HOH 237  237  237  HOH HOH Z . 
KB 13 HOH 238  238  238  HOH HOH Z . 
KB 13 HOH 239  239  239  HOH HOH Z . 
KB 13 HOH 240  240  240  HOH HOH Z . 
KB 13 HOH 241  241  241  HOH HOH Z . 
KB 13 HOH 242  242  242  HOH HOH Z . 
KB 13 HOH 243  243  243  HOH HOH Z . 
KB 13 HOH 244  244  244  HOH HOH Z . 
KB 13 HOH 245  245  245  HOH HOH Z . 
KB 13 HOH 246  246  246  HOH HOH Z . 
KB 13 HOH 247  247  247  HOH HOH Z . 
KB 13 HOH 248  248  248  HOH HOH Z . 
KB 13 HOH 249  249  249  HOH HOH Z . 
KB 13 HOH 250  250  250  HOH HOH Z . 
KB 13 HOH 251  251  251  HOH HOH Z . 
KB 13 HOH 252  252  252  HOH HOH Z . 
KB 13 HOH 253  253  253  HOH HOH Z . 
KB 13 HOH 254  254  254  HOH HOH Z . 
KB 13 HOH 255  255  255  HOH HOH Z . 
KB 13 HOH 256  256  256  HOH HOH Z . 
KB 13 HOH 257  257  257  HOH HOH Z . 
KB 13 HOH 258  258  258  HOH HOH Z . 
KB 13 HOH 259  259  259  HOH HOH Z . 
KB 13 HOH 260  260  260  HOH HOH Z . 
KB 13 HOH 261  261  261  HOH HOH Z . 
KB 13 HOH 262  262  262  HOH HOH Z . 
KB 13 HOH 263  263  263  HOH HOH Z . 
KB 13 HOH 264  264  264  HOH HOH Z . 
KB 13 HOH 265  265  265  HOH HOH Z . 
KB 13 HOH 266  266  266  HOH HOH Z . 
KB 13 HOH 267  267  267  HOH HOH Z . 
KB 13 HOH 268  268  268  HOH HOH Z . 
KB 13 HOH 269  269  269  HOH HOH Z . 
KB 13 HOH 270  270  270  HOH HOH Z . 
KB 13 HOH 271  271  271  HOH HOH Z . 
KB 13 HOH 272  272  272  HOH HOH Z . 
KB 13 HOH 273  273  273  HOH HOH Z . 
KB 13 HOH 274  274  274  HOH HOH Z . 
KB 13 HOH 275  275  275  HOH HOH Z . 
KB 13 HOH 276  276  276  HOH HOH Z . 
KB 13 HOH 277  277  277  HOH HOH Z . 
KB 13 HOH 278  278  278  HOH HOH Z . 
KB 13 HOH 279  279  279  HOH HOH Z . 
KB 13 HOH 280  280  280  HOH HOH Z . 
KB 13 HOH 281  281  281  HOH HOH Z . 
KB 13 HOH 282  282  282  HOH HOH Z . 
KB 13 HOH 283  283  283  HOH HOH Z . 
KB 13 HOH 284  284  284  HOH HOH Z . 
KB 13 HOH 285  285  285  HOH HOH Z . 
KB 13 HOH 286  286  286  HOH HOH Z . 
KB 13 HOH 287  287  287  HOH HOH Z . 
KB 13 HOH 288  288  288  HOH HOH Z . 
KB 13 HOH 289  289  289  HOH HOH Z . 
KB 13 HOH 290  290  290  HOH HOH Z . 
KB 13 HOH 291  291  291  HOH HOH Z . 
KB 13 HOH 292  292  292  HOH HOH Z . 
KB 13 HOH 293  293  293  HOH HOH Z . 
KB 13 HOH 294  294  294  HOH HOH Z . 
KB 13 HOH 295  295  295  HOH HOH Z . 
KB 13 HOH 296  296  296  HOH HOH Z . 
KB 13 HOH 297  297  297  HOH HOH Z . 
KB 13 HOH 298  298  298  HOH HOH Z . 
KB 13 HOH 299  299  299  HOH HOH Z . 
KB 13 HOH 300  300  300  HOH HOH Z . 
KB 13 HOH 301  301  301  HOH HOH Z . 
KB 13 HOH 302  302  302  HOH HOH Z . 
KB 13 HOH 303  303  303  HOH HOH Z . 
KB 13 HOH 304  304  304  HOH HOH Z . 
KB 13 HOH 305  305  305  HOH HOH Z . 
KB 13 HOH 306  306  306  HOH HOH Z . 
KB 13 HOH 307  307  307  HOH HOH Z . 
KB 13 HOH 308  308  308  HOH HOH Z . 
KB 13 HOH 309  309  309  HOH HOH Z . 
KB 13 HOH 310  310  310  HOH HOH Z . 
KB 13 HOH 311  311  311  HOH HOH Z . 
KB 13 HOH 312  312  312  HOH HOH Z . 
KB 13 HOH 313  313  313  HOH HOH Z . 
KB 13 HOH 314  314  314  HOH HOH Z . 
KB 13 HOH 315  315  315  HOH HOH Z . 
KB 13 HOH 316  316  316  HOH HOH Z . 
KB 13 HOH 317  317  317  HOH HOH Z . 
KB 13 HOH 318  318  318  HOH HOH Z . 
KB 13 HOH 319  319  319  HOH HOH Z . 
KB 13 HOH 320  320  320  HOH HOH Z . 
KB 13 HOH 321  321  321  HOH HOH Z . 
KB 13 HOH 322  322  322  HOH HOH Z . 
KB 13 HOH 323  323  323  HOH HOH Z . 
KB 13 HOH 324  324  324  HOH HOH Z . 
KB 13 HOH 325  325  325  HOH HOH Z . 
KB 13 HOH 326  326  326  HOH HOH Z . 
KB 13 HOH 327  327  327  HOH HOH Z . 
KB 13 HOH 328  328  328  HOH HOH Z . 
KB 13 HOH 329  329  329  HOH HOH Z . 
KB 13 HOH 330  330  330  HOH HOH Z . 
KB 13 HOH 331  331  331  HOH HOH Z . 
KB 13 HOH 332  332  332  HOH HOH Z . 
KB 13 HOH 333  333  333  HOH HOH Z . 
KB 13 HOH 334  334  334  HOH HOH Z . 
KB 13 HOH 335  335  335  HOH HOH Z . 
KB 13 HOH 336  336  336  HOH HOH Z . 
KB 13 HOH 337  337  337  HOH HOH Z . 
KB 13 HOH 338  338  338  HOH HOH Z . 
KB 13 HOH 339  339  339  HOH HOH Z . 
KB 13 HOH 340  340  340  HOH HOH Z . 
KB 13 HOH 341  341  341  HOH HOH Z . 
KB 13 HOH 342  342  342  HOH HOH Z . 
KB 13 HOH 343  343  343  HOH HOH Z . 
KB 13 HOH 344  344  344  HOH HOH Z . 
KB 13 HOH 345  345  345  HOH HOH Z . 
KB 13 HOH 346  346  346  HOH HOH Z . 
KB 13 HOH 347  347  347  HOH HOH Z . 
KB 13 HOH 348  348  348  HOH HOH Z . 
KB 13 HOH 349  349  349  HOH HOH Z . 
KB 13 HOH 350  350  350  HOH HOH Z . 
KB 13 HOH 351  351  351  HOH HOH Z . 
KB 13 HOH 352  352  352  HOH HOH Z . 
KB 13 HOH 353  353  353  HOH HOH Z . 
KB 13 HOH 354  354  354  HOH HOH Z . 
KB 13 HOH 355  355  355  HOH HOH Z . 
KB 13 HOH 356  356  356  HOH HOH Z . 
KB 13 HOH 357  357  357  HOH HOH Z . 
KB 13 HOH 358  358  358  HOH HOH Z . 
KB 13 HOH 359  359  359  HOH HOH Z . 
KB 13 HOH 360  360  360  HOH HOH Z . 
KB 13 HOH 361  361  361  HOH HOH Z . 
KB 13 HOH 362  362  362  HOH HOH Z . 
KB 13 HOH 363  363  363  HOH HOH Z . 
KB 13 HOH 364  364  364  HOH HOH Z . 
KB 13 HOH 365  365  365  HOH HOH Z . 
KB 13 HOH 366  366  366  HOH HOH Z . 
KB 13 HOH 367  367  367  HOH HOH Z . 
KB 13 HOH 368  368  368  HOH HOH Z . 
KB 13 HOH 369  369  369  HOH HOH Z . 
KB 13 HOH 370  370  370  HOH HOH Z . 
KB 13 HOH 371  371  371  HOH HOH Z . 
KB 13 HOH 372  372  372  HOH HOH Z . 
KB 13 HOH 373  373  373  HOH HOH Z . 
KB 13 HOH 374  374  374  HOH HOH Z . 
KB 13 HOH 375  375  375  HOH HOH Z . 
KB 13 HOH 376  376  376  HOH HOH Z . 
KB 13 HOH 377  377  377  HOH HOH Z . 
KB 13 HOH 378  378  378  HOH HOH Z . 
KB 13 HOH 379  379  379  HOH HOH Z . 
KB 13 HOH 380  380  380  HOH HOH Z . 
KB 13 HOH 381  381  381  HOH HOH Z . 
KB 13 HOH 382  382  382  HOH HOH Z . 
KB 13 HOH 383  383  383  HOH HOH Z . 
KB 13 HOH 384  384  384  HOH HOH Z . 
KB 13 HOH 385  385  385  HOH HOH Z . 
KB 13 HOH 386  386  386  HOH HOH Z . 
KB 13 HOH 387  387  387  HOH HOH Z . 
KB 13 HOH 388  388  388  HOH HOH Z . 
KB 13 HOH 389  389  389  HOH HOH Z . 
KB 13 HOH 390  390  390  HOH HOH Z . 
KB 13 HOH 391  391  391  HOH HOH Z . 
KB 13 HOH 392  392  392  HOH HOH Z . 
KB 13 HOH 393  393  393  HOH HOH Z . 
KB 13 HOH 394  394  394  HOH HOH Z . 
KB 13 HOH 395  395  395  HOH HOH Z . 
KB 13 HOH 396  396  396  HOH HOH Z . 
KB 13 HOH 397  397  397  HOH HOH Z . 
KB 13 HOH 398  398  398  HOH HOH Z . 
KB 13 HOH 399  399  399  HOH HOH Z . 
KB 13 HOH 400  400  400  HOH HOH Z . 
KB 13 HOH 401  401  401  HOH HOH Z . 
KB 13 HOH 402  402  402  HOH HOH Z . 
KB 13 HOH 403  403  403  HOH HOH Z . 
KB 13 HOH 404  405  405  HOH HOH Z . 
KB 13 HOH 405  406  406  HOH HOH Z . 
KB 13 HOH 406  407  407  HOH HOH Z . 
KB 13 HOH 407  408  408  HOH HOH Z . 
KB 13 HOH 408  409  409  HOH HOH Z . 
KB 13 HOH 409  410  410  HOH HOH Z . 
KB 13 HOH 410  411  411  HOH HOH Z . 
KB 13 HOH 411  412  412  HOH HOH Z . 
KB 13 HOH 412  413  413  HOH HOH Z . 
KB 13 HOH 413  414  414  HOH HOH Z . 
KB 13 HOH 414  415  415  HOH HOH Z . 
KB 13 HOH 415  416  416  HOH HOH Z . 
KB 13 HOH 416  417  417  HOH HOH Z . 
KB 13 HOH 417  418  418  HOH HOH Z . 
KB 13 HOH 418  419  419  HOH HOH Z . 
KB 13 HOH 419  420  420  HOH HOH Z . 
KB 13 HOH 420  421  421  HOH HOH Z . 
KB 13 HOH 421  422  422  HOH HOH Z . 
KB 13 HOH 422  423  423  HOH HOH Z . 
KB 13 HOH 423  424  424  HOH HOH Z . 
KB 13 HOH 424  425  425  HOH HOH Z . 
KB 13 HOH 425  426  426  HOH HOH Z . 
KB 13 HOH 426  427  427  HOH HOH Z . 
KB 13 HOH 427  428  428  HOH HOH Z . 
KB 13 HOH 428  429  429  HOH HOH Z . 
KB 13 HOH 429  430  430  HOH HOH Z . 
KB 13 HOH 430  431  431  HOH HOH Z . 
KB 13 HOH 431  432  432  HOH HOH Z . 
KB 13 HOH 432  433  433  HOH HOH Z . 
KB 13 HOH 433  434  434  HOH HOH Z . 
KB 13 HOH 434  435  435  HOH HOH Z . 
KB 13 HOH 435  436  436  HOH HOH Z . 
KB 13 HOH 436  437  437  HOH HOH Z . 
KB 13 HOH 437  438  438  HOH HOH Z . 
KB 13 HOH 438  439  439  HOH HOH Z . 
KB 13 HOH 439  440  440  HOH HOH Z . 
KB 13 HOH 440  441  441  HOH HOH Z . 
KB 13 HOH 441  442  442  HOH HOH Z . 
KB 13 HOH 442  443  443  HOH HOH Z . 
KB 13 HOH 443  444  444  HOH HOH Z . 
KB 13 HOH 444  445  445  HOH HOH Z . 
KB 13 HOH 445  446  446  HOH HOH Z . 
KB 13 HOH 446  447  447  HOH HOH Z . 
KB 13 HOH 447  448  448  HOH HOH Z . 
KB 13 HOH 448  449  449  HOH HOH Z . 
KB 13 HOH 449  450  450  HOH HOH Z . 
KB 13 HOH 450  451  451  HOH HOH Z . 
KB 13 HOH 451  452  452  HOH HOH Z . 
KB 13 HOH 452  453  453  HOH HOH Z . 
KB 13 HOH 453  454  454  HOH HOH Z . 
KB 13 HOH 454  455  455  HOH HOH Z . 
KB 13 HOH 455  456  456  HOH HOH Z . 
KB 13 HOH 456  457  457  HOH HOH Z . 
KB 13 HOH 457  458  458  HOH HOH Z . 
KB 13 HOH 458  459  459  HOH HOH Z . 
KB 13 HOH 459  460  460  HOH HOH Z . 
KB 13 HOH 460  461  461  HOH HOH Z . 
KB 13 HOH 461  462  462  HOH HOH Z . 
KB 13 HOH 462  463  463  HOH HOH Z . 
KB 13 HOH 463  464  464  HOH HOH Z . 
KB 13 HOH 464  465  465  HOH HOH Z . 
KB 13 HOH 465  466  466  HOH HOH Z . 
KB 13 HOH 466  467  467  HOH HOH Z . 
KB 13 HOH 467  468  468  HOH HOH Z . 
KB 13 HOH 468  469  469  HOH HOH Z . 
KB 13 HOH 469  470  470  HOH HOH Z . 
KB 13 HOH 470  471  471  HOH HOH Z . 
KB 13 HOH 471  472  472  HOH HOH Z . 
KB 13 HOH 472  473  473  HOH HOH Z . 
KB 13 HOH 473  474  474  HOH HOH Z . 
KB 13 HOH 474  475  475  HOH HOH Z . 
KB 13 HOH 475  476  476  HOH HOH Z . 
KB 13 HOH 476  477  477  HOH HOH Z . 
KB 13 HOH 477  478  478  HOH HOH Z . 
KB 13 HOH 478  479  479  HOH HOH Z . 
KB 13 HOH 479  480  480  HOH HOH Z . 
KB 13 HOH 480  481  481  HOH HOH Z . 
KB 13 HOH 481  482  482  HOH HOH Z . 
KB 13 HOH 482  483  483  HOH HOH Z . 
KB 13 HOH 483  484  484  HOH HOH Z . 
KB 13 HOH 484  485  485  HOH HOH Z . 
KB 13 HOH 485  486  486  HOH HOH Z . 
KB 13 HOH 486  487  487  HOH HOH Z . 
KB 13 HOH 487  488  488  HOH HOH Z . 
KB 13 HOH 488  489  489  HOH HOH Z . 
KB 13 HOH 489  490  490  HOH HOH Z . 
KB 13 HOH 490  491  491  HOH HOH Z . 
KB 13 HOH 491  492  492  HOH HOH Z . 
KB 13 HOH 492  493  493  HOH HOH Z . 
KB 13 HOH 493  494  494  HOH HOH Z . 
KB 13 HOH 494  495  495  HOH HOH Z . 
KB 13 HOH 495  496  496  HOH HOH Z . 
KB 13 HOH 496  497  497  HOH HOH Z . 
KB 13 HOH 497  498  498  HOH HOH Z . 
KB 13 HOH 498  499  499  HOH HOH Z . 
KB 13 HOH 499  500  500  HOH HOH Z . 
KB 13 HOH 500  501  501  HOH HOH Z . 
KB 13 HOH 501  502  502  HOH HOH Z . 
KB 13 HOH 502  503  503  HOH HOH Z . 
KB 13 HOH 503  504  504  HOH HOH Z . 
KB 13 HOH 504  505  505  HOH HOH Z . 
KB 13 HOH 505  506  506  HOH HOH Z . 
KB 13 HOH 506  507  507  HOH HOH Z . 
KB 13 HOH 507  508  508  HOH HOH Z . 
KB 13 HOH 508  509  509  HOH HOH Z . 
KB 13 HOH 509  510  510  HOH HOH Z . 
KB 13 HOH 510  511  511  HOH HOH Z . 
KB 13 HOH 511  512  512  HOH HOH Z . 
KB 13 HOH 512  513  513  HOH HOH Z . 
KB 13 HOH 513  514  514  HOH HOH Z . 
KB 13 HOH 514  515  515  HOH HOH Z . 
KB 13 HOH 515  516  516  HOH HOH Z . 
KB 13 HOH 516  517  517  HOH HOH Z . 
KB 13 HOH 517  518  518  HOH HOH Z . 
KB 13 HOH 518  519  519  HOH HOH Z . 
KB 13 HOH 519  520  520  HOH HOH Z . 
KB 13 HOH 520  521  521  HOH HOH Z . 
KB 13 HOH 521  522  522  HOH HOH Z . 
KB 13 HOH 522  523  523  HOH HOH Z . 
KB 13 HOH 523  524  524  HOH HOH Z . 
KB 13 HOH 524  525  525  HOH HOH Z . 
KB 13 HOH 525  526  526  HOH HOH Z . 
KB 13 HOH 526  527  527  HOH HOH Z . 
KB 13 HOH 527  528  528  HOH HOH Z . 
KB 13 HOH 528  529  529  HOH HOH Z . 
KB 13 HOH 529  530  530  HOH HOH Z . 
KB 13 HOH 530  531  531  HOH HOH Z . 
KB 13 HOH 531  532  532  HOH HOH Z . 
KB 13 HOH 532  533  533  HOH HOH Z . 
KB 13 HOH 533  534  534  HOH HOH Z . 
KB 13 HOH 534  535  535  HOH HOH Z . 
KB 13 HOH 535  536  536  HOH HOH Z . 
KB 13 HOH 536  537  537  HOH HOH Z . 
KB 13 HOH 537  538  538  HOH HOH Z . 
KB 13 HOH 538  539  539  HOH HOH Z . 
KB 13 HOH 539  540  540  HOH HOH Z . 
KB 13 HOH 540  541  541  HOH HOH Z . 
KB 13 HOH 541  542  542  HOH HOH Z . 
KB 13 HOH 542  543  543  HOH HOH Z . 
KB 13 HOH 543  544  544  HOH HOH Z . 
KB 13 HOH 544  545  545  HOH HOH Z . 
KB 13 HOH 545  546  546  HOH HOH Z . 
KB 13 HOH 546  547  547  HOH HOH Z . 
KB 13 HOH 547  548  548  HOH HOH Z . 
KB 13 HOH 548  549  549  HOH HOH Z . 
KB 13 HOH 549  550  550  HOH HOH Z . 
KB 13 HOH 550  551  551  HOH HOH Z . 
KB 13 HOH 551  552  552  HOH HOH Z . 
KB 13 HOH 552  553  553  HOH HOH Z . 
KB 13 HOH 553  554  554  HOH HOH Z . 
KB 13 HOH 554  555  555  HOH HOH Z . 
KB 13 HOH 555  556  556  HOH HOH Z . 
KB 13 HOH 556  557  557  HOH HOH Z . 
KB 13 HOH 557  558  558  HOH HOH Z . 
KB 13 HOH 558  559  559  HOH HOH Z . 
KB 13 HOH 559  560  560  HOH HOH Z . 
KB 13 HOH 560  561  561  HOH HOH Z . 
KB 13 HOH 561  562  562  HOH HOH Z . 
KB 13 HOH 562  563  563  HOH HOH Z . 
KB 13 HOH 563  564  564  HOH HOH Z . 
KB 13 HOH 564  565  565  HOH HOH Z . 
KB 13 HOH 565  566  566  HOH HOH Z . 
KB 13 HOH 566  567  567  HOH HOH Z . 
KB 13 HOH 567  568  568  HOH HOH Z . 
KB 13 HOH 568  569  569  HOH HOH Z . 
KB 13 HOH 569  570  570  HOH HOH Z . 
KB 13 HOH 570  571  571  HOH HOH Z . 
KB 13 HOH 571  572  572  HOH HOH Z . 
KB 13 HOH 572  573  573  HOH HOH Z . 
KB 13 HOH 573  575  575  HOH HOH Z . 
KB 13 HOH 574  576  576  HOH HOH Z . 
KB 13 HOH 575  577  577  HOH HOH Z . 
KB 13 HOH 576  578  578  HOH HOH Z . 
KB 13 HOH 577  579  579  HOH HOH Z . 
KB 13 HOH 578  580  580  HOH HOH Z . 
KB 13 HOH 579  581  581  HOH HOH Z . 
KB 13 HOH 580  582  582  HOH HOH Z . 
KB 13 HOH 581  583  583  HOH HOH Z . 
KB 13 HOH 582  584  584  HOH HOH Z . 
KB 13 HOH 583  585  585  HOH HOH Z . 
KB 13 HOH 584  586  586  HOH HOH Z . 
KB 13 HOH 585  587  587  HOH HOH Z . 
KB 13 HOH 586  588  588  HOH HOH Z . 
KB 13 HOH 587  589  589  HOH HOH Z . 
KB 13 HOH 588  590  590  HOH HOH Z . 
KB 13 HOH 589  591  591  HOH HOH Z . 
KB 13 HOH 590  592  592  HOH HOH Z . 
KB 13 HOH 591  593  593  HOH HOH Z . 
KB 13 HOH 592  594  594  HOH HOH Z . 
KB 13 HOH 593  595  595  HOH HOH Z . 
KB 13 HOH 594  596  596  HOH HOH Z . 
KB 13 HOH 595  597  597  HOH HOH Z . 
KB 13 HOH 596  598  598  HOH HOH Z . 
KB 13 HOH 597  599  599  HOH HOH Z . 
KB 13 HOH 598  600  600  HOH HOH Z . 
KB 13 HOH 599  601  601  HOH HOH Z . 
KB 13 HOH 600  602  602  HOH HOH Z . 
KB 13 HOH 601  603  603  HOH HOH Z . 
KB 13 HOH 602  604  604  HOH HOH Z . 
KB 13 HOH 603  605  605  HOH HOH Z . 
KB 13 HOH 604  606  606  HOH HOH Z . 
KB 13 HOH 605  607  607  HOH HOH Z . 
KB 13 HOH 606  608  608  HOH HOH Z . 
KB 13 HOH 607  609  609  HOH HOH Z . 
KB 13 HOH 608  610  610  HOH HOH Z . 
KB 13 HOH 609  611  611  HOH HOH Z . 
KB 13 HOH 610  612  612  HOH HOH Z . 
KB 13 HOH 611  613  613  HOH HOH Z . 
KB 13 HOH 612  614  614  HOH HOH Z . 
KB 13 HOH 613  615  615  HOH HOH Z . 
KB 13 HOH 614  616  616  HOH HOH Z . 
KB 13 HOH 615  617  617  HOH HOH Z . 
KB 13 HOH 616  618  618  HOH HOH Z . 
KB 13 HOH 617  619  619  HOH HOH Z . 
KB 13 HOH 618  620  620  HOH HOH Z . 
KB 13 HOH 619  621  621  HOH HOH Z . 
KB 13 HOH 620  622  622  HOH HOH Z . 
KB 13 HOH 621  623  623  HOH HOH Z . 
KB 13 HOH 622  624  624  HOH HOH Z . 
KB 13 HOH 623  625  625  HOH HOH Z . 
KB 13 HOH 624  626  626  HOH HOH Z . 
KB 13 HOH 625  627  627  HOH HOH Z . 
KB 13 HOH 626  628  628  HOH HOH Z . 
KB 13 HOH 627  629  629  HOH HOH Z . 
KB 13 HOH 628  630  630  HOH HOH Z . 
KB 13 HOH 629  631  631  HOH HOH Z . 
KB 13 HOH 630  632  632  HOH HOH Z . 
KB 13 HOH 631  633  633  HOH HOH Z . 
KB 13 HOH 632  634  634  HOH HOH Z . 
KB 13 HOH 633  635  635  HOH HOH Z . 
KB 13 HOH 634  636  636  HOH HOH Z . 
KB 13 HOH 635  637  637  HOH HOH Z . 
KB 13 HOH 636  638  638  HOH HOH Z . 
KB 13 HOH 637  639  639  HOH HOH Z . 
KB 13 HOH 638  640  640  HOH HOH Z . 
KB 13 HOH 639  641  641  HOH HOH Z . 
KB 13 HOH 640  642  642  HOH HOH Z . 
KB 13 HOH 641  643  643  HOH HOH Z . 
KB 13 HOH 642  644  644  HOH HOH Z . 
KB 13 HOH 643  645  645  HOH HOH Z . 
KB 13 HOH 644  646  646  HOH HOH Z . 
KB 13 HOH 645  647  647  HOH HOH Z . 
KB 13 HOH 646  648  648  HOH HOH Z . 
KB 13 HOH 647  649  649  HOH HOH Z . 
KB 13 HOH 648  650  650  HOH HOH Z . 
KB 13 HOH 649  651  651  HOH HOH Z . 
KB 13 HOH 650  652  652  HOH HOH Z . 
KB 13 HOH 651  653  653  HOH HOH Z . 
KB 13 HOH 652  654  654  HOH HOH Z . 
KB 13 HOH 653  655  655  HOH HOH Z . 
KB 13 HOH 654  656  656  HOH HOH Z . 
KB 13 HOH 655  657  657  HOH HOH Z . 
KB 13 HOH 656  658  658  HOH HOH Z . 
KB 13 HOH 657  659  659  HOH HOH Z . 
KB 13 HOH 658  660  660  HOH HOH Z . 
KB 13 HOH 659  661  661  HOH HOH Z . 
KB 13 HOH 660  662  662  HOH HOH Z . 
KB 13 HOH 661  663  663  HOH HOH Z . 
KB 13 HOH 662  664  664  HOH HOH Z . 
KB 13 HOH 663  665  665  HOH HOH Z . 
KB 13 HOH 664  666  666  HOH HOH Z . 
KB 13 HOH 665  667  667  HOH HOH Z . 
KB 13 HOH 666  668  668  HOH HOH Z . 
KB 13 HOH 667  669  669  HOH HOH Z . 
KB 13 HOH 668  670  670  HOH HOH Z . 
KB 13 HOH 669  671  671  HOH HOH Z . 
KB 13 HOH 670  672  672  HOH HOH Z . 
KB 13 HOH 671  673  673  HOH HOH Z . 
KB 13 HOH 672  674  674  HOH HOH Z . 
KB 13 HOH 673  675  675  HOH HOH Z . 
KB 13 HOH 674  676  676  HOH HOH Z . 
KB 13 HOH 675  677  677  HOH HOH Z . 
KB 13 HOH 676  678  678  HOH HOH Z . 
KB 13 HOH 677  679  679  HOH HOH Z . 
KB 13 HOH 678  680  680  HOH HOH Z . 
KB 13 HOH 679  681  681  HOH HOH Z . 
KB 13 HOH 680  682  682  HOH HOH Z . 
KB 13 HOH 681  683  683  HOH HOH Z . 
KB 13 HOH 682  684  684  HOH HOH Z . 
KB 13 HOH 683  685  685  HOH HOH Z . 
KB 13 HOH 684  686  686  HOH HOH Z . 
KB 13 HOH 685  687  687  HOH HOH Z . 
KB 13 HOH 686  688  688  HOH HOH Z . 
KB 13 HOH 687  689  689  HOH HOH Z . 
KB 13 HOH 688  690  690  HOH HOH Z . 
KB 13 HOH 689  691  691  HOH HOH Z . 
KB 13 HOH 690  692  692  HOH HOH Z . 
KB 13 HOH 691  693  693  HOH HOH Z . 
KB 13 HOH 692  694  694  HOH HOH Z . 
KB 13 HOH 693  695  695  HOH HOH Z . 
KB 13 HOH 694  696  696  HOH HOH Z . 
KB 13 HOH 695  697  697  HOH HOH Z . 
KB 13 HOH 696  698  698  HOH HOH Z . 
KB 13 HOH 697  699  699  HOH HOH Z . 
KB 13 HOH 698  700  700  HOH HOH Z . 
KB 13 HOH 699  701  701  HOH HOH Z . 
KB 13 HOH 700  702  702  HOH HOH Z . 
KB 13 HOH 701  703  703  HOH HOH Z . 
KB 13 HOH 702  704  704  HOH HOH Z . 
KB 13 HOH 703  705  705  HOH HOH Z . 
KB 13 HOH 704  706  706  HOH HOH Z . 
KB 13 HOH 705  707  707  HOH HOH Z . 
KB 13 HOH 706  708  708  HOH HOH Z . 
KB 13 HOH 707  709  709  HOH HOH Z . 
KB 13 HOH 708  710  710  HOH HOH Z . 
KB 13 HOH 709  711  711  HOH HOH Z . 
KB 13 HOH 710  712  712  HOH HOH Z . 
KB 13 HOH 711  713  713  HOH HOH Z . 
KB 13 HOH 712  714  714  HOH HOH Z . 
KB 13 HOH 713  715  715  HOH HOH Z . 
KB 13 HOH 714  716  716  HOH HOH Z . 
KB 13 HOH 715  717  717  HOH HOH Z . 
KB 13 HOH 716  718  718  HOH HOH Z . 
KB 13 HOH 717  719  719  HOH HOH Z . 
KB 13 HOH 718  720  720  HOH HOH Z . 
KB 13 HOH 719  721  721  HOH HOH Z . 
KB 13 HOH 720  722  722  HOH HOH Z . 
KB 13 HOH 721  723  723  HOH HOH Z . 
KB 13 HOH 722  724  724  HOH HOH Z . 
KB 13 HOH 723  725  725  HOH HOH Z . 
KB 13 HOH 724  726  726  HOH HOH Z . 
KB 13 HOH 725  727  727  HOH HOH Z . 
KB 13 HOH 726  728  728  HOH HOH Z . 
KB 13 HOH 727  729  729  HOH HOH Z . 
KB 13 HOH 728  730  730  HOH HOH Z . 
KB 13 HOH 729  731  731  HOH HOH Z . 
KB 13 HOH 730  732  732  HOH HOH Z . 
KB 13 HOH 731  733  733  HOH HOH Z . 
KB 13 HOH 732  734  734  HOH HOH Z . 
KB 13 HOH 733  735  735  HOH HOH Z . 
KB 13 HOH 734  736  736  HOH HOH Z . 
KB 13 HOH 735  737  737  HOH HOH Z . 
KB 13 HOH 736  738  738  HOH HOH Z . 
KB 13 HOH 737  739  739  HOH HOH Z . 
KB 13 HOH 738  740  740  HOH HOH Z . 
KB 13 HOH 739  741  741  HOH HOH Z . 
KB 13 HOH 740  742  742  HOH HOH Z . 
KB 13 HOH 741  743  743  HOH HOH Z . 
KB 13 HOH 742  744  744  HOH HOH Z . 
KB 13 HOH 743  745  745  HOH HOH Z . 
KB 13 HOH 744  746  746  HOH HOH Z . 
KB 13 HOH 745  747  747  HOH HOH Z . 
KB 13 HOH 746  748  748  HOH HOH Z . 
KB 13 HOH 747  749  749  HOH HOH Z . 
KB 13 HOH 748  750  750  HOH HOH Z . 
KB 13 HOH 749  751  751  HOH HOH Z . 
KB 13 HOH 750  752  752  HOH HOH Z . 
KB 13 HOH 751  753  753  HOH HOH Z . 
KB 13 HOH 752  754  754  HOH HOH Z . 
KB 13 HOH 753  755  755  HOH HOH Z . 
KB 13 HOH 754  756  756  HOH HOH Z . 
KB 13 HOH 755  757  757  HOH HOH Z . 
KB 13 HOH 756  758  758  HOH HOH Z . 
KB 13 HOH 757  759  759  HOH HOH Z . 
KB 13 HOH 758  760  760  HOH HOH Z . 
KB 13 HOH 759  761  761  HOH HOH Z . 
KB 13 HOH 760  762  762  HOH HOH Z . 
KB 13 HOH 761  763  763  HOH HOH Z . 
KB 13 HOH 762  764  764  HOH HOH Z . 
KB 13 HOH 763  765  765  HOH HOH Z . 
KB 13 HOH 764  766  766  HOH HOH Z . 
KB 13 HOH 765  767  767  HOH HOH Z . 
KB 13 HOH 766  768  768  HOH HOH Z . 
KB 13 HOH 767  769  769  HOH HOH Z . 
KB 13 HOH 768  770  770  HOH HOH Z . 
KB 13 HOH 769  771  771  HOH HOH Z . 
KB 13 HOH 770  772  772  HOH HOH Z . 
KB 13 HOH 771  773  773  HOH HOH Z . 
KB 13 HOH 772  774  774  HOH HOH Z . 
KB 13 HOH 773  775  775  HOH HOH Z . 
KB 13 HOH 774  776  776  HOH HOH Z . 
KB 13 HOH 775  777  777  HOH HOH Z . 
KB 13 HOH 776  778  778  HOH HOH Z . 
KB 13 HOH 777  779  779  HOH HOH Z . 
KB 13 HOH 778  780  780  HOH HOH Z . 
KB 13 HOH 779  781  781  HOH HOH Z . 
KB 13 HOH 780  782  782  HOH HOH Z . 
KB 13 HOH 781  783  783  HOH HOH Z . 
KB 13 HOH 782  784  784  HOH HOH Z . 
KB 13 HOH 783  785  785  HOH HOH Z . 
KB 13 HOH 784  786  786  HOH HOH Z . 
KB 13 HOH 785  787  787  HOH HOH Z . 
KB 13 HOH 786  788  788  HOH HOH Z . 
KB 13 HOH 787  789  789  HOH HOH Z . 
KB 13 HOH 788  790  790  HOH HOH Z . 
KB 13 HOH 789  791  791  HOH HOH Z . 
KB 13 HOH 790  792  792  HOH HOH Z . 
KB 13 HOH 791  793  793  HOH HOH Z . 
KB 13 HOH 792  794  794  HOH HOH Z . 
KB 13 HOH 793  795  795  HOH HOH Z . 
KB 13 HOH 794  796  796  HOH HOH Z . 
KB 13 HOH 795  797  797  HOH HOH Z . 
KB 13 HOH 796  798  798  HOH HOH Z . 
KB 13 HOH 797  799  799  HOH HOH Z . 
KB 13 HOH 798  800  800  HOH HOH Z . 
KB 13 HOH 799  801  801  HOH HOH Z . 
KB 13 HOH 800  802  802  HOH HOH Z . 
KB 13 HOH 801  803  803  HOH HOH Z . 
KB 13 HOH 802  804  804  HOH HOH Z . 
KB 13 HOH 803  805  805  HOH HOH Z . 
KB 13 HOH 804  806  806  HOH HOH Z . 
KB 13 HOH 805  807  807  HOH HOH Z . 
KB 13 HOH 806  808  808  HOH HOH Z . 
KB 13 HOH 807  809  809  HOH HOH Z . 
KB 13 HOH 808  810  810  HOH HOH Z . 
KB 13 HOH 809  811  811  HOH HOH Z . 
KB 13 HOH 810  812  812  HOH HOH Z . 
KB 13 HOH 811  813  813  HOH HOH Z . 
KB 13 HOH 812  814  814  HOH HOH Z . 
KB 13 HOH 813  815  815  HOH HOH Z . 
KB 13 HOH 814  816  816  HOH HOH Z . 
KB 13 HOH 815  817  817  HOH HOH Z . 
KB 13 HOH 816  818  818  HOH HOH Z . 
KB 13 HOH 817  819  819  HOH HOH Z . 
KB 13 HOH 818  820  820  HOH HOH Z . 
KB 13 HOH 819  821  821  HOH HOH Z . 
KB 13 HOH 820  822  822  HOH HOH Z . 
KB 13 HOH 821  823  823  HOH HOH Z . 
KB 13 HOH 822  824  824  HOH HOH Z . 
KB 13 HOH 823  825  825  HOH HOH Z . 
KB 13 HOH 824  826  826  HOH HOH Z . 
KB 13 HOH 825  827  827  HOH HOH Z . 
KB 13 HOH 826  828  828  HOH HOH Z . 
KB 13 HOH 827  829  829  HOH HOH Z . 
KB 13 HOH 828  830  830  HOH HOH Z . 
KB 13 HOH 829  831  831  HOH HOH Z . 
KB 13 HOH 830  832  832  HOH HOH Z . 
KB 13 HOH 831  833  833  HOH HOH Z . 
KB 13 HOH 832  834  834  HOH HOH Z . 
KB 13 HOH 833  835  835  HOH HOH Z . 
KB 13 HOH 834  836  836  HOH HOH Z . 
KB 13 HOH 835  837  837  HOH HOH Z . 
KB 13 HOH 836  838  838  HOH HOH Z . 
KB 13 HOH 837  839  839  HOH HOH Z . 
KB 13 HOH 838  840  840  HOH HOH Z . 
KB 13 HOH 839  841  841  HOH HOH Z . 
KB 13 HOH 840  842  842  HOH HOH Z . 
KB 13 HOH 841  843  843  HOH HOH Z . 
KB 13 HOH 842  844  844  HOH HOH Z . 
KB 13 HOH 843  845  845  HOH HOH Z . 
KB 13 HOH 844  846  846  HOH HOH Z . 
KB 13 HOH 845  847  847  HOH HOH Z . 
KB 13 HOH 846  848  848  HOH HOH Z . 
KB 13 HOH 847  849  849  HOH HOH Z . 
KB 13 HOH 848  850  850  HOH HOH Z . 
KB 13 HOH 849  851  851  HOH HOH Z . 
KB 13 HOH 850  852  852  HOH HOH Z . 
KB 13 HOH 851  853  853  HOH HOH Z . 
KB 13 HOH 852  854  854  HOH HOH Z . 
KB 13 HOH 853  855  855  HOH HOH Z . 
KB 13 HOH 854  856  856  HOH HOH Z . 
KB 13 HOH 855  857  857  HOH HOH Z . 
KB 13 HOH 856  858  858  HOH HOH Z . 
KB 13 HOH 857  859  859  HOH HOH Z . 
KB 13 HOH 858  860  860  HOH HOH Z . 
KB 13 HOH 859  861  861  HOH HOH Z . 
KB 13 HOH 860  862  862  HOH HOH Z . 
KB 13 HOH 861  863  863  HOH HOH Z . 
KB 13 HOH 862  864  864  HOH HOH Z . 
KB 13 HOH 863  865  865  HOH HOH Z . 
KB 13 HOH 864  866  866  HOH HOH Z . 
KB 13 HOH 865  867  867  HOH HOH Z . 
KB 13 HOH 866  868  868  HOH HOH Z . 
KB 13 HOH 867  869  869  HOH HOH Z . 
KB 13 HOH 868  870  870  HOH HOH Z . 
KB 13 HOH 869  871  871  HOH HOH Z . 
KB 13 HOH 870  872  872  HOH HOH Z . 
KB 13 HOH 871  873  873  HOH HOH Z . 
KB 13 HOH 872  874  874  HOH HOH Z . 
KB 13 HOH 873  875  875  HOH HOH Z . 
KB 13 HOH 874  876  876  HOH HOH Z . 
KB 13 HOH 875  877  877  HOH HOH Z . 
KB 13 HOH 876  878  878  HOH HOH Z . 
KB 13 HOH 877  879  879  HOH HOH Z . 
KB 13 HOH 878  880  880  HOH HOH Z . 
KB 13 HOH 879  881  881  HOH HOH Z . 
KB 13 HOH 880  882  882  HOH HOH Z . 
KB 13 HOH 881  883  883  HOH HOH Z . 
KB 13 HOH 882  884  884  HOH HOH Z . 
KB 13 HOH 883  885  885  HOH HOH Z . 
KB 13 HOH 884  886  886  HOH HOH Z . 
KB 13 HOH 885  887  887  HOH HOH Z . 
KB 13 HOH 886  888  888  HOH HOH Z . 
KB 13 HOH 887  889  889  HOH HOH Z . 
KB 13 HOH 888  890  890  HOH HOH Z . 
KB 13 HOH 889  891  891  HOH HOH Z . 
KB 13 HOH 890  892  892  HOH HOH Z . 
KB 13 HOH 891  893  893  HOH HOH Z . 
KB 13 HOH 892  894  894  HOH HOH Z . 
KB 13 HOH 893  895  895  HOH HOH Z . 
KB 13 HOH 894  896  896  HOH HOH Z . 
KB 13 HOH 895  897  897  HOH HOH Z . 
KB 13 HOH 896  898  898  HOH HOH Z . 
KB 13 HOH 897  899  899  HOH HOH Z . 
KB 13 HOH 898  900  900  HOH HOH Z . 
KB 13 HOH 899  901  901  HOH HOH Z . 
KB 13 HOH 900  902  902  HOH HOH Z . 
KB 13 HOH 901  903  903  HOH HOH Z . 
KB 13 HOH 902  904  904  HOH HOH Z . 
KB 13 HOH 903  905  905  HOH HOH Z . 
KB 13 HOH 904  906  906  HOH HOH Z . 
KB 13 HOH 905  907  907  HOH HOH Z . 
KB 13 HOH 906  908  908  HOH HOH Z . 
KB 13 HOH 907  909  909  HOH HOH Z . 
KB 13 HOH 908  910  910  HOH HOH Z . 
KB 13 HOH 909  911  911  HOH HOH Z . 
KB 13 HOH 910  912  912  HOH HOH Z . 
KB 13 HOH 911  913  913  HOH HOH Z . 
KB 13 HOH 912  914  914  HOH HOH Z . 
KB 13 HOH 913  915  915  HOH HOH Z . 
KB 13 HOH 914  916  916  HOH HOH Z . 
KB 13 HOH 915  917  917  HOH HOH Z . 
KB 13 HOH 916  918  918  HOH HOH Z . 
KB 13 HOH 917  919  919  HOH HOH Z . 
KB 13 HOH 918  920  920  HOH HOH Z . 
KB 13 HOH 919  921  921  HOH HOH Z . 
KB 13 HOH 920  922  922  HOH HOH Z . 
KB 13 HOH 921  923  923  HOH HOH Z . 
KB 13 HOH 922  924  924  HOH HOH Z . 
KB 13 HOH 923  925  925  HOH HOH Z . 
KB 13 HOH 924  926  926  HOH HOH Z . 
KB 13 HOH 925  927  927  HOH HOH Z . 
KB 13 HOH 926  928  928  HOH HOH Z . 
KB 13 HOH 927  929  929  HOH HOH Z . 
KB 13 HOH 928  930  930  HOH HOH Z . 
KB 13 HOH 929  931  931  HOH HOH Z . 
KB 13 HOH 930  932  932  HOH HOH Z . 
KB 13 HOH 931  933  933  HOH HOH Z . 
KB 13 HOH 932  934  934  HOH HOH Z . 
KB 13 HOH 933  935  935  HOH HOH Z . 
KB 13 HOH 934  936  936  HOH HOH Z . 
KB 13 HOH 935  937  937  HOH HOH Z . 
KB 13 HOH 936  938  938  HOH HOH Z . 
KB 13 HOH 937  939  939  HOH HOH Z . 
KB 13 HOH 938  940  940  HOH HOH Z . 
KB 13 HOH 939  941  941  HOH HOH Z . 
KB 13 HOH 940  942  942  HOH HOH Z . 
KB 13 HOH 941  943  943  HOH HOH Z . 
KB 13 HOH 942  944  944  HOH HOH Z . 
KB 13 HOH 943  945  945  HOH HOH Z . 
KB 13 HOH 944  946  946  HOH HOH Z . 
KB 13 HOH 945  947  947  HOH HOH Z . 
KB 13 HOH 946  948  948  HOH HOH Z . 
KB 13 HOH 947  949  949  HOH HOH Z . 
KB 13 HOH 948  950  950  HOH HOH Z . 
KB 13 HOH 949  951  951  HOH HOH Z . 
KB 13 HOH 950  952  952  HOH HOH Z . 
KB 13 HOH 951  953  953  HOH HOH Z . 
KB 13 HOH 952  954  954  HOH HOH Z . 
KB 13 HOH 953  955  955  HOH HOH Z . 
KB 13 HOH 954  956  956  HOH HOH Z . 
KB 13 HOH 955  957  957  HOH HOH Z . 
KB 13 HOH 956  958  958  HOH HOH Z . 
KB 13 HOH 957  959  959  HOH HOH Z . 
KB 13 HOH 958  960  960  HOH HOH Z . 
KB 13 HOH 959  961  961  HOH HOH Z . 
KB 13 HOH 960  962  962  HOH HOH Z . 
KB 13 HOH 961  963  963  HOH HOH Z . 
KB 13 HOH 962  964  964  HOH HOH Z . 
KB 13 HOH 963  965  965  HOH HOH Z . 
KB 13 HOH 964  966  966  HOH HOH Z . 
KB 13 HOH 965  967  967  HOH HOH Z . 
KB 13 HOH 966  968  968  HOH HOH Z . 
KB 13 HOH 967  969  969  HOH HOH Z . 
KB 13 HOH 968  970  970  HOH HOH Z . 
KB 13 HOH 969  971  971  HOH HOH Z . 
KB 13 HOH 970  972  972  HOH HOH Z . 
KB 13 HOH 971  973  973  HOH HOH Z . 
KB 13 HOH 972  974  974  HOH HOH Z . 
KB 13 HOH 973  975  975  HOH HOH Z . 
KB 13 HOH 974  976  976  HOH HOH Z . 
KB 13 HOH 975  977  977  HOH HOH Z . 
KB 13 HOH 976  978  978  HOH HOH Z . 
KB 13 HOH 977  979  979  HOH HOH Z . 
KB 13 HOH 978  980  980  HOH HOH Z . 
KB 13 HOH 979  981  981  HOH HOH Z . 
KB 13 HOH 980  982  982  HOH HOH Z . 
KB 13 HOH 981  983  983  HOH HOH Z . 
KB 13 HOH 982  984  984  HOH HOH Z . 
KB 13 HOH 983  985  985  HOH HOH Z . 
KB 13 HOH 984  986  986  HOH HOH Z . 
KB 13 HOH 985  987  987  HOH HOH Z . 
KB 13 HOH 986  988  988  HOH HOH Z . 
KB 13 HOH 987  989  989  HOH HOH Z . 
KB 13 HOH 988  990  990  HOH HOH Z . 
KB 13 HOH 989  991  991  HOH HOH Z . 
KB 13 HOH 990  992  992  HOH HOH Z . 
KB 13 HOH 991  993  993  HOH HOH Z . 
KB 13 HOH 992  994  994  HOH HOH Z . 
KB 13 HOH 993  995  995  HOH HOH Z . 
KB 13 HOH 994  996  996  HOH HOH Z . 
KB 13 HOH 995  997  997  HOH HOH Z . 
KB 13 HOH 996  998  998  HOH HOH Z . 
KB 13 HOH 997  999  999  HOH HOH Z . 
KB 13 HOH 998  1000 1000 HOH HOH Z . 
KB 13 HOH 999  1001 1001 HOH HOH Z . 
KB 13 HOH 1000 1002 1002 HOH HOH Z . 
KB 13 HOH 1001 1003 1003 HOH HOH Z . 
KB 13 HOH 1002 1004 1004 HOH HOH Z . 
KB 13 HOH 1003 1005 1005 HOH HOH Z . 
KB 13 HOH 1004 1006 1006 HOH HOH Z . 
KB 13 HOH 1005 1007 1007 HOH HOH Z . 
KB 13 HOH 1006 1008 1008 HOH HOH Z . 
KB 13 HOH 1007 1009 1009 HOH HOH Z . 
KB 13 HOH 1008 1010 1010 HOH HOH Z . 
KB 13 HOH 1009 1011 1011 HOH HOH Z . 
KB 13 HOH 1010 1012 1012 HOH HOH Z . 
KB 13 HOH 1011 1013 1013 HOH HOH Z . 
KB 13 HOH 1012 1014 1014 HOH HOH Z . 
KB 13 HOH 1013 1015 1015 HOH HOH Z . 
KB 13 HOH 1014 1016 1016 HOH HOH Z . 
KB 13 HOH 1015 1017 1017 HOH HOH Z . 
KB 13 HOH 1016 1018 1018 HOH HOH Z . 
KB 13 HOH 1017 1019 1019 HOH HOH Z . 
KB 13 HOH 1018 1020 1020 HOH HOH Z . 
KB 13 HOH 1019 1021 1021 HOH HOH Z . 
KB 13 HOH 1020 1022 1022 HOH HOH Z . 
KB 13 HOH 1021 1023 1023 HOH HOH Z . 
KB 13 HOH 1022 1024 1024 HOH HOH Z . 
KB 13 HOH 1023 1025 1025 HOH HOH Z . 
KB 13 HOH 1024 1026 1026 HOH HOH Z . 
KB 13 HOH 1025 1027 1027 HOH HOH Z . 
KB 13 HOH 1026 1028 1028 HOH HOH Z . 
KB 13 HOH 1027 1029 1029 HOH HOH Z . 
KB 13 HOH 1028 1030 1030 HOH HOH Z . 
KB 13 HOH 1029 1031 1031 HOH HOH Z . 
KB 13 HOH 1030 1032 1032 HOH HOH Z . 
KB 13 HOH 1031 1033 1033 HOH HOH Z . 
KB 13 HOH 1032 1034 1034 HOH HOH Z . 
KB 13 HOH 1033 1035 1035 HOH HOH Z . 
KB 13 HOH 1034 1036 1036 HOH HOH Z . 
KB 13 HOH 1035 1037 1037 HOH HOH Z . 
KB 13 HOH 1036 1038 1038 HOH HOH Z . 
KB 13 HOH 1037 1039 1039 HOH HOH Z . 
KB 13 HOH 1038 1040 1040 HOH HOH Z . 
KB 13 HOH 1039 1041 1041 HOH HOH Z . 
KB 13 HOH 1040 1042 1042 HOH HOH Z . 
KB 13 HOH 1041 1043 1043 HOH HOH Z . 
KB 13 HOH 1042 1044 1044 HOH HOH Z . 
KB 13 HOH 1043 1045 1045 HOH HOH Z . 
KB 13 HOH 1044 1046 1046 HOH HOH Z . 
KB 13 HOH 1045 1047 1047 HOH HOH Z . 
KB 13 HOH 1046 1048 1048 HOH HOH Z . 
KB 13 HOH 1047 1049 1049 HOH HOH Z . 
KB 13 HOH 1048 1050 1050 HOH HOH Z . 
KB 13 HOH 1049 1051 1051 HOH HOH Z . 
KB 13 HOH 1050 1052 1052 HOH HOH Z . 
KB 13 HOH 1051 1053 1053 HOH HOH Z . 
KB 13 HOH 1052 1054 1054 HOH HOH Z . 
KB 13 HOH 1053 1055 1055 HOH HOH Z . 
KB 13 HOH 1054 1056 1056 HOH HOH Z . 
KB 13 HOH 1055 1057 1057 HOH HOH Z . 
KB 13 HOH 1056 1058 1058 HOH HOH Z . 
KB 13 HOH 1057 1059 1059 HOH HOH Z . 
KB 13 HOH 1058 1060 1060 HOH HOH Z . 
KB 13 HOH 1059 1061 1061 HOH HOH Z . 
KB 13 HOH 1060 1062 1062 HOH HOH Z . 
KB 13 HOH 1061 1063 1063 HOH HOH Z . 
KB 13 HOH 1062 1064 1064 HOH HOH Z . 
KB 13 HOH 1063 1065 1065 HOH HOH Z . 
KB 13 HOH 1064 1066 1066 HOH HOH Z . 
KB 13 HOH 1065 1067 1067 HOH HOH Z . 
KB 13 HOH 1066 1068 1068 HOH HOH Z . 
KB 13 HOH 1067 1069 1069 HOH HOH Z . 
KB 13 HOH 1068 1070 1070 HOH HOH Z . 
KB 13 HOH 1069 1071 1071 HOH HOH Z . 
KB 13 HOH 1070 1072 1072 HOH HOH Z . 
KB 13 HOH 1071 1073 1073 HOH HOH Z . 
KB 13 HOH 1072 1074 1074 HOH HOH Z . 
KB 13 HOH 1073 1075 1075 HOH HOH Z . 
KB 13 HOH 1074 1076 1076 HOH HOH Z . 
KB 13 HOH 1075 1077 1077 HOH HOH Z . 
KB 13 HOH 1076 1078 1078 HOH HOH Z . 
KB 13 HOH 1077 1079 1079 HOH HOH Z . 
KB 13 HOH 1078 1080 1080 HOH HOH Z . 
KB 13 HOH 1079 1081 1081 HOH HOH Z . 
KB 13 HOH 1080 1082 1082 HOH HOH Z . 
KB 13 HOH 1081 1083 1083 HOH HOH Z . 
KB 13 HOH 1082 1084 1084 HOH HOH Z . 
KB 13 HOH 1083 1085 1085 HOH HOH Z . 
KB 13 HOH 1084 1086 1086 HOH HOH Z . 
KB 13 HOH 1085 1087 1087 HOH HOH Z . 
KB 13 HOH 1086 1088 1088 HOH HOH Z . 
KB 13 HOH 1087 1089 1089 HOH HOH Z . 
KB 13 HOH 1088 1090 1090 HOH HOH Z . 
KB 13 HOH 1089 1091 1091 HOH HOH Z . 
KB 13 HOH 1090 1092 1092 HOH HOH Z . 
KB 13 HOH 1091 1093 1093 HOH HOH Z . 
KB 13 HOH 1092 1094 1094 HOH HOH Z . 
KB 13 HOH 1093 1095 1095 HOH HOH Z . 
KB 13 HOH 1094 1096 1096 HOH HOH Z . 
KB 13 HOH 1095 1097 1097 HOH HOH Z . 
KB 13 HOH 1096 1098 1098 HOH HOH Z . 
KB 13 HOH 1097 1099 1099 HOH HOH Z . 
KB 13 HOH 1098 1100 1100 HOH HOH Z . 
KB 13 HOH 1099 1101 1101 HOH HOH Z . 
KB 13 HOH 1100 1102 1102 HOH HOH Z . 
KB 13 HOH 1101 1103 1103 HOH HOH Z . 
KB 13 HOH 1102 1104 1104 HOH HOH Z . 
KB 13 HOH 1103 1105 1105 HOH HOH Z . 
KB 13 HOH 1104 1106 1106 HOH HOH Z . 
KB 13 HOH 1105 1107 1107 HOH HOH Z . 
KB 13 HOH 1106 1108 1108 HOH HOH Z . 
KB 13 HOH 1107 1109 1109 HOH HOH Z . 
KB 13 HOH 1108 1110 1110 HOH HOH Z . 
KB 13 HOH 1109 1111 1111 HOH HOH Z . 
KB 13 HOH 1110 1112 1112 HOH HOH Z . 
KB 13 HOH 1111 1113 1113 HOH HOH Z . 
KB 13 HOH 1112 1114 1114 HOH HOH Z . 
KB 13 HOH 1113 1115 1115 HOH HOH Z . 
KB 13 HOH 1114 1116 1116 HOH HOH Z . 
KB 13 HOH 1115 1117 1117 HOH HOH Z . 
KB 13 HOH 1116 1118 1118 HOH HOH Z . 
KB 13 HOH 1117 1119 1119 HOH HOH Z . 
KB 13 HOH 1118 1120 1120 HOH HOH Z . 
KB 13 HOH 1119 1121 1121 HOH HOH Z . 
KB 13 HOH 1120 1122 1122 HOH HOH Z . 
KB 13 HOH 1121 1123 1123 HOH HOH Z . 
KB 13 HOH 1122 1124 1124 HOH HOH Z . 
KB 13 HOH 1123 1125 1125 HOH HOH Z . 
KB 13 HOH 1124 1126 1126 HOH HOH Z . 
KB 13 HOH 1125 1127 1127 HOH HOH Z . 
KB 13 HOH 1126 1128 1128 HOH HOH Z . 
KB 13 HOH 1127 1129 1129 HOH HOH Z . 
KB 13 HOH 1128 1130 1130 HOH HOH Z . 
KB 13 HOH 1129 1131 1131 HOH HOH Z . 
KB 13 HOH 1130 1132 1132 HOH HOH Z . 
KB 13 HOH 1131 1133 1133 HOH HOH Z . 
KB 13 HOH 1132 1134 1134 HOH HOH Z . 
KB 13 HOH 1133 1135 1135 HOH HOH Z . 
KB 13 HOH 1134 1136 1136 HOH HOH Z . 
KB 13 HOH 1135 1137 1137 HOH HOH Z . 
KB 13 HOH 1136 1138 1138 HOH HOH Z . 
KB 13 HOH 1137 1139 1139 HOH HOH Z . 
KB 13 HOH 1138 1140 1140 HOH HOH Z . 
KB 13 HOH 1139 1141 1141 HOH HOH Z . 
KB 13 HOH 1140 1142 1142 HOH HOH Z . 
KB 13 HOH 1141 1143 1143 HOH HOH Z . 
KB 13 HOH 1142 1144 1144 HOH HOH Z . 
KB 13 HOH 1143 1145 1145 HOH HOH Z . 
KB 13 HOH 1144 1146 1146 HOH HOH Z . 
KB 13 HOH 1145 1147 1147 HOH HOH Z . 
KB 13 HOH 1146 1148 1148 HOH HOH Z . 
KB 13 HOH 1147 1149 1149 HOH HOH Z . 
KB 13 HOH 1148 1150 1150 HOH HOH Z . 
KB 13 HOH 1149 1151 1151 HOH HOH Z . 
KB 13 HOH 1150 1152 1152 HOH HOH Z . 
KB 13 HOH 1151 1153 1153 HOH HOH Z . 
KB 13 HOH 1152 1154 1154 HOH HOH Z . 
KB 13 HOH 1153 1155 1155 HOH HOH Z . 
KB 13 HOH 1154 1156 1156 HOH HOH Z . 
KB 13 HOH 1155 1157 1157 HOH HOH Z . 
KB 13 HOH 1156 1158 1158 HOH HOH Z . 
KB 13 HOH 1157 1159 1159 HOH HOH Z . 
KB 13 HOH 1158 1160 1160 HOH HOH Z . 
KB 13 HOH 1159 1161 1161 HOH HOH Z . 
KB 13 HOH 1160 1162 1162 HOH HOH Z . 
KB 13 HOH 1161 1163 1163 HOH HOH Z . 
KB 13 HOH 1162 1164 1164 HOH HOH Z . 
KB 13 HOH 1163 1165 1165 HOH HOH Z . 
KB 13 HOH 1164 1166 1166 HOH HOH Z . 
KB 13 HOH 1165 1167 1167 HOH HOH Z . 
KB 13 HOH 1166 1168 1168 HOH HOH Z . 
KB 13 HOH 1167 1169 1169 HOH HOH Z . 
KB 13 HOH 1168 1170 1170 HOH HOH Z . 
KB 13 HOH 1169 1171 1171 HOH HOH Z . 
KB 13 HOH 1170 1172 1172 HOH HOH Z . 
KB 13 HOH 1171 1173 1173 HOH HOH Z . 
KB 13 HOH 1172 1174 1174 HOH HOH Z . 
KB 13 HOH 1173 1175 1175 HOH HOH Z . 
KB 13 HOH 1174 1176 1176 HOH HOH Z . 
KB 13 HOH 1175 1177 1177 HOH HOH Z . 
KB 13 HOH 1176 1178 1178 HOH HOH Z . 
KB 13 HOH 1177 1179 1179 HOH HOH Z . 
KB 13 HOH 1178 1180 1180 HOH HOH Z . 
KB 13 HOH 1179 1181 1181 HOH HOH Z . 
KB 13 HOH 1180 1182 1182 HOH HOH Z . 
KB 13 HOH 1181 1183 1183 HOH HOH Z . 
KB 13 HOH 1182 1184 1184 HOH HOH Z . 
KB 13 HOH 1183 1185 1185 HOH HOH Z . 
KB 13 HOH 1184 1186 1186 HOH HOH Z . 
KB 13 HOH 1185 1187 1187 HOH HOH Z . 
KB 13 HOH 1186 1188 1188 HOH HOH Z . 
KB 13 HOH 1187 1189 1189 HOH HOH Z . 
KB 13 HOH 1188 1190 1190 HOH HOH Z . 
KB 13 HOH 1189 1191 1191 HOH HOH Z . 
KB 13 HOH 1190 1192 1192 HOH HOH Z . 
KB 13 HOH 1191 1193 1193 HOH HOH Z . 
KB 13 HOH 1192 1194 1194 HOH HOH Z . 
KB 13 HOH 1193 1195 1195 HOH HOH Z . 
KB 13 HOH 1194 1196 1196 HOH HOH Z . 
KB 13 HOH 1195 1197 1197 HOH HOH Z . 
KB 13 HOH 1196 1198 1198 HOH HOH Z . 
KB 13 HOH 1197 1199 1199 HOH HOH Z . 
KB 13 HOH 1198 1200 1200 HOH HOH Z . 
KB 13 HOH 1199 1201 1201 HOH HOH Z . 
KB 13 HOH 1200 1202 1202 HOH HOH Z . 
KB 13 HOH 1201 1203 1203 HOH HOH Z . 
KB 13 HOH 1202 1204 1204 HOH HOH Z . 
KB 13 HOH 1203 1205 1205 HOH HOH Z . 
KB 13 HOH 1204 1206 1206 HOH HOH Z . 
KB 13 HOH 1205 1207 1207 HOH HOH Z . 
KB 13 HOH 1206 1208 1208 HOH HOH Z . 
KB 13 HOH 1207 1209 1209 HOH HOH Z . 
KB 13 HOH 1208 1210 1210 HOH HOH Z . 
KB 13 HOH 1209 1211 1211 HOH HOH Z . 
KB 13 HOH 1210 1212 1212 HOH HOH Z . 
KB 13 HOH 1211 1213 1213 HOH HOH Z . 
KB 13 HOH 1212 1214 1214 HOH HOH Z . 
KB 13 HOH 1213 1215 1215 HOH HOH Z . 
KB 13 HOH 1214 1216 1216 HOH HOH Z . 
KB 13 HOH 1215 1217 1217 HOH HOH Z . 
KB 13 HOH 1216 1218 1218 HOH HOH Z . 
KB 13 HOH 1217 1219 1219 HOH HOH Z . 
KB 13 HOH 1218 1220 1220 HOH HOH Z . 
KB 13 HOH 1219 1221 1221 HOH HOH Z . 
KB 13 HOH 1220 1222 1222 HOH HOH Z . 
KB 13 HOH 1221 1223 1223 HOH HOH Z . 
KB 13 HOH 1222 1224 1224 HOH HOH Z . 
KB 13 HOH 1223 1225 1225 HOH HOH Z . 
KB 13 HOH 1224 1226 1226 HOH HOH Z . 
KB 13 HOH 1225 1227 1227 HOH HOH Z . 
KB 13 HOH 1226 1228 1228 HOH HOH Z . 
KB 13 HOH 1227 1229 1229 HOH HOH Z . 
KB 13 HOH 1228 1230 1230 HOH HOH Z . 
KB 13 HOH 1229 1231 1231 HOH HOH Z . 
KB 13 HOH 1230 1232 1232 HOH HOH Z . 
KB 13 HOH 1231 1233 1233 HOH HOH Z . 
KB 13 HOH 1232 1234 1234 HOH HOH Z . 
KB 13 HOH 1233 1235 1235 HOH HOH Z . 
KB 13 HOH 1234 1236 1236 HOH HOH Z . 
KB 13 HOH 1235 1237 1237 HOH HOH Z . 
KB 13 HOH 1236 1238 1238 HOH HOH Z . 
KB 13 HOH 1237 1239 1239 HOH HOH Z . 
KB 13 HOH 1238 1240 1240 HOH HOH Z . 
KB 13 HOH 1239 1241 1241 HOH HOH Z . 
KB 13 HOH 1240 1242 1242 HOH HOH Z . 
KB 13 HOH 1241 1243 1243 HOH HOH Z . 
KB 13 HOH 1242 1244 1244 HOH HOH Z . 
KB 13 HOH 1243 1245 1245 HOH HOH Z . 
KB 13 HOH 1244 1246 1246 HOH HOH Z . 
KB 13 HOH 1245 1247 1247 HOH HOH Z . 
KB 13 HOH 1246 1248 1248 HOH HOH Z . 
KB 13 HOH 1247 1249 1249 HOH HOH Z . 
KB 13 HOH 1248 1250 1250 HOH HOH Z . 
KB 13 HOH 1249 1251 1251 HOH HOH Z . 
KB 13 HOH 1250 1252 1252 HOH HOH Z . 
KB 13 HOH 1251 1253 1253 HOH HOH Z . 
KB 13 HOH 1252 1254 1254 HOH HOH Z . 
KB 13 HOH 1253 1255 1255 HOH HOH Z . 
KB 13 HOH 1254 1256 1256 HOH HOH Z . 
KB 13 HOH 1255 1257 1257 HOH HOH Z . 
KB 13 HOH 1256 1258 1258 HOH HOH Z . 
KB 13 HOH 1257 1259 1259 HOH HOH Z . 
KB 13 HOH 1258 1260 1260 HOH HOH Z . 
KB 13 HOH 1259 1261 1261 HOH HOH Z . 
KB 13 HOH 1260 1262 1262 HOH HOH Z . 
KB 13 HOH 1261 1263 1263 HOH HOH Z . 
KB 13 HOH 1262 1264 1264 HOH HOH Z . 
KB 13 HOH 1263 1265 1265 HOH HOH Z . 
KB 13 HOH 1264 1266 1266 HOH HOH Z . 
KB 13 HOH 1265 1267 1267 HOH HOH Z . 
KB 13 HOH 1266 1268 1268 HOH HOH Z . 
KB 13 HOH 1267 1269 1269 HOH HOH Z . 
KB 13 HOH 1268 1270 1270 HOH HOH Z . 
KB 13 HOH 1269 1271 1271 HOH HOH Z . 
KB 13 HOH 1270 1272 1272 HOH HOH Z . 
KB 13 HOH 1271 1273 1273 HOH HOH Z . 
KB 13 HOH 1272 1274 1274 HOH HOH Z . 
KB 13 HOH 1273 1275 1275 HOH HOH Z . 
KB 13 HOH 1274 1276 1276 HOH HOH Z . 
KB 13 HOH 1275 1277 1277 HOH HOH Z . 
KB 13 HOH 1276 1278 1278 HOH HOH Z . 
KB 13 HOH 1277 1279 1279 HOH HOH Z . 
KB 13 HOH 1278 1280 1280 HOH HOH Z . 
KB 13 HOH 1279 1281 1281 HOH HOH Z . 
KB 13 HOH 1280 1282 1282 HOH HOH Z . 
KB 13 HOH 1281 1283 1283 HOH HOH Z . 
KB 13 HOH 1282 1284 1284 HOH HOH Z . 
KB 13 HOH 1283 1285 1285 HOH HOH Z . 
KB 13 HOH 1284 1286 1286 HOH HOH Z . 
KB 13 HOH 1285 1287 1287 HOH HOH Z . 
KB 13 HOH 1286 1288 1288 HOH HOH Z . 
KB 13 HOH 1287 1289 1289 HOH HOH Z . 
KB 13 HOH 1288 1290 1290 HOH HOH Z . 
KB 13 HOH 1289 1291 1291 HOH HOH Z . 
KB 13 HOH 1290 1292 1292 HOH HOH Z . 
KB 13 HOH 1291 1293 1293 HOH HOH Z . 
KB 13 HOH 1292 1294 1294 HOH HOH Z . 
KB 13 HOH 1293 1295 1295 HOH HOH Z . 
KB 13 HOH 1294 1296 1296 HOH HOH Z . 
KB 13 HOH 1295 1297 1297 HOH HOH Z . 
KB 13 HOH 1296 1298 1298 HOH HOH Z . 
KB 13 HOH 1297 1299 1299 HOH HOH Z . 
KB 13 HOH 1298 1300 1300 HOH HOH Z . 
KB 13 HOH 1299 1301 1301 HOH HOH Z . 
KB 13 HOH 1300 1302 1302 HOH HOH Z . 
KB 13 HOH 1301 1303 1303 HOH HOH Z . 
KB 13 HOH 1302 1304 1304 HOH HOH Z . 
KB 13 HOH 1303 1305 1305 HOH HOH Z . 
KB 13 HOH 1304 1306 1306 HOH HOH Z . 
KB 13 HOH 1305 1307 1307 HOH HOH Z . 
KB 13 HOH 1306 1308 1308 HOH HOH Z . 
KB 13 HOH 1307 1309 1309 HOH HOH Z . 
KB 13 HOH 1308 1310 1310 HOH HOH Z . 
KB 13 HOH 1309 1311 1311 HOH HOH Z . 
KB 13 HOH 1310 1312 1312 HOH HOH Z . 
KB 13 HOH 1311 1313 1313 HOH HOH Z . 
KB 13 HOH 1312 1314 1314 HOH HOH Z . 
KB 13 HOH 1313 1315 1315 HOH HOH Z . 
KB 13 HOH 1314 1316 1316 HOH HOH Z . 
KB 13 HOH 1315 1317 1317 HOH HOH Z . 
KB 13 HOH 1316 1318 1318 HOH HOH Z . 
KB 13 HOH 1317 1319 1319 HOH HOH Z . 
KB 13 HOH 1318 1320 1320 HOH HOH Z . 
KB 13 HOH 1319 1321 1321 HOH HOH Z . 
KB 13 HOH 1320 1322 1322 HOH HOH Z . 
KB 13 HOH 1321 1323 1323 HOH HOH Z . 
KB 13 HOH 1322 1324 1324 HOH HOH Z . 
KB 13 HOH 1323 1325 1325 HOH HOH Z . 
KB 13 HOH 1324 1326 1326 HOH HOH Z . 
KB 13 HOH 1325 1327 1327 HOH HOH Z . 
KB 13 HOH 1326 1328 1328 HOH HOH Z . 
KB 13 HOH 1327 1329 1329 HOH HOH Z . 
KB 13 HOH 1328 1330 1330 HOH HOH Z . 
KB 13 HOH 1329 1331 1331 HOH HOH Z . 
KB 13 HOH 1330 1332 1332 HOH HOH Z . 
KB 13 HOH 1331 1333 1333 HOH HOH Z . 
KB 13 HOH 1332 1334 1334 HOH HOH Z . 
KB 13 HOH 1333 1335 1335 HOH HOH Z . 
KB 13 HOH 1334 1336 1336 HOH HOH Z . 
KB 13 HOH 1335 1337 1337 HOH HOH Z . 
KB 13 HOH 1336 1338 1338 HOH HOH Z . 
KB 13 HOH 1337 1339 1339 HOH HOH Z . 
KB 13 HOH 1338 1340 1340 HOH HOH Z . 
KB 13 HOH 1339 1341 1341 HOH HOH Z . 
KB 13 HOH 1340 1342 1342 HOH HOH Z . 
KB 13 HOH 1341 1343 1343 HOH HOH Z . 
KB 13 HOH 1342 1344 1344 HOH HOH Z . 
KB 13 HOH 1343 1345 1345 HOH HOH Z . 
KB 13 HOH 1344 1346 1346 HOH HOH Z . 
KB 13 HOH 1345 1347 1347 HOH HOH Z . 
KB 13 HOH 1346 1348 1348 HOH HOH Z . 
KB 13 HOH 1347 1349 1349 HOH HOH Z . 
KB 13 HOH 1348 1350 1350 HOH HOH Z . 
KB 13 HOH 1349 1351 1351 HOH HOH Z . 
KB 13 HOH 1350 1352 1352 HOH HOH Z . 
KB 13 HOH 1351 1353 1353 HOH HOH Z . 
KB 13 HOH 1352 1354 1354 HOH HOH Z . 
KB 13 HOH 1353 1355 1355 HOH HOH Z . 
KB 13 HOH 1354 1356 1356 HOH HOH Z . 
KB 13 HOH 1355 1357 1357 HOH HOH Z . 
KB 13 HOH 1356 1358 1358 HOH HOH Z . 
KB 13 HOH 1357 1359 1359 HOH HOH Z . 
KB 13 HOH 1358 1360 1360 HOH HOH Z . 
KB 13 HOH 1359 1361 1361 HOH HOH Z . 
KB 13 HOH 1360 1362 1362 HOH HOH Z . 
KB 13 HOH 1361 1363 1363 HOH HOH Z . 
KB 13 HOH 1362 1364 1364 HOH HOH Z . 
KB 13 HOH 1363 1365 1365 HOH HOH Z . 
KB 13 HOH 1364 1366 1366 HOH HOH Z . 
KB 13 HOH 1365 1367 1367 HOH HOH Z . 
KB 13 HOH 1366 1368 1368 HOH HOH Z . 
KB 13 HOH 1367 1369 1369 HOH HOH Z . 
KB 13 HOH 1368 1370 1370 HOH HOH Z . 
KB 13 HOH 1369 1371 1371 HOH HOH Z . 
KB 13 HOH 1370 1372 1372 HOH HOH Z . 
KB 13 HOH 1371 1373 1373 HOH HOH Z . 
KB 13 HOH 1372 1374 1374 HOH HOH Z . 
KB 13 HOH 1373 1375 1375 HOH HOH Z . 
KB 13 HOH 1374 1376 1376 HOH HOH Z . 
KB 13 HOH 1375 1377 1377 HOH HOH Z . 
KB 13 HOH 1376 1378 1378 HOH HOH Z . 
KB 13 HOH 1377 1379 1379 HOH HOH Z . 
KB 13 HOH 1378 1380 1380 HOH HOH Z . 
KB 13 HOH 1379 1381 1381 HOH HOH Z . 
KB 13 HOH 1380 1382 1382 HOH HOH Z . 
KB 13 HOH 1381 1383 1383 HOH HOH Z . 
KB 13 HOH 1382 1384 1384 HOH HOH Z . 
KB 13 HOH 1383 1385 1385 HOH HOH Z . 
KB 13 HOH 1384 1386 1386 HOH HOH Z . 
KB 13 HOH 1385 1387 1387 HOH HOH Z . 
KB 13 HOH 1386 1388 1388 HOH HOH Z . 
KB 13 HOH 1387 1389 1389 HOH HOH Z . 
KB 13 HOH 1388 1390 1390 HOH HOH Z . 
KB 13 HOH 1389 1391 1391 HOH HOH Z . 
KB 13 HOH 1390 1392 1392 HOH HOH Z . 
KB 13 HOH 1391 1393 1393 HOH HOH Z . 
KB 13 HOH 1392 1394 1394 HOH HOH Z . 
KB 13 HOH 1393 1395 1395 HOH HOH Z . 
KB 13 HOH 1394 1396 1396 HOH HOH Z . 
KB 13 HOH 1395 1397 1397 HOH HOH Z . 
KB 13 HOH 1396 1398 1398 HOH HOH Z . 
KB 13 HOH 1397 1399 1399 HOH HOH Z . 
KB 13 HOH 1398 1400 1400 HOH HOH Z . 
KB 13 HOH 1399 1401 1401 HOH HOH Z . 
KB 13 HOH 1400 1402 1402 HOH HOH Z . 
KB 13 HOH 1401 1403 1403 HOH HOH Z . 
KB 13 HOH 1402 1404 1404 HOH HOH Z . 
KB 13 HOH 1403 1405 1405 HOH HOH Z . 
KB 13 HOH 1404 1406 1406 HOH HOH Z . 
KB 13 HOH 1405 1407 1407 HOH HOH Z . 
KB 13 HOH 1406 1408 1408 HOH HOH Z . 
KB 13 HOH 1407 1409 1409 HOH HOH Z . 
KB 13 HOH 1408 1410 1410 HOH HOH Z . 
KB 13 HOH 1409 1411 1411 HOH HOH Z . 
KB 13 HOH 1410 1412 1412 HOH HOH Z . 
KB 13 HOH 1411 1413 1413 HOH HOH Z . 
KB 13 HOH 1412 1414 1414 HOH HOH Z . 
KB 13 HOH 1413 1415 1415 HOH HOH Z . 
KB 13 HOH 1414 1416 1416 HOH HOH Z . 
KB 13 HOH 1415 1417 1417 HOH HOH Z . 
KB 13 HOH 1416 1418 1418 HOH HOH Z . 
KB 13 HOH 1417 1419 1419 HOH HOH Z . 
KB 13 HOH 1418 1420 1420 HOH HOH Z . 
KB 13 HOH 1419 1421 1421 HOH HOH Z . 
KB 13 HOH 1420 1422 1422 HOH HOH Z . 
KB 13 HOH 1421 1423 1423 HOH HOH Z . 
KB 13 HOH 1422 1424 1424 HOH HOH Z . 
KB 13 HOH 1423 1425 1425 HOH HOH Z . 
KB 13 HOH 1424 1426 1426 HOH HOH Z . 
KB 13 HOH 1425 1427 1427 HOH HOH Z . 
KB 13 HOH 1426 1428 1428 HOH HOH Z . 
KB 13 HOH 1427 1429 1429 HOH HOH Z . 
KB 13 HOH 1428 1430 1430 HOH HOH Z . 
KB 13 HOH 1429 1431 1431 HOH HOH Z . 
KB 13 HOH 1430 1432 1432 HOH HOH Z . 
KB 13 HOH 1431 1433 1433 HOH HOH Z . 
KB 13 HOH 1432 1434 1434 HOH HOH Z . 
KB 13 HOH 1433 1435 1435 HOH HOH Z . 
KB 13 HOH 1434 1436 1436 HOH HOH Z . 
KB 13 HOH 1435 1437 1437 HOH HOH Z . 
KB 13 HOH 1436 1438 1438 HOH HOH Z . 
KB 13 HOH 1437 1439 1439 HOH HOH Z . 
KB 13 HOH 1438 1440 1440 HOH HOH Z . 
KB 13 HOH 1439 1441 1441 HOH HOH Z . 
KB 13 HOH 1440 1442 1442 HOH HOH Z . 
KB 13 HOH 1441 1443 1443 HOH HOH Z . 
KB 13 HOH 1442 1444 1444 HOH HOH Z . 
KB 13 HOH 1443 1445 1445 HOH HOH Z . 
KB 13 HOH 1444 1446 1446 HOH HOH Z . 
KB 13 HOH 1445 1447 1447 HOH HOH Z . 
KB 13 HOH 1446 1448 1448 HOH HOH Z . 
KB 13 HOH 1447 1449 1449 HOH HOH Z . 
KB 13 HOH 1448 1450 1450 HOH HOH Z . 
KB 13 HOH 1449 1451 1451 HOH HOH Z . 
KB 13 HOH 1450 1452 1452 HOH HOH Z . 
KB 13 HOH 1451 1453 1453 HOH HOH Z . 
KB 13 HOH 1452 1454 1454 HOH HOH Z . 
KB 13 HOH 1453 1455 1455 HOH HOH Z . 
KB 13 HOH 1454 1456 1456 HOH HOH Z . 
KB 13 HOH 1455 1457 1457 HOH HOH Z . 
KB 13 HOH 1456 1458 1458 HOH HOH Z . 
KB 13 HOH 1457 1459 1459 HOH HOH Z . 
KB 13 HOH 1458 1460 1460 HOH HOH Z . 
KB 13 HOH 1459 1461 1461 HOH HOH Z . 
KB 13 HOH 1460 1462 1462 HOH HOH Z . 
KB 13 HOH 1461 1463 1463 HOH HOH Z . 
KB 13 HOH 1462 1464 1464 HOH HOH Z . 
KB 13 HOH 1463 1465 1465 HOH HOH Z . 
KB 13 HOH 1464 1466 1466 HOH HOH Z . 
KB 13 HOH 1465 1467 1467 HOH HOH Z . 
KB 13 HOH 1466 1468 1468 HOH HOH Z . 
KB 13 HOH 1467 1469 1469 HOH HOH Z . 
KB 13 HOH 1468 1470 1470 HOH HOH Z . 
KB 13 HOH 1469 1471 1471 HOH HOH Z . 
KB 13 HOH 1470 1472 1472 HOH HOH Z . 
KB 13 HOH 1471 1473 1473 HOH HOH Z . 
KB 13 HOH 1472 1474 1474 HOH HOH Z . 
KB 13 HOH 1473 1475 1475 HOH HOH Z . 
KB 13 HOH 1474 1476 1476 HOH HOH Z . 
KB 13 HOH 1475 1477 1477 HOH HOH Z . 
KB 13 HOH 1476 1478 1478 HOH HOH Z . 
KB 13 HOH 1477 1479 1479 HOH HOH Z . 
KB 13 HOH 1478 1480 1480 HOH HOH Z . 
KB 13 HOH 1479 1481 1481 HOH HOH Z . 
KB 13 HOH 1480 1482 1482 HOH HOH Z . 
KB 13 HOH 1481 1483 1483 HOH HOH Z . 
KB 13 HOH 1482 1484 1484 HOH HOH Z . 
KB 13 HOH 1483 1485 1485 HOH HOH Z . 
KB 13 HOH 1484 1486 1486 HOH HOH Z . 
KB 13 HOH 1485 1487 1487 HOH HOH Z . 
KB 13 HOH 1486 1488 1488 HOH HOH Z . 
KB 13 HOH 1487 1489 1489 HOH HOH Z . 
KB 13 HOH 1488 1490 1490 HOH HOH Z . 
KB 13 HOH 1489 1491 1491 HOH HOH Z . 
KB 13 HOH 1490 1492 1492 HOH HOH Z . 
KB 13 HOH 1491 1493 1493 HOH HOH Z . 
KB 13 HOH 1492 1494 1494 HOH HOH Z . 
KB 13 HOH 1493 1495 1495 HOH HOH Z . 
KB 13 HOH 1494 1496 1496 HOH HOH Z . 
KB 13 HOH 1495 1497 1497 HOH HOH Z . 
KB 13 HOH 1496 1498 1498 HOH HOH Z . 
KB 13 HOH 1497 1499 1499 HOH HOH Z . 
KB 13 HOH 1498 1500 1500 HOH HOH Z . 
KB 13 HOH 1499 1501 1501 HOH HOH Z . 
KB 13 HOH 1500 1502 1502 HOH HOH Z . 
KB 13 HOH 1501 1503 1503 HOH HOH Z . 
KB 13 HOH 1502 1504 1504 HOH HOH Z . 
KB 13 HOH 1503 1505 1505 HOH HOH Z . 
KB 13 HOH 1504 1506 1506 HOH HOH Z . 
KB 13 HOH 1505 1507 1507 HOH HOH Z . 
KB 13 HOH 1506 1508 1508 HOH HOH Z . 
KB 13 HOH 1507 1509 1509 HOH HOH Z . 
KB 13 HOH 1508 1510 1510 HOH HOH Z . 
KB 13 HOH 1509 1511 1511 HOH HOH Z . 
KB 13 HOH 1510 1512 1512 HOH HOH Z . 
KB 13 HOH 1511 1513 1513 HOH HOH Z . 
KB 13 HOH 1512 1514 1514 HOH HOH Z . 
KB 13 HOH 1513 1515 1515 HOH HOH Z . 
KB 13 HOH 1514 1516 1516 HOH HOH Z . 
KB 13 HOH 1515 1517 1517 HOH HOH Z . 
KB 13 HOH 1516 1518 1518 HOH HOH Z . 
KB 13 HOH 1517 1519 1519 HOH HOH Z . 
KB 13 HOH 1518 1520 1520 HOH HOH Z . 
KB 13 HOH 1519 1521 1521 HOH HOH Z . 
KB 13 HOH 1520 1522 1522 HOH HOH Z . 
KB 13 HOH 1521 1523 1523 HOH HOH Z . 
KB 13 HOH 1522 1524 1524 HOH HOH Z . 
KB 13 HOH 1523 1525 1525 HOH HOH Z . 
KB 13 HOH 1524 1526 1526 HOH HOH Z . 
KB 13 HOH 1525 1527 1527 HOH HOH Z . 
KB 13 HOH 1526 1528 1528 HOH HOH Z . 
KB 13 HOH 1527 1529 1529 HOH HOH Z . 
KB 13 HOH 1528 1530 1530 HOH HOH Z . 
KB 13 HOH 1529 1531 1531 HOH HOH Z . 
KB 13 HOH 1530 1532 1532 HOH HOH Z . 
KB 13 HOH 1531 1533 1533 HOH HOH Z . 
KB 13 HOH 1532 1534 1534 HOH HOH Z . 
KB 13 HOH 1533 1535 1535 HOH HOH Z . 
KB 13 HOH 1534 1536 1536 HOH HOH Z . 
KB 13 HOH 1535 1537 1537 HOH HOH Z . 
KB 13 HOH 1536 1538 1538 HOH HOH Z . 
KB 13 HOH 1537 1539 1539 HOH HOH Z . 
KB 13 HOH 1538 1540 1540 HOH HOH Z . 
KB 13 HOH 1539 1541 1541 HOH HOH Z . 
KB 13 HOH 1540 1542 1542 HOH HOH Z . 
KB 13 HOH 1541 1543 1543 HOH HOH Z . 
KB 13 HOH 1542 1544 1544 HOH HOH Z . 
KB 13 HOH 1543 1545 1545 HOH HOH Z . 
KB 13 HOH 1544 1546 1546 HOH HOH Z . 
KB 13 HOH 1545 1547 1547 HOH HOH Z . 
KB 13 HOH 1546 1548 1548 HOH HOH Z . 
KB 13 HOH 1547 1549 1549 HOH HOH Z . 
KB 13 HOH 1548 1550 1550 HOH HOH Z . 
KB 13 HOH 1549 1551 1551 HOH HOH Z . 
KB 13 HOH 1550 1552 1552 HOH HOH Z . 
KB 13 HOH 1551 1553 1553 HOH HOH Z . 
KB 13 HOH 1552 1554 1554 HOH HOH Z . 
KB 13 HOH 1553 1555 1555 HOH HOH Z . 
KB 13 HOH 1554 1556 1556 HOH HOH Z . 
KB 13 HOH 1555 1557 1557 HOH HOH Z . 
KB 13 HOH 1556 1558 1558 HOH HOH Z . 
KB 13 HOH 1557 1559 1559 HOH HOH Z . 
KB 13 HOH 1558 1560 1560 HOH HOH Z . 
KB 13 HOH 1559 1561 1561 HOH HOH Z . 
KB 13 HOH 1560 1562 1562 HOH HOH Z . 
KB 13 HOH 1561 1563 1563 HOH HOH Z . 
KB 13 HOH 1562 1564 1564 HOH HOH Z . 
KB 13 HOH 1563 1565 1565 HOH HOH Z . 
KB 13 HOH 1564 1566 1566 HOH HOH Z . 
KB 13 HOH 1565 1567 1567 HOH HOH Z . 
KB 13 HOH 1566 1568 1568 HOH HOH Z . 
KB 13 HOH 1567 1569 1569 HOH HOH Z . 
KB 13 HOH 1568 1570 1570 HOH HOH Z . 
KB 13 HOH 1569 1571 1571 HOH HOH Z . 
KB 13 HOH 1570 1572 1572 HOH HOH Z . 
KB 13 HOH 1571 1573 1573 HOH HOH Z . 
KB 13 HOH 1572 1574 1574 HOH HOH Z . 
KB 13 HOH 1573 1575 1575 HOH HOH Z . 
KB 13 HOH 1574 1576 1576 HOH HOH Z . 
KB 13 HOH 1575 1577 1577 HOH HOH Z . 
KB 13 HOH 1576 1578 1578 HOH HOH Z . 
KB 13 HOH 1577 1579 1579 HOH HOH Z . 
KB 13 HOH 1578 1580 1580 HOH HOH Z . 
KB 13 HOH 1579 1581 1581 HOH HOH Z . 
KB 13 HOH 1580 1582 1582 HOH HOH Z . 
KB 13 HOH 1581 1583 1583 HOH HOH Z . 
KB 13 HOH 1582 1584 1584 HOH HOH Z . 
KB 13 HOH 1583 1585 1585 HOH HOH Z . 
KB 13 HOH 1584 1586 1586 HOH HOH Z . 
KB 13 HOH 1585 1587 1587 HOH HOH Z . 
KB 13 HOH 1586 1588 1588 HOH HOH Z . 
KB 13 HOH 1587 1589 1589 HOH HOH Z . 
KB 13 HOH 1588 1590 1590 HOH HOH Z . 
KB 13 HOH 1589 1591 1591 HOH HOH Z . 
KB 13 HOH 1590 1592 1592 HOH HOH Z . 
KB 13 HOH 1591 1593 1593 HOH HOH Z . 
KB 13 HOH 1592 1594 1594 HOH HOH Z . 
KB 13 HOH 1593 1595 1595 HOH HOH Z . 
KB 13 HOH 1594 1596 1596 HOH HOH Z . 
KB 13 HOH 1595 1597 1597 HOH HOH Z . 
KB 13 HOH 1596 1598 1598 HOH HOH Z . 
KB 13 HOH 1597 1599 1599 HOH HOH Z . 
KB 13 HOH 1598 1600 1600 HOH HOH Z . 
KB 13 HOH 1599 1601 1601 HOH HOH Z . 
KB 13 HOH 1600 1602 1602 HOH HOH Z . 
KB 13 HOH 1601 1603 1603 HOH HOH Z . 
KB 13 HOH 1602 1604 1604 HOH HOH Z . 
KB 13 HOH 1603 1605 1605 HOH HOH Z . 
KB 13 HOH 1604 1606 1606 HOH HOH Z . 
KB 13 HOH 1605 1607 1607 HOH HOH Z . 
KB 13 HOH 1606 1608 1608 HOH HOH Z . 
KB 13 HOH 1607 1609 1609 HOH HOH Z . 
KB 13 HOH 1608 1610 1610 HOH HOH Z . 
KB 13 HOH 1609 1611 1611 HOH HOH Z . 
KB 13 HOH 1610 1612 1612 HOH HOH Z . 
KB 13 HOH 1611 1613 1613 HOH HOH Z . 
KB 13 HOH 1612 1614 1614 HOH HOH Z . 
KB 13 HOH 1613 1615 1615 HOH HOH Z . 
KB 13 HOH 1614 1616 1616 HOH HOH Z . 
KB 13 HOH 1615 1617 1617 HOH HOH Z . 
KB 13 HOH 1616 1618 1618 HOH HOH Z . 
KB 13 HOH 1617 1619 1619 HOH HOH Z . 
KB 13 HOH 1618 1620 1620 HOH HOH Z . 
KB 13 HOH 1619 1621 1621 HOH HOH Z . 
KB 13 HOH 1620 1622 1622 HOH HOH Z . 
KB 13 HOH 1621 1623 1623 HOH HOH Z . 
KB 13 HOH 1622 1624 1624 HOH HOH Z . 
KB 13 HOH 1623 1625 1625 HOH HOH Z . 
KB 13 HOH 1624 1626 1626 HOH HOH Z . 
KB 13 HOH 1625 1627 1627 HOH HOH Z . 
KB 13 HOH 1626 1628 1628 HOH HOH Z . 
KB 13 HOH 1627 1629 1629 HOH HOH Z . 
KB 13 HOH 1628 1630 1630 HOH HOH Z . 
KB 13 HOH 1629 1631 1631 HOH HOH Z . 
KB 13 HOH 1630 1632 1632 HOH HOH Z . 
KB 13 HOH 1631 1633 1633 HOH HOH Z . 
KB 13 HOH 1632 1634 1634 HOH HOH Z . 
KB 13 HOH 1633 1635 1635 HOH HOH Z . 
KB 13 HOH 1634 1636 1636 HOH HOH Z . 
KB 13 HOH 1635 1637 1637 HOH HOH Z . 
KB 13 HOH 1636 1638 1638 HOH HOH Z . 
KB 13 HOH 1637 1639 1639 HOH HOH Z . 
KB 13 HOH 1638 1640 1640 HOH HOH Z . 
KB 13 HOH 1639 1641 1641 HOH HOH Z . 
KB 13 HOH 1640 1642 1642 HOH HOH Z . 
KB 13 HOH 1641 1643 1643 HOH HOH Z . 
KB 13 HOH 1642 1644 1644 HOH HOH Z . 
KB 13 HOH 1643 1645 1645 HOH HOH Z . 
KB 13 HOH 1644 1646 1646 HOH HOH Z . 
KB 13 HOH 1645 1647 1647 HOH HOH Z . 
KB 13 HOH 1646 1648 1648 HOH HOH Z . 
KB 13 HOH 1647 1649 1649 HOH HOH Z . 
KB 13 HOH 1648 1650 1650 HOH HOH Z . 
KB 13 HOH 1649 1651 1651 HOH HOH Z . 
KB 13 HOH 1650 1652 1652 HOH HOH Z . 
KB 13 HOH 1651 1653 1653 HOH HOH Z . 
KB 13 HOH 1652 1654 1654 HOH HOH Z . 
KB 13 HOH 1653 1655 1655 HOH HOH Z . 
KB 13 HOH 1654 1656 1656 HOH HOH Z . 
KB 13 HOH 1655 1657 1657 HOH HOH Z . 
KB 13 HOH 1656 1658 1658 HOH HOH Z . 
KB 13 HOH 1657 1659 1659 HOH HOH Z . 
KB 13 HOH 1658 1660 1660 HOH HOH Z . 
KB 13 HOH 1659 1661 1661 HOH HOH Z . 
KB 13 HOH 1660 1662 1662 HOH HOH Z . 
KB 13 HOH 1661 1663 1663 HOH HOH Z . 
KB 13 HOH 1662 1664 1664 HOH HOH Z . 
KB 13 HOH 1663 1665 1665 HOH HOH Z . 
KB 13 HOH 1664 1666 1666 HOH HOH Z . 
KB 13 HOH 1665 1667 1667 HOH HOH Z . 
KB 13 HOH 1666 1668 1668 HOH HOH Z . 
KB 13 HOH 1667 1669 1669 HOH HOH Z . 
KB 13 HOH 1668 1670 1670 HOH HOH Z . 
KB 13 HOH 1669 1671 1671 HOH HOH Z . 
KB 13 HOH 1670 1672 1672 HOH HOH Z . 
KB 13 HOH 1671 1673 1673 HOH HOH Z . 
KB 13 HOH 1672 1674 1674 HOH HOH Z . 
KB 13 HOH 1673 1675 1675 HOH HOH Z . 
KB 13 HOH 1674 1676 1676 HOH HOH Z . 
KB 13 HOH 1675 1677 1677 HOH HOH Z . 
KB 13 HOH 1676 1678 1678 HOH HOH Z . 
KB 13 HOH 1677 1679 1679 HOH HOH Z . 
KB 13 HOH 1678 1680 1680 HOH HOH Z . 
KB 13 HOH 1679 1681 1681 HOH HOH Z . 
KB 13 HOH 1680 1682 1682 HOH HOH Z . 
KB 13 HOH 1681 1683 1683 HOH HOH Z . 
KB 13 HOH 1682 1684 1684 HOH HOH Z . 
KB 13 HOH 1683 1685 1685 HOH HOH Z . 
KB 13 HOH 1684 1686 1686 HOH HOH Z . 
KB 13 HOH 1685 1687 1687 HOH HOH Z . 
KB 13 HOH 1686 1688 1688 HOH HOH Z . 
KB 13 HOH 1687 1689 1689 HOH HOH Z . 
KB 13 HOH 1688 1690 1690 HOH HOH Z . 
KB 13 HOH 1689 1691 1691 HOH HOH Z . 
KB 13 HOH 1690 1692 1692 HOH HOH Z . 
KB 13 HOH 1691 1693 1693 HOH HOH Z . 
KB 13 HOH 1692 1694 1694 HOH HOH Z . 
KB 13 HOH 1693 1695 1695 HOH HOH Z . 
KB 13 HOH 1694 1696 1696 HOH HOH Z . 
KB 13 HOH 1695 1697 1697 HOH HOH Z . 
KB 13 HOH 1696 1698 1698 HOH HOH Z . 
KB 13 HOH 1697 1699 1699 HOH HOH Z . 
KB 13 HOH 1698 1700 1700 HOH HOH Z . 
KB 13 HOH 1699 1701 1701 HOH HOH Z . 
KB 13 HOH 1700 1702 1702 HOH HOH Z . 
KB 13 HOH 1701 1703 1703 HOH HOH Z . 
KB 13 HOH 1702 1704 1704 HOH HOH Z . 
KB 13 HOH 1703 1705 1705 HOH HOH Z . 
KB 13 HOH 1704 1706 1706 HOH HOH Z . 
KB 13 HOH 1705 1707 1707 HOH HOH Z . 
KB 13 HOH 1706 1708 1708 HOH HOH Z . 
KB 13 HOH 1707 1709 1709 HOH HOH Z . 
KB 13 HOH 1708 1710 1710 HOH HOH Z . 
KB 13 HOH 1709 1711 1711 HOH HOH Z . 
KB 13 HOH 1710 1712 1712 HOH HOH Z . 
KB 13 HOH 1711 1713 1713 HOH HOH Z . 
KB 13 HOH 1712 1714 1714 HOH HOH Z . 
KB 13 HOH 1713 1715 1715 HOH HOH Z . 
KB 13 HOH 1714 1716 1716 HOH HOH Z . 
KB 13 HOH 1715 1717 1717 HOH HOH Z . 
KB 13 HOH 1716 1718 1718 HOH HOH Z . 
KB 13 HOH 1717 1719 1719 HOH HOH Z . 
KB 13 HOH 1718 1720 1720 HOH HOH Z . 
KB 13 HOH 1719 1721 1721 HOH HOH Z . 
KB 13 HOH 1720 1722 1722 HOH HOH Z . 
KB 13 HOH 1721 1723 1723 HOH HOH Z . 
KB 13 HOH 1722 1724 1724 HOH HOH Z . 
KB 13 HOH 1723 1725 1725 HOH HOH Z . 
KB 13 HOH 1724 1726 1726 HOH HOH Z . 
KB 13 HOH 1725 1727 1727 HOH HOH Z . 
KB 13 HOH 1726 1728 1728 HOH HOH Z . 
KB 13 HOH 1727 1729 1729 HOH HOH Z . 
KB 13 HOH 1728 1730 1730 HOH HOH Z . 
KB 13 HOH 1729 1731 1731 HOH HOH Z . 
KB 13 HOH 1730 1732 1732 HOH HOH Z . 
KB 13 HOH 1731 1733 1733 HOH HOH Z . 
KB 13 HOH 1732 1734 1734 HOH HOH Z . 
KB 13 HOH 1733 1735 1735 HOH HOH Z . 
KB 13 HOH 1734 1736 1736 HOH HOH Z . 
KB 13 HOH 1735 1737 1737 HOH HOH Z . 
KB 13 HOH 1736 1738 1738 HOH HOH Z . 
KB 13 HOH 1737 1739 1739 HOH HOH Z . 
KB 13 HOH 1738 1740 1740 HOH HOH Z . 
KB 13 HOH 1739 1741 1741 HOH HOH Z . 
KB 13 HOH 1740 1742 1742 HOH HOH Z . 
KB 13 HOH 1741 1743 1743 HOH HOH Z . 
KB 13 HOH 1742 1744 1744 HOH HOH Z . 
KB 13 HOH 1743 1745 1745 HOH HOH Z . 
KB 13 HOH 1744 1746 1746 HOH HOH Z . 
KB 13 HOH 1745 1747 1747 HOH HOH Z . 
KB 13 HOH 1746 1748 1748 HOH HOH Z . 
KB 13 HOH 1747 1749 1749 HOH HOH Z . 
KB 13 HOH 1748 1750 1750 HOH HOH Z . 
KB 13 HOH 1749 1751 1751 HOH HOH Z . 
KB 13 HOH 1750 1752 1752 HOH HOH Z . 
KB 13 HOH 1751 1753 1753 HOH HOH Z . 
KB 13 HOH 1752 1754 1754 HOH HOH Z . 
KB 13 HOH 1753 1755 1755 HOH HOH Z . 
KB 13 HOH 1754 1756 1756 HOH HOH Z . 
KB 13 HOH 1755 1757 1757 HOH HOH Z . 
KB 13 HOH 1756 1758 1758 HOH HOH Z . 
KB 13 HOH 1757 1759 1759 HOH HOH Z . 
KB 13 HOH 1758 1760 1760 HOH HOH Z . 
KB 13 HOH 1759 1761 1761 HOH HOH Z . 
KB 13 HOH 1760 1762 1762 HOH HOH Z . 
KB 13 HOH 1761 1763 1763 HOH HOH Z . 
KB 13 HOH 1762 1764 1764 HOH HOH Z . 
KB 13 HOH 1763 1765 1765 HOH HOH Z . 
KB 13 HOH 1764 1766 1766 HOH HOH Z . 
KB 13 HOH 1765 1767 1767 HOH HOH Z . 
KB 13 HOH 1766 1768 1768 HOH HOH Z . 
KB 13 HOH 1767 1769 1769 HOH HOH Z . 
KB 13 HOH 1768 1770 1770 HOH HOH Z . 
KB 13 HOH 1769 1771 1771 HOH HOH Z . 
KB 13 HOH 1770 1772 1772 HOH HOH Z . 
KB 13 HOH 1771 1773 1773 HOH HOH Z . 
KB 13 HOH 1772 1774 1774 HOH HOH Z . 
KB 13 HOH 1773 1775 1775 HOH HOH Z . 
KB 13 HOH 1774 1776 1776 HOH HOH Z . 
KB 13 HOH 1775 1777 1777 HOH HOH Z . 
KB 13 HOH 1776 1778 1778 HOH HOH Z . 
KB 13 HOH 1777 1779 1779 HOH HOH Z . 
KB 13 HOH 1778 1780 1780 HOH HOH Z . 
KB 13 HOH 1779 1781 1781 HOH HOH Z . 
KB 13 HOH 1780 1782 1782 HOH HOH Z . 
KB 13 HOH 1781 1783 1783 HOH HOH Z . 
KB 13 HOH 1782 1784 1784 HOH HOH Z . 
KB 13 HOH 1783 1785 1785 HOH HOH Z . 
KB 13 HOH 1784 1786 1786 HOH HOH Z . 
KB 13 HOH 1785 1787 1787 HOH HOH Z . 
KB 13 HOH 1786 1788 1788 HOH HOH Z . 
KB 13 HOH 1787 1789 1789 HOH HOH Z . 
KB 13 HOH 1788 1790 1790 HOH HOH Z . 
KB 13 HOH 1789 1791 1791 HOH HOH Z . 
KB 13 HOH 1790 1792 1792 HOH HOH Z . 
KB 13 HOH 1791 1793 1793 HOH HOH Z . 
KB 13 HOH 1792 1794 1794 HOH HOH Z . 
KB 13 HOH 1793 1795 1795 HOH HOH Z . 
KB 13 HOH 1794 1796 1796 HOH HOH Z . 
KB 13 HOH 1795 1797 1797 HOH HOH Z . 
KB 13 HOH 1796 1798 1798 HOH HOH Z . 
KB 13 HOH 1797 1799 1799 HOH HOH Z . 
KB 13 HOH 1798 1800 1800 HOH HOH Z . 
KB 13 HOH 1799 1801 1801 HOH HOH Z . 
KB 13 HOH 1800 1802 1802 HOH HOH Z . 
KB 13 HOH 1801 1803 1803 HOH HOH Z . 
KB 13 HOH 1802 1804 1804 HOH HOH Z . 
KB 13 HOH 1803 1805 1805 HOH HOH Z . 
KB 13 HOH 1804 1806 1806 HOH HOH Z . 
KB 13 HOH 1805 1807 1807 HOH HOH Z . 
KB 13 HOH 1806 1808 1808 HOH HOH Z . 
KB 13 HOH 1807 1809 1809 HOH HOH Z . 
KB 13 HOH 1808 1810 1810 HOH HOH Z . 
KB 13 HOH 1809 1811 1811 HOH HOH Z . 
KB 13 HOH 1810 1812 1812 HOH HOH Z . 
KB 13 HOH 1811 1813 1813 HOH HOH Z . 
KB 13 HOH 1812 1814 1814 HOH HOH Z . 
KB 13 HOH 1813 1815 1815 HOH HOH Z . 
KB 13 HOH 1814 1816 1816 HOH HOH Z . 
KB 13 HOH 1815 1817 1817 HOH HOH Z . 
KB 13 HOH 1816 1818 1818 HOH HOH Z . 
KB 13 HOH 1817 1819 1819 HOH HOH Z . 
KB 13 HOH 1818 1820 1820 HOH HOH Z . 
KB 13 HOH 1819 1821 1821 HOH HOH Z . 
KB 13 HOH 1820 1822 1822 HOH HOH Z . 
KB 13 HOH 1821 1823 1823 HOH HOH Z . 
KB 13 HOH 1822 1824 1824 HOH HOH Z . 
KB 13 HOH 1823 1825 1825 HOH HOH Z . 
KB 13 HOH 1824 1826 1826 HOH HOH Z . 
KB 13 HOH 1825 1827 1827 HOH HOH Z . 
KB 13 HOH 1826 1828 1828 HOH HOH Z . 
KB 13 HOH 1827 1829 1829 HOH HOH Z . 
KB 13 HOH 1828 1830 1830 HOH HOH Z . 
KB 13 HOH 1829 1831 1831 HOH HOH Z . 
KB 13 HOH 1830 1832 1832 HOH HOH Z . 
KB 13 HOH 1831 1833 1833 HOH HOH Z . 
KB 13 HOH 1832 1834 1834 HOH HOH Z . 
KB 13 HOH 1833 1835 1835 HOH HOH Z . 
KB 13 HOH 1834 1836 1836 HOH HOH Z . 
KB 13 HOH 1835 1837 1837 HOH HOH Z . 
KB 13 HOH 1836 1838 1838 HOH HOH Z . 
KB 13 HOH 1837 1839 1839 HOH HOH Z . 
KB 13 HOH 1838 1840 1840 HOH HOH Z . 
KB 13 HOH 1839 1841 1841 HOH HOH Z . 
KB 13 HOH 1840 1842 1842 HOH HOH Z . 
KB 13 HOH 1841 1843 1843 HOH HOH Z . 
KB 13 HOH 1842 1844 1844 HOH HOH Z . 
KB 13 HOH 1843 1845 1845 HOH HOH Z . 
KB 13 HOH 1844 1846 1846 HOH HOH Z . 
KB 13 HOH 1845 1847 1847 HOH HOH Z . 
KB 13 HOH 1846 1848 1848 HOH HOH Z . 
KB 13 HOH 1847 1849 1849 HOH HOH Z . 
KB 13 HOH 1848 1850 1850 HOH HOH Z . 
KB 13 HOH 1849 1851 1851 HOH HOH Z . 
KB 13 HOH 1850 1852 1852 HOH HOH Z . 
KB 13 HOH 1851 1853 1853 HOH HOH Z . 
KB 13 HOH 1852 1854 1854 HOH HOH Z . 
KB 13 HOH 1853 1855 1855 HOH HOH Z . 
KB 13 HOH 1854 1856 1856 HOH HOH Z . 
KB 13 HOH 1855 1857 1857 HOH HOH Z . 
KB 13 HOH 1856 1858 1858 HOH HOH Z . 
KB 13 HOH 1857 1859 1859 HOH HOH Z . 
KB 13 HOH 1858 1860 1860 HOH HOH Z . 
KB 13 HOH 1859 1861 1861 HOH HOH Z . 
KB 13 HOH 1860 1862 1862 HOH HOH Z . 
KB 13 HOH 1861 1863 1863 HOH HOH Z . 
KB 13 HOH 1862 1864 1864 HOH HOH Z . 
KB 13 HOH 1863 1865 1865 HOH HOH Z . 
KB 13 HOH 1864 1866 1866 HOH HOH Z . 
KB 13 HOH 1865 1867 1867 HOH HOH Z . 
KB 13 HOH 1866 1868 1868 HOH HOH Z . 
KB 13 HOH 1867 1869 1869 HOH HOH Z . 
KB 13 HOH 1868 1870 1870 HOH HOH Z . 
KB 13 HOH 1869 1871 1871 HOH HOH Z . 
KB 13 HOH 1870 1872 1872 HOH HOH Z . 
KB 13 HOH 1871 1873 1873 HOH HOH Z . 
KB 13 HOH 1872 1874 1874 HOH HOH Z . 
KB 13 HOH 1873 1875 1875 HOH HOH Z . 
KB 13 HOH 1874 1876 1876 HOH HOH Z . 
KB 13 HOH 1875 1877 1877 HOH HOH Z . 
KB 13 HOH 1876 1878 1878 HOH HOH Z . 
KB 13 HOH 1877 1879 1879 HOH HOH Z . 
KB 13 HOH 1878 1880 1880 HOH HOH Z . 
KB 13 HOH 1879 1881 1881 HOH HOH Z . 
KB 13 HOH 1880 1882 1882 HOH HOH Z . 
KB 13 HOH 1881 1883 1883 HOH HOH Z . 
KB 13 HOH 1882 1884 1884 HOH HOH Z . 
KB 13 HOH 1883 1885 1885 HOH HOH Z . 
KB 13 HOH 1884 1886 1886 HOH HOH Z . 
KB 13 HOH 1885 1887 1887 HOH HOH Z . 
KB 13 HOH 1886 1888 1888 HOH HOH Z . 
KB 13 HOH 1887 1889 1889 HOH HOH Z . 
KB 13 HOH 1888 1890 1890 HOH HOH Z . 
KB 13 HOH 1889 1891 1891 HOH HOH Z . 
KB 13 HOH 1890 1892 1892 HOH HOH Z . 
KB 13 HOH 1891 1893 1893 HOH HOH Z . 
KB 13 HOH 1892 1894 1894 HOH HOH Z . 
KB 13 HOH 1893 1895 1895 HOH HOH Z . 
KB 13 HOH 1894 1896 1896 HOH HOH Z . 
KB 13 HOH 1895 1897 1897 HOH HOH Z . 
KB 13 HOH 1896 1898 1898 HOH HOH Z . 
KB 13 HOH 1897 1899 1899 HOH HOH Z . 
KB 13 HOH 1898 1900 1900 HOH HOH Z . 
KB 13 HOH 1899 1901 1901 HOH HOH Z . 
KB 13 HOH 1900 1902 1902 HOH HOH Z . 
KB 13 HOH 1901 1903 1903 HOH HOH Z . 
KB 13 HOH 1902 1904 1904 HOH HOH Z . 
KB 13 HOH 1903 1905 1905 HOH HOH Z . 
KB 13 HOH 1904 1906 1906 HOH HOH Z . 
KB 13 HOH 1905 1907 1907 HOH HOH Z . 
KB 13 HOH 1906 1908 1908 HOH HOH Z . 
KB 13 HOH 1907 1909 1909 HOH HOH Z . 
KB 13 HOH 1908 1910 1910 HOH HOH Z . 
KB 13 HOH 1909 1911 1911 HOH HOH Z . 
KB 13 HOH 1910 1912 1912 HOH HOH Z . 
KB 13 HOH 1911 1913 1913 HOH HOH Z . 
KB 13 HOH 1912 1914 1914 HOH HOH Z . 
KB 13 HOH 1913 1915 1915 HOH HOH Z . 
KB 13 HOH 1914 1916 1916 HOH HOH Z . 
KB 13 HOH 1915 1917 1917 HOH HOH Z . 
KB 13 HOH 1916 1918 1918 HOH HOH Z . 
KB 13 HOH 1917 1919 1919 HOH HOH Z . 
KB 13 HOH 1918 1920 1920 HOH HOH Z . 
KB 13 HOH 1919 1921 1921 HOH HOH Z . 
KB 13 HOH 1920 1922 1922 HOH HOH Z . 
KB 13 HOH 1921 1923 1923 HOH HOH Z . 
KB 13 HOH 1922 1924 1924 HOH HOH Z . 
KB 13 HOH 1923 1925 1925 HOH HOH Z . 
KB 13 HOH 1924 1926 1926 HOH HOH Z . 
KB 13 HOH 1925 1927 1927 HOH HOH Z . 
KB 13 HOH 1926 1928 1928 HOH HOH Z . 
KB 13 HOH 1927 1929 1929 HOH HOH Z . 
KB 13 HOH 1928 1930 1930 HOH HOH Z . 
KB 13 HOH 1929 1931 1931 HOH HOH Z . 
KB 13 HOH 1930 1932 1932 HOH HOH Z . 
KB 13 HOH 1931 1933 1933 HOH HOH Z . 
KB 13 HOH 1932 1934 1934 HOH HOH Z . 
KB 13 HOH 1933 1935 1935 HOH HOH Z . 
KB 13 HOH 1934 1936 1936 HOH HOH Z . 
KB 13 HOH 1935 1937 1937 HOH HOH Z . 
KB 13 HOH 1936 1938 1938 HOH HOH Z . 
KB 13 HOH 1937 1939 1939 HOH HOH Z . 
KB 13 HOH 1938 1940 1940 HOH HOH Z . 
KB 13 HOH 1939 1941 1941 HOH HOH Z . 
KB 13 HOH 1940 1942 1942 HOH HOH Z . 
KB 13 HOH 1941 1943 1943 HOH HOH Z . 
KB 13 HOH 1942 1944 1944 HOH HOH Z . 
KB 13 HOH 1943 1945 1945 HOH HOH Z . 
KB 13 HOH 1944 1946 1946 HOH HOH Z . 
KB 13 HOH 1945 1947 1947 HOH HOH Z . 
KB 13 HOH 1946 1948 1948 HOH HOH Z . 
KB 13 HOH 1947 1949 1949 HOH HOH Z . 
KB 13 HOH 1948 1950 1950 HOH HOH Z . 
KB 13 HOH 1949 1951 1951 HOH HOH Z . 
KB 13 HOH 1950 1952 1952 HOH HOH Z . 
KB 13 HOH 1951 1953 1953 HOH HOH Z . 
KB 13 HOH 1952 1954 1954 HOH HOH Z . 
KB 13 HOH 1953 1955 1955 HOH HOH Z . 
KB 13 HOH 1954 1956 1956 HOH HOH Z . 
KB 13 HOH 1955 1957 1957 HOH HOH Z . 
KB 13 HOH 1956 1958 1958 HOH HOH Z . 
KB 13 HOH 1957 1959 1959 HOH HOH Z . 
KB 13 HOH 1958 1960 1960 HOH HOH Z . 
KB 13 HOH 1959 1961 1961 HOH HOH Z . 
KB 13 HOH 1960 1962 1962 HOH HOH Z . 
KB 13 HOH 1961 1963 1963 HOH HOH Z . 
KB 13 HOH 1962 1964 1964 HOH HOH Z . 
KB 13 HOH 1963 1965 1965 HOH HOH Z . 
KB 13 HOH 1964 1966 1966 HOH HOH Z . 
KB 13 HOH 1965 1967 1967 HOH HOH Z . 
KB 13 HOH 1966 1968 1968 HOH HOH Z . 
KB 13 HOH 1967 1969 1969 HOH HOH Z . 
KB 13 HOH 1968 1970 1970 HOH HOH Z . 
KB 13 HOH 1969 1971 1971 HOH HOH Z . 
KB 13 HOH 1970 1972 1972 HOH HOH Z . 
KB 13 HOH 1971 1973 1973 HOH HOH Z . 
KB 13 HOH 1972 1974 1974 HOH HOH Z . 
KB 13 HOH 1973 1975 1975 HOH HOH Z . 
KB 13 HOH 1974 1976 1976 HOH HOH Z . 
KB 13 HOH 1975 1977 1977 HOH HOH Z . 
KB 13 HOH 1976 1978 1978 HOH HOH Z . 
KB 13 HOH 1977 1979 1979 HOH HOH Z . 
KB 13 HOH 1978 1980 1980 HOH HOH Z . 
KB 13 HOH 1979 1981 1981 HOH HOH Z . 
KB 13 HOH 1980 1982 1982 HOH HOH Z . 
KB 13 HOH 1981 1983 1983 HOH HOH Z . 
KB 13 HOH 1982 1984 1984 HOH HOH Z . 
KB 13 HOH 1983 1985 1985 HOH HOH Z . 
KB 13 HOH 1984 1986 1986 HOH HOH Z . 
KB 13 HOH 1985 1987 1987 HOH HOH Z . 
KB 13 HOH 1986 1988 1988 HOH HOH Z . 
KB 13 HOH 1987 1989 1989 HOH HOH Z . 
KB 13 HOH 1988 1990 1990 HOH HOH Z . 
KB 13 HOH 1989 1991 1991 HOH HOH Z . 
KB 13 HOH 1990 1992 1992 HOH HOH Z . 
KB 13 HOH 1991 1993 1993 HOH HOH Z . 
KB 13 HOH 1992 1994 1994 HOH HOH Z . 
KB 13 HOH 1993 1995 1995 HOH HOH Z . 
KB 13 HOH 1994 1996 1996 HOH HOH Z . 
KB 13 HOH 1995 1997 1997 HOH HOH Z . 
KB 13 HOH 1996 1998 1998 HOH HOH Z . 
KB 13 HOH 1997 1999 1999 HOH HOH Z . 
KB 13 HOH 1998 2000 2000 HOH HOH Z . 
KB 13 HOH 1999 2001 2001 HOH HOH Z . 
KB 13 HOH 2000 2002 2002 HOH HOH Z . 
KB 13 HOH 2001 2003 2003 HOH HOH Z . 
KB 13 HOH 2002 2004 2004 HOH HOH Z . 
KB 13 HOH 2003 2005 2005 HOH HOH Z . 
KB 13 HOH 2004 2006 2006 HOH HOH Z . 
KB 13 HOH 2005 2007 2007 HOH HOH Z . 
KB 13 HOH 2006 2008 2008 HOH HOH Z . 
KB 13 HOH 2007 2009 2009 HOH HOH Z . 
KB 13 HOH 2008 2010 2010 HOH HOH Z . 
KB 13 HOH 2009 2011 2011 HOH HOH Z . 
KB 13 HOH 2010 2012 2012 HOH HOH Z . 
KB 13 HOH 2011 2013 2013 HOH HOH Z . 
KB 13 HOH 2012 2014 2014 HOH HOH Z . 
KB 13 HOH 2013 2015 2015 HOH HOH Z . 
KB 13 HOH 2014 2016 2016 HOH HOH Z . 
KB 13 HOH 2015 2017 2017 HOH HOH Z . 
KB 13 HOH 2016 2018 2018 HOH HOH Z . 
KB 13 HOH 2017 2019 2019 HOH HOH Z . 
KB 13 HOH 2018 2020 2020 HOH HOH Z . 
KB 13 HOH 2019 2021 2021 HOH HOH Z . 
KB 13 HOH 2020 2022 2022 HOH HOH Z . 
KB 13 HOH 2021 2023 2023 HOH HOH Z . 
KB 13 HOH 2022 2024 2024 HOH HOH Z . 
KB 13 HOH 2023 2025 2025 HOH HOH Z . 
KB 13 HOH 2024 2026 2026 HOH HOH Z . 
KB 13 HOH 2025 2027 2027 HOH HOH Z . 
KB 13 HOH 2026 2028 2028 HOH HOH Z . 
KB 13 HOH 2027 2029 2029 HOH HOH Z . 
KB 13 HOH 2028 2030 2030 HOH HOH Z . 
KB 13 HOH 2029 2031 2031 HOH HOH Z . 
KB 13 HOH 2030 2032 2032 HOH HOH Z . 
KB 13 HOH 2031 2033 2033 HOH HOH Z . 
KB 13 HOH 2032 2034 2034 HOH HOH Z . 
KB 13 HOH 2033 2035 2035 HOH HOH Z . 
KB 13 HOH 2034 2036 2036 HOH HOH Z . 
KB 13 HOH 2035 2037 2037 HOH HOH Z . 
KB 13 HOH 2036 2038 2038 HOH HOH Z . 
KB 13 HOH 2037 2039 2039 HOH HOH Z . 
KB 13 HOH 2038 2040 2040 HOH HOH Z . 
KB 13 HOH 2039 2041 2041 HOH HOH Z . 
KB 13 HOH 2040 2042 2042 HOH HOH Z . 
KB 13 HOH 2041 2043 2043 HOH HOH Z . 
KB 13 HOH 2042 2044 2044 HOH HOH Z . 
KB 13 HOH 2043 2045 2045 HOH HOH Z . 
KB 13 HOH 2044 2046 2046 HOH HOH Z . 
KB 13 HOH 2045 2047 2047 HOH HOH Z . 
KB 13 HOH 2046 2048 2048 HOH HOH Z . 
KB 13 HOH 2047 2049 2049 HOH HOH Z . 
KB 13 HOH 2048 2050 2050 HOH HOH Z . 
KB 13 HOH 2049 2051 2051 HOH HOH Z . 
KB 13 HOH 2050 2052 2052 HOH HOH Z . 
KB 13 HOH 2051 2053 2053 HOH HOH Z . 
KB 13 HOH 2052 2054 2054 HOH HOH Z . 
KB 13 HOH 2053 2055 2055 HOH HOH Z . 
KB 13 HOH 2054 2056 2056 HOH HOH Z . 
KB 13 HOH 2055 2057 2057 HOH HOH Z . 
KB 13 HOH 2056 2058 2058 HOH HOH Z . 
KB 13 HOH 2057 2059 2059 HOH HOH Z . 
KB 13 HOH 2058 2060 2060 HOH HOH Z . 
KB 13 HOH 2059 2061 2061 HOH HOH Z . 
KB 13 HOH 2060 2062 2062 HOH HOH Z . 
KB 13 HOH 2061 2063 2063 HOH HOH Z . 
KB 13 HOH 2062 2064 2064 HOH HOH Z . 
KB 13 HOH 2063 2065 2065 HOH HOH Z . 
KB 13 HOH 2064 2066 2066 HOH HOH Z . 
KB 13 HOH 2065 2067 2067 HOH HOH Z . 
KB 13 HOH 2066 2068 2068 HOH HOH Z . 
KB 13 HOH 2067 2069 2069 HOH HOH Z . 
KB 13 HOH 2068 2070 2070 HOH HOH Z . 
KB 13 HOH 2069 2071 2071 HOH HOH Z . 
KB 13 HOH 2070 2072 2072 HOH HOH Z . 
KB 13 HOH 2071 2073 2073 HOH HOH Z . 
KB 13 HOH 2072 2074 2074 HOH HOH Z . 
KB 13 HOH 2073 2075 2075 HOH HOH Z . 
KB 13 HOH 2074 2076 2076 HOH HOH Z . 
KB 13 HOH 2075 2077 2077 HOH HOH Z . 
KB 13 HOH 2076 2078 2078 HOH HOH Z . 
KB 13 HOH 2077 2079 2079 HOH HOH Z . 
KB 13 HOH 2078 2080 2080 HOH HOH Z . 
KB 13 HOH 2079 2081 2081 HOH HOH Z . 
KB 13 HOH 2080 2082 2082 HOH HOH Z . 
KB 13 HOH 2081 2083 2083 HOH HOH Z . 
KB 13 HOH 2082 2084 2084 HOH HOH Z . 
KB 13 HOH 2083 2085 2085 HOH HOH Z . 
KB 13 HOH 2084 2086 2086 HOH HOH Z . 
KB 13 HOH 2085 2087 2087 HOH HOH Z . 
KB 13 HOH 2086 2088 2088 HOH HOH Z . 
KB 13 HOH 2087 2089 2089 HOH HOH Z . 
KB 13 HOH 2088 2090 2090 HOH HOH Z . 
KB 13 HOH 2089 2091 2091 HOH HOH Z . 
KB 13 HOH 2090 2092 2092 HOH HOH Z . 
KB 13 HOH 2091 2093 2093 HOH HOH Z . 
KB 13 HOH 2092 2094 2094 HOH HOH Z . 
KB 13 HOH 2093 2095 2095 HOH HOH Z . 
KB 13 HOH 2094 2096 2096 HOH HOH Z . 
KB 13 HOH 2095 2097 2097 HOH HOH Z . 
KB 13 HOH 2096 2098 2098 HOH HOH Z . 
KB 13 HOH 2097 2099 2099 HOH HOH Z . 
KB 13 HOH 2098 2100 2100 HOH HOH Z . 
KB 13 HOH 2099 2101 2101 HOH HOH Z . 
KB 13 HOH 2100 2102 2102 HOH HOH Z . 
KB 13 HOH 2101 2103 2103 HOH HOH Z . 
KB 13 HOH 2102 2104 2104 HOH HOH Z . 
KB 13 HOH 2103 2105 2105 HOH HOH Z . 
KB 13 HOH 2104 2106 2106 HOH HOH Z . 
KB 13 HOH 2105 2107 2107 HOH HOH Z . 
KB 13 HOH 2106 2108 2108 HOH HOH Z . 
KB 13 HOH 2107 2109 2109 HOH HOH Z . 
KB 13 HOH 2108 2110 2110 HOH HOH Z . 
KB 13 HOH 2109 2111 2111 HOH HOH Z . 
KB 13 HOH 2110 2112 2112 HOH HOH Z . 
KB 13 HOH 2111 2113 2113 HOH HOH Z . 
KB 13 HOH 2112 2114 2114 HOH HOH Z . 
KB 13 HOH 2113 2115 2115 HOH HOH Z . 
KB 13 HOH 2114 2116 2116 HOH HOH Z . 
KB 13 HOH 2115 2117 2117 HOH HOH Z . 
KB 13 HOH 2116 2118 2118 HOH HOH Z . 
KB 13 HOH 2117 2119 2119 HOH HOH Z . 
KB 13 HOH 2118 2120 2120 HOH HOH Z . 
KB 13 HOH 2119 2121 2121 HOH HOH Z . 
KB 13 HOH 2120 2122 2122 HOH HOH Z . 
KB 13 HOH 2121 2123 2123 HOH HOH Z . 
KB 13 HOH 2122 2124 2124 HOH HOH Z . 
KB 13 HOH 2123 2125 2125 HOH HOH Z . 
KB 13 HOH 2124 2126 2126 HOH HOH Z . 
KB 13 HOH 2125 2127 2127 HOH HOH Z . 
KB 13 HOH 2126 2128 2128 HOH HOH Z . 
KB 13 HOH 2127 2129 2129 HOH HOH Z . 
KB 13 HOH 2128 2130 2130 HOH HOH Z . 
KB 13 HOH 2129 2131 2131 HOH HOH Z . 
KB 13 HOH 2130 2132 2132 HOH HOH Z . 
KB 13 HOH 2131 2133 2133 HOH HOH Z . 
KB 13 HOH 2132 2134 2134 HOH HOH Z . 
KB 13 HOH 2133 2135 2135 HOH HOH Z . 
KB 13 HOH 2134 2136 2136 HOH HOH Z . 
KB 13 HOH 2135 2137 2137 HOH HOH Z . 
KB 13 HOH 2136 2138 2138 HOH HOH Z . 
KB 13 HOH 2137 2139 2139 HOH HOH Z . 
KB 13 HOH 2138 2140 2140 HOH HOH Z . 
KB 13 HOH 2139 2141 2141 HOH HOH Z . 
KB 13 HOH 2140 2142 2142 HOH HOH Z . 
KB 13 HOH 2141 2143 2143 HOH HOH Z . 
KB 13 HOH 2142 2144 2144 HOH HOH Z . 
KB 13 HOH 2143 2145 2145 HOH HOH Z . 
KB 13 HOH 2144 2146 2146 HOH HOH Z . 
KB 13 HOH 2145 2147 2147 HOH HOH Z . 
KB 13 HOH 2146 2148 2148 HOH HOH Z . 
KB 13 HOH 2147 2149 2149 HOH HOH Z . 
KB 13 HOH 2148 2150 2150 HOH HOH Z . 
KB 13 HOH 2149 2151 2151 HOH HOH Z . 
KB 13 HOH 2150 2152 2152 HOH HOH Z . 
KB 13 HOH 2151 2153 2153 HOH HOH Z . 
KB 13 HOH 2152 2154 2154 HOH HOH Z . 
KB 13 HOH 2153 2155 2155 HOH HOH Z . 
KB 13 HOH 2154 2156 2156 HOH HOH Z . 
KB 13 HOH 2155 2157 2157 HOH HOH Z . 
KB 13 HOH 2156 2158 2158 HOH HOH Z . 
KB 13 HOH 2157 2159 2159 HOH HOH Z . 
KB 13 HOH 2158 2160 2160 HOH HOH Z . 
KB 13 HOH 2159 2161 2161 HOH HOH Z . 
KB 13 HOH 2160 2162 2162 HOH HOH Z . 
KB 13 HOH 2161 2163 2163 HOH HOH Z . 
KB 13 HOH 2162 2164 2164 HOH HOH Z . 
KB 13 HOH 2163 2165 2165 HOH HOH Z . 
KB 13 HOH 2164 2166 2166 HOH HOH Z . 
KB 13 HOH 2165 2167 2167 HOH HOH Z . 
KB 13 HOH 2166 2168 2168 HOH HOH Z . 
KB 13 HOH 2167 2169 2169 HOH HOH Z . 
KB 13 HOH 2168 2170 2170 HOH HOH Z . 
KB 13 HOH 2169 2171 2171 HOH HOH Z . 
KB 13 HOH 2170 2172 2172 HOH HOH Z . 
KB 13 HOH 2171 2173 2173 HOH HOH Z . 
KB 13 HOH 2172 2174 2174 HOH HOH Z . 
KB 13 HOH 2173 2175 2175 HOH HOH Z . 
KB 13 HOH 2174 2176 2176 HOH HOH Z . 
KB 13 HOH 2175 2177 2177 HOH HOH Z . 
KB 13 HOH 2176 2178 2178 HOH HOH Z . 
KB 13 HOH 2177 2179 2179 HOH HOH Z . 
KB 13 HOH 2178 2180 2180 HOH HOH Z . 
KB 13 HOH 2179 2181 2181 HOH HOH Z . 
KB 13 HOH 2180 2182 2182 HOH HOH Z . 
KB 13 HOH 2181 2183 2183 HOH HOH Z . 
KB 13 HOH 2182 2184 2184 HOH HOH Z . 
KB 13 HOH 2183 2185 2185 HOH HOH Z . 
KB 13 HOH 2184 2186 2186 HOH HOH Z . 
KB 13 HOH 2185 2187 2187 HOH HOH Z . 
KB 13 HOH 2186 2188 2188 HOH HOH Z . 
KB 13 HOH 2187 2189 2189 HOH HOH Z . 
KB 13 HOH 2188 2190 2190 HOH HOH Z . 
KB 13 HOH 2189 2191 2191 HOH HOH Z . 
KB 13 HOH 2190 2192 2192 HOH HOH Z . 
KB 13 HOH 2191 2193 2193 HOH HOH Z . 
KB 13 HOH 2192 2194 2194 HOH HOH Z . 
KB 13 HOH 2193 2195 2195 HOH HOH Z . 
KB 13 HOH 2194 2196 2196 HOH HOH Z . 
KB 13 HOH 2195 2197 2197 HOH HOH Z . 
KB 13 HOH 2196 2198 2198 HOH HOH Z . 
KB 13 HOH 2197 2199 2199 HOH HOH Z . 
KB 13 HOH 2198 2200 2200 HOH HOH Z . 
KB 13 HOH 2199 2201 2201 HOH HOH Z . 
KB 13 HOH 2200 2202 2202 HOH HOH Z . 
KB 13 HOH 2201 2203 2203 HOH HOH Z . 
KB 13 HOH 2202 2204 2204 HOH HOH Z . 
KB 13 HOH 2203 2206 2206 HOH HOH Z . 
KB 13 HOH 2204 2207 2207 HOH HOH Z . 
KB 13 HOH 2205 2208 2208 HOH HOH Z . 
KB 13 HOH 2206 2209 2209 HOH HOH Z . 
KB 13 HOH 2207 2210 2210 HOH HOH Z . 
KB 13 HOH 2208 2211 2211 HOH HOH Z . 
KB 13 HOH 2209 2212 2212 HOH HOH Z . 
KB 13 HOH 2210 2213 2213 HOH HOH Z . 
KB 13 HOH 2211 2214 2214 HOH HOH Z . 
KB 13 HOH 2212 2215 2215 HOH HOH Z . 
KB 13 HOH 2213 2216 2216 HOH HOH Z . 
KB 13 HOH 2214 2217 2217 HOH HOH Z . 
KB 13 HOH 2215 2218 2218 HOH HOH Z . 
KB 13 HOH 2216 2219 2219 HOH HOH Z . 
KB 13 HOH 2217 2220 2220 HOH HOH Z . 
KB 13 HOH 2218 2221 2221 HOH HOH Z . 
KB 13 HOH 2219 2222 2222 HOH HOH Z . 
KB 13 HOH 2220 2223 2223 HOH HOH Z . 
KB 13 HOH 2221 2224 2224 HOH HOH Z . 
KB 13 HOH 2222 2225 2225 HOH HOH Z . 
KB 13 HOH 2223 2226 2226 HOH HOH Z . 
KB 13 HOH 2224 2227 2227 HOH HOH Z . 
KB 13 HOH 2225 2228 2228 HOH HOH Z . 
KB 13 HOH 2226 2229 2229 HOH HOH Z . 
KB 13 HOH 2227 2230 2230 HOH HOH Z . 
KB 13 HOH 2228 2231 2231 HOH HOH Z . 
KB 13 HOH 2229 2232 2232 HOH HOH Z . 
KB 13 HOH 2230 2233 2233 HOH HOH Z . 
KB 13 HOH 2231 2234 2234 HOH HOH Z . 
KB 13 HOH 2232 2235 2235 HOH HOH Z . 
KB 13 HOH 2233 2236 2236 HOH HOH Z . 
KB 13 HOH 2234 2237 2237 HOH HOH Z . 
KB 13 HOH 2235 2238 2238 HOH HOH Z . 
KB 13 HOH 2236 2239 2239 HOH HOH Z . 
KB 13 HOH 2237 2240 2240 HOH HOH Z . 
KB 13 HOH 2238 2241 2241 HOH HOH Z . 
KB 13 HOH 2239 2242 2242 HOH HOH Z . 
KB 13 HOH 2240 2243 2243 HOH HOH Z . 
KB 13 HOH 2241 2244 2244 HOH HOH Z . 
KB 13 HOH 2242 2245 2245 HOH HOH Z . 
KB 13 HOH 2243 2246 2246 HOH HOH Z . 
KB 13 HOH 2244 2247 2247 HOH HOH Z . 
KB 13 HOH 2245 2248 2248 HOH HOH Z . 
KB 13 HOH 2246 2249 2249 HOH HOH Z . 
KB 13 HOH 2247 2250 2250 HOH HOH Z . 
KB 13 HOH 2248 2251 2251 HOH HOH Z . 
KB 13 HOH 2249 2252 2252 HOH HOH Z . 
KB 13 HOH 2250 2253 2253 HOH HOH Z . 
KB 13 HOH 2251 2254 2254 HOH HOH Z . 
KB 13 HOH 2252 2255 2255 HOH HOH Z . 
KB 13 HOH 2253 2256 2256 HOH HOH Z . 
KB 13 HOH 2254 2257 2257 HOH HOH Z . 
KB 13 HOH 2255 2258 2258 HOH HOH Z . 
KB 13 HOH 2256 2259 2259 HOH HOH Z . 
KB 13 HOH 2257 2260 2260 HOH HOH Z . 
KB 13 HOH 2258 2261 2261 HOH HOH Z . 
KB 13 HOH 2259 2262 2262 HOH HOH Z . 
KB 13 HOH 2260 2263 2263 HOH HOH Z . 
KB 13 HOH 2261 2264 2264 HOH HOH Z . 
KB 13 HOH 2262 2265 2265 HOH HOH Z . 
KB 13 HOH 2263 2266 2266 HOH HOH Z . 
KB 13 HOH 2264 2267 2267 HOH HOH Z . 
KB 13 HOH 2265 2268 2268 HOH HOH Z . 
KB 13 HOH 2266 2269 2269 HOH HOH Z . 
KB 13 HOH 2267 2270 2270 HOH HOH Z . 
KB 13 HOH 2268 2271 2271 HOH HOH Z . 
KB 13 HOH 2269 2272 2272 HOH HOH Z . 
KB 13 HOH 2270 2273 2273 HOH HOH Z . 
KB 13 HOH 2271 2274 2274 HOH HOH Z . 
KB 13 HOH 2272 2275 2275 HOH HOH Z . 
KB 13 HOH 2273 2276 2276 HOH HOH Z . 
KB 13 HOH 2274 2277 2277 HOH HOH Z . 
KB 13 HOH 2275 2278 2278 HOH HOH Z . 
KB 13 HOH 2276 2279 2279 HOH HOH Z . 
KB 13 HOH 2277 2280 2280 HOH HOH Z . 
KB 13 HOH 2278 2281 2281 HOH HOH Z . 
KB 13 HOH 2279 2282 2282 HOH HOH Z . 
KB 13 HOH 2280 2283 2283 HOH HOH Z . 
KB 13 HOH 2281 2284 2284 HOH HOH Z . 
KB 13 HOH 2282 2285 2285 HOH HOH Z . 
KB 13 HOH 2283 2286 2286 HOH HOH Z . 
KB 13 HOH 2284 2287 2287 HOH HOH Z . 
KB 13 HOH 2285 2288 2288 HOH HOH Z . 
KB 13 HOH 2286 2289 2289 HOH HOH Z . 
KB 13 HOH 2287 2290 2290 HOH HOH Z . 
KB 13 HOH 2288 2291 2291 HOH HOH Z . 
KB 13 HOH 2289 2292 2292 HOH HOH Z . 
KB 13 HOH 2290 2293 2293 HOH HOH Z . 
KB 13 HOH 2291 2294 2294 HOH HOH Z . 
KB 13 HOH 2292 2295 2295 HOH HOH Z . 
KB 13 HOH 2293 2296 2296 HOH HOH Z . 
KB 13 HOH 2294 2297 2297 HOH HOH Z . 
KB 13 HOH 2295 2298 2298 HOH HOH Z . 
KB 13 HOH 2296 2299 2299 HOH HOH Z . 
KB 13 HOH 2297 2300 2300 HOH HOH Z . 
KB 13 HOH 2298 2301 2301 HOH HOH Z . 
KB 13 HOH 2299 2302 2302 HOH HOH Z . 
KB 13 HOH 2300 2303 2303 HOH HOH Z . 
KB 13 HOH 2301 2304 2304 HOH HOH Z . 
KB 13 HOH 2302 2305 2305 HOH HOH Z . 
KB 13 HOH 2303 2306 2306 HOH HOH Z . 
KB 13 HOH 2304 2307 2307 HOH HOH Z . 
KB 13 HOH 2305 2308 2308 HOH HOH Z . 
KB 13 HOH 2306 2309 2309 HOH HOH Z . 
KB 13 HOH 2307 2310 2310 HOH HOH Z . 
KB 13 HOH 2308 2311 2311 HOH HOH Z . 
KB 13 HOH 2309 2312 2312 HOH HOH Z . 
KB 13 HOH 2310 2313 2313 HOH HOH Z . 
KB 13 HOH 2311 2314 2314 HOH HOH Z . 
KB 13 HOH 2312 2315 2315 HOH HOH Z . 
KB 13 HOH 2313 2316 2316 HOH HOH Z . 
KB 13 HOH 2314 2317 2317 HOH HOH Z . 
KB 13 HOH 2315 2318 2318 HOH HOH Z . 
KB 13 HOH 2316 2319 2319 HOH HOH Z . 
KB 13 HOH 2317 2320 2320 HOH HOH Z . 
KB 13 HOH 2318 2321 2321 HOH HOH Z . 
KB 13 HOH 2319 2322 2322 HOH HOH Z . 
KB 13 HOH 2320 2323 2323 HOH HOH Z . 
KB 13 HOH 2321 2324 2324 HOH HOH Z . 
KB 13 HOH 2322 2325 2325 HOH HOH Z . 
KB 13 HOH 2323 2326 2326 HOH HOH Z . 
KB 13 HOH 2324 2327 2327 HOH HOH Z . 
KB 13 HOH 2325 2328 2328 HOH HOH Z . 
KB 13 HOH 2326 2329 2329 HOH HOH Z . 
KB 13 HOH 2327 2330 2330 HOH HOH Z . 
KB 13 HOH 2328 2331 2331 HOH HOH Z . 
KB 13 HOH 2329 2332 2332 HOH HOH Z . 
KB 13 HOH 2330 2333 2333 HOH HOH Z . 
KB 13 HOH 2331 2334 2334 HOH HOH Z . 
KB 13 HOH 2332 2335 2335 HOH HOH Z . 
KB 13 HOH 2333 2336 2336 HOH HOH Z . 
KB 13 HOH 2334 2337 2337 HOH HOH Z . 
KB 13 HOH 2335 2338 2338 HOH HOH Z . 
KB 13 HOH 2336 2339 2339 HOH HOH Z . 
KB 13 HOH 2337 2340 2340 HOH HOH Z . 
KB 13 HOH 2338 2341 2341 HOH HOH Z . 
KB 13 HOH 2339 2342 2342 HOH HOH Z . 
KB 13 HOH 2340 2343 2343 HOH HOH Z . 
KB 13 HOH 2341 2344 2344 HOH HOH Z . 
KB 13 HOH 2342 2345 2345 HOH HOH Z . 
KB 13 HOH 2343 2346 2346 HOH HOH Z . 
KB 13 HOH 2344 2347 2347 HOH HOH Z . 
KB 13 HOH 2345 2348 2348 HOH HOH Z . 
KB 13 HOH 2346 2349 2349 HOH HOH Z . 
KB 13 HOH 2347 2350 2350 HOH HOH Z . 
KB 13 HOH 2348 2351 2351 HOH HOH Z . 
KB 13 HOH 2349 2352 2352 HOH HOH Z . 
KB 13 HOH 2350 2353 2353 HOH HOH Z . 
KB 13 HOH 2351 2354 2354 HOH HOH Z . 
KB 13 HOH 2352 2356 2356 HOH HOH Z . 
KB 13 HOH 2353 2357 2357 HOH HOH Z . 
KB 13 HOH 2354 2358 2358 HOH HOH Z . 
KB 13 HOH 2355 2359 2359 HOH HOH Z . 
KB 13 HOH 2356 2360 2360 HOH HOH Z . 
KB 13 HOH 2357 2361 2361 HOH HOH Z . 
KB 13 HOH 2358 2362 2362 HOH HOH Z . 
KB 13 HOH 2359 2363 2363 HOH HOH Z . 
KB 13 HOH 2360 2364 2364 HOH HOH Z . 
KB 13 HOH 2361 2365 2365 HOH HOH Z . 
KB 13 HOH 2362 2366 2366 HOH HOH Z . 
KB 13 HOH 2363 2367 2367 HOH HOH Z . 
KB 13 HOH 2364 2368 2368 HOH HOH Z . 
KB 13 HOH 2365 2369 2369 HOH HOH Z . 
KB 13 HOH 2366 2370 2370 HOH HOH Z . 
KB 13 HOH 2367 2371 2371 HOH HOH Z . 
KB 13 HOH 2368 2372 2372 HOH HOH Z . 
KB 13 HOH 2369 2373 2373 HOH HOH Z . 
KB 13 HOH 2370 2374 2374 HOH HOH Z . 
KB 13 HOH 2371 2375 2375 HOH HOH Z . 
KB 13 HOH 2372 2376 2376 HOH HOH Z . 
KB 13 HOH 2373 2377 2377 HOH HOH Z . 
KB 13 HOH 2374 2378 2378 HOH HOH Z . 
KB 13 HOH 2375 2379 2379 HOH HOH Z . 
KB 13 HOH 2376 2380 2380 HOH HOH Z . 
KB 13 HOH 2377 2381 2381 HOH HOH Z . 
KB 13 HOH 2378 2382 2382 HOH HOH Z . 
KB 13 HOH 2379 2383 2383 HOH HOH Z . 
KB 13 HOH 2380 2384 2384 HOH HOH Z . 
KB 13 HOH 2381 2385 2385 HOH HOH Z . 
KB 13 HOH 2382 2386 2386 HOH HOH Z . 
KB 13 HOH 2383 2388 2388 HOH HOH Z . 
KB 13 HOH 2384 2389 2389 HOH HOH Z . 
KB 13 HOH 2385 2390 2390 HOH HOH Z . 
KB 13 HOH 2386 2391 2391 HOH HOH Z . 
KB 13 HOH 2387 2392 2392 HOH HOH Z . 
KB 13 HOH 2388 2393 2393 HOH HOH Z . 
KB 13 HOH 2389 2394 2394 HOH HOH Z . 
KB 13 HOH 2390 2395 2395 HOH HOH Z . 
KB 13 HOH 2391 2396 2396 HOH HOH Z . 
KB 13 HOH 2392 2397 2397 HOH HOH Z . 
KB 13 HOH 2393 2398 2398 HOH HOH Z . 
KB 13 HOH 2394 2399 2399 HOH HOH Z . 
KB 13 HOH 2395 2400 2400 HOH HOH Z . 
KB 13 HOH 2396 2401 2401 HOH HOH Z . 
KB 13 HOH 2397 2402 2402 HOH HOH Z . 
KB 13 HOH 2398 2403 2403 HOH HOH Z . 
KB 13 HOH 2399 2404 2404 HOH HOH Z . 
KB 13 HOH 2400 2405 2405 HOH HOH Z . 
KB 13 HOH 2401 2406 2406 HOH HOH Z . 
KB 13 HOH 2402 2407 2407 HOH HOH Z . 
KB 13 HOH 2403 2408 2408 HOH HOH Z . 
KB 13 HOH 2404 2409 2409 HOH HOH Z . 
KB 13 HOH 2405 2410 2410 HOH HOH Z . 
KB 13 HOH 2406 2411 2411 HOH HOH Z . 
KB 13 HOH 2407 2412 2412 HOH HOH Z . 
KB 13 HOH 2408 2413 2413 HOH HOH Z . 
KB 13 HOH 2409 2414 2414 HOH HOH Z . 
KB 13 HOH 2410 2415 2415 HOH HOH Z . 
KB 13 HOH 2411 2416 2416 HOH HOH Z . 
KB 13 HOH 2412 2417 2417 HOH HOH Z . 
KB 13 HOH 2413 2418 2418 HOH HOH Z . 
KB 13 HOH 2414 2419 2419 HOH HOH Z . 
KB 13 HOH 2415 2420 2420 HOH HOH Z . 
KB 13 HOH 2416 2421 2421 HOH HOH Z . 
KB 13 HOH 2417 2422 2422 HOH HOH Z . 
KB 13 HOH 2418 2423 2423 HOH HOH Z . 
KB 13 HOH 2419 2424 2424 HOH HOH Z . 
KB 13 HOH 2420 2425 2425 HOH HOH Z . 
KB 13 HOH 2421 2426 2426 HOH HOH Z . 
KB 13 HOH 2422 2427 2427 HOH HOH Z . 
KB 13 HOH 2423 2428 2428 HOH HOH Z . 
KB 13 HOH 2424 2429 2429 HOH HOH Z . 
KB 13 HOH 2425 2430 2430 HOH HOH Z . 
KB 13 HOH 2426 2431 2431 HOH HOH Z . 
KB 13 HOH 2427 2432 2432 HOH HOH Z . 
KB 13 HOH 2428 2433 2433 HOH HOH Z . 
KB 13 HOH 2429 2434 2434 HOH HOH Z . 
KB 13 HOH 2430 2435 2435 HOH HOH Z . 
KB 13 HOH 2431 2436 2436 HOH HOH Z . 
KB 13 HOH 2432 2437 2437 HOH HOH Z . 
KB 13 HOH 2433 2438 2438 HOH HOH Z . 
KB 13 HOH 2434 2439 2439 HOH HOH Z . 
KB 13 HOH 2435 2440 2440 HOH HOH Z . 
KB 13 HOH 2436 2441 2441 HOH HOH Z . 
KB 13 HOH 2437 2442 2442 HOH HOH Z . 
KB 13 HOH 2438 2443 2443 HOH HOH Z . 
KB 13 HOH 2439 2444 2444 HOH HOH Z . 
KB 13 HOH 2440 2445 2445 HOH HOH Z . 
KB 13 HOH 2441 2446 2446 HOH HOH Z . 
KB 13 HOH 2442 2447 2447 HOH HOH Z . 
KB 13 HOH 2443 2448 2448 HOH HOH Z . 
KB 13 HOH 2444 2449 2449 HOH HOH Z . 
KB 13 HOH 2445 2450 2450 HOH HOH Z . 
KB 13 HOH 2446 2451 2451 HOH HOH Z . 
KB 13 HOH 2447 2452 2452 HOH HOH Z . 
KB 13 HOH 2448 2453 2453 HOH HOH Z . 
KB 13 HOH 2449 2454 2454 HOH HOH Z . 
KB 13 HOH 2450 2455 2455 HOH HOH Z . 
KB 13 HOH 2451 2456 2456 HOH HOH Z . 
KB 13 HOH 2452 2457 2457 HOH HOH Z . 
KB 13 HOH 2453 2458 2458 HOH HOH Z . 
KB 13 HOH 2454 2459 2459 HOH HOH Z . 
KB 13 HOH 2455 2460 2460 HOH HOH Z . 
KB 13 HOH 2456 2461 2461 HOH HOH Z . 
KB 13 HOH 2457 2462 2462 HOH HOH Z . 
KB 13 HOH 2458 2464 2464 HOH HOH Z . 
KB 13 HOH 2459 2465 2465 HOH HOH Z . 
KB 13 HOH 2460 2466 2466 HOH HOH Z . 
KB 13 HOH 2461 2467 2467 HOH HOH Z . 
KB 13 HOH 2462 2468 2468 HOH HOH Z . 
KB 13 HOH 2463 2469 2469 HOH HOH Z . 
KB 13 HOH 2464 2470 2470 HOH HOH Z . 
KB 13 HOH 2465 2471 2471 HOH HOH Z . 
KB 13 HOH 2466 2472 2472 HOH HOH Z . 
KB 13 HOH 2467 2473 2473 HOH HOH Z . 
KB 13 HOH 2468 2474 2474 HOH HOH Z . 
KB 13 HOH 2469 2475 2475 HOH HOH Z . 
KB 13 HOH 2470 2476 2476 HOH HOH Z . 
KB 13 HOH 2471 2477 2477 HOH HOH Z . 
KB 13 HOH 2472 2478 2478 HOH HOH Z . 
KB 13 HOH 2473 2479 2479 HOH HOH Z . 
KB 13 HOH 2474 2480 2480 HOH HOH Z . 
KB 13 HOH 2475 2481 2481 HOH HOH Z . 
KB 13 HOH 2476 2482 2482 HOH HOH Z . 
KB 13 HOH 2477 2483 2483 HOH HOH Z . 
KB 13 HOH 2478 2484 2484 HOH HOH Z . 
KB 13 HOH 2479 2485 2485 HOH HOH Z . 
KB 13 HOH 2480 2486 2486 HOH HOH Z . 
KB 13 HOH 2481 2487 2487 HOH HOH Z . 
KB 13 HOH 2482 2488 2488 HOH HOH Z . 
KB 13 HOH 2483 2489 2489 HOH HOH Z . 
KB 13 HOH 2484 2490 2490 HOH HOH Z . 
KB 13 HOH 2485 2491 2491 HOH HOH Z . 
KB 13 HOH 2486 2492 2492 HOH HOH Z . 
KB 13 HOH 2487 2493 2493 HOH HOH Z . 
KB 13 HOH 2488 2494 2494 HOH HOH Z . 
KB 13 HOH 2489 2495 2495 HOH HOH Z . 
KB 13 HOH 2490 2496 2496 HOH HOH Z . 
KB 13 HOH 2491 2497 2497 HOH HOH Z . 
KB 13 HOH 2492 2498 2498 HOH HOH Z . 
KB 13 HOH 2493 2499 2499 HOH HOH Z . 
KB 13 HOH 2494 2500 2500 HOH HOH Z . 
KB 13 HOH 2495 2501 2501 HOH HOH Z . 
KB 13 HOH 2496 2502 2502 HOH HOH Z . 
KB 13 HOH 2497 2503 2503 HOH HOH Z . 
KB 13 HOH 2498 2504 2504 HOH HOH Z . 
KB 13 HOH 2499 2505 2505 HOH HOH Z . 
KB 13 HOH 2500 2506 2506 HOH HOH Z . 
KB 13 HOH 2501 2507 2507 HOH HOH Z . 
KB 13 HOH 2502 2508 2508 HOH HOH Z . 
KB 13 HOH 2503 2509 2509 HOH HOH Z . 
KB 13 HOH 2504 2510 2510 HOH HOH Z . 
KB 13 HOH 2505 2511 2511 HOH HOH Z . 
KB 13 HOH 2506 2512 2512 HOH HOH Z . 
KB 13 HOH 2507 2513 2513 HOH HOH Z . 
KB 13 HOH 2508 2514 2514 HOH HOH Z . 
KB 13 HOH 2509 2515 2515 HOH HOH Z . 
KB 13 HOH 2510 2516 2516 HOH HOH Z . 
KB 13 HOH 2511 2517 2517 HOH HOH Z . 
KB 13 HOH 2512 2518 2518 HOH HOH Z . 
KB 13 HOH 2513 2519 2519 HOH HOH Z . 
KB 13 HOH 2514 2520 2520 HOH HOH Z . 
KB 13 HOH 2515 2521 2521 HOH HOH Z . 
KB 13 HOH 2516 2522 2522 HOH HOH Z . 
KB 13 HOH 2517 2523 2523 HOH HOH Z . 
KB 13 HOH 2518 2524 2524 HOH HOH Z . 
KB 13 HOH 2519 2525 2525 HOH HOH Z . 
KB 13 HOH 2520 2526 2526 HOH HOH Z . 
KB 13 HOH 2521 2527 2527 HOH HOH Z . 
KB 13 HOH 2522 2528 2528 HOH HOH Z . 
KB 13 HOH 2523 2529 2529 HOH HOH Z . 
KB 13 HOH 2524 2530 2530 HOH HOH Z . 
KB 13 HOH 2525 2531 2531 HOH HOH Z . 
KB 13 HOH 2526 2532 2532 HOH HOH Z . 
KB 13 HOH 2527 2533 2533 HOH HOH Z . 
KB 13 HOH 2528 2534 2534 HOH HOH Z . 
KB 13 HOH 2529 2535 2535 HOH HOH Z . 
KB 13 HOH 2530 2536 2536 HOH HOH Z . 
KB 13 HOH 2531 2537 2537 HOH HOH Z . 
KB 13 HOH 2532 2538 2538 HOH HOH Z . 
KB 13 HOH 2533 2539 2539 HOH HOH Z . 
KB 13 HOH 2534 2540 2540 HOH HOH Z . 
KB 13 HOH 2535 2541 2541 HOH HOH Z . 
KB 13 HOH 2536 2542 2542 HOH HOH Z . 
KB 13 HOH 2537 2543 2543 HOH HOH Z . 
KB 13 HOH 2538 2544 2544 HOH HOH Z . 
KB 13 HOH 2539 2545 2545 HOH HOH Z . 
KB 13 HOH 2540 2546 2546 HOH HOH Z . 
KB 13 HOH 2541 2547 2547 HOH HOH Z . 
KB 13 HOH 2542 2548 2548 HOH HOH Z . 
KB 13 HOH 2543 2549 2549 HOH HOH Z . 
KB 13 HOH 2544 2550 2550 HOH HOH Z . 
KB 13 HOH 2545 2551 2551 HOH HOH Z . 
KB 13 HOH 2546 2552 2552 HOH HOH Z . 
KB 13 HOH 2547 2553 2553 HOH HOH Z . 
KB 13 HOH 2548 2554 2554 HOH HOH Z . 
KB 13 HOH 2549 2555 2555 HOH HOH Z . 
KB 13 HOH 2550 2556 2556 HOH HOH Z . 
KB 13 HOH 2551 2557 2557 HOH HOH Z . 
KB 13 HOH 2552 2558 2558 HOH HOH Z . 
KB 13 HOH 2553 2559 2559 HOH HOH Z . 
KB 13 HOH 2554 2560 2560 HOH HOH Z . 
KB 13 HOH 2555 2561 2561 HOH HOH Z . 
KB 13 HOH 2556 2562 2562 HOH HOH Z . 
KB 13 HOH 2557 2563 2563 HOH HOH Z . 
KB 13 HOH 2558 2564 2564 HOH HOH Z . 
KB 13 HOH 2559 2565 2565 HOH HOH Z . 
KB 13 HOH 2560 2566 2566 HOH HOH Z . 
KB 13 HOH 2561 2567 2567 HOH HOH Z . 
KB 13 HOH 2562 2568 2568 HOH HOH Z . 
KB 13 HOH 2563 2569 2569 HOH HOH Z . 
KB 13 HOH 2564 2570 2570 HOH HOH Z . 
KB 13 HOH 2565 2571 2571 HOH HOH Z . 
KB 13 HOH 2566 2572 2572 HOH HOH Z . 
KB 13 HOH 2567 2573 2573 HOH HOH Z . 
KB 13 HOH 2568 2574 2574 HOH HOH Z . 
KB 13 HOH 2569 2575 2575 HOH HOH Z . 
KB 13 HOH 2570 2576 2576 HOH HOH Z . 
KB 13 HOH 2571 2577 2577 HOH HOH Z . 
KB 13 HOH 2572 2578 2578 HOH HOH Z . 
KB 13 HOH 2573 2579 2579 HOH HOH Z . 
KB 13 HOH 2574 2580 2580 HOH HOH Z . 
KB 13 HOH 2575 2581 2581 HOH HOH Z . 
KB 13 HOH 2576 2582 2582 HOH HOH Z . 
KB 13 HOH 2577 2583 2583 HOH HOH Z . 
KB 13 HOH 2578 2584 2584 HOH HOH Z . 
KB 13 HOH 2579 2585 2585 HOH HOH Z . 
KB 13 HOH 2580 2586 2586 HOH HOH Z . 
KB 13 HOH 2581 2587 2587 HOH HOH Z . 
KB 13 HOH 2582 2588 2588 HOH HOH Z . 
KB 13 HOH 2583 2589 2589 HOH HOH Z . 
KB 13 HOH 2584 2590 2590 HOH HOH Z . 
KB 13 HOH 2585 2591 2591 HOH HOH Z . 
KB 13 HOH 2586 2592 2592 HOH HOH Z . 
KB 13 HOH 2587 2593 2593 HOH HOH Z . 
KB 13 HOH 2588 2594 2594 HOH HOH Z . 
KB 13 HOH 2589 2595 2595 HOH HOH Z . 
KB 13 HOH 2590 2596 2596 HOH HOH Z . 
KB 13 HOH 2591 2597 2597 HOH HOH Z . 
KB 13 HOH 2592 2598 2598 HOH HOH Z . 
KB 13 HOH 2593 2599 2599 HOH HOH Z . 
KB 13 HOH 2594 2600 2600 HOH HOH Z . 
KB 13 HOH 2595 2601 2601 HOH HOH Z . 
KB 13 HOH 2596 2602 2602 HOH HOH Z . 
KB 13 HOH 2597 2603 2603 HOH HOH Z . 
KB 13 HOH 2598 2604 2604 HOH HOH Z . 
KB 13 HOH 2599 2605 2605 HOH HOH Z . 
KB 13 HOH 2600 2606 2606 HOH HOH Z . 
KB 13 HOH 2601 2607 2607 HOH HOH Z . 
KB 13 HOH 2602 2608 2608 HOH HOH Z . 
KB 13 HOH 2603 2609 2609 HOH HOH Z . 
KB 13 HOH 2604 2610 2610 HOH HOH Z . 
KB 13 HOH 2605 2611 2611 HOH HOH Z . 
KB 13 HOH 2606 2612 2612 HOH HOH Z . 
KB 13 HOH 2607 2613 2613 HOH HOH Z . 
KB 13 HOH 2608 2614 2614 HOH HOH Z . 
KB 13 HOH 2609 2615 2615 HOH HOH Z . 
KB 13 HOH 2610 2616 2616 HOH HOH Z . 
KB 13 HOH 2611 2617 2617 HOH HOH Z . 
KB 13 HOH 2612 2618 2618 HOH HOH Z . 
KB 13 HOH 2613 2619 2619 HOH HOH Z . 
KB 13 HOH 2614 2620 2620 HOH HOH Z . 
KB 13 HOH 2615 2621 2621 HOH HOH Z . 
KB 13 HOH 2616 2622 2622 HOH HOH Z . 
KB 13 HOH 2617 2623 2623 HOH HOH Z . 
KB 13 HOH 2618 2624 2624 HOH HOH Z . 
KB 13 HOH 2619 2625 2625 HOH HOH Z . 
KB 13 HOH 2620 2626 2626 HOH HOH Z . 
KB 13 HOH 2621 2627 2627 HOH HOH Z . 
KB 13 HOH 2622 2628 2628 HOH HOH Z . 
KB 13 HOH 2623 2629 2629 HOH HOH Z . 
KB 13 HOH 2624 2630 2630 HOH HOH Z . 
KB 13 HOH 2625 2631 2631 HOH HOH Z . 
KB 13 HOH 2626 2632 2632 HOH HOH Z . 
KB 13 HOH 2627 2633 2633 HOH HOH Z . 
KB 13 HOH 2628 2634 2634 HOH HOH Z . 
KB 13 HOH 2629 2635 2635 HOH HOH Z . 
KB 13 HOH 2630 2636 2636 HOH HOH Z . 
KB 13 HOH 2631 2637 2637 HOH HOH Z . 
KB 13 HOH 2632 2638 2638 HOH HOH Z . 
KB 13 HOH 2633 2639 2639 HOH HOH Z . 
KB 13 HOH 2634 2640 2640 HOH HOH Z . 
KB 13 HOH 2635 2641 2641 HOH HOH Z . 
KB 13 HOH 2636 2642 2642 HOH HOH Z . 
KB 13 HOH 2637 2643 2643 HOH HOH Z . 
KB 13 HOH 2638 2644 2644 HOH HOH Z . 
KB 13 HOH 2639 2645 2645 HOH HOH Z . 
KB 13 HOH 2640 2646 2646 HOH HOH Z . 
KB 13 HOH 2641 2647 2647 HOH HOH Z . 
KB 13 HOH 2642 2648 2648 HOH HOH Z . 
KB 13 HOH 2643 2649 2649 HOH HOH Z . 
KB 13 HOH 2644 2650 2650 HOH HOH Z . 
KB 13 HOH 2645 2651 2651 HOH HOH Z . 
KB 13 HOH 2646 2652 2652 HOH HOH Z . 
KB 13 HOH 2647 2653 2653 HOH HOH Z . 
KB 13 HOH 2648 2654 2654 HOH HOH Z . 
KB 13 HOH 2649 2655 2655 HOH HOH Z . 
KB 13 HOH 2650 2656 2656 HOH HOH Z . 
KB 13 HOH 2651 2657 2657 HOH HOH Z . 
KB 13 HOH 2652 2658 2658 HOH HOH Z . 
KB 13 HOH 2653 2659 2659 HOH HOH Z . 
KB 13 HOH 2654 2660 2660 HOH HOH Z . 
KB 13 HOH 2655 2661 2661 HOH HOH Z . 
KB 13 HOH 2656 2662 2662 HOH HOH Z . 
KB 13 HOH 2657 2663 2663 HOH HOH Z . 
KB 13 HOH 2658 2664 2664 HOH HOH Z . 
KB 13 HOH 2659 2665 2665 HOH HOH Z . 
KB 13 HOH 2660 2666 2666 HOH HOH Z . 
KB 13 HOH 2661 2667 2667 HOH HOH Z . 
KB 13 HOH 2662 2668 2668 HOH HOH Z . 
KB 13 HOH 2663 2669 2669 HOH HOH Z . 
KB 13 HOH 2664 2670 2670 HOH HOH Z . 
KB 13 HOH 2665 2671 2671 HOH HOH Z . 
KB 13 HOH 2666 2672 2672 HOH HOH Z . 
KB 13 HOH 2667 2673 2673 HOH HOH Z . 
KB 13 HOH 2668 2674 2674 HOH HOH Z . 
KB 13 HOH 2669 2675 2675 HOH HOH Z . 
KB 13 HOH 2670 2676 2676 HOH HOH Z . 
KB 13 HOH 2671 2677 2677 HOH HOH Z . 
KB 13 HOH 2672 2678 2678 HOH HOH Z . 
KB 13 HOH 2673 2679 2679 HOH HOH Z . 
KB 13 HOH 2674 2680 2680 HOH HOH Z . 
KB 13 HOH 2675 2681 2681 HOH HOH Z . 
KB 13 HOH 2676 2682 2682 HOH HOH Z . 
KB 13 HOH 2677 2683 2683 HOH HOH Z . 
KB 13 HOH 2678 2684 2684 HOH HOH Z . 
KB 13 HOH 2679 2685 2685 HOH HOH Z . 
KB 13 HOH 2680 2686 2686 HOH HOH Z . 
KB 13 HOH 2681 2687 2687 HOH HOH Z . 
KB 13 HOH 2682 2688 2688 HOH HOH Z . 
KB 13 HOH 2683 2689 2689 HOH HOH Z . 
KB 13 HOH 2684 2690 2690 HOH HOH Z . 
KB 13 HOH 2685 2691 2691 HOH HOH Z . 
KB 13 HOH 2686 2692 2692 HOH HOH Z . 
KB 13 HOH 2687 2693 2693 HOH HOH Z . 
KB 13 HOH 2688 2694 2694 HOH HOH Z . 
KB 13 HOH 2689 2695 2695 HOH HOH Z . 
KB 13 HOH 2690 2696 2696 HOH HOH Z . 
KB 13 HOH 2691 2697 2697 HOH HOH Z . 
KB 13 HOH 2692 2698 2698 HOH HOH Z . 
KB 13 HOH 2693 2699 2699 HOH HOH Z . 
KB 13 HOH 2694 2700 2700 HOH HOH Z . 
KB 13 HOH 2695 2701 2701 HOH HOH Z . 
KB 13 HOH 2696 2702 2702 HOH HOH Z . 
KB 13 HOH 2697 2703 2703 HOH HOH Z . 
KB 13 HOH 2698 2704 2704 HOH HOH Z . 
KB 13 HOH 2699 2705 2705 HOH HOH Z . 
KB 13 HOH 2700 2706 2706 HOH HOH Z . 
KB 13 HOH 2701 2707 2707 HOH HOH Z . 
KB 13 HOH 2702 2708 2708 HOH HOH Z . 
KB 13 HOH 2703 2709 2709 HOH HOH Z . 
KB 13 HOH 2704 2710 2710 HOH HOH Z . 
KB 13 HOH 2705 2711 2711 HOH HOH Z . 
KB 13 HOH 2706 2712 2712 HOH HOH Z . 
KB 13 HOH 2707 2713 2713 HOH HOH Z . 
KB 13 HOH 2708 2714 2714 HOH HOH Z . 
KB 13 HOH 2709 2715 2715 HOH HOH Z . 
KB 13 HOH 2710 2716 2716 HOH HOH Z . 
KB 13 HOH 2711 2717 2717 HOH HOH Z . 
KB 13 HOH 2712 2718 2718 HOH HOH Z . 
KB 13 HOH 2713 2719 2719 HOH HOH Z . 
KB 13 HOH 2714 2720 2720 HOH HOH Z . 
KB 13 HOH 2715 2721 2721 HOH HOH Z . 
KB 13 HOH 2716 2722 2722 HOH HOH Z . 
KB 13 HOH 2717 2723 2723 HOH HOH Z . 
KB 13 HOH 2718 2724 2724 HOH HOH Z . 
KB 13 HOH 2719 2725 2725 HOH HOH Z . 
KB 13 HOH 2720 2726 2726 HOH HOH Z . 
KB 13 HOH 2721 2727 2727 HOH HOH Z . 
KB 13 HOH 2722 2728 2728 HOH HOH Z . 
KB 13 HOH 2723 2729 2729 HOH HOH Z . 
KB 13 HOH 2724 2730 2730 HOH HOH Z . 
KB 13 HOH 2725 2731 2731 HOH HOH Z . 
KB 13 HOH 2726 2732 2732 HOH HOH Z . 
KB 13 HOH 2727 2733 2733 HOH HOH Z . 
KB 13 HOH 2728 2734 2734 HOH HOH Z . 
KB 13 HOH 2729 2735 2735 HOH HOH Z . 
KB 13 HOH 2730 2736 2736 HOH HOH Z . 
KB 13 HOH 2731 2737 2737 HOH HOH Z . 
KB 13 HOH 2732 2738 2738 HOH HOH Z . 
KB 13 HOH 2733 2739 2739 HOH HOH Z . 
KB 13 HOH 2734 2740 2740 HOH HOH Z . 
KB 13 HOH 2735 2741 2741 HOH HOH Z . 
KB 13 HOH 2736 2742 2742 HOH HOH Z . 
KB 13 HOH 2737 2743 2743 HOH HOH Z . 
KB 13 HOH 2738 2744 2744 HOH HOH Z . 
KB 13 HOH 2739 2745 2745 HOH HOH Z . 
KB 13 HOH 2740 2746 2746 HOH HOH Z . 
KB 13 HOH 2741 2747 2747 HOH HOH Z . 
KB 13 HOH 2742 2748 2748 HOH HOH Z . 
KB 13 HOH 2743 2749 2749 HOH HOH Z . 
KB 13 HOH 2744 2750 2750 HOH HOH Z . 
KB 13 HOH 2745 2751 2751 HOH HOH Z . 
KB 13 HOH 2746 2752 2752 HOH HOH Z . 
KB 13 HOH 2747 2753 2753 HOH HOH Z . 
KB 13 HOH 2748 2754 2754 HOH HOH Z . 
KB 13 HOH 2749 2755 2755 HOH HOH Z . 
KB 13 HOH 2750 2756 2756 HOH HOH Z . 
KB 13 HOH 2751 2757 2757 HOH HOH Z . 
KB 13 HOH 2752 2758 2758 HOH HOH Z . 
KB 13 HOH 2753 2759 2759 HOH HOH Z . 
KB 13 HOH 2754 2760 2760 HOH HOH Z . 
KB 13 HOH 2755 2761 2761 HOH HOH Z . 
KB 13 HOH 2756 2762 2762 HOH HOH Z . 
KB 13 HOH 2757 2763 2763 HOH HOH Z . 
KB 13 HOH 2758 2764 2764 HOH HOH Z . 
KB 13 HOH 2759 2765 2765 HOH HOH Z . 
KB 13 HOH 2760 2766 2766 HOH HOH Z . 
KB 13 HOH 2761 2767 2767 HOH HOH Z . 
KB 13 HOH 2762 2768 2768 HOH HOH Z . 
KB 13 HOH 2763 2769 2769 HOH HOH Z . 
KB 13 HOH 2764 2770 2770 HOH HOH Z . 
KB 13 HOH 2765 2771 2771 HOH HOH Z . 
KB 13 HOH 2766 2772 2772 HOH HOH Z . 
KB 13 HOH 2767 2773 2773 HOH HOH Z . 
KB 13 HOH 2768 2774 2774 HOH HOH Z . 
KB 13 HOH 2769 2775 2775 HOH HOH Z . 
KB 13 HOH 2770 2776 2776 HOH HOH Z . 
KB 13 HOH 2771 2777 2777 HOH HOH Z . 
KB 13 HOH 2772 2778 2778 HOH HOH Z . 
KB 13 HOH 2773 2779 2779 HOH HOH Z . 
KB 13 HOH 2774 2780 2780 HOH HOH Z . 
KB 13 HOH 2775 2781 2781 HOH HOH Z . 
KB 13 HOH 2776 2782 2782 HOH HOH Z . 
KB 13 HOH 2777 2783 2783 HOH HOH Z . 
KB 13 HOH 2778 2784 2784 HOH HOH Z . 
KB 13 HOH 2779 2785 2785 HOH HOH Z . 
KB 13 HOH 2780 2786 2786 HOH HOH Z . 
KB 13 HOH 2781 2787 2787 HOH HOH Z . 
KB 13 HOH 2782 2788 2788 HOH HOH Z . 
KB 13 HOH 2783 2789 2789 HOH HOH Z . 
KB 13 HOH 2784 2790 2790 HOH HOH Z . 
KB 13 HOH 2785 2791 2791 HOH HOH Z . 
KB 13 HOH 2786 2792 2792 HOH HOH Z . 
KB 13 HOH 2787 2793 2793 HOH HOH Z . 
KB 13 HOH 2788 2794 2794 HOH HOH Z . 
KB 13 HOH 2789 2795 2795 HOH HOH Z . 
KB 13 HOH 2790 2796 2796 HOH HOH Z . 
KB 13 HOH 2791 2797 2797 HOH HOH Z . 
KB 13 HOH 2792 2798 2798 HOH HOH Z . 
KB 13 HOH 2793 2799 2799 HOH HOH Z . 
KB 13 HOH 2794 2800 2800 HOH HOH Z . 
KB 13 HOH 2795 2801 2801 HOH HOH Z . 
KB 13 HOH 2796 2802 2802 HOH HOH Z . 
KB 13 HOH 2797 2803 2803 HOH HOH Z . 
KB 13 HOH 2798 2804 2804 HOH HOH Z . 
KB 13 HOH 2799 2805 2805 HOH HOH Z . 
KB 13 HOH 2800 2806 2806 HOH HOH Z . 
KB 13 HOH 2801 2807 2807 HOH HOH Z . 
KB 13 HOH 2802 2808 2808 HOH HOH Z . 
KB 13 HOH 2803 2809 2809 HOH HOH Z . 
KB 13 HOH 2804 2810 2810 HOH HOH Z . 
KB 13 HOH 2805 2811 2811 HOH HOH Z . 
KB 13 HOH 2806 2812 2812 HOH HOH Z . 
KB 13 HOH 2807 2813 2813 HOH HOH Z . 
KB 13 HOH 2808 2814 2814 HOH HOH Z . 
KB 13 HOH 2809 2815 2815 HOH HOH Z . 
KB 13 HOH 2810 2816 2816 HOH HOH Z . 
KB 13 HOH 2811 2817 2817 HOH HOH Z . 
KB 13 HOH 2812 2818 2818 HOH HOH Z . 
KB 13 HOH 2813 2819 2819 HOH HOH Z . 
KB 13 HOH 2814 2820 2820 HOH HOH Z . 
KB 13 HOH 2815 2821 2821 HOH HOH Z . 
KB 13 HOH 2816 2822 2822 HOH HOH Z . 
KB 13 HOH 2817 2823 2823 HOH HOH Z . 
KB 13 HOH 2818 2824 2824 HOH HOH Z . 
KB 13 HOH 2819 2825 2825 HOH HOH Z . 
KB 13 HOH 2820 2826 2826 HOH HOH Z . 
KB 13 HOH 2821 2828 2828 HOH HOH Z . 
KB 13 HOH 2822 2829 2829 HOH HOH Z . 
KB 13 HOH 2823 2830 2830 HOH HOH Z . 
KB 13 HOH 2824 2831 2831 HOH HOH Z . 
KB 13 HOH 2825 2832 2832 HOH HOH Z . 
KB 13 HOH 2826 2833 2833 HOH HOH Z . 
KB 13 HOH 2827 2834 2834 HOH HOH Z . 
KB 13 HOH 2828 2835 2835 HOH HOH Z . 
KB 13 HOH 2829 2836 2836 HOH HOH Z . 
KB 13 HOH 2830 2837 2837 HOH HOH Z . 
KB 13 HOH 2831 2838 2838 HOH HOH Z . 
KB 13 HOH 2832 2839 2839 HOH HOH Z . 
KB 13 HOH 2833 2840 2840 HOH HOH Z . 
KB 13 HOH 2834 2841 2841 HOH HOH Z . 
KB 13 HOH 2835 2842 2842 HOH HOH Z . 
KB 13 HOH 2836 2843 2843 HOH HOH Z . 
KB 13 HOH 2837 2844 2844 HOH HOH Z . 
KB 13 HOH 2838 2845 2845 HOH HOH Z . 
KB 13 HOH 2839 2846 2846 HOH HOH Z . 
KB 13 HOH 2840 2847 2847 HOH HOH Z . 
KB 13 HOH 2841 2848 2848 HOH HOH Z . 
KB 13 HOH 2842 2849 2849 HOH HOH Z . 
KB 13 HOH 2843 2850 2850 HOH HOH Z . 
KB 13 HOH 2844 2851 2851 HOH HOH Z . 
KB 13 HOH 2845 2852 2852 HOH HOH Z . 
KB 13 HOH 2846 2853 2853 HOH HOH Z . 
KB 13 HOH 2847 2854 2854 HOH HOH Z . 
KB 13 HOH 2848 2855 2855 HOH HOH Z . 
KB 13 HOH 2849 2856 2856 HOH HOH Z . 
KB 13 HOH 2850 2857 2857 HOH HOH Z . 
KB 13 HOH 2851 2858 2858 HOH HOH Z . 
KB 13 HOH 2852 2859 2859 HOH HOH Z . 
KB 13 HOH 2853 2860 2860 HOH HOH Z . 
KB 13 HOH 2854 2861 2861 HOH HOH Z . 
KB 13 HOH 2855 2862 2862 HOH HOH Z . 
KB 13 HOH 2856 2863 2863 HOH HOH Z . 
KB 13 HOH 2857 2864 2864 HOH HOH Z . 
KB 13 HOH 2858 2865 2865 HOH HOH Z . 
KB 13 HOH 2859 2866 2866 HOH HOH Z . 
KB 13 HOH 2860 2867 2867 HOH HOH Z . 
KB 13 HOH 2861 2868 2868 HOH HOH Z . 
KB 13 HOH 2862 2869 2869 HOH HOH Z . 
KB 13 HOH 2863 2870 2870 HOH HOH Z . 
KB 13 HOH 2864 2871 2871 HOH HOH Z . 
KB 13 HOH 2865 2872 2872 HOH HOH Z . 
KB 13 HOH 2866 2873 2873 HOH HOH Z . 
KB 13 HOH 2867 2874 2874 HOH HOH Z . 
KB 13 HOH 2868 2875 2875 HOH HOH Z . 
KB 13 HOH 2869 2876 2876 HOH HOH Z . 
KB 13 HOH 2870 2877 2877 HOH HOH Z . 
KB 13 HOH 2871 2878 2878 HOH HOH Z . 
KB 13 HOH 2872 2879 2879 HOH HOH Z . 
KB 13 HOH 2873 2880 2880 HOH HOH Z . 
KB 13 HOH 2874 2881 2881 HOH HOH Z . 
KB 13 HOH 2875 2882 2882 HOH HOH Z . 
KB 13 HOH 2876 2883 2883 HOH HOH Z . 
KB 13 HOH 2877 2884 2884 HOH HOH Z . 
KB 13 HOH 2878 2885 2885 HOH HOH Z . 
KB 13 HOH 2879 2886 2886 HOH HOH Z . 
KB 13 HOH 2880 2887 2887 HOH HOH Z . 
KB 13 HOH 2881 2888 2888 HOH HOH Z . 
KB 13 HOH 2882 2889 2889 HOH HOH Z . 
KB 13 HOH 2883 2890 2890 HOH HOH Z . 
KB 13 HOH 2884 2891 2891 HOH HOH Z . 
KB 13 HOH 2885 2892 2892 HOH HOH Z . 
KB 13 HOH 2886 2893 2893 HOH HOH Z . 
KB 13 HOH 2887 2894 2894 HOH HOH Z . 
KB 13 HOH 2888 2895 2895 HOH HOH Z . 
KB 13 HOH 2889 2896 2896 HOH HOH Z . 
KB 13 HOH 2890 2897 2897 HOH HOH Z . 
KB 13 HOH 2891 2898 2898 HOH HOH Z . 
KB 13 HOH 2892 2899 2899 HOH HOH Z . 
KB 13 HOH 2893 2900 2900 HOH HOH Z . 
KB 13 HOH 2894 2901 2901 HOH HOH Z . 
KB 13 HOH 2895 2902 2902 HOH HOH Z . 
KB 13 HOH 2896 2903 2903 HOH HOH Z . 
KB 13 HOH 2897 2904 2904 HOH HOH Z . 
KB 13 HOH 2898 2905 2905 HOH HOH Z . 
KB 13 HOH 2899 2906 2906 HOH HOH Z . 
KB 13 HOH 2900 2907 2907 HOH HOH Z . 
KB 13 HOH 2901 2908 2908 HOH HOH Z . 
KB 13 HOH 2902 2909 2909 HOH HOH Z . 
KB 13 HOH 2903 2910 2910 HOH HOH Z . 
KB 13 HOH 2904 2911 2911 HOH HOH Z . 
KB 13 HOH 2905 2912 2912 HOH HOH Z . 
KB 13 HOH 2906 2913 2913 HOH HOH Z . 
KB 13 HOH 2907 2914 2914 HOH HOH Z . 
KB 13 HOH 2908 2915 2915 HOH HOH Z . 
KB 13 HOH 2909 2916 2916 HOH HOH Z . 
KB 13 HOH 2910 2917 2917 HOH HOH Z . 
KB 13 HOH 2911 2918 2918 HOH HOH Z . 
KB 13 HOH 2912 2919 2919 HOH HOH Z . 
KB 13 HOH 2913 2920 2920 HOH HOH Z . 
KB 13 HOH 2914 2921 2921 HOH HOH Z . 
KB 13 HOH 2915 2922 2922 HOH HOH Z . 
KB 13 HOH 2916 2923 2923 HOH HOH Z . 
KB 13 HOH 2917 2924 2924 HOH HOH Z . 
KB 13 HOH 2918 2925 2925 HOH HOH Z . 
KB 13 HOH 2919 2926 2926 HOH HOH Z . 
KB 13 HOH 2920 2927 2927 HOH HOH Z . 
KB 13 HOH 2921 2928 2928 HOH HOH Z . 
KB 13 HOH 2922 2929 2929 HOH HOH Z . 
KB 13 HOH 2923 2930 2930 HOH HOH Z . 
KB 13 HOH 2924 2931 2931 HOH HOH Z . 
KB 13 HOH 2925 2932 2932 HOH HOH Z . 
KB 13 HOH 2926 2933 2933 HOH HOH Z . 
KB 13 HOH 2927 2934 2934 HOH HOH Z . 
KB 13 HOH 2928 2935 2935 HOH HOH Z . 
KB 13 HOH 2929 2936 2936 HOH HOH Z . 
KB 13 HOH 2930 2937 2937 HOH HOH Z . 
KB 13 HOH 2931 2938 2938 HOH HOH Z . 
KB 13 HOH 2932 2939 2939 HOH HOH Z . 
KB 13 HOH 2933 2940 2940 HOH HOH Z . 
KB 13 HOH 2934 2941 2941 HOH HOH Z . 
KB 13 HOH 2935 2942 2942 HOH HOH Z . 
KB 13 HOH 2936 2943 2943 HOH HOH Z . 
KB 13 HOH 2937 2944 2944 HOH HOH Z . 
KB 13 HOH 2938 2945 2945 HOH HOH Z . 
KB 13 HOH 2939 2946 2946 HOH HOH Z . 
KB 13 HOH 2940 2947 2947 HOH HOH Z . 
KB 13 HOH 2941 2948 2948 HOH HOH Z . 
KB 13 HOH 2942 2949 2949 HOH HOH Z . 
KB 13 HOH 2943 2950 2950 HOH HOH Z . 
KB 13 HOH 2944 2951 2951 HOH HOH Z . 
KB 13 HOH 2945 2952 2952 HOH HOH Z . 
KB 13 HOH 2946 2953 2953 HOH HOH Z . 
KB 13 HOH 2947 2954 2954 HOH HOH Z . 
KB 13 HOH 2948 2955 2955 HOH HOH Z . 
KB 13 HOH 2949 2956 2956 HOH HOH Z . 
KB 13 HOH 2950 2957 2957 HOH HOH Z . 
KB 13 HOH 2951 2958 2958 HOH HOH Z . 
KB 13 HOH 2952 2959 2959 HOH HOH Z . 
KB 13 HOH 2953 2960 2960 HOH HOH Z . 
KB 13 HOH 2954 2961 2961 HOH HOH Z . 
KB 13 HOH 2955 2962 2962 HOH HOH Z . 
KB 13 HOH 2956 2963 2963 HOH HOH Z . 
KB 13 HOH 2957 2964 2964 HOH HOH Z . 
KB 13 HOH 2958 2965 2965 HOH HOH Z . 
KB 13 HOH 2959 2966 2966 HOH HOH Z . 
KB 13 HOH 2960 2968 2968 HOH HOH Z . 
KB 13 HOH 2961 2969 2969 HOH HOH Z . 
KB 13 HOH 2962 2970 2970 HOH HOH Z . 
KB 13 HOH 2963 2971 2971 HOH HOH Z . 
KB 13 HOH 2964 2972 2972 HOH HOH Z . 
KB 13 HOH 2965 2973 2973 HOH HOH Z . 
KB 13 HOH 2966 2974 2974 HOH HOH Z . 
KB 13 HOH 2967 2975 2975 HOH HOH Z . 
KB 13 HOH 2968 2976 2976 HOH HOH Z . 
KB 13 HOH 2969 2977 2977 HOH HOH Z . 
KB 13 HOH 2970 2978 2978 HOH HOH Z . 
KB 13 HOH 2971 2979 2979 HOH HOH Z . 
KB 13 HOH 2972 2980 2980 HOH HOH Z . 
KB 13 HOH 2973 2981 2981 HOH HOH Z . 
KB 13 HOH 2974 2982 2982 HOH HOH Z . 
KB 13 HOH 2975 2983 2983 HOH HOH Z . 
KB 13 HOH 2976 2984 2984 HOH HOH Z . 
KB 13 HOH 2977 2985 2985 HOH HOH Z . 
KB 13 HOH 2978 2986 2986 HOH HOH Z . 
KB 13 HOH 2979 2987 2987 HOH HOH Z . 
KB 13 HOH 2980 2988 2988 HOH HOH Z . 
KB 13 HOH 2981 2989 2989 HOH HOH Z . 
KB 13 HOH 2982 2990 2990 HOH HOH Z . 
KB 13 HOH 2983 2991 2991 HOH HOH Z . 
KB 13 HOH 2984 2992 2992 HOH HOH Z . 
KB 13 HOH 2985 2993 2993 HOH HOH Z . 
KB 13 HOH 2986 2994 2994 HOH HOH Z . 
KB 13 HOH 2987 2995 2995 HOH HOH Z . 
KB 13 HOH 2988 2996 2996 HOH HOH Z . 
KB 13 HOH 2989 2997 2997 HOH HOH Z . 
KB 13 HOH 2990 2998 2998 HOH HOH Z . 
KB 13 HOH 2991 2999 2999 HOH HOH Z . 
KB 13 HOH 2992 3000 3000 HOH HOH Z . 
KB 13 HOH 2993 3001 3001 HOH HOH Z . 
KB 13 HOH 2994 3002 3002 HOH HOH Z . 
KB 13 HOH 2995 3003 3003 HOH HOH Z . 
KB 13 HOH 2996 3004 3004 HOH HOH Z . 
KB 13 HOH 2997 3005 3005 HOH HOH Z . 
KB 13 HOH 2998 3006 3006 HOH HOH Z . 
KB 13 HOH 2999 3007 3007 HOH HOH Z . 
KB 13 HOH 3000 3008 3008 HOH HOH Z . 
KB 13 HOH 3001 3009 3009 HOH HOH Z . 
KB 13 HOH 3002 3010 3010 HOH HOH Z . 
KB 13 HOH 3003 3011 3011 HOH HOH Z . 
KB 13 HOH 3004 3012 3012 HOH HOH Z . 
KB 13 HOH 3005 3013 3013 HOH HOH Z . 
KB 13 HOH 3006 3014 3014 HOH HOH Z . 
KB 13 HOH 3007 3015 3015 HOH HOH Z . 
KB 13 HOH 3008 3016 3016 HOH HOH Z . 
KB 13 HOH 3009 3017 3017 HOH HOH Z . 
KB 13 HOH 3010 3018 3018 HOH HOH Z . 
KB 13 HOH 3011 3019 3019 HOH HOH Z . 
KB 13 HOH 3012 3020 3020 HOH HOH Z . 
KB 13 HOH 3013 3021 3021 HOH HOH Z . 
KB 13 HOH 3014 3022 3022 HOH HOH Z . 
KB 13 HOH 3015 3023 3023 HOH HOH Z . 
KB 13 HOH 3016 3024 3024 HOH HOH Z . 
KB 13 HOH 3017 3025 3025 HOH HOH Z . 
KB 13 HOH 3018 3026 3026 HOH HOH Z . 
KB 13 HOH 3019 3027 3027 HOH HOH Z . 
KB 13 HOH 3020 3028 3028 HOH HOH Z . 
KB 13 HOH 3021 3029 3029 HOH HOH Z . 
KB 13 HOH 3022 3030 3030 HOH HOH Z . 
KB 13 HOH 3023 3031 3031 HOH HOH Z . 
KB 13 HOH 3024 3032 3032 HOH HOH Z . 
KB 13 HOH 3025 3033 3033 HOH HOH Z . 
KB 13 HOH 3026 3034 3034 HOH HOH Z . 
KB 13 HOH 3027 3035 3035 HOH HOH Z . 
KB 13 HOH 3028 3036 3036 HOH HOH Z . 
KB 13 HOH 3029 3037 3037 HOH HOH Z . 
KB 13 HOH 3030 3038 3038 HOH HOH Z . 
KB 13 HOH 3031 3039 3039 HOH HOH Z . 
KB 13 HOH 3032 3040 3040 HOH HOH Z . 
KB 13 HOH 3033 3041 3041 HOH HOH Z . 
KB 13 HOH 3034 3042 3042 HOH HOH Z . 
KB 13 HOH 3035 3043 3043 HOH HOH Z . 
KB 13 HOH 3036 3044 3044 HOH HOH Z . 
KB 13 HOH 3037 3045 3045 HOH HOH Z . 
KB 13 HOH 3038 3046 3046 HOH HOH Z . 
KB 13 HOH 3039 3047 3047 HOH HOH Z . 
KB 13 HOH 3040 3048 3048 HOH HOH Z . 
KB 13 HOH 3041 3049 3049 HOH HOH Z . 
KB 13 HOH 3042 3050 3050 HOH HOH Z . 
KB 13 HOH 3043 3051 3051 HOH HOH Z . 
KB 13 HOH 3044 3052 3052 HOH HOH Z . 
KB 13 HOH 3045 3053 3053 HOH HOH Z . 
KB 13 HOH 3046 3054 3054 HOH HOH Z . 
KB 13 HOH 3047 3055 3055 HOH HOH Z . 
KB 13 HOH 3048 3056 3056 HOH HOH Z . 
KB 13 HOH 3049 3057 3057 HOH HOH Z . 
KB 13 HOH 3050 3058 3058 HOH HOH Z . 
KB 13 HOH 3051 3059 3059 HOH HOH Z . 
KB 13 HOH 3052 3060 3060 HOH HOH Z . 
KB 13 HOH 3053 3061 3061 HOH HOH Z . 
KB 13 HOH 3054 3062 3062 HOH HOH Z . 
KB 13 HOH 3055 3063 3063 HOH HOH Z . 
KB 13 HOH 3056 3064 3064 HOH HOH Z . 
KB 13 HOH 3057 3065 3065 HOH HOH Z . 
KB 13 HOH 3058 3066 3066 HOH HOH Z . 
KB 13 HOH 3059 3067 3067 HOH HOH Z . 
KB 13 HOH 3060 3068 3068 HOH HOH Z . 
KB 13 HOH 3061 3069 3069 HOH HOH Z . 
KB 13 HOH 3062 3070 3070 HOH HOH Z . 
KB 13 HOH 3063 3071 3071 HOH HOH Z . 
KB 13 HOH 3064 3072 3072 HOH HOH Z . 
KB 13 HOH 3065 3073 3073 HOH HOH Z . 
KB 13 HOH 3066 3074 3074 HOH HOH Z . 
KB 13 HOH 3067 3075 3075 HOH HOH Z . 
KB 13 HOH 3068 3076 3076 HOH HOH Z . 
KB 13 HOH 3069 3077 3077 HOH HOH Z . 
KB 13 HOH 3070 3078 3078 HOH HOH Z . 
KB 13 HOH 3071 3079 3079 HOH HOH Z . 
KB 13 HOH 3072 3080 3080 HOH HOH Z . 
KB 13 HOH 3073 3081 3081 HOH HOH Z . 
KB 13 HOH 3074 3082 3082 HOH HOH Z . 
KB 13 HOH 3075 3083 3083 HOH HOH Z . 
KB 13 HOH 3076 3084 3084 HOH HOH Z . 
KB 13 HOH 3077 3085 3085 HOH HOH Z . 
KB 13 HOH 3078 3086 3086 HOH HOH Z . 
KB 13 HOH 3079 3087 3087 HOH HOH Z . 
KB 13 HOH 3080 3088 3088 HOH HOH Z . 
KB 13 HOH 3081 3089 3089 HOH HOH Z . 
KB 13 HOH 3082 3090 3090 HOH HOH Z . 
KB 13 HOH 3083 3091 3091 HOH HOH Z . 
KB 13 HOH 3084 3092 3092 HOH HOH Z . 
KB 13 HOH 3085 3093 3093 HOH HOH Z . 
KB 13 HOH 3086 3094 3094 HOH HOH Z . 
KB 13 HOH 3087 3095 3095 HOH HOH Z . 
KB 13 HOH 3088 3096 3096 HOH HOH Z . 
KB 13 HOH 3089 3097 3097 HOH HOH Z . 
KB 13 HOH 3090 3098 3098 HOH HOH Z . 
KB 13 HOH 3091 3099 3099 HOH HOH Z . 
KB 13 HOH 3092 3100 3100 HOH HOH Z . 
KB 13 HOH 3093 3101 3101 HOH HOH Z . 
KB 13 HOH 3094 3102 3102 HOH HOH Z . 
KB 13 HOH 3095 3103 3103 HOH HOH Z . 
KB 13 HOH 3096 3104 3104 HOH HOH Z . 
KB 13 HOH 3097 3105 3105 HOH HOH Z . 
KB 13 HOH 3098 3106 3106 HOH HOH Z . 
KB 13 HOH 3099 3107 3107 HOH HOH Z . 
KB 13 HOH 3100 3108 3108 HOH HOH Z . 
KB 13 HOH 3101 3109 3109 HOH HOH Z . 
KB 13 HOH 3102 3110 3110 HOH HOH Z . 
KB 13 HOH 3103 3111 3111 HOH HOH Z . 
KB 13 HOH 3104 3112 3112 HOH HOH Z . 
KB 13 HOH 3105 3113 3113 HOH HOH Z . 
KB 13 HOH 3106 3114 3114 HOH HOH Z . 
KB 13 HOH 3107 3115 3115 HOH HOH Z . 
KB 13 HOH 3108 3116 3116 HOH HOH Z . 
KB 13 HOH 3109 3117 3117 HOH HOH Z . 
KB 13 HOH 3110 3118 3118 HOH HOH Z . 
KB 13 HOH 3111 3119 3119 HOH HOH Z . 
KB 13 HOH 3112 3120 3120 HOH HOH Z . 
KB 13 HOH 3113 3121 3121 HOH HOH Z . 
KB 13 HOH 3114 3122 3122 HOH HOH Z . 
KB 13 HOH 3115 3123 3123 HOH HOH Z . 
KB 13 HOH 3116 3124 3124 HOH HOH Z . 
KB 13 HOH 3117 3125 3125 HOH HOH Z . 
KB 13 HOH 3118 3126 3126 HOH HOH Z . 
KB 13 HOH 3119 3127 3127 HOH HOH Z . 
KB 13 HOH 3120 3128 3128 HOH HOH Z . 
KB 13 HOH 3121 3129 3129 HOH HOH Z . 
KB 13 HOH 3122 3130 3130 HOH HOH Z . 
KB 13 HOH 3123 3131 3131 HOH HOH Z . 
KB 13 HOH 3124 3132 3132 HOH HOH Z . 
KB 13 HOH 3125 3133 3133 HOH HOH Z . 
KB 13 HOH 3126 3134 3134 HOH HOH Z . 
KB 13 HOH 3127 3135 3135 HOH HOH Z . 
KB 13 HOH 3128 3136 3136 HOH HOH Z . 
KB 13 HOH 3129 3137 3137 HOH HOH Z . 
KB 13 HOH 3130 3138 3138 HOH HOH Z . 
KB 13 HOH 3131 3139 3139 HOH HOH Z . 
KB 13 HOH 3132 3140 3140 HOH HOH Z . 
KB 13 HOH 3133 3141 3141 HOH HOH Z . 
KB 13 HOH 3134 3142 3142 HOH HOH Z . 
KB 13 HOH 3135 3143 3143 HOH HOH Z . 
KB 13 HOH 3136 3144 3144 HOH HOH Z . 
KB 13 HOH 3137 3145 3145 HOH HOH Z . 
KB 13 HOH 3138 3146 3146 HOH HOH Z . 
KB 13 HOH 3139 3147 3147 HOH HOH Z . 
KB 13 HOH 3140 3148 3148 HOH HOH Z . 
KB 13 HOH 3141 3149 3149 HOH HOH Z . 
KB 13 HOH 3142 3150 3150 HOH HOH Z . 
KB 13 HOH 3143 3151 3151 HOH HOH Z . 
KB 13 HOH 3144 3152 3152 HOH HOH Z . 
KB 13 HOH 3145 3153 3153 HOH HOH Z . 
KB 13 HOH 3146 3154 3154 HOH HOH Z . 
KB 13 HOH 3147 3155 3155 HOH HOH Z . 
KB 13 HOH 3148 3156 3156 HOH HOH Z . 
KB 13 HOH 3149 3157 3157 HOH HOH Z . 
KB 13 HOH 3150 3158 3158 HOH HOH Z . 
KB 13 HOH 3151 3159 3159 HOH HOH Z . 
KB 13 HOH 3152 3160 3160 HOH HOH Z . 
KB 13 HOH 3153 3161 3161 HOH HOH Z . 
KB 13 HOH 3154 3162 3162 HOH HOH Z . 
KB 13 HOH 3155 3163 3163 HOH HOH Z . 
KB 13 HOH 3156 3164 3164 HOH HOH Z . 
KB 13 HOH 3157 3165 3165 HOH HOH Z . 
KB 13 HOH 3158 3166 3166 HOH HOH Z . 
KB 13 HOH 3159 3167 3167 HOH HOH Z . 
KB 13 HOH 3160 3168 3168 HOH HOH Z . 
KB 13 HOH 3161 3169 3169 HOH HOH Z . 
KB 13 HOH 3162 3170 3170 HOH HOH Z . 
KB 13 HOH 3163 3171 3171 HOH HOH Z . 
KB 13 HOH 3164 3172 3172 HOH HOH Z . 
KB 13 HOH 3165 3173 3173 HOH HOH Z . 
KB 13 HOH 3166 3174 3174 HOH HOH Z . 
KB 13 HOH 3167 3175 3175 HOH HOH Z . 
KB 13 HOH 3168 3176 3176 HOH HOH Z . 
KB 13 HOH 3169 3177 3177 HOH HOH Z . 
KB 13 HOH 3170 3178 3178 HOH HOH Z . 
KB 13 HOH 3171 3179 3179 HOH HOH Z . 
KB 13 HOH 3172 3180 3180 HOH HOH Z . 
KB 13 HOH 3173 3181 3181 HOH HOH Z . 
KB 13 HOH 3174 3182 3182 HOH HOH Z . 
KB 13 HOH 3175 3183 3183 HOH HOH Z . 
KB 13 HOH 3176 3184 3184 HOH HOH Z . 
KB 13 HOH 3177 3185 3185 HOH HOH Z . 
KB 13 HOH 3178 3186 3186 HOH HOH Z . 
KB 13 HOH 3179 3187 3187 HOH HOH Z . 
KB 13 HOH 3180 3188 3188 HOH HOH Z . 
KB 13 HOH 3181 3189 3189 HOH HOH Z . 
KB 13 HOH 3182 3190 3190 HOH HOH Z . 
KB 13 HOH 3183 3191 3191 HOH HOH Z . 
KB 13 HOH 3184 3192 3192 HOH HOH Z . 
KB 13 HOH 3185 3193 3193 HOH HOH Z . 
KB 13 HOH 3186 3194 3194 HOH HOH Z . 
KB 13 HOH 3187 3195 3195 HOH HOH Z . 
KB 13 HOH 3188 3196 3196 HOH HOH Z . 
KB 13 HOH 3189 3197 3197 HOH HOH Z . 
KB 13 HOH 3190 3198 3198 HOH HOH Z . 
KB 13 HOH 3191 3199 3199 HOH HOH Z . 
KB 13 HOH 3192 3200 3200 HOH HOH Z . 
KB 13 HOH 3193 3201 3201 HOH HOH Z . 
KB 13 HOH 3194 3202 3202 HOH HOH Z . 
KB 13 HOH 3195 3203 3203 HOH HOH Z . 
KB 13 HOH 3196 3204 3204 HOH HOH Z . 
KB 13 HOH 3197 3205 3205 HOH HOH Z . 
KB 13 HOH 3198 3206 3206 HOH HOH Z . 
KB 13 HOH 3199 3207 3207 HOH HOH Z . 
KB 13 HOH 3200 3208 3208 HOH HOH Z . 
KB 13 HOH 3201 3209 3209 HOH HOH Z . 
KB 13 HOH 3202 3210 3210 HOH HOH Z . 
KB 13 HOH 3203 3211 3211 HOH HOH Z . 
KB 13 HOH 3204 3212 3212 HOH HOH Z . 
KB 13 HOH 3205 3213 3213 HOH HOH Z . 
KB 13 HOH 3206 3214 3214 HOH HOH Z . 
KB 13 HOH 3207 3215 3215 HOH HOH Z . 
KB 13 HOH 3208 3216 3216 HOH HOH Z . 
KB 13 HOH 3209 3217 3217 HOH HOH Z . 
KB 13 HOH 3210 3218 3218 HOH HOH Z . 
KB 13 HOH 3211 3219 3219 HOH HOH Z . 
KB 13 HOH 3212 3220 3220 HOH HOH Z . 
KB 13 HOH 3213 3221 3221 HOH HOH Z . 
KB 13 HOH 3214 3222 3222 HOH HOH Z . 
KB 13 HOH 3215 3223 3223 HOH HOH Z . 
KB 13 HOH 3216 3225 3225 HOH HOH Z . 
KB 13 HOH 3217 3226 3226 HOH HOH Z . 
KB 13 HOH 3218 3227 3227 HOH HOH Z . 
KB 13 HOH 3219 3228 3228 HOH HOH Z . 
KB 13 HOH 3220 3229 3229 HOH HOH Z . 
KB 13 HOH 3221 3230 3230 HOH HOH Z . 
KB 13 HOH 3222 3231 3231 HOH HOH Z . 
KB 13 HOH 3223 3232 3232 HOH HOH Z . 
KB 13 HOH 3224 3233 3233 HOH HOH Z . 
KB 13 HOH 3225 3234 3234 HOH HOH Z . 
KB 13 HOH 3226 3235 3235 HOH HOH Z . 
KB 13 HOH 3227 3236 3236 HOH HOH Z . 
KB 13 HOH 3228 3237 3237 HOH HOH Z . 
KB 13 HOH 3229 3238 3238 HOH HOH Z . 
KB 13 HOH 3230 3239 3239 HOH HOH Z . 
KB 13 HOH 3231 3240 3240 HOH HOH Z . 
KB 13 HOH 3232 3241 3241 HOH HOH Z . 
KB 13 HOH 3233 3242 3242 HOH HOH Z . 
KB 13 HOH 3234 3243 3243 HOH HOH Z . 
KB 13 HOH 3235 3244 3244 HOH HOH Z . 
KB 13 HOH 3236 3245 3245 HOH HOH Z . 
KB 13 HOH 3237 3246 3246 HOH HOH Z . 
KB 13 HOH 3238 3247 3247 HOH HOH Z . 
KB 13 HOH 3239 3248 3248 HOH HOH Z . 
KB 13 HOH 3240 3249 3249 HOH HOH Z . 
KB 13 HOH 3241 3250 3250 HOH HOH Z . 
KB 13 HOH 3242 3251 3251 HOH HOH Z . 
KB 13 HOH 3243 3252 3252 HOH HOH Z . 
KB 13 HOH 3244 3253 3253 HOH HOH Z . 
KB 13 HOH 3245 3254 3254 HOH HOH Z . 
KB 13 HOH 3246 3255 3255 HOH HOH Z . 
KB 13 HOH 3247 3256 3256 HOH HOH Z . 
KB 13 HOH 3248 3257 3257 HOH HOH Z . 
KB 13 HOH 3249 3258 3258 HOH HOH Z . 
KB 13 HOH 3250 3259 3259 HOH HOH Z . 
KB 13 HOH 3251 3260 3260 HOH HOH Z . 
KB 13 HOH 3252 3261 3261 HOH HOH Z . 
KB 13 HOH 3253 3262 3262 HOH HOH Z . 
KB 13 HOH 3254 3263 3263 HOH HOH Z . 
KB 13 HOH 3255 3264 3264 HOH HOH Z . 
KB 13 HOH 3256 3265 3265 HOH HOH Z . 
KB 13 HOH 3257 3266 3266 HOH HOH Z . 
KB 13 HOH 3258 3267 3267 HOH HOH Z . 
KB 13 HOH 3259 3268 3268 HOH HOH Z . 
KB 13 HOH 3260 3269 3269 HOH HOH Z . 
KB 13 HOH 3261 3270 3270 HOH HOH Z . 
KB 13 HOH 3262 3271 3271 HOH HOH Z . 
KB 13 HOH 3263 3272 3272 HOH HOH Z . 
KB 13 HOH 3264 3273 3273 HOH HOH Z . 
KB 13 HOH 3265 3274 3274 HOH HOH Z . 
KB 13 HOH 3266 3275 3275 HOH HOH Z . 
KB 13 HOH 3267 3276 3276 HOH HOH Z . 
KB 13 HOH 3268 3277 3277 HOH HOH Z . 
KB 13 HOH 3269 3278 3278 HOH HOH Z . 
KB 13 HOH 3270 3279 3279 HOH HOH Z . 
KB 13 HOH 3271 3280 3280 HOH HOH Z . 
KB 13 HOH 3272 3281 3281 HOH HOH Z . 
KB 13 HOH 3273 3282 3282 HOH HOH Z . 
KB 13 HOH 3274 3283 3283 HOH HOH Z . 
KB 13 HOH 3275 3284 3284 HOH HOH Z . 
KB 13 HOH 3276 3285 3285 HOH HOH Z . 
KB 13 HOH 3277 3286 3286 HOH HOH Z . 
KB 13 HOH 3278 3287 3287 HOH HOH Z . 
KB 13 HOH 3279 3288 3288 HOH HOH Z . 
KB 13 HOH 3280 3289 3289 HOH HOH Z . 
KB 13 HOH 3281 3290 3290 HOH HOH Z . 
KB 13 HOH 3282 3291 3291 HOH HOH Z . 
KB 13 HOH 3283 3292 3292 HOH HOH Z . 
KB 13 HOH 3284 3293 3293 HOH HOH Z . 
KB 13 HOH 3285 3294 3294 HOH HOH Z . 
KB 13 HOH 3286 3295 3295 HOH HOH Z . 
KB 13 HOH 3287 3296 3296 HOH HOH Z . 
KB 13 HOH 3288 3297 3297 HOH HOH Z . 
KB 13 HOH 3289 3298 3298 HOH HOH Z . 
KB 13 HOH 3290 3299 3299 HOH HOH Z . 
KB 13 HOH 3291 3300 3300 HOH HOH Z . 
KB 13 HOH 3292 3301 3301 HOH HOH Z . 
KB 13 HOH 3293 3302 3302 HOH HOH Z . 
KB 13 HOH 3294 3303 3303 HOH HOH Z . 
KB 13 HOH 3295 3304 3304 HOH HOH Z . 
KB 13 HOH 3296 3305 3305 HOH HOH Z . 
KB 13 HOH 3297 3306 3306 HOH HOH Z . 
KB 13 HOH 3298 3307 3307 HOH HOH Z . 
KB 13 HOH 3299 3308 3308 HOH HOH Z . 
KB 13 HOH 3300 3309 3309 HOH HOH Z . 
KB 13 HOH 3301 3310 3310 HOH HOH Z . 
KB 13 HOH 3302 3311 3311 HOH HOH Z . 
KB 13 HOH 3303 3312 3312 HOH HOH Z . 
KB 13 HOH 3304 3313 3313 HOH HOH Z . 
KB 13 HOH 3305 3314 3314 HOH HOH Z . 
KB 13 HOH 3306 3315 3315 HOH HOH Z . 
KB 13 HOH 3307 3316 3316 HOH HOH Z . 
KB 13 HOH 3308 3317 3317 HOH HOH Z . 
KB 13 HOH 3309 3318 3318 HOH HOH Z . 
KB 13 HOH 3310 3319 3319 HOH HOH Z . 
KB 13 HOH 3311 3320 3320 HOH HOH Z . 
KB 13 HOH 3312 3321 3321 HOH HOH Z . 
KB 13 HOH 3313 3322 3322 HOH HOH Z . 
KB 13 HOH 3314 3323 3323 HOH HOH Z . 
KB 13 HOH 3315 3324 3324 HOH HOH Z . 
KB 13 HOH 3316 3325 3325 HOH HOH Z . 
KB 13 HOH 3317 3326 3326 HOH HOH Z . 
KB 13 HOH 3318 3327 3327 HOH HOH Z . 
KB 13 HOH 3319 3328 3328 HOH HOH Z . 
KB 13 HOH 3320 3329 3329 HOH HOH Z . 
KB 13 HOH 3321 3330 3330 HOH HOH Z . 
KB 13 HOH 3322 3331 3331 HOH HOH Z . 
KB 13 HOH 3323 3332 3332 HOH HOH Z . 
KB 13 HOH 3324 3333 3333 HOH HOH Z . 
KB 13 HOH 3325 3334 3334 HOH HOH Z . 
KB 13 HOH 3326 3335 3335 HOH HOH Z . 
KB 13 HOH 3327 3336 3336 HOH HOH Z . 
KB 13 HOH 3328 3337 3337 HOH HOH Z . 
KB 13 HOH 3329 3338 3338 HOH HOH Z . 
KB 13 HOH 3330 3339 3339 HOH HOH Z . 
KB 13 HOH 3331 3340 3340 HOH HOH Z . 
KB 13 HOH 3332 3341 3341 HOH HOH Z . 
KB 13 HOH 3333 3342 3342 HOH HOH Z . 
KB 13 HOH 3334 3343 3343 HOH HOH Z . 
KB 13 HOH 3335 3344 3344 HOH HOH Z . 
KB 13 HOH 3336 3345 3345 HOH HOH Z . 
KB 13 HOH 3337 3346 3346 HOH HOH Z . 
KB 13 HOH 3338 3347 3347 HOH HOH Z . 
KB 13 HOH 3339 3348 3348 HOH HOH Z . 
KB 13 HOH 3340 3349 3349 HOH HOH Z . 
KB 13 HOH 3341 3350 3350 HOH HOH Z . 
KB 13 HOH 3342 3351 3351 HOH HOH Z . 
KB 13 HOH 3343 3352 3352 HOH HOH Z . 
KB 13 HOH 3344 3353 3353 HOH HOH Z . 
KB 13 HOH 3345 3354 3354 HOH HOH Z . 
KB 13 HOH 3346 3355 3355 HOH HOH Z . 
KB 13 HOH 3347 3356 3356 HOH HOH Z . 
KB 13 HOH 3348 3357 3357 HOH HOH Z . 
KB 13 HOH 3349 3358 3358 HOH HOH Z . 
KB 13 HOH 3350 3359 3359 HOH HOH Z . 
KB 13 HOH 3351 3360 3360 HOH HOH Z . 
KB 13 HOH 3352 3361 3361 HOH HOH Z . 
KB 13 HOH 3353 3362 3362 HOH HOH Z . 
KB 13 HOH 3354 3363 3363 HOH HOH Z . 
KB 13 HOH 3355 3364 3364 HOH HOH Z . 
KB 13 HOH 3356 3365 3365 HOH HOH Z . 
KB 13 HOH 3357 3366 3366 HOH HOH Z . 
KB 13 HOH 3358 3367 3367 HOH HOH Z . 
KB 13 HOH 3359 3368 3368 HOH HOH Z . 
KB 13 HOH 3360 3369 3369 HOH HOH Z . 
KB 13 HOH 3361 3370 3370 HOH HOH Z . 
KB 13 HOH 3362 3371 3371 HOH HOH Z . 
KB 13 HOH 3363 3372 3372 HOH HOH Z . 
KB 13 HOH 3364 3373 3373 HOH HOH Z . 
KB 13 HOH 3365 3374 3374 HOH HOH Z . 
KB 13 HOH 3366 3375 3375 HOH HOH Z . 
KB 13 HOH 3367 3376 3376 HOH HOH Z . 
KB 13 HOH 3368 3377 3377 HOH HOH Z . 
KB 13 HOH 3369 3378 3378 HOH HOH Z . 
KB 13 HOH 3370 3379 3379 HOH HOH Z . 
KB 13 HOH 3371 3380 3380 HOH HOH Z . 
KB 13 HOH 3372 3381 3381 HOH HOH Z . 
KB 13 HOH 3373 3382 3382 HOH HOH Z . 
KB 13 HOH 3374 3383 3383 HOH HOH Z . 
KB 13 HOH 3375 3384 3384 HOH HOH Z . 
KB 13 HOH 3376 3385 3385 HOH HOH Z . 
KB 13 HOH 3377 3386 3386 HOH HOH Z . 
KB 13 HOH 3378 3387 3387 HOH HOH Z . 
KB 13 HOH 3379 3388 3388 HOH HOH Z . 
KB 13 HOH 3380 3389 3389 HOH HOH Z . 
KB 13 HOH 3381 3390 3390 HOH HOH Z . 
KB 13 HOH 3382 3391 3391 HOH HOH Z . 
KB 13 HOH 3383 3392 3392 HOH HOH Z . 
KB 13 HOH 3384 3393 3393 HOH HOH Z . 
KB 13 HOH 3385 3394 3394 HOH HOH Z . 
KB 13 HOH 3386 3395 3395 HOH HOH Z . 
KB 13 HOH 3387 3396 3396 HOH HOH Z . 
KB 13 HOH 3388 3397 3397 HOH HOH Z . 
KB 13 HOH 3389 3398 3398 HOH HOH Z . 
KB 13 HOH 3390 3399 3399 HOH HOH Z . 
KB 13 HOH 3391 3400 3400 HOH HOH Z . 
KB 13 HOH 3392 3401 3401 HOH HOH Z . 
KB 13 HOH 3393 3402 3402 HOH HOH Z . 
KB 13 HOH 3394 3403 3403 HOH HOH Z . 
KB 13 HOH 3395 3404 3404 HOH HOH Z . 
KB 13 HOH 3396 3405 3405 HOH HOH Z . 
KB 13 HOH 3397 3406 3406 HOH HOH Z . 
KB 13 HOH 3398 3407 3407 HOH HOH Z . 
KB 13 HOH 3399 3408 3408 HOH HOH Z . 
KB 13 HOH 3400 3409 3409 HOH HOH Z . 
KB 13 HOH 3401 3410 3410 HOH HOH Z . 
KB 13 HOH 3402 3411 3411 HOH HOH Z . 
KB 13 HOH 3403 3412 3412 HOH HOH Z . 
KB 13 HOH 3404 3413 3413 HOH HOH Z . 
KB 13 HOH 3405 3414 3414 HOH HOH Z . 
KB 13 HOH 3406 3415 3415 HOH HOH Z . 
KB 13 HOH 3407 3416 3416 HOH HOH Z . 
KB 13 HOH 3408 3417 3417 HOH HOH Z . 
KB 13 HOH 3409 3418 3418 HOH HOH Z . 
KB 13 HOH 3410 3419 3419 HOH HOH Z . 
KB 13 HOH 3411 3420 3420 HOH HOH Z . 
KB 13 HOH 3412 3421 3421 HOH HOH Z . 
KB 13 HOH 3413 3422 3422 HOH HOH Z . 
KB 13 HOH 3414 3423 3423 HOH HOH Z . 
KB 13 HOH 3415 3424 3424 HOH HOH Z . 
KB 13 HOH 3416 3425 3425 HOH HOH Z . 
KB 13 HOH 3417 3426 3426 HOH HOH Z . 
KB 13 HOH 3418 3427 3427 HOH HOH Z . 
KB 13 HOH 3419 3428 3428 HOH HOH Z . 
KB 13 HOH 3420 3429 3429 HOH HOH Z . 
KB 13 HOH 3421 3430 3430 HOH HOH Z . 
KB 13 HOH 3422 3431 3431 HOH HOH Z . 
KB 13 HOH 3423 3432 3432 HOH HOH Z . 
KB 13 HOH 3424 3433 3433 HOH HOH Z . 
KB 13 HOH 3425 3434 3434 HOH HOH Z . 
KB 13 HOH 3426 3435 3435 HOH HOH Z . 
KB 13 HOH 3427 3436 3436 HOH HOH Z . 
KB 13 HOH 3428 3437 3437 HOH HOH Z . 
KB 13 HOH 3429 3438 3438 HOH HOH Z . 
KB 13 HOH 3430 3439 3439 HOH HOH Z . 
KB 13 HOH 3431 3440 3440 HOH HOH Z . 
KB 13 HOH 3432 3441 3441 HOH HOH Z . 
KB 13 HOH 3433 3442 3442 HOH HOH Z . 
KB 13 HOH 3434 3443 3443 HOH HOH Z . 
KB 13 HOH 3435 3444 3444 HOH HOH Z . 
KB 13 HOH 3436 3445 3445 HOH HOH Z . 
KB 13 HOH 3437 3446 3446 HOH HOH Z . 
KB 13 HOH 3438 3447 3447 HOH HOH Z . 
KB 13 HOH 3439 3448 3448 HOH HOH Z . 
KB 13 HOH 3440 3449 3449 HOH HOH Z . 
KB 13 HOH 3441 3450 3450 HOH HOH Z . 
KB 13 HOH 3442 3451 3451 HOH HOH Z . 
KB 13 HOH 3443 3452 3452 HOH HOH Z . 
KB 13 HOH 3444 3453 3453 HOH HOH Z . 
KB 13 HOH 3445 3454 3454 HOH HOH Z . 
KB 13 HOH 3446 3457 3457 HOH HOH Z . 
KB 13 HOH 3447 3459 3459 HOH HOH Z . 
KB 13 HOH 3448 3460 3460 HOH HOH Z . 
KB 13 HOH 3449 3461 3461 HOH HOH Z . 
KB 13 HOH 3450 3462 3462 HOH HOH Z . 
KB 13 HOH 3451 3463 3463 HOH HOH Z . 
KB 13 HOH 3452 3464 3464 HOH HOH Z . 
KB 13 HOH 3453 3465 3465 HOH HOH Z . 
KB 13 HOH 3454 3466 3466 HOH HOH Z . 
KB 13 HOH 3455 3467 3467 HOH HOH Z . 
KB 13 HOH 3456 3468 3468 HOH HOH Z . 
KB 13 HOH 3457 3469 3469 HOH HOH Z . 
KB 13 HOH 3458 3470 3470 HOH HOH Z . 
KB 13 HOH 3459 3471 3471 HOH HOH Z . 
KB 13 HOH 3460 3472 3472 HOH HOH Z . 
KB 13 HOH 3461 3473 3473 HOH HOH Z . 
KB 13 HOH 3462 3474 3474 HOH HOH Z . 
KB 13 HOH 3463 3475 3475 HOH HOH Z . 
KB 13 HOH 3464 3476 3476 HOH HOH Z . 
KB 13 HOH 3465 3477 3477 HOH HOH Z . 
KB 13 HOH 3466 3478 3478 HOH HOH Z . 
KB 13 HOH 3467 3479 3479 HOH HOH Z . 
KB 13 HOH 3468 3480 3480 HOH HOH Z . 
KB 13 HOH 3469 3481 3481 HOH HOH Z . 
KB 13 HOH 3470 3482 3482 HOH HOH Z . 
KB 13 HOH 3471 3483 3483 HOH HOH Z . 
KB 13 HOH 3472 3484 3484 HOH HOH Z . 
KB 13 HOH 3473 3486 3486 HOH HOH Z . 
KB 13 HOH 3474 3487 3487 HOH HOH Z . 
KB 13 HOH 3475 3488 3488 HOH HOH Z . 
KB 13 HOH 3476 3489 3489 HOH HOH Z . 
KB 13 HOH 3477 3490 3490 HOH HOH Z . 
KB 13 HOH 3478 3491 3491 HOH HOH Z . 
KB 13 HOH 3479 3492 3492 HOH HOH Z . 
KB 13 HOH 3480 3493 3493 HOH HOH Z . 
KB 13 HOH 3481 3494 3494 HOH HOH Z . 
KB 13 HOH 3482 3495 3495 HOH HOH Z . 
KB 13 HOH 3483 3496 3496 HOH HOH Z . 
KB 13 HOH 3484 3497 3497 HOH HOH Z . 
KB 13 HOH 3485 3498 3498 HOH HOH Z . 
KB 13 HOH 3486 3499 3499 HOH HOH Z . 
KB 13 HOH 3487 3500 3500 HOH HOH Z . 
KB 13 HOH 3488 3501 3501 HOH HOH Z . 
KB 13 HOH 3489 3502 3502 HOH HOH Z . 
KB 13 HOH 3490 3503 3503 HOH HOH Z . 
KB 13 HOH 3491 3504 3504 HOH HOH Z . 
KB 13 HOH 3492 3505 3505 HOH HOH Z . 
KB 13 HOH 3493 3506 3506 HOH HOH Z . 
KB 13 HOH 3494 3507 3507 HOH HOH Z . 
KB 13 HOH 3495 3508 3508 HOH HOH Z . 
KB 13 HOH 3496 3509 3509 HOH HOH Z . 
KB 13 HOH 3497 3510 3510 HOH HOH Z . 
KB 13 HOH 3498 3511 3511 HOH HOH Z . 
KB 13 HOH 3499 3512 3512 HOH HOH Z . 
KB 13 HOH 3500 3513 3513 HOH HOH Z . 
KB 13 HOH 3501 3514 3514 HOH HOH Z . 
KB 13 HOH 3502 3515 3515 HOH HOH Z . 
KB 13 HOH 3503 3516 3516 HOH HOH Z . 
KB 13 HOH 3504 3517 3517 HOH HOH Z . 
KB 13 HOH 3505 3518 3518 HOH HOH Z . 
KB 13 HOH 3506 3519 3519 HOH HOH Z . 
KB 13 HOH 3507 3520 3520 HOH HOH Z . 
KB 13 HOH 3508 3521 3521 HOH HOH Z . 
KB 13 HOH 3509 3522 3522 HOH HOH Z . 
KB 13 HOH 3510 3523 3523 HOH HOH Z . 
KB 13 HOH 3511 3524 3524 HOH HOH Z . 
KB 13 HOH 3512 3525 3525 HOH HOH Z . 
KB 13 HOH 3513 3526 3526 HOH HOH Z . 
KB 13 HOH 3514 3527 3527 HOH HOH Z . 
KB 13 HOH 3515 3528 3528 HOH HOH Z . 
KB 13 HOH 3516 3529 3529 HOH HOH Z . 
KB 13 HOH 3517 3530 3530 HOH HOH Z . 
KB 13 HOH 3518 3531 3531 HOH HOH Z . 
KB 13 HOH 3519 3532 3532 HOH HOH Z . 
KB 13 HOH 3520 3533 3533 HOH HOH Z . 
KB 13 HOH 3521 3534 3534 HOH HOH Z . 
KB 13 HOH 3522 3535 3535 HOH HOH Z . 
KB 13 HOH 3523 3536 3536 HOH HOH Z . 
KB 13 HOH 3524 3537 3537 HOH HOH Z . 
KB 13 HOH 3525 3538 3538 HOH HOH Z . 
KB 13 HOH 3526 3539 3539 HOH HOH Z . 
KB 13 HOH 3527 3540 3540 HOH HOH Z . 
KB 13 HOH 3528 3541 3541 HOH HOH Z . 
KB 13 HOH 3529 3542 3542 HOH HOH Z . 
KB 13 HOH 3530 3543 3543 HOH HOH Z . 
KB 13 HOH 3531 3544 3544 HOH HOH Z . 
KB 13 HOH 3532 3545 3545 HOH HOH Z . 
KB 13 HOH 3533 3546 3546 HOH HOH Z . 
KB 13 HOH 3534 3547 3547 HOH HOH Z . 
KB 13 HOH 3535 3548 3548 HOH HOH Z . 
KB 13 HOH 3536 3549 3549 HOH HOH Z . 
KB 13 HOH 3537 3550 3550 HOH HOH Z . 
KB 13 HOH 3538 3551 3551 HOH HOH Z . 
KB 13 HOH 3539 3552 3552 HOH HOH Z . 
KB 13 HOH 3540 3553 3553 HOH HOH Z . 
KB 13 HOH 3541 3554 3554 HOH HOH Z . 
KB 13 HOH 3542 3555 3555 HOH HOH Z . 
KB 13 HOH 3543 3556 3556 HOH HOH Z . 
KB 13 HOH 3544 3557 3557 HOH HOH Z . 
KB 13 HOH 3545 3558 3558 HOH HOH Z . 
KB 13 HOH 3546 3559 3559 HOH HOH Z . 
KB 13 HOH 3547 3560 3560 HOH HOH Z . 
KB 13 HOH 3548 3561 3561 HOH HOH Z . 
KB 13 HOH 3549 3562 3562 HOH HOH Z . 
KB 13 HOH 3550 3563 3563 HOH HOH Z . 
KB 13 HOH 3551 3564 3564 HOH HOH Z . 
KB 13 HOH 3552 3565 3565 HOH HOH Z . 
KB 13 HOH 3553 3566 3566 HOH HOH Z . 
KB 13 HOH 3554 3567 3567 HOH HOH Z . 
KB 13 HOH 3555 3568 3568 HOH HOH Z . 
KB 13 HOH 3556 3569 3569 HOH HOH Z . 
KB 13 HOH 3557 3570 3570 HOH HOH Z . 
KB 13 HOH 3558 3571 3571 HOH HOH Z . 
KB 13 HOH 3559 3572 3572 HOH HOH Z . 
KB 13 HOH 3560 3573 3573 HOH HOH Z . 
KB 13 HOH 3561 3574 3574 HOH HOH Z . 
KB 13 HOH 3562 3575 3575 HOH HOH Z . 
KB 13 HOH 3563 3576 3576 HOH HOH Z . 
KB 13 HOH 3564 3577 3577 HOH HOH Z . 
KB 13 HOH 3565 3578 3578 HOH HOH Z . 
KB 13 HOH 3566 3579 3579 HOH HOH Z . 
KB 13 HOH 3567 3580 3580 HOH HOH Z . 
# 
loop_
_chem_comp.id 
_chem_comp.type 
_chem_comp.mon_nstd_flag 
_chem_comp.name 
_chem_comp.pdbx_synonyms 
_chem_comp.formula 
_chem_comp.formula_weight 
4MO non-polymer         . "MOLYBDENUM(IV) ION"                                                                                                 ?                                      "Mo 4"                  95.940  
ALA "L-peptide linking" y ALANINE                                                                                                              ?                                      "C3 H7 N O2"            89.093  
ARG "L-peptide linking" y ARGININE                                                                                                             ?                                      "C6 H15 N4 O2 1"        175.209 
ASN "L-peptide linking" y ASPARAGINE                                                                                                           ?                                      "C4 H8 N2 O3"           132.118 
ASP "L-peptide linking" y "ASPARTIC ACID"                                                                                                      ?                                      "C4 H7 N O4"            133.103 
CYS "L-peptide linking" y CYSTEINE                                                                                                             ?                                      "C3 H7 N O2 S"          121.158 
F3S non-polymer         . "FE3-S4 CLUSTER"                                                                                                     ?                                      "Fe3 S4"                295.795 
FES non-polymer         . "FE2/S2 (INORGANIC) CLUSTER"                                                                                         ?                                      "Fe2 S2"                175.820 
GLN "L-peptide linking" y GLUTAMINE                                                                                                            ?                                      "C5 H10 N2 O3"          146.144 
GLU "L-peptide linking" y "GLUTAMIC ACID"                                                                                                      ?                                      "C5 H9 N O4"            147.129 
GLY "peptide linking"   y GLYCINE                                                                                                              ?                                      "C2 H5 N O2"            75.067  
GOL non-polymer         . GLYCEROL                                                                                                             "GLYCERIN; PROPANE-1,2,3-TRIOL"        "C3 H8 O3"              92.094  
HIS "L-peptide linking" y HISTIDINE                                                                                                            ?                                      "C6 H10 N3 O2 1"        156.162 
HOH non-polymer         . WATER                                                                                                                ?                                      "H2 O"                  18.015  
ILE "L-peptide linking" y ISOLEUCINE                                                                                                           ?                                      "C6 H13 N O2"           131.173 
LEU "L-peptide linking" y LEUCINE                                                                                                              ?                                      "C6 H13 N O2"           131.173 
LYS "L-peptide linking" y LYSINE                                                                                                               ?                                      "C6 H15 N2 O2 1"        147.195 
MET "L-peptide linking" y METHIONINE                                                                                                           ?                                      "C5 H11 N O2 S"         149.211 
MGD non-polymer         . "2-AMINO-5,6-DIMERCAPTO-7-METHYL-3,7,8A,9-TETRAHYDRO-8-OXA-1,3,9,10-TETRAAZA-ANTHRACEN-4-ONE GUANOSINE DINUCLEOTIDE" "MOLYBDOPTERIN GUANOSINE DINUCLEOTIDE" "C20 H26 N10 O13 P2 S2" 740.557 
O   non-polymer         . "OXYGEN ATOM"                                                                                                        ?                                      O                       15.999  
P33 non-polymer         . 3,6,9,12,15,18-HEXAOXAICOSANE-1,20-DIOL                                                                              "HEPTAETHYLENE GLYCOL, PEG330"         "C14 H30 O8"            326.383 
PGE non-polymer         . "TRIETHYLENE GLYCOL"                                                                                                 ?                                      "C6 H14 O4"             150.173 
PHE "L-peptide linking" y PHENYLALANINE                                                                                                        ?                                      "C9 H11 N O2"           165.189 
PRO "L-peptide linking" y PROLINE                                                                                                              ?                                      "C5 H9 N O2"            115.130 
SBO non-polymer         . "TRIHYDROXYANTIMONITE(III)"                                                                                          ?                                      "H3 O3 Sb"              172.782 
SER "L-peptide linking" y SERINE                                                                                                               ?                                      "C3 H7 N O3"            105.093 
SO4 non-polymer         . "SULFATE ION"                                                                                                        ?                                      "O4 S -2"               96.063  
THR "L-peptide linking" y THREONINE                                                                                                            ?                                      "C4 H9 N O3"            119.119 
TRP "L-peptide linking" y TRYPTOPHAN                                                                                                           ?                                      "C11 H12 N2 O2"         204.225 
TYR "L-peptide linking" y TYROSINE                                                                                                             ?                                      "C9 H11 N O3"           181.189 
VAL "L-peptide linking" y VALINE                                                                                                               ?                                      "C5 H11 N O2"           117.146 
# 
loop_
_struct_asym.id 
_struct_asym.pdbx_PDB_id 
_struct_asym.pdbx_alt_id 
_struct_asym.pdbx_blank_PDB_chainid_flag 
_struct_asym.pdbx_type 
_struct_asym.pdbx_order 
_struct_asym.pdbx_modified 
_struct_asym.entity_id 
_struct_asym.details 
A  A A N ATOMP  1  N 1  ? 
B  B B N ATOMP  2  N 2  ? 
C  C C N ATOMP  3  N 1  ? 
D  D D N ATOMP  4  N 2  ? 
E  E E N ATOMP  5  N 1  ? 
F  F F N ATOMP  6  N 2  ? 
G  G G N ATOMP  7  N 1  ? 
H  H H N ATOMP  8  N 2  ? 
I  A A N HETAIN 9  N 3  ? 
J  A A N HETAIN 10 N 3  ? 
K  A A N HETAIN 11 N 4  ? 
L  A A N HETAIN 12 N 4  ? 
M  A A N HETAIN 13 N 5  ? 
N  A A N HETAIN 14 N 6  ? 
O  B B N HETAIN 15 N 7  ? 
P  C C N HETAIN 16 N 3  ? 
Q  C C N HETAIN 17 N 3  ? 
R  C C N HETAIN 18 N 4  ? 
S  C C N HETAIN 19 N 4  ? 
T  C C N HETAIN 20 N 5  ? 
U  C C N HETAIN 21 N 6  ? 
V  D D N HETAIN 22 N 7  ? 
W  E E N HETAIN 23 N 3  ? 
X  E E N HETAIN 24 N 3  ? 
Y  E E N HETAIN 25 N 4  ? 
Z  E E N HETAIN 26 N 4  ? 
AA E E N HETAIN 27 N 5  ? 
BA E E N HETAIN 28 N 6  ? 
CA F F N HETAIN 29 N 7  ? 
DA G G N HETAIN 30 N 3  ? 
EA G G N HETAIN 31 N 3  ? 
FA G G N HETAIN 32 N 4  ? 
GA G G N HETAIN 33 N 4  ? 
HA G G N HETAIN 34 N 5  ? 
IA G G N HETAIN 35 N 6  ? 
JA H H N HETAIN 36 N 7  ? 
KA J J N HETAI  37 N 8  ? 
LA J J N HETAI  38 N 8  ? 
MA J J N HETAI  39 N 8  ? 
NA J J N HETAI  40 N 8  ? 
OA J J N HETAI  41 N 8  ? 
PA J J N HETAI  42 N 8  ? 
QA J J N HETAI  43 N 8  ? 
RA J J N HETAI  44 N 8  ? 
SA J J N HETAI  45 N 8  ? 
TA J J N HETAI  46 N 8  ? 
UA J J N HETAI  47 N 8  ? 
VA K K N HETAIN 48 N 9  ? 
WA K K N HETAIN 49 N 10 ? 
XA K K N HETAIN 50 N 9  ? 
YA L L N HETAIN 51 N 11 ? 
ZA L L N HETAIN 52 N 11 ? 
AB L L N HETAIN 53 N 11 ? 
BB L L N HETAIN 54 N 11 ? 
CB L L N HETAIN 55 N 11 ? 
DB I I N HETAIN 56 N 12 ? 
EB I I N HETAIN 57 N 12 ? 
FB I I N HETAIN 58 N 12 ? 
GB I I N HETAIN 59 N 12 ? 
HB M M N HETAIN 60 N 9  ? 
IB M M N HETAIN 61 N 9  ? 
JB M M N HETAIN 62 N 9  ? 
KB Z Z N HETAS  63 N 13 ? 
# 
loop_
_struct_mon_prot_cis.pdbx_id 
_struct_mon_prot_cis.label_comp_id 
_struct_mon_prot_cis.label_seq_id 
_struct_mon_prot_cis.label_asym_id 
_struct_mon_prot_cis.label_alt_id 
_struct_mon_prot_cis.pdbx_PDB_ins_code 
_struct_mon_prot_cis.auth_comp_id 
_struct_mon_prot_cis.auth_seq_id 
_struct_mon_prot_cis.auth_asym_id 
_struct_mon_prot_cis.pdbx_label_comp_id_2 
_struct_mon_prot_cis.pdbx_label_seq_id_2 
_struct_mon_prot_cis.pdbx_label_asym_id_2 
_struct_mon_prot_cis.pdbx_PDB_ins_code_2 
_struct_mon_prot_cis.pdbx_auth_comp_id_2 
_struct_mon_prot_cis.pdbx_auth_seq_id_2 
_struct_mon_prot_cis.pdbx_auth_asym_id_2 
_struct_mon_prot_cis.pdbx_PDB_model_num 
_struct_mon_prot_cis.pdbx_omega_angle 
1  TYR 346 A . ? TYR 347 A PRO 347 A ? PRO 348 A 1 9.26   
2  ARG 464 A . ? ARG 465 A PRO 465 A ? PRO 466 A 1 -8.52  
3  GLU 660 A . ? GLU 661 A PRO 661 A ? PRO 662 A 1 -2.81  
4  TYR 27  B . ? TYR 70  B PRO 28  B ? PRO 71  B 1 9.36   
5  TYR 346 C . ? TYR 347 C PRO 347 C ? PRO 348 C 1 0.60   
6  ARG 464 C . ? ARG 465 C PRO 465 C ? PRO 466 C 1 -9.72  
7  GLU 660 C . ? GLU 661 C PRO 661 C ? PRO 662 C 1 1.91   
8  TYR 27  D . ? TYR 70  D PRO 28  D ? PRO 71  D 1 6.98   
9  TYR 346 E . ? TYR 347 E PRO 347 E ? PRO 348 E 1 3.08   
10 ARG 464 E . ? ARG 465 E PRO 465 E ? PRO 466 E 1 -5.57  
11 GLU 660 E . ? GLU 661 E PRO 661 E ? PRO 662 E 1 -7.64  
12 TYR 27  F . ? TYR 70  F PRO 28  F ? PRO 71  F 1 4.37   
13 TYR 346 G . ? TYR 347 G PRO 347 G ? PRO 348 G 1 -0.17  
14 ARG 464 G . ? ARG 465 G PRO 465 G ? PRO 466 G 1 -10.78 
15 GLU 660 G . ? GLU 661 G PRO 661 G ? PRO 662 G 1 -1.14  
16 TYR 27  H . ? TYR 70  H PRO 28  H ? PRO 71  H 1 5.68   
# 
_pdbx_struct_special_symmetry.id              1 
_pdbx_struct_special_symmetry.PDB_model_num   1 
_pdbx_struct_special_symmetry.auth_asym_id    Z 
_pdbx_struct_special_symmetry.auth_comp_id    HOH 
_pdbx_struct_special_symmetry.auth_seq_id     1139 
_pdbx_struct_special_symmetry.PDB_ins_code    ? 
_pdbx_struct_special_symmetry.label_asym_id   KB 
_pdbx_struct_special_symmetry.label_comp_id   HOH 
_pdbx_struct_special_symmetry.label_seq_id    . 
# 
_cell.entry_id           XXXX 
_cell.length_a           141.533 
_cell.length_b           148.395 
_cell.length_c           232.680 
_cell.angle_alpha        90.00 
_cell.angle_beta         90.00 
_cell.angle_gamma        90.00 
_cell.Z_PDB              16 
_cell.pdbx_unique_axis   ? 
# 
_symmetry.entry_id                         XXXX 
_symmetry.space_group_name_H-M             "P 2 21 21" 
_symmetry.pdbx_full_space_group_name_H-M   ? 
_symmetry.cell_setting                     ? 
_symmetry.Int_Tables_number                ? 
# 
_atom_sites.entry_id                    XXXX 
_atom_sites.fract_transf_matrix[1][1]   0.007065 
_atom_sites.fract_transf_matrix[1][2]   0.000000 
_atom_sites.fract_transf_matrix[1][3]   0.000000 
_atom_sites.fract_transf_matrix[2][1]   0.000000 
_atom_sites.fract_transf_matrix[2][2]   0.006739 
_atom_sites.fract_transf_matrix[2][3]   0.000000 
_atom_sites.fract_transf_matrix[3][1]   0.000000 
_atom_sites.fract_transf_matrix[3][2]   0.000000 
_atom_sites.fract_transf_matrix[3][3]   0.004298 
_atom_sites.fract_transf_vector[1]      0.00000 
_atom_sites.fract_transf_vector[2]      0.00000 
_atom_sites.fract_transf_vector[3]      0.00000 
# 
_refine.pdbx_refine_id                           1 
_refine.entry_id                                 XXXX 
_refine.pdbx_diffrn_id                           ? 
_refine.pdbx_TLS_residual_ADP_flag               ? 
_refine.ls_number_reflns_obs                     368315 
_refine.ls_number_reflns_all                     ? 
_refine.pdbx_ls_sigma_I                          ? 
_refine.pdbx_ls_sigma_F                          ? 
_refine.pdbx_data_cutoff_high_absF               ? 
_refine.pdbx_data_cutoff_low_absF                ? 
_refine.pdbx_data_cutoff_high_rms_absF           ? 
_refine.ls_d_res_low                             141.53 
_refine.ls_d_res_high                            1.89 
_refine.ls_percent_reflns_obs                    99.79 
_refine.ls_R_factor_obs                          0.15715 
_refine.ls_R_factor_all                          ? 
_refine.ls_R_factor_R_work                       0.15487 
_refine.ls_R_factor_R_free                       0.20039 
_refine.ls_R_factor_R_free_error                 ? 
_refine.ls_R_factor_R_free_error_details         ? 
_refine.ls_percent_reflns_R_free                 5.0 
_refine.ls_number_reflns_R_free                  19519 
_refine.ls_number_parameters                     ? 
_refine.ls_number_restraints                     ? 
_refine.occupancy_min                            ? 
_refine.occupancy_max                            ? 
_refine.correlation_coeff_Fo_to_Fc               0.974 
_refine.correlation_coeff_Fo_to_Fc_free          0.954 
_refine.B_iso_mean                               29.108 
_refine.aniso_B[1][1]                            -0.03 
_refine.aniso_B[2][2]                            -0.02 
_refine.aniso_B[3][3]                            0.05 
_refine.aniso_B[1][2]                            0.00 
_refine.aniso_B[1][3]                            0.00 
_refine.aniso_B[2][3]                            0.00 
_refine.solvent_model_details                    MASK 
_refine.solvent_model_param_ksol                 ? 
_refine.solvent_model_param_bsol                 ? 
_refine.pdbx_solvent_vdw_probe_radii             1.20 
_refine.pdbx_solvent_ion_probe_radii             0.80 
_refine.pdbx_solvent_shrinkage_radii             0.80 
_refine.pdbx_ls_cross_valid_method               THROUGHOUT 
_refine.details                                  "HYDROGENS HAVE BEEN ADDED IN THE RIDING POSITIONS" 
_refine.pdbx_starting_model                      ? 
_refine.pdbx_method_to_determine_struct          ? 
_refine.pdbx_isotropic_thermal_model             ? 
_refine.pdbx_stereochemistry_target_values       "MAXIMUM LIKELIHOOD" 
_refine.pdbx_stereochem_target_val_spec_case     ? 
_refine.pdbx_R_Free_selection_details            RANDOM 
_refine.pdbx_overall_ESU_R                       0.115 
_refine.pdbx_overall_ESU_R_Free                  0.118 
_refine.overall_SU_ML                            0.102 
_refine.pdbx_overall_phase_error                 ? 
_refine.overall_SU_B                             3.863 
_refine.overall_SU_R_Cruickshank_DPI             ? 
_refine.pdbx_overall_SU_R_free_Cruickshank_DPI   ? 
_refine.pdbx_overall_SU_R_Blow_DPI               ? 
_refine.pdbx_overall_SU_R_free_Blow_DPI          ? 
# 
loop_
_refine_ls_restr.type 
_refine_ls_restr.dev_ideal 
_refine_ls_restr.dev_ideal_target 
_refine_ls_restr.weight 
_refine_ls_restr.number 
_refine_ls_restr.pdbx_refine_id 
_refine_ls_restr.pdbx_restraint_function 
r_bond_refined_d             0.019  0.019  ? 31600 . ? 
r_bond_other_d               0.002  0.020  ? 28996 . ? 
r_angle_refined_deg          2.090  1.963  ? 42892 . ? 
r_angle_other_deg            1.083  3.000  ? 66656 . ? 
r_dihedral_angle_1_deg       6.962  5.000  ? 3916  . ? 
r_dihedral_angle_2_deg       39.638 24.378 ? 1544  . ? 
r_dihedral_angle_3_deg       14.110 15.000 ? 4957  . ? 
r_dihedral_angle_4_deg       18.663 15.000 ? 212   . ? 
r_chiral_restr               0.121  0.200  ? 4508  . ? 
r_gen_planes_refined         0.010  0.021  ? 36510 . ? 
r_gen_planes_other           0.002  0.020  ? 7482  . ? 
r_nbd_refined                ?      ?      ? ?     . ? 
r_nbd_other                  ?      ?      ? ?     . ? 
r_nbtor_refined              ?      ?      ? ?     . ? 
r_nbtor_other                ?      ?      ? ?     . ? 
r_xyhbond_nbd_refined        ?      ?      ? ?     . ? 
r_xyhbond_nbd_other          ?      ?      ? ?     . ? 
r_metal_ion_refined          ?      ?      ? ?     . ? 
r_metal_ion_other            ?      ?      ? ?     . ? 
r_symmetry_vdw_refined       ?      ?      ? ?     . ? 
r_symmetry_vdw_other         ?      ?      ? ?     . ? 
r_symmetry_hbond_refined     ?      ?      ? ?     . ? 
r_symmetry_hbond_other       ?      ?      ? ?     . ? 
r_symmetry_metal_ion_refined ?      ?      ? ?     . ? 
r_symmetry_metal_ion_other   ?      ?      ? ?     . ? 
r_mcbond_it                  2.154  2.657  ? 15615 . ? 
r_mcbond_other               2.153  2.657  ? 15614 . ? 
r_mcangle_it                 2.896  3.976  ? 19512 . ? 
r_mcangle_other              2.897  3.976  ? 19513 . ? 
r_scbond_it                  3.524  2.985  ? 15984 . ? 
r_scbond_other               3.524  2.985  ? 15984 . ? 
r_scangle_it                 ?      ?      ? ?     . ? 
r_scangle_other              5.304  4.339  ? 23337 . ? 
r_long_range_B_refined       7.277  22.960 ? 39917 . ? 
r_long_range_B_other         7.021  22.249 ? 38115 . ? 
r_rigid_bond_restr           ?      ?      ? ?     . ? 
r_sphericity_free            ?      ?      ? ?     . ? 
r_sphericity_bonded          ?      ?      ? ?     . ? 
# 
_refine_ls_shell.pdbx_refine_id                   . 
_refine_ls_shell.pdbx_total_number_of_bins_used   20 
_refine_ls_shell.d_res_high                       1.890 
_refine_ls_shell.d_res_low                        1.939 
_refine_ls_shell.number_reflns_R_work             26912 
_refine_ls_shell.R_factor_R_work                  0.338 
_refine_ls_shell.percent_reflns_obs               99.35 
_refine_ls_shell.R_factor_R_free                  0.341 
_refine_ls_shell.R_factor_R_free_error            ? 
_refine_ls_shell.percent_reflns_R_free            ? 
_refine_ls_shell.number_reflns_R_free             1451 
_refine_ls_shell.number_reflns_all                ? 
_refine_ls_shell.R_factor_all                     ? 
# 
_refine_hist.pdbx_refine_id                   . 
_refine_hist.cycle_id                         1 
_refine_hist.pdbx_number_atoms_protein        ? 
_refine_hist.pdbx_number_atoms_nucleic_acid   ? 
_refine_hist.pdbx_number_atoms_ligand         ? 
_refine_hist.number_atoms_solvent             ? 
_refine_hist.number_atoms_total               34462 
_refine_hist.d_res_high                       . 
_refine_hist.d_res_low                        . 
# 
_computing.entry_id                           XXXX 
_computing.pdbx_data_reduction_ii             ? 
_computing.pdbx_data_reduction_ds             ? 
_computing.data_collection                    ? 
_computing.structure_solution                 ? 
_computing.structure_refinement               "REFMAC 5.8.0135" 
_computing.pdbx_structure_refinement_method   ? 
# 
_software.classification   refinement 
_software.name             REFMAC 
_software.version          5.8.0135 
_software.citation_id      ? 
_software.pdbx_ordinal     1 
# 
_database_PDB_remark.id     3 
_database_PDB_remark.text   
;REFINEMENT.
  PROGRAM     : REFMAC 5.8.0135
  AUTHORS     : MURSHUDOV,SKUBAK,LEBEDEV,PANNU,
                STEINER,NICHOLLS,WINN,LONG,VAGIN

   REFINEMENT TARGET : MAXIMUM LIKELIHOOD

 DATA USED IN REFINEMENT.
  RESOLUTION RANGE HIGH (ANGSTROMS) :   1.89
  RESOLUTION RANGE LOW  (ANGSTROMS) : 141.53
  DATA CUTOFF            (SIGMA(F)) : NONE
  COMPLETENESS FOR RANGE        (%) :  99.79
  NUMBER OF REFLECTIONS             :  368315

 FIT TO DATA USED IN REFINEMENT.
  CROSS-VALIDATION METHOD          : THROUGHOUT
  FREE R VALUE TEST SET SELECTION  : RANDOM
  R VALUE     (WORKING + TEST SET) : 0.15715
  R VALUE            (WORKING SET) :  0.15487
  FREE R VALUE                     :  0.20039
  FREE R VALUE TEST SET SIZE   (%) :  5.0
  FREE R VALUE TEST SET COUNT      : 19519

 FIT IN THE HIGHEST RESOLUTION BIN.
  TOTAL NUMBER OF BINS USED           :      20
  BIN RESOLUTION RANGE HIGH           :    1.890
  BIN RESOLUTION RANGE LOW            :    1.939
  REFLECTION IN BIN     (WORKING SET) :    26912
  BIN COMPLETENESS (WORKING+TEST) (%) :    99.35
  BIN R VALUE           (WORKING SET) :    0.338
  BIN FREE R VALUE SET COUNT          :     1451
  BIN FREE R VALUE                    :    0.341

 NUMBER OF NON-HYDROGEN ATOMS USED IN REFINEMENT.
  ALL ATOMS                :    34462

 B VALUES.
  FROM WILSON PLOT           (A**2) : NULL
  MEAN B VALUE      (OVERALL, A**2) :  29.108
  OVERALL ANISOTROPIC B VALUE.
   B11 (A**2) :    -0.03
   B22 (A**2) :    -0.02
   B33 (A**2) :     0.05
   B12 (A**2) :     0.00
   B13 (A**2) :     0.00
   B23 (A**2) :     0.00

 ESTIMATED OVERALL COORDINATE ERROR.
  ESU BASED ON R VALUE                            (A):   0.115
  ESU BASED ON FREE R VALUE                       (A):   0.118
  ESU BASED ON MAXIMUM LIKELIHOOD                 (A):   0.102
  ESU FOR B VALUES BASED ON MAXIMUM LIKELIHOOD (A**2):   3.863

CORRELATION COEFFICIENTS.
  CORRELATION COEFFICIENT FO-FC      :   0.974
  CORRELATION COEFFICIENT FO-FC FREE :   0.954

 RMS DEVIATIONS FROM IDEAL VALUES        COUNT    RMS    WEIGHT
  BOND LENGTHS REFINED ATOMS        (A): 31600 ; 0.019 ; 0.019
  BOND LENGTHS OTHERS               (A): 28996 ; 0.002 ; 0.020
  BOND ANGLES REFINED ATOMS   (DEGREES): 42892 ; 2.090 ; 1.963
  BOND ANGLES OTHERS          (DEGREES): 66656 ; 1.083 ; 3.000
  TORSION ANGLES, PERIOD 1    (DEGREES):  3916 ; 6.962 ; 5.000
  TORSION ANGLES, PERIOD 2    (DEGREES):  1544 ;39.638 ;24.378
  TORSION ANGLES, PERIOD 3    (DEGREES):  4957 ;14.110 ;15.000
  TORSION ANGLES, PERIOD 4    (DEGREES):   212 ;18.663 ;15.000
  CHIRAL-CENTER RESTRAINTS       (A**3):  4508 ; 0.121 ; 0.200
  GENERAL PLANES REFINED ATOMS      (A): 36510 ; 0.010 ; 0.021
  GENERAL PLANES OTHERS             (A):  7482 ; 0.002 ; 0.020

 ISOTROPIC THERMAL FACTOR RESTRAINTS.     COUNT   RMS    WEIGHT
  MAIN-CHAIN BOND REFINED ATOMS  (A**2): 15615 ; 2.154 ; 2.657
  MAIN-CHAIN BOND OTHER ATOMS    (A**2): 15614 ; 2.153 ; 2.657
  MAIN-CHAIN ANGLE REFINED ATOMS (A**2): 19512 ; 2.896 ; 3.976
  MAIN-CHAIN ANGLE OTHER ATOMS (A**2)  : 19513 ; 2.897 ; 3.976
  SIDE-CHAIN BOND REFINED ATOMS  (A**2): 15984 ; 3.524 ; 2.985
  SIDE-CHAIN BOND OTHER ATOMS  (A**2)  : 15984 ; 3.524 ; 2.985
  SIDE-CHAIN ANGLE OTHER ATOMS (A**2)  : 23337 ; 5.304 ; 4.339
  LONG RANGE B REFINED ATOMS (A**2)    : 39917 ; 7.277 ;22.960
  LONG RANGE B OTHER ATOMS (A**2)      : 38115 ; 7.021 ;22.249

 NCS RESTRAINTS STATISTICS
  NUMBER OF NCS GROUPS : NULL

 TWIN DETAILS
  NUMBER OF TWIN DOMAINS  : NULL


 TLS DETAILS
  NUMBER OF TLS GROUPS  : NULL


 BULK SOLVENT MODELLING.
  METHOD USED :  MASK
  PARAMETERS FOR MASK CALCULATION
  VDW PROBE RADIUS   :   1.20
  ION PROBE RADIUS   :   0.80
  SHRINKAGE RADIUS   :   0.80

 OTHER REFINEMENT REMARKS:
 HYDROGENS HAVE BEEN ADDED IN THE RIDING POSITIONS
 U VALUES      : REFINED INDIVIDUALLY

;
# 
loop_
_pdbx_validate_close_contact.id 
_pdbx_validate_close_contact.PDB_model_num 
_pdbx_validate_close_contact.auth_atom_id_1 
_pdbx_validate_close_contact.auth_asym_id_1 
_pdbx_validate_close_contact.auth_comp_id_1 
_pdbx_validate_close_contact.auth_seq_id_1 
_pdbx_validate_close_contact.PDB_ins_code_1 
_pdbx_validate_close_contact.label_alt_id_1 
_pdbx_validate_close_contact.auth_atom_id_2 
_pdbx_validate_close_contact.auth_asym_id_2 
_pdbx_validate_close_contact.auth_comp_id_2 
_pdbx_validate_close_contact.auth_seq_id_2 
_pdbx_validate_close_contact.PDB_ins_code_2 
_pdbx_validate_close_contact.label_alt_id_2 
_pdbx_validate_close_contact.dist 
1  1 O   Z HOH 943  ? ? O   Z HOH 3409 ? ? 1.51 
2  1 OE1 E GLN 478  ? ? O   Z HOH 3487 ? ? 1.83 
3  1 O   C O   2007 ? ? SB  I SBO 4    ? ? 1.84 
4  1 OD1 C ASP 613  ? B O   Z HOH 3578 ? ? 1.85 
5  1 O   C O   2006 ? ? MO  C 4MO 2004 ? ? 1.87 
6  1 O   E O   2007 ? ? SB  I SBO 2    ? ? 1.90 
7  1 SD  C MET 693  ? ? O   Z HOH 3370 ? ? 1.90 
8  1 O   E O   2006 ? ? MO  E 4MO 2004 ? ? 1.94 
9  1 O   E O   2007 ? ? MO  E 4MO 2004 ? ? 1.97 
10 1 SD  A MET 693  ? ? O   Z HOH 3481 ? ? 1.98 
11 1 O   Z HOH 3457 ? ? O   Z HOH 3520 ? ? 1.99 
12 1 NH1 G ARG 522  ? ? O   Z HOH 3397 ? ? 2.01 
13 1 O   G O   2007 ? ? SB  I SBO 5    ? ? 2.05 
14 1 SD  C MET 738  ? ? O   Z HOH 3122 ? ? 2.06 
15 1 O   A O   2007 ? ? MO  A 4MO 2004 ? ? 2.07 
16 1 O   Z HOH 2447 ? ? O   Z HOH 2778 ? ? 2.07 
17 1 O   A O   2007 ? ? SB  I SBO 3    ? ? 2.08 
18 1 ND1 D HIS 124  ? ? FE1 D FES 2006 ? ? 2.08 
19 1 ND1 B HIS 105  ? ? FE1 B FES 2006 ? ? 2.09 
20 1 O1  K P33 1    ? ? O   Z HOH 2373 ? ? 2.09 
21 1 OXT G SER 844  ? ? O   Z HOH 375  ? ? 2.09 
22 1 O22 K P33 1    ? ? O   Z HOH 2756 ? ? 2.10 
23 1 O1  M P33 1    ? ? O   Z HOH 2150 ? ? 2.10 
24 1 O   G O   2006 ? ? MO  G 4MO 2004 ? ? 2.10 
25 1 O   Z HOH 929  ? ? O   Z HOH 3053 ? ? 2.12 
26 1 O   Z HOH 699  ? ? O   Z HOH 3403 ? ? 2.13 
27 1 O   Z HOH 2965 ? ? O   Z HOH 2980 ? ? 2.14 
28 1 SG  H CYS 121  ? ? FE2 H FES 2006 ? ? 2.15 
29 1 O   A O   2006 ? ? SB  I SBO 3    ? ? 2.15 
30 1 ND1 H HIS 105  ? ? FE1 H FES 2006 ? ? 2.16 
31 1 ND1 B HIS 124  ? ? FE1 B FES 2006 ? ? 2.16 
32 1 O   C O   2007 ? ? MO  C 4MO 2004 ? ? 2.16 
33 1 O   Z HOH 2740 ? ? O   Z HOH 3483 ? ? 2.17 
34 1 O   Z HOH 1907 ? ? O   Z HOH 3465 ? ? 2.17 
35 1 O   Z HOH 813  ? ? O   Z HOH 2366 ? ? 2.18 
36 1 O   Z HOH 3221 ? ? O   Z HOH 3366 ? ? 2.18 
37 1 SG  B CYS 121  ? ? FE2 B FES 2006 ? ? 2.18 
38 1 O   Z HOH 1151 ? ? O   Z HOH 3345 ? ? 2.19 
39 1 O   Z HOH 2517 ? ? O   Z HOH 3100 ? ? 2.19 
40 1 O   Z HOH 2403 ? ? O   Z HOH 2513 ? ? 2.19 
# 
loop_
_pdbx_validate_symm_contact.id 
_pdbx_validate_symm_contact.PDB_model_num 
_pdbx_validate_symm_contact.auth_atom_id_1 
_pdbx_validate_symm_contact.auth_asym_id_1 
_pdbx_validate_symm_contact.auth_comp_id_1 
_pdbx_validate_symm_contact.auth_seq_id_1 
_pdbx_validate_symm_contact.PDB_ins_code_1 
_pdbx_validate_symm_contact.label_alt_id_1 
_pdbx_validate_symm_contact.site_symmetry_1 
_pdbx_validate_symm_contact.auth_atom_id_2 
_pdbx_validate_symm_contact.auth_asym_id_2 
_pdbx_validate_symm_contact.auth_comp_id_2 
_pdbx_validate_symm_contact.auth_seq_id_2 
_pdbx_validate_symm_contact.PDB_ins_code_2 
_pdbx_validate_symm_contact.label_alt_id_2 
_pdbx_validate_symm_contact.site_symmetry_2 
_pdbx_validate_symm_contact.dist 
1 1 O Z HOH 518  ? ? 1_555 O Z HOH 518  ? ? 2_545 1.26 
2 1 O Z HOH 903  ? ? 1_555 O Z HOH 903  ? ? 2_555 1.39 
3 1 O Z HOH 1425 ? ? 1_555 O Z HOH 1425 ? ? 2_545 1.44 
4 1 O G ASP 686  ? ? 1_555 O G ASP 686  ? ? 2_545 2.18 
# 
loop_
_pdbx_validate_rmsd_bond.id 
_pdbx_validate_rmsd_bond.PDB_model_num 
_pdbx_validate_rmsd_bond.auth_atom_id_1 
_pdbx_validate_rmsd_bond.auth_asym_id_1 
_pdbx_validate_rmsd_bond.auth_comp_id_1 
_pdbx_validate_rmsd_bond.auth_seq_id_1 
_pdbx_validate_rmsd_bond.PDB_ins_code_1 
_pdbx_validate_rmsd_bond.label_alt_id_1 
_pdbx_validate_rmsd_bond.auth_atom_id_2 
_pdbx_validate_rmsd_bond.auth_asym_id_2 
_pdbx_validate_rmsd_bond.auth_comp_id_2 
_pdbx_validate_rmsd_bond.auth_seq_id_2 
_pdbx_validate_rmsd_bond.PDB_ins_code_2 
_pdbx_validate_rmsd_bond.label_alt_id_2 
_pdbx_validate_rmsd_bond.bond_value 
_pdbx_validate_rmsd_bond.bond_target_value 
_pdbx_validate_rmsd_bond.bond_deviation 
_pdbx_validate_rmsd_bond.bond_standard_deviation 
_pdbx_validate_rmsd_bond.linker_flag 
1  1 CG A GLU 375 ? ? CD  A GLU 375 ? ? 1.615 1.515 0.100  0.015 N 
2  1 CZ A ARG 522 ? ? NH1 A ARG 522 ? ? 1.405 1.326 0.079  0.013 N 
3  1 CB A GLU 574 ? ? CG  A GLU 574 ? ? 1.376 1.517 -0.141 0.019 N 
4  1 CB A SER 711 ? ? OG  A SER 711 ? ? 1.332 1.418 -0.086 0.013 N 
5  1 CG A ASP 739 ? ? OD2 A ASP 739 ? ? 1.421 1.249 0.172  0.023 N 
6  1 CZ C ARG 522 ? ? NH1 C ARG 522 ? ? 1.429 1.326 0.103  0.013 N 
7  1 CD C ARG 599 ? ? NE  C ARG 599 ? ? 1.352 1.460 -0.108 0.017 N 
8  1 CG C ASP 739 ? ? OD2 C ASP 739 ? ? 1.389 1.249 0.140  0.023 N 
9  1 CD C GLU 787 ? ? OE1 C GLU 787 ? ? 1.363 1.252 0.111  0.011 N 
10 1 CD E GLU 189 ? ? OE2 E GLU 189 ? ? 1.325 1.252 0.073  0.011 N 
11 1 CD E GLU 375 ? ? OE1 E GLU 375 ? ? 1.321 1.252 0.069  0.011 N 
12 1 CB E GLU 574 ? ? CG  E GLU 574 ? ? 1.393 1.517 -0.124 0.019 N 
13 1 CD E GLU 787 ? ? OE1 E GLU 787 ? ? 1.339 1.252 0.087  0.011 N 
14 1 CG G ASP 739 ? ? OD2 G ASP 739 ? ? 1.399 1.249 0.150  0.023 N 
15 1 CD G GLU 787 ? ? OE1 G GLU 787 ? ? 1.340 1.252 0.088  0.011 N 
# 
loop_
_pdbx_validate_rmsd_angle.id 
_pdbx_validate_rmsd_angle.PDB_model_num 
_pdbx_validate_rmsd_angle.auth_atom_id_1 
_pdbx_validate_rmsd_angle.auth_asym_id_1 
_pdbx_validate_rmsd_angle.auth_comp_id_1 
_pdbx_validate_rmsd_angle.auth_seq_id_1 
_pdbx_validate_rmsd_angle.PDB_ins_code_1 
_pdbx_validate_rmsd_angle.label_alt_id_1 
_pdbx_validate_rmsd_angle.auth_atom_id_2 
_pdbx_validate_rmsd_angle.auth_asym_id_2 
_pdbx_validate_rmsd_angle.auth_comp_id_2 
_pdbx_validate_rmsd_angle.auth_seq_id_2 
_pdbx_validate_rmsd_angle.PDB_ins_code_2 
_pdbx_validate_rmsd_angle.label_alt_id_2 
_pdbx_validate_rmsd_angle.auth_atom_id_3 
_pdbx_validate_rmsd_angle.auth_asym_id_3 
_pdbx_validate_rmsd_angle.auth_comp_id_3 
_pdbx_validate_rmsd_angle.auth_seq_id_3 
_pdbx_validate_rmsd_angle.PDB_ins_code_3 
_pdbx_validate_rmsd_angle.label_alt_id_3 
_pdbx_validate_rmsd_angle.angle_value 
_pdbx_validate_rmsd_angle.angle_target_value 
_pdbx_validate_rmsd_angle.angle_deviation 
_pdbx_validate_rmsd_angle.angle_standard_deviation 
_pdbx_validate_rmsd_angle.linker_flag 
1  1 CG  A ARG 104 ? ? CD A ARG 104 ? ? NE  A ARG 104 ? ? 98.11  111.80 -13.69 2.10 N 
2  1 NE  A ARG 104 ? ? CZ A ARG 104 ? ? NH1 A ARG 104 ? ? 126.38 120.30 6.08   0.50 N 
3  1 NE  A ARG 104 ? ? CZ A ARG 104 ? ? NH2 A ARG 104 ? ? 112.44 120.30 -7.86  0.50 N 
4  1 NE  A ARG 117 ? ? CZ A ARG 117 ? ? NH2 A ARG 117 ? ? 116.43 120.30 -3.87  0.50 N 
5  1 CB  A GLN 134 ? A CA A GLN 134 ? A C   A GLN 134 ? ? 97.84  110.40 -12.56 2.00 N 
6  1 OE1 A GLU 189 ? ? CD A GLU 189 ? ? OE2 A GLU 189 ? ? 130.66 123.30 7.36   1.20 N 
7  1 CB  A ASP 310 ? ? CG A ASP 310 ? ? OD2 A ASP 310 ? ? 112.64 118.30 -5.66  0.90 N 
8  1 CB  A ASP 333 ? ? CG A ASP 333 ? ? OD1 A ASP 333 ? ? 123.79 118.30 5.49   0.90 N 
9  1 NE  A ARG 338 ? ? CZ A ARG 338 ? ? NH1 A ARG 338 ? ? 124.32 120.30 4.02   0.50 N 
10 1 NE  A ARG 406 ? ? CZ A ARG 406 ? ? NH1 A ARG 406 ? ? 124.01 120.30 3.71   0.50 N 
11 1 NE  A ARG 440 ? ? CZ A ARG 440 ? ? NH2 A ARG 440 ? ? 116.60 120.30 -3.70  0.50 N 
12 1 CB  A ASP 512 ? ? CG A ASP 512 ? ? OD1 A ASP 512 ? ? 124.69 118.30 6.39   0.90 N 
13 1 CB  A ASP 521 ? ? CG A ASP 521 ? ? OD2 A ASP 521 ? ? 112.64 118.30 -5.66  0.90 N 
14 1 NE  A ARG 522 ? ? CZ A ARG 522 ? ? NH2 A ARG 522 ? ? 115.90 120.30 -4.40  0.50 N 
15 1 CB  A GLU 574 ? ? CA A GLU 574 ? ? C   A GLU 574 ? ? 98.32  110.40 -12.08 2.00 N 
16 1 CG  A GLU 574 ? ? CD A GLU 574 ? ? OE2 A GLU 574 ? ? 105.49 118.30 -12.81 2.00 N 
17 1 CB  A ASP 739 ? ? CG A ASP 739 ? ? OD1 A ASP 739 ? ? 105.93 118.30 -12.37 0.90 N 
18 1 CB  A ASP 739 ? ? CG A ASP 739 ? ? OD2 A ASP 739 ? ? 125.38 118.30 7.08   0.90 N 
19 1 NE  C ARG 82  ? ? CZ C ARG 82  ? ? NH1 C ARG 82  ? ? 124.90 120.30 4.60   0.50 N 
20 1 NE  C ARG 82  ? ? CZ C ARG 82  ? ? NH2 C ARG 82  ? ? 116.59 120.30 -3.71  0.50 N 
21 1 NE  C ARG 104 ? ? CZ C ARG 104 ? ? NH1 C ARG 104 ? ? 126.13 120.30 5.83   0.50 N 
22 1 NE  C ARG 104 ? ? CZ C ARG 104 ? ? NH2 C ARG 104 ? ? 112.83 120.30 -7.47  0.50 N 
23 1 NE  C ARG 117 ? ? CZ C ARG 117 ? ? NH1 C ARG 117 ? ? 123.76 120.30 3.46   0.50 N 
24 1 NE  C ARG 117 ? ? CZ C ARG 117 ? ? NH2 C ARG 117 ? ? 115.93 120.30 -4.37  0.50 N 
25 1 NE  C ARG 283 ? ? CZ C ARG 283 ? ? NH1 C ARG 283 ? ? 123.48 120.30 3.18   0.50 N 
26 1 NE  C ARG 338 ? ? CZ C ARG 338 ? ? NH1 C ARG 338 ? ? 123.54 120.30 3.24   0.50 N 
27 1 NE  C ARG 371 ? ? CZ C ARG 371 ? ? NH1 C ARG 371 ? ? 123.49 120.30 3.19   0.50 N 
28 1 NE  C ARG 371 ? ? CZ C ARG 371 ? ? NH2 C ARG 371 ? ? 117.23 120.30 -3.07  0.50 N 
29 1 NE  C ARG 501 ? ? CZ C ARG 501 ? ? NH1 C ARG 501 ? ? 125.35 120.30 5.05   0.50 N 
30 1 NE  C ARG 501 ? ? CZ C ARG 501 ? ? NH2 C ARG 501 ? ? 115.81 120.30 -4.49  0.50 N 
31 1 NE  C ARG 522 ? ? CZ C ARG 522 ? ? NH2 C ARG 522 ? ? 115.43 120.30 -4.87  0.50 N 
32 1 CD  C ARG 599 ? ? NE C ARG 599 ? ? CZ  C ARG 599 ? ? 136.22 123.60 12.62  1.40 N 
33 1 NE  C ARG 599 ? ? CZ C ARG 599 ? ? NH1 C ARG 599 ? ? 130.23 120.30 9.93   0.50 N 
34 1 NE  C ARG 599 ? ? CZ C ARG 599 ? ? NH2 C ARG 599 ? ? 106.97 120.30 -13.33 0.50 N 
35 1 CB  C ASP 731 ? ? CG C ASP 731 ? ? OD2 C ASP 731 ? ? 112.43 118.30 -5.87  0.90 N 
36 1 CB  C ASP 739 ? ? CG C ASP 739 ? ? OD1 C ASP 739 ? ? 108.99 118.30 -9.31  0.90 N 
37 1 CB  C ASP 739 ? ? CG C ASP 739 ? ? OD2 C ASP 739 ? ? 124.82 118.30 6.52   0.90 N 
38 1 NE  E ARG 104 ? ? CZ E ARG 104 ? ? NH1 E ARG 104 ? ? 125.10 120.30 4.80   0.50 N 
39 1 NE  E ARG 104 ? ? CZ E ARG 104 ? ? NH2 E ARG 104 ? ? 113.83 120.30 -6.47  0.50 N 
40 1 NE  E ARG 149 ? A CZ E ARG 149 ? A NH2 E ARG 149 ? A 116.43 120.30 -3.87  0.50 N 
41 1 CB  E ASP 161 ? ? CG E ASP 161 ? ? OD1 E ASP 161 ? ? 124.13 118.30 5.83   0.90 N 
42 1 CB  E THR 237 ? ? CA E THR 237 ? ? C   E THR 237 ? ? 94.18  111.60 -17.42 2.70 N 
43 1 CG  E GLU 574 ? ? CD E GLU 574 ? ? OE1 E GLU 574 ? ? 131.99 118.30 13.69  2.00 N 
44 1 CG  E GLU 574 ? ? CD E GLU 574 ? ? OE2 E GLU 574 ? ? 102.28 118.30 -16.02 2.00 N 
45 1 NE  E ARG 575 ? ? CZ E ARG 575 ? ? NH2 E ARG 575 ? ? 117.17 120.30 -3.13  0.50 N 
46 1 CG  E ARG 599 ? ? CD E ARG 599 ? ? NE  E ARG 599 ? ? 97.25  111.80 -14.55 2.10 N 
47 1 NE  E ARG 599 ? ? CZ E ARG 599 ? ? NH1 E ARG 599 ? ? 127.61 120.30 7.31   0.50 N 
48 1 NE  E ARG 599 ? ? CZ E ARG 599 ? ? NH2 E ARG 599 ? ? 109.29 120.30 -11.01 0.50 N 
49 1 CA  E MET 654 ? ? CB E MET 654 ? ? CG  E MET 654 ? ? 102.07 113.30 -11.23 1.70 N 
50 1 CB  E ASP 731 ? ? CG E ASP 731 ? ? OD2 E ASP 731 ? ? 111.31 118.30 -6.99  0.90 N 
51 1 CB  E ASP 739 ? ? CG E ASP 739 ? ? OD1 E ASP 739 ? ? 111.45 118.30 -6.85  0.90 N 
52 1 CA  G CYS 27  ? ? CB G CYS 27  ? ? SG  G CYS 27  ? ? 123.18 114.20 8.98   1.10 N 
53 1 NE  G ARG 104 ? ? CZ G ARG 104 ? ? NH1 G ARG 104 ? ? 125.44 120.30 5.14   0.50 N 
54 1 NE  G ARG 104 ? ? CZ G ARG 104 ? ? NH2 G ARG 104 ? ? 112.35 120.30 -7.95  0.50 N 
55 1 NE  G ARG 117 ? ? CZ G ARG 117 ? ? NH1 G ARG 117 ? ? 123.42 120.30 3.12   0.50 N 
56 1 NE  G ARG 117 ? ? CZ G ARG 117 ? ? NH2 G ARG 117 ? ? 117.25 120.30 -3.05  0.50 N 
57 1 CG  G MET 214 ? ? SD G MET 214 ? ? CE  G MET 214 ? ? 110.44 100.20 10.24  1.60 N 
58 1 NE  G ARG 329 ? ? CZ G ARG 329 ? ? NH2 G ARG 329 ? ? 117.23 120.30 -3.07  0.50 N 
59 1 CB  G ASP 333 ? ? CG G ASP 333 ? ? OD1 G ASP 333 ? ? 124.18 118.30 5.88   0.90 N 
60 1 NE  G ARG 338 ? ? CZ G ARG 338 ? ? NH1 G ARG 338 ? ? 123.36 120.30 3.06   0.50 N 
61 1 NE  G ARG 406 ? ? CZ G ARG 406 ? ? NH1 G ARG 406 ? ? 123.99 120.30 3.69   0.50 N 
62 1 CB  G GLU 574 ? ? CA G GLU 574 ? ? C   G GLU 574 ? ? 95.22  110.40 -15.18 2.00 N 
63 1 NE  G ARG 720 ? ? CZ G ARG 720 ? ? NH2 G ARG 720 ? ? 116.90 120.30 -3.40  0.50 N 
64 1 CB  G ASP 739 ? ? CG G ASP 739 ? ? OD1 G ASP 739 ? ? 110.86 118.30 -7.44  0.90 N 
65 1 CB  G ASP 739 ? ? CG G ASP 739 ? ? OD2 G ASP 739 ? ? 124.09 118.30 5.79   0.90 N 
66 1 NE  H ARG 151 ? ? CZ H ARG 151 ? ? NH2 H ARG 151 ? ? 116.99 120.30 -3.31  0.50 N 
# 
loop_
_pdbx_validate_torsion.id 
_pdbx_validate_torsion.PDB_model_num 
_pdbx_validate_torsion.auth_comp_id 
_pdbx_validate_torsion.auth_asym_id 
_pdbx_validate_torsion.auth_seq_id 
_pdbx_validate_torsion.PDB_ins_code 
_pdbx_validate_torsion.label_alt_id 
_pdbx_validate_torsion.phi 
_pdbx_validate_torsion.psi 
1  1 PHE A 26  ? ? -103.83 -98.53  
2  1 ALA A 67  ? ? -93.50  51.29   
3  1 GLU A 189 ? ? -98.71  -64.96  
4  1 ASN A 221 ? ? -118.29 -162.19 
5  1 GLU A 269 ? ? 85.89   10.57   
6  1 GLU A 412 ? ? -143.02 -137.41 
7  1 ASN A 437 ? ? -95.93  45.95   
8  1 ASP A 613 ? ? -100.64 76.42   
9  1 ASP A 624 ? ? -88.07  36.48   
10 1 ILE A 716 ? ? -106.89 73.89   
11 1 GLN A 726 ? ? 61.55   -133.04 
12 1 ASN A 768 ? ? -160.76 -166.99 
13 1 ILE A 811 ? ? 70.81   35.39   
14 1 ASN A 814 ? ? -92.26  59.75   
15 1 ALA A 828 ? ? -33.08  119.55  
16 1 ALA B 55  ? ? -177.83 -177.37 
17 1 HIS B 105 ? ? -77.35  -70.75  
18 1 HIS B 124 ? ? -140.89 31.42   
19 1 PHE B 125 ? ? 80.98   19.94   
20 1 PHE C 26  ? ? -100.93 -105.73 
21 1 ALA C 67  ? ? -101.14 55.57   
22 1 GLU C 189 ? ? -100.30 -61.13  
23 1 LEU C 219 ? ? -117.22 78.39   
24 1 ASN C 221 ? ? -128.38 -168.27 
25 1 ASN C 238 ? ? -116.50 57.24   
26 1 HIS C 250 ? ? -134.33 -43.62  
27 1 GLU C 269 ? ? 86.96   4.95    
28 1 ARG C 371 ? ? -34.26  121.66  
29 1 GLU C 412 ? ? -142.85 -132.91 
30 1 ASN C 437 ? ? -94.08  44.26   
31 1 ILE C 716 ? ? -107.93 73.75   
32 1 GLN C 726 ? ? 56.30   -131.19 
33 1 ASN C 768 ? ? -161.43 -159.91 
34 1 ILE C 811 ? ? 72.09   35.49   
35 1 ALA C 828 ? ? -37.09  120.30  
36 1 HIS D 105 ? ? -77.71  -71.84  
37 1 PHE D 125 ? ? 84.44   18.15   
38 1 PHE E 26  ? ? -97.83  -107.81 
39 1 ALA E 67  ? ? -99.43  44.37   
40 1 ASN E 221 ? ? -116.16 -158.55 
41 1 HIS E 250 ? ? -131.84 -42.48  
42 1 GLU E 412 ? ? -140.39 -132.51 
43 1 ASN E 437 ? ? -102.94 48.20   
44 1 ARG E 698 ? ? -140.54 32.21   
45 1 ILE E 716 ? ? -111.25 77.32   
46 1 GLN E 726 ? ? 57.80   -132.22 
47 1 ASN E 768 ? ? -157.00 -158.88 
48 1 ILE E 811 ? ? 78.02   35.18   
49 1 ALA E 828 ? ? -38.56  115.41  
50 1 ALA F 55  ? ? 175.26  -178.16 
51 1 LEU F 62  ? ? -34.52  122.23  
52 1 HIS F 105 ? ? -74.63  -76.56  
53 1 PHE G 26  ? ? -99.92  -105.18 
54 1 ALA G 67  ? ? -99.87  51.74   
55 1 LEU G 219 ? ? -111.48 78.26   
56 1 ASN G 221 ? ? -124.70 -165.59 
57 1 ASN G 238 ? ? -119.40 61.43   
58 1 HIS G 250 ? ? -131.66 -42.06  
59 1 GLU G 412 ? ? -141.51 -138.37 
60 1 ASN G 437 ? ? -98.00  39.44   
61 1 ASN G 572 ? ? -102.78 -168.70 
62 1 MET G 611 ? ? -69.07  9.43    
63 1 ASP G 613 ? ? -107.14 76.04   
64 1 ILE G 716 ? ? -105.23 73.76   
65 1 GLN G 726 ? ? 55.56   -136.64 
66 1 ASN G 768 ? ? -163.10 -158.71 
67 1 ALA G 828 ? ? -35.56  115.75  
68 1 ASN G 831 ? ? -69.92  1.84    
69 1 HIS H 124 ? ? -143.72 28.93   
70 1 PHE H 125 ? ? 81.36   19.35   
# 
_pdbx_validate_planes.id              1 
_pdbx_validate_planes.PDB_model_num   1 
_pdbx_validate_planes.auth_comp_id    ARG 
_pdbx_validate_planes.auth_asym_id    C 
_pdbx_validate_planes.auth_seq_id     599 
_pdbx_validate_planes.PDB_ins_code    ? 
_pdbx_validate_planes.label_alt_id    ? 
_pdbx_validate_planes.rmsd            0.083 
_pdbx_validate_planes.type            "SIDE CHAIN" 
# 
loop_
_atom_type.symbol 
C  
FE 
MO 
N  
O  
P  
S  
SB 
# 
_entry.id   XXXX 
# 
loop_
_pdbx_entity_nonpoly.entity_id 
_pdbx_entity_nonpoly.name 
_pdbx_entity_nonpoly.comp_id 
3  "2-AMINO-5,6-DIMERCAPTO-7-METHYL-3,7,8A,9-TETRAHYDRO-8-OXA-1,3,9,10-TETRAAZA-ANTHRACEN-4-ONE GUANOSINE DINUCLEOTIDE" MGD 
4  "OXYGEN ATOM"                                                                                                        O   
5  "MOLYBDENUM(IV) ION"                                                                                                 4MO 
6  "FE3-S4 CLUSTER"                                                                                                     F3S 
7  "FE2/S2 (INORGANIC) CLUSTER"                                                                                         FES 
8  "SULFATE ION"                                                                                                        SO4 
9  3,6,9,12,15,18-HEXAOXAICOSANE-1,20-DIOL                                                                              P33 
10 "TRIETHYLENE GLYCOL"                                                                                                 PGE 
11 GLYCEROL                                                                                                             GOL 
12 "TRIHYDROXYANTIMONITE(III)"                                                                                          SBO 
13 water                                                                                                                HOH 
# 
loop_
_pdbx_seq_map_depositor_info.entity_id 
_pdbx_seq_map_depositor_info.auth_asym_id 
_pdbx_seq_map_depositor_info.one_letter_code 
_pdbx_seq_map_depositor_info.one_letter_code_mod 
1 A 
;AFKRHIDRLPIIPADAKKHNVTCHFCIVGCGYHAYTWPINKQGGTDPQNNIFGVDLSEQQQAESDAWYSPSMYNVVKQDG
RDVHVVIKPDHECVVNSGLGSVRGARMAETSFSEARNTQQQRLTDPLVWRYGQMQPTSWDDALDLVARVTAKIVKEKGED
ALIVSAFDHGGAGGGYENTWGTGKLYFEAMKVKNIRIHNRPAYNSEVHGTRDMGVGELNNCYEDAELADTIVAVGTNALE
TQTNYFLNHWIPNLRGESLGKKKELMPEEPHEAGRIIIVDPRRTVTVNACEQTAGADNVLHLAINSGTDLALFNALFTYI
ADKGWVDRDFIDKSTLREGTARPPLYPARGVSEANPGHLSSFEDAVEGCRMSIEEAAEITGLDAAQIIKAAEWIGMPKEG
GKRRRVMFGYEKGLIWGNDNYRTNGALVNLALATGNIGRPGGGVVRLGGHQEGYVRPSDAHVGRPAAYVDQLLIGGQGGV
HHIWGCDHYKTTLNAHEFKRVYKKRTDMVKDAMSAAPYGDREAMVNAIVDAINQGGLFAVNVDIIPTKIGEACHVILPAA
TSGEMNLTSMNGERRMRLTERYMDPPGQSMPDCLIAARLANTMERVLTEMGDVGYAAQFKGFDWQTEEDAFMDGYNKNAH
GGEFVTYERLSAMGTNGFQEPATGFTDGKIEGTQRLYTDGVFSTDDGKARFMDAPWRGLQAPGKQQQKDSHKYLINNGRA
NVVWQSAYLDQENDFVMDRFPYPFIEMNPEDMAEAGLKEGDLVEIYNDAGATQAMAYPTPTARRGETFMLFGFPTGVQGN
VTSAGTNELIIPNYKQTWGNIRKISDAPRNVAHLSFKSKEYQS
;
;AFKRHIDRLPIIPADAKKHNVTCHFCIVGCGYHAYTWPINKQGGTDPQNNIFGVDLSEQQQAESDAWYSPSMYNVVKQDG
RDVHVVIKPDHECVVNSGLGSVRGARMAETSFSEARNTQQQRLTDPLVWRYGQMQPTSWDDALDLVARVTAKIVKEKGED
ALIVSAFDHGGAGGGYENTWGTGKLYFEAMKVKNIRIHNRPAYNSEVHGTRDMGVGELNNCYEDAELADTIVAVGTNALE
TQTNYFLNHWIPNLRGESLGKKKELMPEEPHEAGRIIIVDPRRTVTVNACEQTAGADNVLHLAINSGTDLALFNALFTYI
ADKGWVDRDFIDKSTLREGTARPPLYPARGVSEANPGHLSSFEDAVEGCRMSIEEAAEITGLDAAQIIKAAEWIGMPKEG
GKRRRVMFGYEKGLIWGNDNYRTNGALVNLALATGNIGRPGGGVVRLGGHQEGYVRPSDAHVGRPAAYVDQLLIGGQGGV
HHIWGCDHYKTTLNAHEFKRVYKKRTDMVKDAMSAAPYGDREAMVNAIVDAINQGGLFAVNVDIIPTKIGEACHVILPAA
TSGEMNLTSMNGERRMRLTERYMDPPGQSMPDCLIAARLANTMERVLTEMGDVGYAAQFKGFDWQTEEDAFMDGYNKNAH
GGEFVTYERLSAMGTNGFQEPATGFTDGKIEGTQRLYTDGVFSTDDGKARFMDAPWRGLQAPGKQQQKDSHKYLINNGRA
NVVWQSAYLDQENDFVMDRFPYPFIEMNPEDMAEAGLKEGDLVEIYNDAGATQAMAYPTPTARRGETFMLFGFPTGVQGN
VTSAGTNELIIPNYKQTWGNIRKISDAPRNVAHLSFKSKEYQS
;
2 B 
;AAGVEYPANRLANISELTLNEPLDVAYPDEDAAGVLLKLGTRVEGGVGPDGDIVGFSTICPHKGFPLSYSADNKTFNCPG
HFSVFDPEKGGQQVWGQATQNLPQYVLRVADNGDIFAEGVDELIYGRLSNVL
;
;AAGVEYPANRLANISELTLNEPLDVAYPDEDAAGVLLKLGTRVEGGVGPDGDIVGFSTICPHKGFPLSYSADNKTFNCPG
HFSVFDPEKGGQQVWGQATQNLPQYVLRVADNGDIFAEGVDELIYGRLSNVL
;
1 C 
;AFKRHIDRLPIIPADAKKHNVTCHFCIVGCGYHAYTWPINKQGGTDPQNNIFGVDLSEQQQAESDAWYSPSMYNVVKQDG
RDVHVVIKPDHECVVNSGLGSVRGARMAETSFSEARNTQQQRLTDPLVWRYGQMQPTSWDDALDLVARVTAKIVKEKGED
ALIVSAFDHGGAGGGYENTWGTGKLYFEAMKVKNIRIHNRPAYNSEVHGTRDMGVGELNNCYEDAELADTIVAVGTNALE
TQTNYFLNHWIPNLRGESLGKKKELMPEEPHEAGRIIIVDPRRTVTVNACEQTAGADNVLHLAINSGTDLALFNALFTYI
ADKGWVDRDFIDKSTLREGTARPPLYPARGVSEANPGHLSSFEDAVEGCRMSIEEAAEITGLDAAQIIKAAEWIGMPKEG
GKRRRVMFGYEKGLIWGNDNYRTNGALVNLALATGNIGRPGGGVVRLGGHQEGYVRPSDAHVGRPAAYVDQLLIGGQGGV
HHIWGCDHYKTTLNAHEFKRVYKKRTDMVKDAMSAAPYGDREAMVNAIVDAINQGGLFAVNVDIIPTKIGEACHVILPAA
TSGEMNLTSMNGERRMRLTERYMDPPGQSMPDCLIAARLANTMERVLTEMGDVGYAAQFKGFDWQTEEDAFMDGYNKNAH
GGEFVTYERLSAMGTNGFQEPATGFTDGKIEGTQRLYTDGVFSTDDGKARFMDAPWRGLQAPGKQQQKDSHKYLINNGRA
NVVWQSAYLDQENDFVMDRFPYPFIEMNPEDMAEAGLKEGDLVEIYNDAGATQAMAYPTPTARRGETFMLFGFPTGVQGN
VTSAGTNELIIPNYKQTWGNIRKISDAPRNVAHLSFKSKEYQS
;
;AFKRHIDRLPIIPADAKKHNVTCHFCIVGCGYHAYTWPINKQGGTDPQNNIFGVDLSEQQQAESDAWYSPSMYNVVKQDG
RDVHVVIKPDHECVVNSGLGSVRGARMAETSFSEARNTQQQRLTDPLVWRYGQMQPTSWDDALDLVARVTAKIVKEKGED
ALIVSAFDHGGAGGGYENTWGTGKLYFEAMKVKNIRIHNRPAYNSEVHGTRDMGVGELNNCYEDAELADTIVAVGTNALE
TQTNYFLNHWIPNLRGESLGKKKELMPEEPHEAGRIIIVDPRRTVTVNACEQTAGADNVLHLAINSGTDLALFNALFTYI
ADKGWVDRDFIDKSTLREGTARPPLYPARGVSEANPGHLSSFEDAVEGCRMSIEEAAEITGLDAAQIIKAAEWIGMPKEG
GKRRRVMFGYEKGLIWGNDNYRTNGALVNLALATGNIGRPGGGVVRLGGHQEGYVRPSDAHVGRPAAYVDQLLIGGQGGV
HHIWGCDHYKTTLNAHEFKRVYKKRTDMVKDAMSAAPYGDREAMVNAIVDAINQGGLFAVNVDIIPTKIGEACHVILPAA
TSGEMNLTSMNGERRMRLTERYMDPPGQSMPDCLIAARLANTMERVLTEMGDVGYAAQFKGFDWQTEEDAFMDGYNKNAH
GGEFVTYERLSAMGTNGFQEPATGFTDGKIEGTQRLYTDGVFSTDDGKARFMDAPWRGLQAPGKQQQKDSHKYLINNGRA
NVVWQSAYLDQENDFVMDRFPYPFIEMNPEDMAEAGLKEGDLVEIYNDAGATQAMAYPTPTARRGETFMLFGFPTGVQGN
VTSAGTNELIIPNYKQTWGNIRKISDAPRNVAHLSFKSKEYQS
;
2 D 
;AAGVEYPANRLANISELTLNEPLDVAYPDEDAAGVLLKLGTRVEGGVGPDGDIVGFSTICPHKGFPLSYSADNKTFNCPG
HFSVFDPEKGGQQVWGQATQNLPQYVLRVADNGDIFAEGVDELIYGRLSNVL
;
;AAGVEYPANRLANISELTLNEPLDVAYPDEDAAGVLLKLGTRVEGGVGPDGDIVGFSTICPHKGFPLSYSADNKTFNCPG
HFSVFDPEKGGQQVWGQATQNLPQYVLRVADNGDIFAEGVDELIYGRLSNVL
;
1 E 
;AFKRHIDRLPIIPADAKKHNVTCHFCIVGCGYHAYTWPINKQGGTDPQNNIFGVDLSEQQQAESDAWYSPSMYNVVKQDG
RDVHVVIKPDHECVVNSGLGSVRGARMAETSFSEARNTQQQRLTDPLVWRYGQMQPTSWDDALDLVARVTAKIVKEKGED
ALIVSAFDHGGAGGGYENTWGTGKLYFEAMKVKNIRIHNRPAYNSEVHGTRDMGVGELNNCYEDAELADTIVAVGTNALE
TQTNYFLNHWIPNLRGESLGKKKELMPEEPHEAGRIIIVDPRRTVTVNACEQTAGADNVLHLAINSGTDLALFNALFTYI
ADKGWVDRDFIDKSTLREGTARPPLYPARGVSEANPGHLSSFEDAVEGCRMSIEEAAEITGLDAAQIIKAAEWIGMPKEG
GKRRRVMFGYEKGLIWGNDNYRTNGALVNLALATGNIGRPGGGVVRLGGHQEGYVRPSDAHVGRPAAYVDQLLIGGQGGV
HHIWGCDHYKTTLNAHEFKRVYKKRTDMVKDAMSAAPYGDREAMVNAIVDAINQGGLFAVNVDIIPTKIGEACHVILPAA
TSGEMNLTSMNGERRMRLTERYMDPPGQSMPDCLIAARLANTMERVLTEMGDVGYAAQFKGFDWQTEEDAFMDGYNKNAH
GGEFVTYERLSAMGTNGFQEPATGFTDGKIEGTQRLYTDGVFSTDDGKARFMDAPWRGLQAPGKQQQKDSHKYLINNGRA
NVVWQSAYLDQENDFVMDRFPYPFIEMNPEDMAEAGLKEGDLVEIYNDAGATQAMAYPTPTARRGETFMLFGFPTGVQGN
VTSAGTNELIIPNYKQTWGNIRKISDAPRNVAHLSFKSKEYQS
;
;AFKRHIDRLPIIPADAKKHNVTCHFCIVGCGYHAYTWPINKQGGTDPQNNIFGVDLSEQQQAESDAWYSPSMYNVVKQDG
RDVHVVIKPDHECVVNSGLGSVRGARMAETSFSEARNTQQQRLTDPLVWRYGQMQPTSWDDALDLVARVTAKIVKEKGED
ALIVSAFDHGGAGGGYENTWGTGKLYFEAMKVKNIRIHNRPAYNSEVHGTRDMGVGELNNCYEDAELADTIVAVGTNALE
TQTNYFLNHWIPNLRGESLGKKKELMPEEPHEAGRIIIVDPRRTVTVNACEQTAGADNVLHLAINSGTDLALFNALFTYI
ADKGWVDRDFIDKSTLREGTARPPLYPARGVSEANPGHLSSFEDAVEGCRMSIEEAAEITGLDAAQIIKAAEWIGMPKEG
GKRRRVMFGYEKGLIWGNDNYRTNGALVNLALATGNIGRPGGGVVRLGGHQEGYVRPSDAHVGRPAAYVDQLLIGGQGGV
HHIWGCDHYKTTLNAHEFKRVYKKRTDMVKDAMSAAPYGDREAMVNAIVDAINQGGLFAVNVDIIPTKIGEACHVILPAA
TSGEMNLTSMNGERRMRLTERYMDPPGQSMPDCLIAARLANTMERVLTEMGDVGYAAQFKGFDWQTEEDAFMDGYNKNAH
GGEFVTYERLSAMGTNGFQEPATGFTDGKIEGTQRLYTDGVFSTDDGKARFMDAPWRGLQAPGKQQQKDSHKYLINNGRA
NVVWQSAYLDQENDFVMDRFPYPFIEMNPEDMAEAGLKEGDLVEIYNDAGATQAMAYPTPTARRGETFMLFGFPTGVQGN
VTSAGTNELIIPNYKQTWGNIRKISDAPRNVAHLSFKSKEYQS
;
2 F 
;AAGVEYPANRLANISELTLNEPLDVAYPDEDAAGVLLKLGTRVEGGVGPDGDIVGFSTICPHKGFPLSYSADNKTFNCPG
HFSVFDPEKGGQQVWGQATQNLPQYVLRVADNGDIFAEGVDELIYGRLSNVL
;
;AAGVEYPANRLANISELTLNEPLDVAYPDEDAAGVLLKLGTRVEGGVGPDGDIVGFSTICPHKGFPLSYSADNKTFNCPG
HFSVFDPEKGGQQVWGQATQNLPQYVLRVADNGDIFAEGVDELIYGRLSNVL
;
1 G 
;AFKRHIDRLPIIPADAKKHNVTCHFCIVGCGYHAYTWPINKQGGTDPQNNIFGVDLSEQQQAESDAWYSPSMYNVVKQDG
RDVHVVIKPDHECVVNSGLGSVRGARMAETSFSEARNTQQQRLTDPLVWRYGQMQPTSWDDALDLVARVTAKIVKEKGED
ALIVSAFDHGGAGGGYENTWGTGKLYFEAMKVKNIRIHNRPAYNSEVHGTRDMGVGELNNCYEDAELADTIVAVGTNALE
TQTNYFLNHWIPNLRGESLGKKKELMPEEPHEAGRIIIVDPRRTVTVNACEQTAGADNVLHLAINSGTDLALFNALFTYI
ADKGWVDRDFIDKSTLREGTARPPLYPARGVSEANPGHLSSFEDAVEGCRMSIEEAAEITGLDAAQIIKAAEWIGMPKEG
GKRRRVMFGYEKGLIWGNDNYRTNGALVNLALATGNIGRPGGGVVRLGGHQEGYVRPSDAHVGRPAAYVDQLLIGGQGGV
HHIWGCDHYKTTLNAHEFKRVYKKRTDMVKDAMSAAPYGDREAMVNAIVDAINQGGLFAVNVDIIPTKIGEACHVILPAA
TSGEMNLTSMNGERRMRLTERYMDPPGQSMPDCLIAARLANTMERVLTEMGDVGYAAQFKGFDWQTEEDAFMDGYNKNAH
GGEFVTYERLSAMGTNGFQEPATGFTDGKIEGTQRLYTDGVFSTDDGKARFMDAPWRGLQAPGKQQQKDSHKYLINNGRA
NVVWQSAYLDQENDFVMDRFPYPFIEMNPEDMAEAGLKEGDLVEIYNDAGATQAMAYPTPTARRGETFMLFGFPTGVQGN
VTSAGTNELIIPNYKQTWGNIRKISDAPRNVAHLSFKSKEYQS
;
;AFKRHIDRLPIIPADAKKHNVTCHFCIVGCGYHAYTWPINKQGGTDPQNNIFGVDLSEQQQAESDAWYSPSMYNVVKQDG
RDVHVVIKPDHECVVNSGLGSVRGARMAETSFSEARNTQQQRLTDPLVWRYGQMQPTSWDDALDLVARVTAKIVKEKGED
ALIVSAFDHGGAGGGYENTWGTGKLYFEAMKVKNIRIHNRPAYNSEVHGTRDMGVGELNNCYEDAELADTIVAVGTNALE
TQTNYFLNHWIPNLRGESLGKKKELMPEEPHEAGRIIIVDPRRTVTVNACEQTAGADNVLHLAINSGTDLALFNALFTYI
ADKGWVDRDFIDKSTLREGTARPPLYPARGVSEANPGHLSSFEDAVEGCRMSIEEAAEITGLDAAQIIKAAEWIGMPKEG
GKRRRVMFGYEKGLIWGNDNYRTNGALVNLALATGNIGRPGGGVVRLGGHQEGYVRPSDAHVGRPAAYVDQLLIGGQGGV
HHIWGCDHYKTTLNAHEFKRVYKKRTDMVKDAMSAAPYGDREAMVNAIVDAINQGGLFAVNVDIIPTKIGEACHVILPAA
TSGEMNLTSMNGERRMRLTERYMDPPGQSMPDCLIAARLANTMERVLTEMGDVGYAAQFKGFDWQTEEDAFMDGYNKNAH
GGEFVTYERLSAMGTNGFQEPATGFTDGKIEGTQRLYTDGVFSTDDGKARFMDAPWRGLQAPGKQQQKDSHKYLINNGRA
NVVWQSAYLDQENDFVMDRFPYPFIEMNPEDMAEAGLKEGDLVEIYNDAGATQAMAYPTPTARRGETFMLFGFPTGVQGN
VTSAGTNELIIPNYKQTWGNIRKISDAPRNVAHLSFKSKEYQS
;
2 H 
;AAGVEYPANRLANISELTLNEPLDVAYPDEDAAGVLLKLGTRVEGGVGPDGDIVGFSTICPHKGFPLSYSADNKTFNCPG
HFSVFDPEKGGQQVWGQATQNLPQYVLRVADNGDIFAEGVDELIYGRLSNVL
;
;AAGVEYPANRLANISELTLNEPLDVAYPDEDAAGVLLKLGTRVEGGVGPDGDIVGFSTICPHKGFPLSYSADNKTFNCPG
HFSVFDPEKGGQQVWGQATQNLPQYVLRVADNGDIFAEGVDELIYGRLSNVL
;
# 
loop_
_atom_site.group_PDB 
_atom_site.id 
_atom_site.type_symbol 
_atom_site.label_atom_id 
_atom_site.label_alt_id 
_atom_site.label_comp_id 
_atom_site.label_asym_id 
_atom_site.label_entity_id 
_atom_site.label_seq_id 
_atom_site.pdbx_PDB_ins_code 
_atom_site.Cartn_x 
_atom_site.Cartn_y 
_atom_site.Cartn_z 
_atom_site.occupancy 
_atom_site.B_iso_or_equiv 
_atom_site.pdbx_formal_charge 
_atom_site.auth_seq_id 
_atom_site.auth_comp_id 
_atom_site.auth_asym_id 
_atom_site.auth_atom_id 
_atom_site.pdbx_auth_seq_id 
_atom_site.pdbx_auth_comp_id 
_atom_site.pdbx_auth_asym_id 
_atom_site.pdbx_auth_atom_name 
_atom_site.pdbx_PDB_model_num 
ATOM   1     N  N     . ALA A  1  1   ? -38.660  2.388   -24.451 1.00 30.04  ? 2    ALA A N     2    ALA A N     1 
ATOM   2     C  CA    . ALA A  1  1   ? -38.900  2.548   -25.913 1.00 28.02  ? 2    ALA A CA    2    ALA A CA    1 
ATOM   3     C  C     . ALA A  1  1   ? -38.373  1.330   -26.594 1.00 26.01  ? 2    ALA A C     2    ALA A C     1 
ATOM   4     O  O     . ALA A  1  1   ? -37.310  0.817   -26.201 1.00 25.22  ? 2    ALA A O     2    ALA A O     1 
ATOM   5     C  CB    . ALA A  1  1   ? -38.173  3.805   -26.405 1.00 28.75  ? 2    ALA A CB    2    ALA A CB    1 
ATOM   6     N  N     . PHE A  1  2   ? -39.073  0.871   -27.629 1.00 24.15  ? 3    PHE A N     3    PHE A N     1 
ATOM   7     C  CA    . PHE A  1  2   ? -38.661  -0.278  -28.369 1.00 24.79  ? 3    PHE A CA    3    PHE A CA    1 
ATOM   8     C  C     . PHE A  1  2   ? -37.459  0.044   -29.284 1.00 23.02  ? 3    PHE A C     3    PHE A C     1 
ATOM   9     O  O     . PHE A  1  2   ? -37.450  1.056   -30.020 1.00 23.36  ? 3    PHE A O     3    PHE A O     1 
ATOM   10    C  CB    . PHE A  1  2   ? -39.804  -0.839  -29.247 1.00 27.28  ? 3    PHE A CB    3    PHE A CB    1 
ATOM   11    C  CG    . PHE A  1  2   ? -39.357  -1.955  -30.135 1.00 26.22  ? 3    PHE A CG    3    PHE A CG    1 
ATOM   12    C  CD1   . PHE A  1  2   ? -39.032  -3.172  -29.595 1.00 27.88  ? 3    PHE A CD1   3    PHE A CD1   1 
ATOM   13    C  CD2   . PHE A  1  2   ? -39.192  -1.774  -31.509 1.00 29.14  ? 3    PHE A CD2   3    PHE A CD2   1 
ATOM   14    C  CE1   . PHE A  1  2   ? -38.558  -4.228  -30.397 1.00 28.21  ? 3    PHE A CE1   3    PHE A CE1   1 
ATOM   15    C  CE2   . PHE A  1  2   ? -38.721  -2.834  -32.313 1.00 25.53  ? 3    PHE A CE2   3    PHE A CE2   1 
ATOM   16    C  CZ    . PHE A  1  2   ? -38.404  -4.051  -31.761 1.00 25.72  ? 3    PHE A CZ    3    PHE A CZ    1 
ATOM   17    N  N     . LYS A  1  3   ? -36.461  -0.831  -29.228 1.00 24.24  ? 4    LYS A N     4    LYS A N     1 
ATOM   18    C  CA    . LYS A  1  3   ? -35.193  -0.691  -30.018 1.00 22.41  ? 4    LYS A CA    4    LYS A CA    1 
ATOM   19    C  C     . LYS A  1  3   ? -34.825  -2.020  -30.541 1.00 24.41  ? 4    LYS A C     4    LYS A C     1 
ATOM   20    O  O     . LYS A  1  3   ? -34.778  -2.984  -29.793 1.00 24.33  ? 4    LYS A O     4    LYS A O     1 
ATOM   21    C  CB    . LYS A  1  3   ? -34.046  -0.135  -29.146 1.00 23.34  ? 4    LYS A CB    4    LYS A CB    1 
ATOM   22    C  CG    . LYS A  1  3   ? -34.300  1.246   -28.527 1.00 23.15  ? 4    LYS A CG    4    LYS A CG    1 
ATOM   23    C  CD    . LYS A  1  3   ? -34.287  2.394   -29.524 1.00 24.84  ? 4    LYS A CD    4    LYS A CD    1 
ATOM   24    C  CE    . LYS A  1  3   ? -34.698  3.726   -28.894 1.00 25.10  ? 4    LYS A CE    4    LYS A CE    1 
ATOM   25    N  NZ    . LYS A  1  3   ? -33.631  4.315   -28.013 1.00 26.29  ? 4    LYS A NZ    4    LYS A NZ    1 
ATOM   26    N  N     . ARG A  1  4   ? -34.553  -2.109  -31.848 1.00 24.54  ? 5    ARG A N     5    ARG A N     1 
ATOM   27    C  CA    . ARG A  1  4   ? -34.326  -3.389  -32.466 1.00 23.64  ? 5    ARG A CA    5    ARG A CA    1 
ATOM   28    C  C     . ARG A  1  4   ? -32.923  -3.947  -32.188 1.00 23.73  ? 5    ARG A C     5    ARG A C     1 
ATOM   29    O  O     . ARG A  1  4   ? -32.711  -5.154  -32.334 1.00 24.61  ? 5    ARG A O     5    ARG A O     1 
ATOM   30    C  CB    . ARG A  1  4   ? -34.521  -3.299  -34.007 1.00 25.21  ? 5    ARG A CB    5    ARG A CB    1 
ATOM   31    C  CG    . ARG A  1  4   ? -35.910  -2.949  -34.454 1.00 22.40  ? 5    ARG A CG    5    ARG A CG    1 
ATOM   32    C  CD    . ARG A  1  4   ? -35.944  -2.742  -35.963 1.00 22.53  ? 5    ARG A CD    5    ARG A CD    1 
ATOM   33    N  NE    . ARG A  1  4   ? -37.266  -2.316  -36.372 1.00 19.87  ? 5    ARG A NE    5    ARG A NE    1 
ATOM   34    C  CZ    . ARG A  1  4   ? -37.802  -1.100  -36.182 1.00 21.63  ? 5    ARG A CZ    5    ARG A CZ    1 
ATOM   35    N  NH1   . ARG A  1  4   ? -37.156  -0.128  -35.573 1.00 21.12  ? 5    ARG A NH1   5    ARG A NH1   1 
ATOM   36    N  NH2   . ARG A  1  4   ? -39.040  -0.847  -36.628 1.00 22.07  ? 5    ARG A NH2   5    ARG A NH2   1 
ATOM   37    N  N     . HIS A  1  5   ? -31.983  -3.097  -31.796 1.00 24.56  ? 6    HIS A N     6    HIS A N     1 
ATOM   38    C  CA    . HIS A  1  5   ? -30.559  -3.500  -31.654 1.00 24.99  ? 6    HIS A CA    6    HIS A CA    1 
ATOM   39    C  C     . HIS A  1  5   ? -29.970  -4.145  -32.883 1.00 26.37  ? 6    HIS A C     6    HIS A C     1 
ATOM   40    O  O     . HIS A  1  5   ? -29.158  -5.034  -32.749 1.00 25.08  ? 6    HIS A O     6    HIS A O     1 
ATOM   41    C  CB    . HIS A  1  5   ? -30.353  -4.403  -30.428 1.00 24.17  ? 6    HIS A CB    6    HIS A CB    1 
ATOM   42    C  CG    . HIS A  1  5   ? -30.716  -3.754  -29.145 1.00 24.96  ? 6    HIS A CG    6    HIS A CG    1 
ATOM   43    N  ND1   . HIS A  1  5   ? -29.867  -2.910  -28.476 1.00 26.32  ? 6    HIS A ND1   6    HIS A ND1   1 
ATOM   44    C  CD2   . HIS A  1  5   ? -31.860  -3.789  -28.420 1.00 29.39  ? 6    HIS A CD2   6    HIS A CD2   1 
ATOM   45    C  CE1   . HIS A  1  5   ? -30.461  -2.467  -27.376 1.00 28.93  ? 6    HIS A CE1   6    HIS A CE1   1 
ATOM   46    N  NE2   . HIS A  1  5   ? -31.677  -2.973  -27.324 1.00 29.05  ? 6    HIS A NE2   6    HIS A NE2   1 
ATOM   47    N  N     . ILE A  1  6   ? -30.424  -3.736  -34.077 1.00 25.52  ? 7    ILE A N     7    ILE A N     1 
ATOM   48    C  CA    . ILE A  1  6   ? -29.836  -4.147  -35.346 1.00 27.09  ? 7    ILE A CA    7    ILE A CA    1 
ATOM   49    C  C     . ILE A  1  6   ? -28.846  -3.001  -35.732 1.00 27.45  ? 7    ILE A C     7    ILE A C     1 
ATOM   50    O  O     . ILE A  1  6   ? -29.222  -1.882  -36.041 1.00 31.35  ? 7    ILE A O     7    ILE A O     1 
ATOM   51    C  CB    . ILE A  1  6   ? -30.966  -4.418  -36.406 1.00 27.96  ? 7    ILE A CB    7    ILE A CB    1 
ATOM   52    C  CG1   . ILE A  1  6   ? -31.803  -5.634  -36.005 1.00 27.73  ? 7    ILE A CG1   7    ILE A CG1   1 
ATOM   53    C  CG2   . ILE A  1  6   ? -30.440  -4.663  -37.807 1.00 30.03  ? 7    ILE A CG2   7    ILE A CG2   1 
ATOM   54    C  CD1   . ILE A  1  6   ? -33.000  -5.901  -36.909 1.00 29.20  ? 7    ILE A CD1   7    ILE A CD1   1 
ATOM   55    N  N     . ASP A  1  7   ? -27.583  -3.320  -35.678 1.00 29.25  ? 8    ASP A N     8    ASP A N     1 
ATOM   56    C  CA    . ASP A  1  7   ? -26.460  -2.373  -35.758 1.00 33.62  ? 8    ASP A CA    8    ASP A CA    1 
ATOM   57    C  C     . ASP A  1  7   ? -25.929  -2.255  -37.184 1.00 29.17  ? 8    ASP A C     8    ASP A C     1 
ATOM   58    O  O     . ASP A  1  7   ? -25.106  -1.421  -37.446 1.00 28.53  ? 8    ASP A O     8    ASP A O     1 
ATOM   59    C  CB    . ASP A  1  7   ? -25.256  -2.974  -35.014 1.00 35.55  ? 8    ASP A CB    8    ASP A CB    1 
ATOM   60    C  CG    . ASP A  1  7   ? -25.410  -3.044  -33.599 1.00 36.74  ? 8    ASP A CG    8    ASP A CG    1 
ATOM   61    O  OD1   . ASP A  1  7   ? -25.783  -2.070  -32.925 1.00 53.97  ? 8    ASP A OD1   8    ASP A OD1   1 
ATOM   62    O  OD2   . ASP A  1  7   ? -25.070  -4.102  -33.119 1.00 51.86  ? 8    ASP A OD2   8    ASP A OD2   1 
ATOM   63    N  N     . ARG A  1  8   ? -26.302  -3.188  -38.033 1.00 27.18  ? 9    ARG A N     9    ARG A N     1 
ATOM   64    C  CA    . ARG A  1  8   ? -25.956  -3.162  -39.444 1.00 30.05  ? 9    ARG A CA    9    ARG A CA    1 
ATOM   65    C  C     . ARG A  1  8   ? -26.826  -4.036  -40.314 1.00 27.92  ? 9    ARG A C     9    ARG A C     1 
ATOM   66    O  O     . ARG A  1  8   ? -27.393  -5.029  -39.867 1.00 29.50  ? 9    ARG A O     9    ARG A O     1 
ATOM   67    C  CB    . ARG A  1  8   ? -24.499  -3.591  -39.651 1.00 31.96  ? 9    ARG A CB    9    ARG A CB    1 
ATOM   68    C  CG    . ARG A  1  8   ? -24.191  -5.019  -39.313 1.00 28.84  ? 9    ARG A CG    9    ARG A CG    1 
ATOM   69    C  CD    . ARG A  1  8   ? -22.700  -5.303  -39.569 1.00 33.61  ? 9    ARG A CD    9    ARG A CD    1 
ATOM   70    N  NE    . ARG A  1  8   ? -22.336  -6.544  -38.900 1.00 35.01  ? 9    ARG A NE    9    ARG A NE    1 
ATOM   71    C  CZ    . ARG A  1  8   ? -21.097  -6.913  -38.573 1.00 39.24  ? 9    ARG A CZ    9    ARG A CZ    1 
ATOM   72    N  NH1   . ARG A  1  8   ? -20.038  -6.143  -38.854 1.00 33.70  ? 9    ARG A NH1   9    ARG A NH1   1 
ATOM   73    N  NH2   . ARG A  1  8   ? -20.926  -8.076  -37.952 1.00 35.06  ? 9    ARG A NH2   9    ARG A NH2   1 
ATOM   74    N  N     . LEU A  1  9   ? -26.899  -3.692  -41.583 1.00 27.43  ? 10   LEU A N     10   LEU A N     1 
ATOM   75    C  CA    . LEU A  1  9   ? -27.787  -4.370  -42.471 1.00 28.38  ? 10   LEU A CA    10   LEU A CA    1 
ATOM   76    C  C     . LEU A  1  9   ? -26.965  -4.901  -43.630 1.00 28.58  ? 10   LEU A C     10   LEU A C     1 
ATOM   77    O  O     . LEU A  1  9   ? -26.016  -4.241  -44.044 1.00 27.30  ? 10   LEU A O     10   LEU A O     1 
ATOM   78    C  CB    . LEU A  1  9   ? -28.865  -3.415  -42.968 1.00 27.77  ? 10   LEU A CB    10   LEU A CB    1 
ATOM   79    C  CG    . LEU A  1  9   ? -29.899  -2.948  -41.949 1.00 28.20  ? 10   LEU A CG    10   LEU A CG    1 
ATOM   80    C  CD1   . LEU A  1  9   ? -30.869  -2.004  -42.628 1.00 28.76  ? 10   LEU A CD1   10   LEU A CD1   1 
ATOM   81    C  CD2   . LEU A  1  9   ? -30.627  -4.133  -41.306 1.00 26.20  ? 10   LEU A CD2   10   LEU A CD2   1 
ATOM   82    N  N     . PRO A  1  10  ? -27.305  -6.090  -44.134 1.00 26.53  ? 11   PRO A N     11   PRO A N     1 
ATOM   83    C  CA    . PRO A  1  10  ? -26.726  -6.495  -45.375 1.00 28.52  ? 11   PRO A CA    11   PRO A CA    1 
ATOM   84    C  C     . PRO A  1  10  ? -26.912  -5.433  -46.485 1.00 30.74  ? 11   PRO A C     11   PRO A C     1 
ATOM   85    O  O     . PRO A  1  10  ? -27.959  -4.760  -46.536 1.00 31.40  ? 11   PRO A O     11   PRO A O     1 
ATOM   86    C  CB    . PRO A  1  10  ? -27.526  -7.767  -45.721 1.00 30.20  ? 11   PRO A CB    11   PRO A CB    1 
ATOM   87    C  CG    . PRO A  1  10  ? -28.053  -8.257  -44.439 1.00 30.23  ? 11   PRO A CG    11   PRO A CG    1 
ATOM   88    C  CD    . PRO A  1  10  ? -28.381  -7.005  -43.729 1.00 29.04  ? 11   PRO A CD    11   PRO A CD    1 
ATOM   89    N  N     . ILE A  1  11  ? -25.916  -5.329  -47.374 1.00 30.24  ? 12   ILE A N     12   ILE A N     1 
ATOM   90    C  CA    . ILE A  1  11  ? -25.867  -4.322  -48.394 1.00 27.43  ? 12   ILE A CA    12   ILE A CA    1 
ATOM   91    C  C     . ILE A  1  11  ? -26.452  -4.912  -49.648 1.00 26.33  ? 12   ILE A C     12   ILE A C     1 
ATOM   92    O  O     . ILE A  1  11  ? -26.084  -5.980  -50.044 1.00 27.74  ? 12   ILE A O     12   ILE A O     1 
ATOM   93    C  CB    . ILE A  1  11  ? -24.415  -3.819  -48.624 1.00 32.96  ? 12   ILE A CB    12   ILE A CB    1 
ATOM   94    C  CG1   . ILE A  1  11  ? -23.977  -2.886  -47.472 1.00 30.73  ? 12   ILE A CG1   12   ILE A CG1   1 
ATOM   95    C  CG2   . ILE A  1  11  ? -24.291  -3.040  -49.931 1.00 30.77  ? 12   ILE A CG2   12   ILE A CG2   1 
ATOM   96    C  CD1   . ILE A  1  11  ? -22.474  -2.673  -47.370 1.00 35.81  ? 12   ILE A CD1   12   ILE A CD1   1 
ATOM   97    N  N     . ILE A  1  12  ? -27.366  -4.201  -50.286 1.00 24.57  ? 13   ILE A N     13   ILE A N     1 
ATOM   98    C  CA    . ILE A  1  12  ? -27.915  -4.647  -51.531 1.00 25.10  ? 13   ILE A CA    13   ILE A CA    1 
ATOM   99    C  C     . ILE A  1  12  ? -26.732  -4.652  -52.549 1.00 32.18  ? 13   ILE A C     13   ILE A C     1 
ATOM   100   O  O     . ILE A  1  12  ? -26.079  -3.604  -52.775 1.00 26.20  ? 13   ILE A O     13   ILE A O     1 
ATOM   101   C  CB    . ILE A  1  12  ? -28.977  -3.711  -52.078 1.00 25.83  ? 13   ILE A CB    13   ILE A CB    1 
ATOM   102   C  CG1   . ILE A  1  12  ? -30.117  -3.496  -51.053 1.00 26.30  ? 13   ILE A CG1   13   ILE A CG1   1 
ATOM   103   C  CG2   . ILE A  1  12  ? -29.558  -4.319  -53.383 1.00 27.95  ? 13   ILE A CG2   13   ILE A CG2   1 
ATOM   104   C  CD1   . ILE A  1  12  ? -31.090  -2.417  -51.434 1.00 24.92  ? 13   ILE A CD1   13   ILE A CD1   1 
ATOM   105   N  N     . PRO A  1  13  ? -26.469  -5.813  -53.152 1.00 30.97  ? 14   PRO A N     14   PRO A N     1 
ATOM   106   C  CA    . PRO A  1  13  ? -25.392  -5.862  -54.112 1.00 33.90  ? 14   PRO A CA    14   PRO A CA    1 
ATOM   107   C  C     . PRO A  1  13  ? -25.839  -5.305  -55.456 1.00 34.47  ? 14   PRO A C     14   PRO A C     1 
ATOM   108   O  O     . PRO A  1  13  ? -27.018  -5.186  -55.718 1.00 31.34  ? 14   PRO A O     14   PRO A O     1 
ATOM   109   C  CB    . PRO A  1  13  ? -25.097  -7.372  -54.195 1.00 33.49  ? 14   PRO A CB    14   PRO A CB    1 
ATOM   110   C  CG    . PRO A  1  13  ? -26.438  -8.017  -53.967 1.00 33.48  ? 14   PRO A CG    14   PRO A CG    1 
ATOM   111   C  CD    . PRO A  1  13  ? -27.113  -7.124  -52.966 1.00 31.13  ? 14   PRO A CD    14   PRO A CD    1 
ATOM   112   N  N     . ALA A  1  14  ? -24.867  -5.033  -56.310 1.00 33.65  ? 15   ALA A N     15   ALA A N     1 
ATOM   113   C  CA    . ALA A  1  14  ? -25.106  -4.473  -57.632 1.00 34.47  ? 15   ALA A CA    15   ALA A CA    1 
ATOM   114   C  C     . ALA A  1  14  ? -25.968  -5.320  -58.498 1.00 32.21  ? 15   ALA A C     15   ALA A C     1 
ATOM   115   O  O     . ALA A  1  14  ? -26.700  -4.788  -59.313 1.00 34.75  ? 15   ALA A O     15   ALA A O     1 
ATOM   116   C  CB    . ALA A  1  14  ? -23.777  -4.216  -58.353 1.00 36.16  ? 15   ALA A CB    15   ALA A CB    1 
ATOM   117   N  N     . ASP A  1  15  ? -25.877  -6.629  -58.365 1.00 29.86  ? 16   ASP A N     16   ASP A N     1 
ATOM   118   C  CA    . ASP A  1  15  ? -26.699  -7.545  -59.202 1.00 31.75  ? 16   ASP A CA    16   ASP A CA    1 
ATOM   119   C  C     . ASP A  1  15  ? -27.999  -8.034  -58.566 1.00 31.45  ? 16   ASP A C     16   ASP A C     1 
ATOM   120   O  O     . ASP A  1  15  ? -28.586  -9.026  -59.044 1.00 29.40  ? 16   ASP A O     16   ASP A O     1 
ATOM   121   C  CB    . ASP A  1  15  ? -25.871  -8.753  -59.649 1.00 35.06  ? 16   ASP A CB    16   ASP A CB    1 
ATOM   122   C  CG    . ASP A  1  15  ? -25.432  -9.638  -58.475 1.00 37.29  ? 16   ASP A CG    16   ASP A CG    1 
ATOM   123   O  OD1   . ASP A  1  15  ? -25.436  -9.172  -57.315 1.00 34.42  ? 16   ASP A OD1   16   ASP A OD1   1 
ATOM   124   O  OD2   . ASP A  1  15  ? -25.103  -10.813 -58.725 1.00 41.55  ? 16   ASP A OD2   16   ASP A OD2   1 
ATOM   125   N  N     . ALA A  1  16  ? -28.499  -7.358  -57.529 1.00 31.56  ? 17   ALA A N     17   ALA A N     1 
ATOM   126   C  CA    . ALA A  1  16  ? -29.835  -7.759  -56.965 1.00 30.07  ? 17   ALA A CA    17   ALA A CA    1 
ATOM   127   C  C     . ALA A  1  16  ? -30.983  -7.646  -57.966 1.00 27.66  ? 17   ALA A C     17   ALA A C     1 
ATOM   128   O  O     . ALA A  1  16  ? -30.956  -6.833  -58.795 1.00 26.83  ? 17   ALA A O     17   ALA A O     1 
ATOM   129   C  CB    . ALA A  1  16  ? -30.160  -6.926  -55.777 1.00 30.15  ? 17   ALA A CB    17   ALA A CB    1 
ATOM   130   N  N     . LYS A  1  17  ? -32.001  -8.466  -57.823 1.00 29.30  ? 18   LYS A N     18   LYS A N     1 
ATOM   131   C  CA    . LYS A  1  17  ? -33.150  -8.466  -58.682 1.00 28.38  ? 18   LYS A CA    18   LYS A CA    1 
ATOM   132   C  C     . LYS A  1  17  ? -34.131  -7.383  -58.152 1.00 31.66  ? 18   LYS A C     18   LYS A C     1 
ATOM   133   O  O     . LYS A  1  17  ? -34.473  -7.345  -56.966 1.00 27.37  ? 18   LYS A O     18   LYS A O     1 
ATOM   134   C  CB    . LYS A  1  17  ? -33.785  -9.841  -58.707 1.00 28.26  ? 18   LYS A CB    18   LYS A CB    1 
ATOM   135   C  CG    . LYS A  1  17  ? -34.904  -9.929  -59.692 1.00 33.03  ? 18   LYS A CG    18   LYS A CG    1 
ATOM   136   C  CD    . LYS A  1  17  ? -35.596  -11.248 -59.585 1.00 40.01  ? 18   LYS A CD    18   LYS A CD    1 
ATOM   137   C  CE    . LYS A  1  17  ? -36.560  -11.376 -60.766 1.00 45.30  ? 18   LYS A CE    18   LYS A CE    1 
ATOM   138   N  NZ    . LYS A  1  17  ? -37.325  -12.639 -60.638 1.00 47.08  ? 18   LYS A NZ    18   LYS A NZ    1 
ATOM   139   N  N     . LYS A  1  18  ? -34.573  -6.526  -59.068 1.00 29.32  ? 19   LYS A N     19   LYS A N     1 
ATOM   140   C  CA    . LYS A  1  18  ? -35.338  -5.324  -58.778 1.00 30.92  ? 19   LYS A CA    19   LYS A CA    1 
ATOM   141   C  C     . LYS A  1  18  ? -36.753  -5.579  -59.128 1.00 28.74  ? 19   LYS A C     19   LYS A C     1 
ATOM   142   O  O     . LYS A  1  18  ? -36.994  -6.095  -60.182 1.00 28.56  ? 19   LYS A O     19   LYS A O     1 
ATOM   143   C  CB    . LYS A  1  18  ? -34.845  -4.182  -59.637 1.00 37.19  ? 19   LYS A CB    19   LYS A CB    1 
ATOM   144   C  CG    . LYS A  1  18  ? -35.510  -2.832  -59.377 1.00 46.46  ? 19   LYS A CG    19   LYS A CG    1 
ATOM   145   C  CD    . LYS A  1  18  ? -34.942  -1.760  -60.301 1.00 50.98  ? 19   LYS A CD    19   LYS A CD    1 
ATOM   146   C  CE    . LYS A  1  18  ? -35.380  -0.380  -59.860 1.00 54.30  ? 19   LYS A CE    19   LYS A CE    1 
ATOM   147   N  NZ    . LYS A  1  18  ? -34.658  0.628   -60.672 1.00 57.93  ? 19   LYS A NZ    19   LYS A NZ    1 
ATOM   148   N  N     . HIS A  1  19  ? -37.686  -5.240  -58.237 1.00 24.70  ? 20   HIS A N     20   HIS A N     1 
ATOM   149   C  CA    . HIS A  1  19  ? -39.117  -5.421  -58.457 1.00 26.88  ? 20   HIS A CA    20   HIS A CA    1 
ATOM   150   C  C     . HIS A  1  19  ? -39.855  -4.131  -58.153 1.00 25.40  ? 20   HIS A C     20   HIS A C     1 
ATOM   151   O  O     . HIS A  1  19  ? -39.588  -3.489  -57.147 1.00 25.68  ? 20   HIS A O     20   HIS A O     1 
ATOM   152   C  CB    . HIS A  1  19  ? -39.711  -6.463  -57.505 1.00 26.44  ? 20   HIS A CB    20   HIS A CB    1 
ATOM   153   C  CG    . HIS A  1  19  ? -39.041  -7.793  -57.532 1.00 26.49  ? 20   HIS A CG    20   HIS A CG    1 
ATOM   154   N  ND1   . HIS A  1  19  ? -37.866  -8.054  -56.847 1.00 27.69  ? 20   HIS A ND1   20   HIS A ND1   1 
ATOM   155   C  CD2   . HIS A  1  19  ? -39.409  -8.956  -58.118 1.00 26.56  ? 20   HIS A CD2   20   HIS A CD2   1 
ATOM   156   C  CE1   . HIS A  1  19  ? -37.540  -9.320  -57.027 1.00 27.37  ? 20   HIS A CE1   20   HIS A CE1   1 
ATOM   157   N  NE2   . HIS A  1  19  ? -38.470  -9.892  -57.778 1.00 26.39  ? 20   HIS A NE2   20   HIS A NE2   1 
ATOM   158   N  N     . ASN A  1  20  ? -40.844  -3.810  -58.959 1.00 22.74  ? 21   ASN A N     21   ASN A N     1 
ATOM   159   C  CA    . ASN A  1  20  ? -41.640  -2.603  -58.760 1.00 24.64  ? 21   ASN A CA    21   ASN A CA    1 
ATOM   160   C  C     . ASN A  1  20  ? -42.720  -2.929  -57.721 1.00 22.65  ? 21   ASN A C     21   ASN A C     1 
ATOM   161   O  O     . ASN A  1  20  ? -43.405  -3.905  -57.850 1.00 21.32  ? 21   ASN A O     21   ASN A O     1 
ATOM   162   C  CB    . ASN A  1  20  ? -42.306  -2.180  -60.051 1.00 23.61  ? 21   ASN A CB    21   ASN A CB    1 
ATOM   163   C  CG    . ASN A  1  20  ? -41.297  -1.767  -61.103 1.00 27.86  ? 21   ASN A CG    21   ASN A CG    1 
ATOM   164   O  OD1   . ASN A  1  20  ? -40.203  -1.289  -60.789 1.00 28.77  ? 21   ASN A OD1   21   ASN A OD1   1 
ATOM   165   N  ND2   . ASN A  1  20  ? -41.673  -1.933  -62.363 1.00 29.71  ? 21   ASN A ND2   21   ASN A ND2   1 
ATOM   166   N  N     . VAL A  1  21  ? -42.826  -2.088  -56.711 1.00 23.48  ? 22   VAL A N     22   VAL A N     1 
ATOM   167   C  CA    . VAL A  1  21  ? -43.767  -2.321  -55.632 1.00 23.79  ? 22   VAL A CA    22   VAL A CA    1 
ATOM   168   C  C     . VAL A  1  21  ? -44.484  -1.040  -55.292 1.00 21.29  ? 22   VAL A C     22   VAL A C     1 
ATOM   169   O  O     . VAL A  1  21  ? -43.852  -0.038  -54.999 1.00 23.77  ? 22   VAL A O     22   VAL A O     1 
ATOM   170   C  CB    . VAL A  1  21  ? -43.039  -2.919  -54.396 1.00 23.66  ? 22   VAL A CB    22   VAL A CB    1 
ATOM   171   C  CG1   . VAL A  1  21  ? -43.998  -3.069  -53.207 1.00 24.27  ? 22   VAL A CG1   22   VAL A CG1   1 
ATOM   172   C  CG2   . VAL A  1  21  ? -42.390  -4.273  -54.731 1.00 23.87  ? 22   VAL A CG2   22   VAL A CG2   1 
ATOM   173   N  N     . THR A  1  22  ? -45.808  -1.099  -55.334 1.00 20.47  ? 23   THR A N     23   THR A N     1 
ATOM   174   C  CA    . THR A  1  22  ? -46.639  -0.085  -54.795 1.00 20.98  ? 23   THR A CA    23   THR A CA    1 
ATOM   175   C  C     . THR A  1  22  ? -46.830  -0.415  -53.320 1.00 21.86  ? 23   THR A C     23   THR A C     1 
ATOM   176   O  O     . THR A  1  22  ? -46.928  -1.589  -52.923 1.00 20.00  ? 23   THR A O     23   THR A O     1 
ATOM   177   C  CB    . THR A  1  22  ? -47.979  0.019   -55.509 1.00 22.44  ? 23   THR A CB    23   THR A CB    1 
ATOM   178   O  OG1   . THR A  1  22  ? -47.758  0.069   -56.907 1.00 23.37  ? 23   THR A OG1   23   THR A OG1   1 
ATOM   179   C  CG2   . THR A  1  22  ? -48.699  1.292   -55.139 1.00 24.11  ? 23   THR A CG2   23   THR A CG2   1 
ATOM   180   N  N     . CYS A  1  23  ? -46.863  0.620   -52.506 1.00 20.13  ? 24   CYS A N     24   CYS A N     1 
ATOM   181   C  CA    . CYS A  1  23  ? -47.129  0.419   -51.076 1.00 21.29  ? 24   CYS A CA    24   CYS A CA    1 
ATOM   182   C  C     . CYS A  1  23  ? -48.362  -0.406  -50.900 1.00 21.85  ? 24   CYS A C     24   CYS A C     1 
ATOM   183   O  O     . CYS A  1  23  ? -49.371  -0.185  -51.608 1.00 20.98  ? 24   CYS A O     24   CYS A O     1 
ATOM   184   C  CB    . CYS A  1  23  ? -47.298  1.737   -50.337 1.00 21.86  ? 24   CYS A CB    24   CYS A CB    1 
ATOM   185   S  SG    . CYS A  1  23  ? -47.562  1.620   -48.527 1.00 21.87  ? 24   CYS A SG    24   CYS A SG    1 
ATOM   186   N  N     . HIS A  1  24  ? -48.281  -1.389  -49.988 1.00 18.29  ? 25   HIS A N     25   HIS A N     1 
ATOM   187   C  CA    . HIS A  1  24  ? -49.441  -2.178  -49.648 1.00 20.57  ? 25   HIS A CA    25   HIS A CA    1 
ATOM   188   C  C     . HIS A  1  24  ? -50.621  -1.404  -49.149 1.00 18.66  ? 25   HIS A C     25   HIS A C     1 
ATOM   189   O  O     . HIS A  1  24  ? -51.738  -1.923  -49.201 1.00 20.21  ? 25   HIS A O     25   HIS A O     1 
ATOM   190   C  CB    . HIS A  1  24  ? -49.137  -3.192  -48.544 1.00 21.22  ? 25   HIS A CB    25   HIS A CB    1 
ATOM   191   C  CG    . HIS A  1  24  ? -48.094  -4.160  -48.919 1.00 22.78  ? 25   HIS A CG    25   HIS A CG    1 
ATOM   192   N  ND1   . HIS A  1  24  ? -47.207  -4.711  -48.009 1.00 25.87  ? 25   HIS A ND1   25   HIS A ND1   1 
ATOM   193   C  CD2   . HIS A  1  24  ? -47.766  -4.668  -50.124 1.00 22.47  ? 25   HIS A CD2   25   HIS A CD2   1 
ATOM   194   C  CE1   . HIS A  1  24  ? -46.422  -5.562  -48.640 1.00 23.82  ? 25   HIS A CE1   25   HIS A CE1   1 
ATOM   195   N  NE2   . HIS A  1  24  ? -46.744  -5.556  -49.920 1.00 23.90  ? 25   HIS A NE2   25   HIS A NE2   1 
ATOM   196   N  N     . PHE A  1  25  ? -50.385  -0.236  -48.565 1.00 18.62  ? 26   PHE A N     26   PHE A N     1 
ATOM   197   C  CA    . PHE A  1  25  ? -51.330  0.330   -47.601 1.00 20.13  ? 26   PHE A CA    26   PHE A CA    1 
ATOM   198   C  C     . PHE A  1  25  ? -52.189  1.467   -48.132 1.00 18.75  ? 26   PHE A C     26   PHE A C     1 
ATOM   199   O  O     . PHE A  1  25  ? -53.145  1.186   -48.758 1.00 21.00  ? 26   PHE A O     26   PHE A O     1 
ATOM   200   C  CB    . PHE A  1  25  ? -50.586  0.665   -46.305 1.00 21.15  ? 26   PHE A CB    26   PHE A CB    1 
ATOM   201   C  CG    . PHE A  1  25  ? -49.828  -0.516  -45.715 1.00 20.31  ? 26   PHE A CG    26   PHE A CG    1 
ATOM   202   C  CD1   . PHE A  1  25  ? -50.467  -1.738  -45.518 1.00 20.01  ? 26   PHE A CD1   26   PHE A CD1   1 
ATOM   203   C  CD2   . PHE A  1  25  ? -48.468  -0.401  -45.396 1.00 20.07  ? 26   PHE A CD2   26   PHE A CD2   1 
ATOM   204   C  CE1   . PHE A  1  25  ? -49.791  -2.837  -45.038 1.00 19.78  ? 26   PHE A CE1   26   PHE A CE1   1 
ATOM   205   C  CE2   . PHE A  1  25  ? -47.783  -1.480  -44.846 1.00 20.42  ? 26   PHE A CE2   26   PHE A CE2   1 
ATOM   206   C  CZ    . PHE A  1  25  ? -48.457  -2.717  -44.694 1.00 20.95  ? 26   PHE A CZ    26   PHE A CZ    1 
ATOM   207   N  N     . CYS A  1  26  ? -51.882  2.731   -47.899 1.00 19.11  ? 27   CYS A N     27   CYS A N     1 
ATOM   208   C  CA    . CYS A  1  26  ? -52.916  3.721   -48.115 1.00 20.05  ? 27   CYS A CA    27   CYS A CA    1 
ATOM   209   C  C     . CYS A  1  26  ? -53.051  4.183   -49.572 1.00 20.83  ? 27   CYS A C     27   CYS A C     1 
ATOM   210   O  O     . CYS A  1  26  ? -52.218  3.866   -50.454 1.00 18.86  ? 27   CYS A O     27   CYS A O     1 
ATOM   211   C  CB    . CYS A  1  26  ? -52.792  4.906   -47.137 1.00 21.36  ? 27   CYS A CB    27   CYS A CB    1 
ATOM   212   S  SG    . CYS A  1  26  ? -51.767  6.308   -47.658 1.00 22.50  ? 27   CYS A SG    27   CYS A SG    1 
ATOM   213   N  N     . ILE A  1  27  ? -54.141  4.919   -49.785 1.00 20.57  ? 28   ILE A N     28   ILE A N     1 
ATOM   214   C  CA    . ILE A  1  27  ? -54.540  5.535   -51.053 1.00 20.33  ? 28   ILE A CA    28   ILE A CA    1 
ATOM   215   C  C     . ILE A  1  27  ? -53.440  6.192   -51.875 1.00 20.98  ? 28   ILE A C     28   ILE A C     1 
ATOM   216   O  O     . ILE A  1  27  ? -53.502  6.195   -53.117 1.00 22.79  ? 28   ILE A O     28   ILE A O     1 
ATOM   217   C  CB    . ILE A  1  27  ? -55.635  6.608   -50.815 1.00 20.30  ? 28   ILE A CB    28   ILE A CB    1 
ATOM   218   C  CG1   . ILE A  1  27  ? -56.116  7.232   -52.151 1.00 20.39  ? 28   ILE A CG1   28   ILE A CG1   1 
ATOM   219   C  CG2   . ILE A  1  27  ? -55.139  7.727   -49.898 1.00 20.83  ? 28   ILE A CG2   28   ILE A CG2   1 
ATOM   220   C  CD1   . ILE A  1  27  ? -56.865  6.256   -53.008 1.00 21.51  ? 28   ILE A CD1   28   ILE A CD1   1 
ATOM   221   N  N     . VAL A  1  28  ? -52.456  6.759   -51.208 1.00 19.66  ? 29   VAL A N     29   VAL A N     1 
ATOM   222   C  CA    . VAL A  1  28  ? -51.413  7.556   -51.874 1.00 20.38  ? 29   VAL A CA    29   VAL A CA    1 
ATOM   223   C  C     . VAL A  1  28  ? -50.667  6.643   -52.863 1.00 22.03  ? 29   VAL A C     29   VAL A C     1 
ATOM   224   O  O     . VAL A  1  28  ? -50.313  7.070   -53.932 1.00 20.58  ? 29   VAL A O     29   VAL A O     1 
ATOM   225   C  CB    . VAL A  1  28  ? -50.433  8.227   -50.850 1.00 22.24  ? 29   VAL A CB    29   VAL A CB    1 
ATOM   226   C  CG1   . VAL A  1  28  ? -49.354  9.033   -51.557 1.00 21.75  ? 29   VAL A CG1   29   VAL A CG1   1 
ATOM   227   C  CG2   . VAL A  1  28  ? -51.170  9.175   -49.910 1.00 22.08  ? 29   VAL A CG2   29   VAL A CG2   1 
ATOM   228   N  N     . GLY A  1  29  ? -50.483  5.369   -52.540 1.00 19.83  ? 30   GLY A N     30   GLY A N     1 
ATOM   229   C  CA    . GLY A  1  29  ? -49.838  4.475   -53.444 1.00 21.02  ? 30   GLY A CA    30   GLY A CA    1 
ATOM   230   C  C     . GLY A  1  29  ? -48.383  4.839   -53.760 1.00 20.55  ? 30   GLY A C     30   GLY A C     1 
ATOM   231   O  O     . GLY A  1  29  ? -47.977  4.732   -54.910 1.00 21.94  ? 30   GLY A O     30   GLY A O     1 
ATOM   232   N  N     . CYS A  1  30  ? -47.603  5.251   -52.759 1.00 19.26  ? 31   CYS A N     31   CYS A N     1 
ATOM   233   C  CA    . CYS A  1  30  ? -46.140  5.520   -52.916 1.00 20.55  ? 31   CYS A CA    31   CYS A CA    1 
ATOM   234   C  C     . CYS A  1  30  ? -45.392  4.396   -53.636 1.00 20.51  ? 31   CYS A C     31   CYS A C     1 
ATOM   235   O  O     . CYS A  1  30  ? -45.735  3.203   -53.490 1.00 22.59  ? 31   CYS A O     31   CYS A O     1 
ATOM   236   C  CB    . CYS A  1  30  ? -45.538  5.754   -51.500 1.00 21.03  ? 31   CYS A CB    31   CYS A CB    1 
ATOM   237   S  SG    . CYS A  1  30  ? -46.286  7.177   -50.714 1.00 23.56  ? 31   CYS A SG    31   CYS A SG    1 
ATOM   238   N  N     . GLY A  1  31  ? -44.427  4.739   -54.491 1.00 19.60  ? 32   GLY A N     32   GLY A N     1 
ATOM   239   C  CA    . GLY A  1  31  ? -43.681  3.730   -55.180 1.00 19.51  ? 32   GLY A CA    32   GLY A CA    1 
ATOM   240   C  C     . GLY A  1  31  ? -42.446  3.291   -54.399 1.00 19.33  ? 32   GLY A C     32   GLY A C     1 
ATOM   241   O  O     . GLY A  1  31  ? -41.798  4.120   -53.738 1.00 23.76  ? 32   GLY A O     32   GLY A O     1 
ATOM   242   N  N     . TYR A  1  32  ? -42.178  1.999   -54.444 1.00 19.74  ? 33   TYR A N     33   TYR A N     1 
ATOM   243   C  CA    . TYR A  1  32  ? -41.032  1.352   -53.826 1.00 19.86  ? 33   TYR A CA    33   TYR A CA    1 
ATOM   244   C  C     . TYR A  1  32  ? -40.418  0.411   -54.812 1.00 20.07  ? 33   TYR A C     33   TYR A C     1 
ATOM   245   O  O     . TYR A  1  32  ? -41.007  0.067   -55.840 1.00 20.15  ? 33   TYR A O     33   TYR A O     1 
ATOM   246   C  CB    . TYR A  1  32  ? -41.460  0.496   -52.625 1.00 20.27  ? 33   TYR A CB    33   TYR A CB    1 
ATOM   247   C  CG    . TYR A  1  32  ? -41.883  1.287   -51.423 1.00 19.73  ? 33   TYR A CG    33   TYR A CG    1 
ATOM   248   C  CD1   . TYR A  1  32  ? -43.074  2.019   -51.407 1.00 20.22  ? 33   TYR A CD1   33   TYR A CD1   1 
ATOM   249   C  CD2   . TYR A  1  32  ? -41.120  1.251   -50.275 1.00 21.78  ? 33   TYR A CD2   33   TYR A CD2   1 
ATOM   250   C  CE1   . TYR A  1  32  ? -43.433  2.751   -50.274 1.00 21.00  ? 33   TYR A CE1   33   TYR A CE1   1 
ATOM   251   C  CE2   . TYR A  1  32  ? -41.446  1.985   -49.165 1.00 21.64  ? 33   TYR A CE2   33   TYR A CE2   1 
ATOM   252   C  CZ    . TYR A  1  32  ? -42.620  2.712   -49.142 1.00 20.32  ? 33   TYR A CZ    33   TYR A CZ    1 
ATOM   253   O  OH    . TYR A  1  32  ? -42.890  3.375   -47.999 1.00 19.21  ? 33   TYR A OH    33   TYR A OH    1 
ATOM   254   N  N     . HIS A  1  33  ? -39.221  -0.049  -54.451 1.00 23.18  ? 34   HIS A N     34   HIS A N     1 
ATOM   255   C  CA    . HIS A  1  33  ? -38.639  -1.242  -55.039 1.00 23.32  ? 34   HIS A CA    34   HIS A CA    1 
ATOM   256   C  C     . HIS A  1  33  ? -38.291  -2.287  -54.020 1.00 22.60  ? 34   HIS A C     34   HIS A C     1 
ATOM   257   O  O     . HIS A  1  33  ? -37.748  -1.966  -52.953 1.00 24.59  ? 34   HIS A O     34   HIS A O     1 
ATOM   258   C  CB    . HIS A  1  33  ? -37.395  -0.856  -55.866 1.00 25.71  ? 34   HIS A CB    34   HIS A CB    1 
ATOM   259   C  CG    . HIS A  1  33  ? -37.744  -0.033  -57.073 1.00 25.69  ? 34   HIS A CG    34   HIS A CG    1 
ATOM   260   N  ND1   . HIS A  1  33  ? -37.360  1.273   -57.207 1.00 27.46  ? 34   HIS A ND1   34   HIS A ND1   1 
ATOM   261   C  CD2   . HIS A  1  33  ? -38.501  -0.319  -58.162 1.00 28.71  ? 34   HIS A CD2   34   HIS A CD2   1 
ATOM   262   C  CE1   . HIS A  1  33  ? -37.805  1.744   -58.359 1.00 26.35  ? 34   HIS A CE1   34   HIS A CE1   1 
ATOM   263   N  NE2   . HIS A  1  33  ? -38.556  0.820   -58.918 1.00 29.35  ? 34   HIS A NE2   34   HIS A NE2   1 
ATOM   264   N  N     . ALA A  1  34  ? -38.530  -3.538  -54.424 1.00 21.56  ? 35   ALA A N     35   ALA A N     1 
ATOM   265   C  CA    . ALA A  1  34  ? -38.044  -4.700  -53.724 1.00 23.40  ? 35   ALA A CA    35   ALA A CA    1 
ATOM   266   C  C     . ALA A  1  34  ? -36.828  -5.238  -54.454 1.00 24.61  ? 35   ALA A C     35   ALA A C     1 
ATOM   267   O  O     . ALA A  1  34  ? -36.934  -5.661  -55.617 1.00 25.05  ? 35   ALA A O     35   ALA A O     1 
ATOM   268   C  CB    . ALA A  1  34  ? -39.085  -5.771  -53.655 1.00 22.97  ? 35   ALA A CB    35   ALA A CB    1 
ATOM   269   N  N     . TYR A  1  35  ? -35.693  -5.196  -53.761 1.00 23.86  ? 36   TYR A N     36   TYR A N     1 
ATOM   270   C  CA    . TYR A  1  35  ? -34.443  -5.811  -54.225 1.00 25.83  ? 36   TYR A CA    36   TYR A CA    1 
ATOM   271   C  C     . TYR A  1  35  ? -34.202  -7.099  -53.429 1.00 28.49  ? 36   TYR A C     36   TYR A C     1 
ATOM   272   O  O     . TYR A  1  35  ? -34.132  -7.088  -52.150 1.00 22.47  ? 36   TYR A O     36   TYR A O     1 
ATOM   273   C  CB    . TYR A  1  35  ? -33.271  -4.881  -53.963 1.00 27.71  ? 36   TYR A CB    36   TYR A CB    1 
ATOM   274   C  CG    . TYR A  1  35  ? -33.362  -3.575  -54.688 1.00 29.10  ? 36   TYR A CG    36   TYR A CG    1 
ATOM   275   C  CD1   . TYR A  1  35  ? -32.873  -3.454  -55.991 1.00 31.68  ? 36   TYR A CD1   36   TYR A CD1   1 
ATOM   276   C  CD2   . TYR A  1  35  ? -33.908  -2.446  -54.069 1.00 30.23  ? 36   TYR A CD2   36   TYR A CD2   1 
ATOM   277   C  CE1   . TYR A  1  35  ? -32.925  -2.237  -56.659 1.00 33.54  ? 36   TYR A CE1   36   TYR A CE1   1 
ATOM   278   C  CE2   . TYR A  1  35  ? -33.975  -1.235  -54.739 1.00 35.03  ? 36   TYR A CE2   36   TYR A CE2   1 
ATOM   279   C  CZ    . TYR A  1  35  ? -33.485  -1.142  -56.034 1.00 34.86  ? 36   TYR A CZ    36   TYR A CZ    1 
ATOM   280   O  OH    . TYR A  1  35  ? -33.546  0.041   -56.711 1.00 45.78  ? 36   TYR A OH    36   TYR A OH    1 
ATOM   281   N  N     . THR A  1  36  ? -34.090  -8.192  -54.165 1.00 25.84  ? 37   THR A N     37   THR A N     1 
ATOM   282   C  CA    . THR A  1  36  ? -33.804  -9.458  -53.579 1.00 25.90  ? 37   THR A CA    37   THR A CA    1 
ATOM   283   C  C     . THR A  1  36  ? -32.471  -10.036 -54.132 1.00 27.52  ? 37   THR A C     37   THR A C     1 
ATOM   284   O  O     . THR A  1  36  ? -32.081  -9.784  -55.250 1.00 26.34  ? 37   THR A O     37   THR A O     1 
ATOM   285   C  CB    . THR A  1  36  ? -34.938  -10.431 -53.837 1.00 25.26  ? 37   THR A CB    37   THR A CB    1 
ATOM   286   O  OG1   . THR A  1  36  ? -35.090  -10.635 -55.236 1.00 24.69  ? 37   THR A OG1   37   THR A OG1   1 
ATOM   287   C  CG2   . THR A  1  36  ? -36.258  -9.897  -53.217 1.00 24.16  ? 37   THR A CG2   37   THR A CG2   1 
ATOM   288   N  N     . TRP A  1  37  ? -31.802  -10.811 -53.312 1.00 28.12  ? 38   TRP A N     38   TRP A N     1 
ATOM   289   C  CA    . TRP A  1  37  ? -30.623  -11.540 -53.705 1.00 26.06  ? 38   TRP A CA    38   TRP A CA    1 
ATOM   290   C  C     . TRP A  1  37  ? -30.370  -12.766 -52.799 1.00 28.77  ? 38   TRP A C     38   TRP A C     1 
ATOM   291   O  O     . TRP A  1  37  ? -30.921  -12.877 -51.699 1.00 25.25  ? 38   TRP A O     38   TRP A O     1 
ATOM   292   C  CB    . TRP A  1  37  ? -29.454  -10.579 -53.668 1.00 26.24  ? 38   TRP A CB    38   TRP A CB    1 
ATOM   293   C  CG    . TRP A  1  37  ? -29.019  -10.101 -52.321 1.00 26.54  ? 38   TRP A CG    38   TRP A CG    1 
ATOM   294   C  CD1   . TRP A  1  37  ? -27.984  -10.601 -51.592 1.00 27.12  ? 38   TRP A CD1   38   TRP A CD1   1 
ATOM   295   C  CD2   . TRP A  1  37  ? -29.551  -9.016  -51.549 1.00 28.44  ? 38   TRP A CD2   38   TRP A CD2   1 
ATOM   296   N  NE1   . TRP A  1  37  ? -27.801  -9.862  -50.460 1.00 26.12  ? 38   TRP A NE1   38   TRP A NE1   1 
ATOM   297   C  CE2   . TRP A  1  37  ? -28.759  -8.897  -50.400 1.00 28.21  ? 38   TRP A CE2   38   TRP A CE2   1 
ATOM   298   C  CE3   . TRP A  1  37  ? -30.606  -8.126  -51.721 1.00 28.47  ? 38   TRP A CE3   38   TRP A CE3   1 
ATOM   299   C  CZ2   . TRP A  1  37  ? -29.003  -7.952  -49.433 1.00 28.95  ? 38   TRP A CZ2   38   TRP A CZ2   1 
ATOM   300   C  CZ3   . TRP A  1  37  ? -30.821  -7.168  -50.779 1.00 28.66  ? 38   TRP A CZ3   38   TRP A CZ3   1 
ATOM   301   C  CH2   . TRP A  1  37  ? -30.047  -7.091  -49.645 1.00 30.73  ? 38   TRP A CH2   38   TRP A CH2   1 
ATOM   302   N  N     . PRO A  1  38  ? -29.506  -13.680 -53.235 1.00 27.33  ? 39   PRO A N     39   PRO A N     1 
ATOM   303   C  CA    . PRO A  1  38  ? -29.339  -14.911 -52.447 1.00 25.15  ? 39   PRO A CA    39   PRO A CA    1 
ATOM   304   C  C     . PRO A  1  38  ? -28.829  -14.736 -51.024 1.00 24.82  ? 39   PRO A C     39   PRO A C     1 
ATOM   305   O  O     . PRO A  1  38  ? -28.039  -13.846 -50.744 1.00 23.73  ? 39   PRO A O     39   PRO A O     1 
ATOM   306   C  CB    . PRO A  1  38  ? -28.360  -15.715 -53.285 1.00 29.43  ? 39   PRO A CB    39   PRO A CB    1 
ATOM   307   C  CG    . PRO A  1  38  ? -28.608  -15.195 -54.730 1.00 28.29  ? 39   PRO A CG    39   PRO A CG    1 
ATOM   308   C  CD    . PRO A  1  38  ? -28.752  -13.720 -54.504 1.00 26.26  ? 39   PRO A CD    39   PRO A CD    1 
ATOM   309   N  N     . ILE A  1  39  ? -29.332  -15.596 -50.142 1.00 25.36  ? 40   ILE A N     40   ILE A N     1 
ATOM   310   C  CA    . ILE A  1  39  ? -29.112  -15.545 -48.724 1.00 29.96  ? 40   ILE A CA    40   ILE A CA    1 
ATOM   311   C  C     . ILE A  1  39  ? -27.634  -15.631 -48.424 1.00 30.93  ? 40   ILE A C     40   ILE A C     1 
ATOM   312   O  O     . ILE A  1  39  ? -27.178  -15.087 -47.410 1.00 29.51  ? 40   ILE A O     40   ILE A O     1 
ATOM   313   C  CB    . ILE A  1  39  ? -29.910  -16.719 -47.998 1.00 31.47  ? 40   ILE A CB    40   ILE A CB    1 
ATOM   314   C  CG1   . ILE A  1  39  ? -29.861  -16.619 -46.478 1.00 29.63  ? 40   ILE A CG1   40   ILE A CG1   1 
ATOM   315   C  CG2   . ILE A  1  39  ? -29.516  -18.104 -48.478 1.00 31.91  ? 40   ILE A CG2   40   ILE A CG2   1 
ATOM   316   C  CD1   . ILE A  1  39  ? -30.452  -15.301 -46.012 1.00 33.41  ? 40   ILE A CD1   40   ILE A CD1   1 
ATOM   317   N  N     . ASN A  1  40  ? -26.887  -16.357 -49.269 1.00 30.93  ? 41   ASN A N     41   ASN A N     1 
ATOM   318   C  CA    . ASN A  1  40  ? -25.443  -16.444 -49.022 1.00 40.05  ? 41   ASN A CA    41   ASN A CA    1 
ATOM   319   C  C     . ASN A  1  40  ? -24.584  -15.417 -49.764 1.00 40.84  ? 41   ASN A C     41   ASN A C     1 
ATOM   320   O  O     . ASN A  1  40  ? -23.377  -15.587 -49.833 1.00 44.62  ? 41   ASN A O     41   ASN A O     1 
ATOM   321   C  CB    . ASN A  1  40  ? -24.936  -17.875 -49.215 1.00 42.42  ? 41   ASN A CB    41   ASN A CB    1 
ATOM   322   C  CG    . ASN A  1  40  ? -25.604  -18.884 -48.234 1.00 50.66  ? 41   ASN A CG    41   ASN A CG    1 
ATOM   323   O  OD1   . ASN A  1  40  ? -26.150  -19.902 -48.674 1.00 54.51  ? 41   ASN A OD1   41   ASN A OD1   1 
ATOM   324   N  ND2   . ASN A  1  40  ? -25.567  -18.595 -46.907 1.00 48.17  ? 41   ASN A ND2   41   ASN A ND2   1 
ATOM   325   N  N     . LYS A  1  41  ? -25.186  -14.332 -50.263 1.00 34.55  ? 42   LYS A N     42   LYS A N     1 
ATOM   326   C  CA    . LYS A  1  41  ? -24.450  -13.275 -50.936 1.00 35.07  ? 42   LYS A CA    42   LYS A CA    1 
ATOM   327   C  C     . LYS A  1  41  ? -24.770  -11.945 -50.355 1.00 33.89  ? 42   LYS A C     42   LYS A C     1 
ATOM   328   O  O     . LYS A  1  41  ? -25.702  -11.811 -49.555 1.00 35.06  ? 42   LYS A O     42   LYS A O     1 
ATOM   329   C  CB    . LYS A  1  41  ? -24.736  -13.293 -52.422 1.00 33.64  ? 42   LYS A CB    42   LYS A CB    1 
ATOM   330   C  CG    . LYS A  1  41  ? -24.268  -14.618 -52.988 1.00 42.30  ? 42   LYS A CG    42   LYS A CG    1 
ATOM   331   C  CD    . LYS A  1  41  ? -24.383  -14.682 -54.495 1.00 49.46  ? 42   LYS A CD    42   LYS A CD    1 
ATOM   332   C  CE    . LYS A  1  41  ? -23.394  -15.692 -55.050 1.00 54.13  ? 42   LYS A CE    42   LYS A CE    1 
ATOM   333   N  NZ    . LYS A  1  41  ? -23.626  -15.751 -56.525 1.00 60.54  ? 42   LYS A NZ    42   LYS A NZ    1 
ATOM   334   N  N     . GLN A  1  42  ? -23.935  -10.979 -50.694 1.00 31.72  ? 43   GLN A N     43   GLN A N     1 
ATOM   335   C  CA    . GLN A  1  42  ? -24.101  -9.615  -50.208 1.00 34.46  ? 43   GLN A CA    43   GLN A CA    1 
ATOM   336   C  C     . GLN A  1  42  ? -23.305  -8.643  -51.010 1.00 34.10  ? 43   GLN A C     43   GLN A C     1 
ATOM   337   O  O     . GLN A  1  42  ? -22.346  -9.027  -51.643 1.00 36.27  ? 43   GLN A O     43   GLN A O     1 
ATOM   338   C  CB    . GLN A  1  42  ? -23.670  -9.481  -48.766 1.00 33.77  ? 43   GLN A CB    43   GLN A CB    1
[truncated: 3,958,272 more chars]
