# Supplementary material for: Arsenite oxidase in complex with antimonite and arsenite oxyanions: Insights into the catalytic mechanism
Source: J Biol Chem. 2023 Jul 11;299(8):105036. doi: 10.1016/j.jbc.2023.105036 (PMC10448176; doi:10.1016/j.jbc.2023.105036)
Supplement: AfAio_As_c_PDB_ID_8CFF.cif [file mmc4.zip › mmc4.cif]

data_XXXX
# 
_database_2.database_id     PDB 
_database_2.database_code   XXXX 
# 
_pdbx_database_status.entry_id                           XXXX 
_pdbx_database_status.ndb_tid                            ? 
_pdbx_database_status.status_code                        . 
_pdbx_database_status.status_code_sf                     ? 
_pdbx_database_status.status_code_mr                     ? 
_pdbx_database_status.status_code_cs                     ? 
_pdbx_database_status.status_coordinates_in_NDB          ? 
_pdbx_database_status.recvd_deposit_form                 ? 
_pdbx_database_status.date_deposition_form               ? 
_pdbx_database_status.recvd_coordinates                  ? 
_pdbx_database_status.date_coordinates                   ? 
_pdbx_database_status.recvd_struct_fact                  ? 
_pdbx_database_status.date_struct_fact                   ? 
_pdbx_database_status.recvd_internal_approval            ? 
_pdbx_database_status.recvd_nmr_constraints              ? 
_pdbx_database_status.date_nmr_constraints               ? 
_pdbx_database_status.recvd_chemical_shifts              ? 
_pdbx_database_status.date_chemical_shifts               ? 
_pdbx_database_status.recvd_manuscript                   ? 
_pdbx_database_status.date_manuscript                    ? 
_pdbx_database_status.name_depositor                     ? 
_pdbx_database_status.pdbx_annotator                     ? 
_pdbx_database_status.recvd_author_approval              ? 
_pdbx_database_status.date_author_approval               ? 
_pdbx_database_status.recvd_initial_deposition_date      ? 
_pdbx_database_status.date_submitted                     ? 
_pdbx_database_status.author_approval_type               ? 
_pdbx_database_status.author_release_status_code         ? 
_pdbx_database_status.auth_req_rel_date                  ? 
_pdbx_database_status.date_revised                       ? 
_pdbx_database_status.revision_id                        ? 
_pdbx_database_status.replaced_entry_id                  ? 
_pdbx_database_status.revision_description               ? 
_pdbx_database_status.date_of_NDB_release                ? 
_pdbx_database_status.date_released_to_PDB               ? 
_pdbx_database_status.date_of_PDB_release                ? 
_pdbx_database_status.date_of_sf_release                 ? 
_pdbx_database_status.date_of_mr_release                 ? 
_pdbx_database_status.date_of_cs_release                 ? 
_pdbx_database_status.date_hold_coordinates              ? 
_pdbx_database_status.date_hold_struct_fact              ? 
_pdbx_database_status.hold_for_publication               ? 
_pdbx_database_status.date_hold_nmr_constraints          ? 
_pdbx_database_status.date_hold_chemical_shifts          ? 
_pdbx_database_status.dep_release_code_coordinates       ? 
_pdbx_database_status.dep_release_code_struct_fact       ? 
_pdbx_database_status.dep_release_code_nmr_constraints   ? 
_pdbx_database_status.dep_release_code_chemical_shifts   ? 
_pdbx_database_status.dep_release_code_sequence          ? 
_pdbx_database_status.pdb_date_of_author_approval        ? 
_pdbx_database_status.deposit_site                       ? 
_pdbx_database_status.process_site                       ? 
_pdbx_database_status.skip_PDB_REMARK                    ? 
_pdbx_database_status.SG_entry                           ? 
_pdbx_database_status.date_begin_deposition              ? 
_pdbx_database_status.date_author_release_request        ? 
_pdbx_database_status.date_begin_release_preparation     ? 
_pdbx_database_status.date_begin_processing              ? 
_pdbx_database_status.date_end_processing                ? 
_pdbx_database_status.pdb_format_compatible              Y 
_pdbx_database_status.title_suppression                  ? 
_pdbx_database_status.methods_development_category       ? 
# 
loop_
_entity_poly.entity_id 
_entity_poly.type 
_entity_poly.nstd_linkage 
_entity_poly.nstd_monomer 
_entity_poly.pdbx_seq_one_letter_code 
_entity_poly.pdbx_seq_one_letter_code_can 
_entity_poly.pdbx_sequence_evidence_code 
_entity_poly.pdbx_strand_id 
_entity_poly.pdbx_target_identifier 
1 "polypeptide(L)" no no 
;PNDRITLPPANAQRTNMTCHFCIVGCGYHVYKWPELQEGGRAPEQNALGLDFRKQLPPLAVTLTPAMTNVVTEHNGRRYN
IMVVPDKACVVNSGLSSTRGGKMASYMYTPTGDGKQRLKAPRLYAADQWVDTTWDHAMALYAGLIKKTLDKDGPQGVFFS
CFDHGGAGGGFENTWGTGKLMFSAIQTPMVRIHNRPAYNSECHATREMGIGELNNAYEDAQLADVIWSIGNNPYESQTNY
FLNHWLPNLQGATTSKKKERFPNENFPQARIIFVDPRETPSVAIARHVAGNDRVLHLAIEPGTDTALFNGLFTYVVEQGW
IDKPFIEAHTKGFDDAVKTNRLSLDECSNITGVPVDMLKRAAEWSYKPKASGQAPRTMHAYEKGIIWGNDNYVIQSALLD
LVIATHNVGRRGTGCVRMGGHQEGYTRPPYPGDKKIYIDQELIKGKGRIMTWWGCNNFQTSNNAQALREAILQRSAIVKQ
AMQKARGATTEEMVDVIYEATQNGGLFVTSINLYPTKLAEAAHLMLPAAHPGEMNLTSMNGERRIRLSEKFMDPPGTAMA
DCLIAARIANALRDMYQKDGKAEMAAQFEGFDWKTEEDAFNDGFRRAGQPGAPAIDSQGGSTGHLVTYDRLRKSGNNGVQ
LPVVSWDESKGLVGTEMLYTEGKFDTDDGKAHFKPAPWNGLPATVQQQKDKYRFWLNNGRNNEVWQTAYHDQYNSLMQER
YPMAYIEMNPDDCKQLDVTGGDIVEVYNDFGSTFAMVYPVAEIKRGQTFMLFGYVNGIQGDVTTDWTDRNIIPYYKGTWG
DIRKVGSMEEFKRTVSFKSRRFA
;
;PNDRITLPPANAQRTNMTCHFCIVGCGYHVYKWPELQEGGRAPEQNALGLDFRKQLPPLAVTLTPAMTNVVTEHNGRRYN
IMVVPDKACVVNSGLSSTRGGKMASYMYTPTGDGKQRLKAPRLYAADQWVDTTWDHAMALYAGLIKKTLDKDGPQGVFFS
CFDHGGAGGGFENTWGTGKLMFSAIQTPMVRIHNRPAYNSECHATREMGIGELNNAYEDAQLADVIWSIGNNPYESQTNY
FLNHWLPNLQGATTSKKKERFPNENFPQARIIFVDPRETPSVAIARHVAGNDRVLHLAIEPGTDTALFNGLFTYVVEQGW
IDKPFIEAHTKGFDDAVKTNRLSLDECSNITGVPVDMLKRAAEWSYKPKASGQAPRTMHAYEKGIIWGNDNYVIQSALLD
LVIATHNVGRRGTGCVRMGGHQEGYTRPPYPGDKKIYIDQELIKGKGRIMTWWGCNNFQTSNNAQALREAILQRSAIVKQ
AMQKARGATTEEMVDVIYEATQNGGLFVTSINLYPTKLAEAAHLMLPAAHPGEMNLTSMNGERRIRLSEKFMDPPGTAMA
DCLIAARIANALRDMYQKDGKAEMAAQFEGFDWKTEEDAFNDGFRRAGQPGAPAIDSQGGSTGHLVTYDRLRKSGNNGVQ
LPVVSWDESKGLVGTEMLYTEGKFDTDDGKAHFKPAPWNGLPATVQQQKDKYRFWLNNGRNNEVWQTAYHDQYNSLMQER
YPMAYIEMNPDDCKQLDVTGGDIVEVYNDFGSTFAMVYPVAEIKRGQTFMLFGYVNGIQGDVTTDWTDRNIIPYYKGTWG
DIRKVGSMEEFKRTVSFKSRRFA
;
"derived from coordinates" A       ? 
2 "polypeptide(L)" no no 
;LRTTLQYPATQVSVAKNLKANEPVSFTYPDTSSPCVAVKLGSPVPGGVGPNNDIVAYSVLCTHMGCPTSYDKSSKTFKCP
CHFTEFDAEKAGQMICGQATENLPRVLLRYDEASDALTAVGVDGLIYGRQANVI
;
;LRTTLQYPATQVSVAKNLKANEPVSFTYPDTSSPCVAVKLGSPVPGGVGPNNDIVAYSVLCTHMGCPTSYDKSSKTFKCP
CHFTEFDAEKAGQMICGQATENLPRVLLRYDEASDALTAVGVDGLIYGRQANVI
;
"derived from coordinates" B,D,F,H ? 
3 "polypeptide(L)" no no 
;NDRITLPPANAQRTNMTCHFCIVGCGYHVYKWPELQEGGRAPEQNALGLDFRKQLPPLAVTLTPAMTNVVTEHNGRRYNI
MVVPDKACVVNSGLSSTRGGKMASYMYTPTGDGKQRLKAPRLYAADQWVDTTWDHAMALYAGLIKKTLDKDGPQGVFFSC
FDHGGAGGGFENTWGTGKLMFSAIQTPMVRIHNRPAYNSECHATREMGIGELNNAYEDAQLADVIWSIGNNPYESQTNYF
LNHWLPNLQGATTSKKKERFPNENFPQARIIFVDPRETPSVAIARHVAGNDRVLHLAIEPGTDTALFNGLFTYVVEQGWI
DKPFIEAHTKGFDDAVKTNRLSLDECSNITGVPVDMLKRAAEWSYKPKASGQAPRTMHAYEKGIIWGNDNYVIQSALLDL
VIATHNVGRRGTGCVRMGGHQEGYTRPPYPGDKKIYIDQELIKGKGRIMTWWGCNNFQTSNNAQALREAILQRSAIVKQA
MQKARGATTEEMVDVIYEATQNGGLFVTSINLYPTKLAEAAHLMLPAAHPGEMNLTSMNGERRIRLSEKFMDPPGTAMAD
CLIAARIANALRDMYQKDGKAEMAAQFEGFDWKTEEDAFNDGFRRAGQPGAPAIDSQGGSTGHLVTYDRLRKSGNNGVQL
PVVSWDESKGLVGTEMLYTEGKFDTDDGKAHFKPAPWNGLPATVQQQKDKYRFWLNNGRNNEVWQTAYHDQYNSLMQERY
PMAYIEMNPDDCKQLDVTGGDIVEVYNDFGSTFAMVYPVAEIKRGQTFMLFGYVNGIQGDVTTDWTDRNIIPYYKGTWGD
IRKVGSMEEFKRTVSFKSRRFA
;
;NDRITLPPANAQRTNMTCHFCIVGCGYHVYKWPELQEGGRAPEQNALGLDFRKQLPPLAVTLTPAMTNVVTEHNGRRYNI
MVVPDKACVVNSGLSSTRGGKMASYMYTPTGDGKQRLKAPRLYAADQWVDTTWDHAMALYAGLIKKTLDKDGPQGVFFSC
FDHGGAGGGFENTWGTGKLMFSAIQTPMVRIHNRPAYNSECHATREMGIGELNNAYEDAQLADVIWSIGNNPYESQTNYF
LNHWLPNLQGATTSKKKERFPNENFPQARIIFVDPRETPSVAIARHVAGNDRVLHLAIEPGTDTALFNGLFTYVVEQGWI
DKPFIEAHTKGFDDAVKTNRLSLDECSNITGVPVDMLKRAAEWSYKPKASGQAPRTMHAYEKGIIWGNDNYVIQSALLDL
VIATHNVGRRGTGCVRMGGHQEGYTRPPYPGDKKIYIDQELIKGKGRIMTWWGCNNFQTSNNAQALREAILQRSAIVKQA
MQKARGATTEEMVDVIYEATQNGGLFVTSINLYPTKLAEAAHLMLPAAHPGEMNLTSMNGERRIRLSEKFMDPPGTAMAD
CLIAARIANALRDMYQKDGKAEMAAQFEGFDWKTEEDAFNDGFRRAGQPGAPAIDSQGGSTGHLVTYDRLRKSGNNGVQL
PVVSWDESKGLVGTEMLYTEGKFDTDDGKAHFKPAPWNGLPATVQQQKDKYRFWLNNGRNNEVWQTAYHDQYNSLMQERY
PMAYIEMNPDDCKQLDVTGGDIVEVYNDFGSTFAMVYPVAEIKRGQTFMLFGYVNGIQGDVTTDWTDRNIIPYYKGTWGD
IRKVGSMEEFKRTVSFKSRRFA
;
"derived from coordinates" C,E,G   ? 
# 
loop_
_entity_poly_seq.entity_id 
_entity_poly_seq.num 
_entity_poly_seq.mon_id 
_entity_poly_seq.hetero 
1 1   PRO n 
1 2   ASN n 
1 3   ASP n 
1 4   ARG n 
1 5   ILE n 
1 6   THR n 
1 7   LEU n 
1 8   PRO n 
1 9   PRO n 
1 10  ALA n 
1 11  ASN n 
1 12  ALA n 
1 13  GLN n 
1 14  ARG n 
1 15  THR n 
1 16  ASN n 
1 17  MET n 
1 18  THR n 
1 19  CYS n 
1 20  HIS n 
1 21  PHE n 
1 22  CYS n 
1 23  ILE n 
1 24  VAL n 
1 25  GLY n 
1 26  CYS n 
1 27  GLY n 
1 28  TYR n 
1 29  HIS n 
1 30  VAL n 
1 31  TYR n 
1 32  LYS n 
1 33  TRP n 
1 34  PRO n 
1 35  GLU n 
1 36  LEU n 
1 37  GLN n 
1 38  GLU n 
1 39  GLY n 
1 40  GLY n 
1 41  ARG n 
1 42  ALA n 
1 43  PRO n 
1 44  GLU n 
1 45  GLN n 
1 46  ASN n 
1 47  ALA n 
1 48  LEU n 
1 49  GLY n 
1 50  LEU n 
1 51  ASP n 
1 52  PHE n 
1 53  ARG n 
1 54  LYS n 
1 55  GLN n 
1 56  LEU n 
1 57  PRO n 
1 58  PRO n 
1 59  LEU n 
1 60  ALA n 
1 61  VAL n 
1 62  THR n 
1 63  LEU n 
1 64  THR n 
1 65  PRO n 
1 66  ALA n 
1 67  MET n 
1 68  THR n 
1 69  ASN n 
1 70  VAL n 
1 71  VAL n 
1 72  THR n 
1 73  GLU n 
1 74  HIS n 
1 75  ASN n 
1 76  GLY n 
1 77  ARG n 
1 78  ARG n 
1 79  TYR n 
1 80  ASN n 
1 81  ILE n 
1 82  MET n 
1 83  VAL n 
1 84  VAL n 
1 85  PRO n 
1 86  ASP n 
1 87  LYS n 
1 88  ALA n 
1 89  CYS n 
1 90  VAL n 
1 91  VAL n 
1 92  ASN n 
1 93  SER n 
1 94  GLY n 
1 95  LEU n 
1 96  SER n 
1 97  SER n 
1 98  THR n 
1 99  ARG n 
1 100 GLY n 
1 101 GLY n 
1 102 LYS n 
1 103 MET n 
1 104 ALA n 
1 105 SER n 
1 106 TYR n 
1 107 MET n 
1 108 TYR n 
1 109 THR n 
1 110 PRO n 
1 111 THR n 
1 112 GLY n 
1 113 ASP n 
1 114 GLY n 
1 115 LYS n 
1 116 GLN n 
1 117 ARG n 
1 118 LEU n 
1 119 LYS n 
1 120 ALA n 
1 121 PRO n 
1 122 ARG n 
1 123 LEU n 
1 124 TYR n 
1 125 ALA n 
1 126 ALA n 
1 127 ASP n 
1 128 GLN n 
1 129 TRP n 
1 130 VAL n 
1 131 ASP n 
1 132 THR n 
1 133 THR n 
1 134 TRP n 
1 135 ASP n 
1 136 HIS n 
1 137 ALA n 
1 138 MET n 
1 139 ALA n 
1 140 LEU n 
1 141 TYR n 
1 142 ALA n 
1 143 GLY n 
1 144 LEU n 
1 145 ILE n 
1 146 LYS n 
1 147 LYS n 
1 148 THR n 
1 149 LEU n 
1 150 ASP n 
1 151 LYS n 
1 152 ASP n 
1 153 GLY n 
1 154 PRO n 
1 155 GLN n 
1 156 GLY n 
1 157 VAL n 
1 158 PHE n 
1 159 PHE n 
1 160 SER n 
1 161 CYS n 
1 162 PHE n 
1 163 ASP n 
1 164 HIS n 
1 165 GLY n 
1 166 GLY n 
1 167 ALA n 
1 168 GLY n 
1 169 GLY n 
1 170 GLY n 
1 171 PHE n 
1 172 GLU n 
1 173 ASN n 
1 174 THR n 
1 175 TRP n 
1 176 GLY n 
1 177 THR n 
1 178 GLY n 
1 179 LYS n 
1 180 LEU n 
1 181 MET n 
1 182 PHE n 
1 183 SER n 
1 184 ALA n 
1 185 ILE n 
1 186 GLN n 
1 187 THR n 
1 188 PRO n 
1 189 MET n 
1 190 VAL n 
1 191 ARG n 
1 192 ILE n 
1 193 HIS n 
1 194 ASN n 
1 195 ARG n 
1 196 PRO n 
1 197 ALA n 
1 198 TYR n 
1 199 ASN n 
1 200 SER n 
1 201 GLU n 
1 202 CYS n 
1 203 HIS n 
1 204 ALA n 
1 205 THR n 
1 206 ARG n 
1 207 GLU n 
1 208 MET n 
1 209 GLY n 
1 210 ILE n 
1 211 GLY n 
1 212 GLU n 
1 213 LEU n 
1 214 ASN n 
1 215 ASN n 
1 216 ALA n 
1 217 TYR n 
1 218 GLU n 
1 219 ASP n 
1 220 ALA n 
1 221 GLN n 
1 222 LEU n 
1 223 ALA n 
1 224 ASP n 
1 225 VAL n 
1 226 ILE n 
1 227 TRP n 
1 228 SER n 
1 229 ILE n 
1 230 GLY n 
1 231 ASN n 
1 232 ASN n 
1 233 PRO n 
1 234 TYR n 
1 235 GLU n 
1 236 SER n 
1 237 GLN n 
1 238 THR n 
1 239 ASN n 
1 240 TYR n 
1 241 PHE n 
1 242 LEU n 
1 243 ASN n 
1 244 HIS n 
1 245 TRP n 
1 246 LEU n 
1 247 PRO n 
1 248 ASN n 
1 249 LEU n 
1 250 GLN n 
1 251 GLY n 
1 252 ALA n 
1 253 THR n 
1 254 THR n 
1 255 SER n 
1 256 LYS n 
1 257 LYS n 
1 258 LYS n 
1 259 GLU n 
1 260 ARG n 
1 261 PHE n 
1 262 PRO n 
1 263 ASN n 
1 264 GLU n 
1 265 ASN n 
1 266 PHE n 
1 267 PRO n 
1 268 GLN n 
1 269 ALA n 
1 270 ARG n 
1 271 ILE n 
1 272 ILE n 
1 273 PHE n 
1 274 VAL n 
1 275 ASP n 
1 276 PRO n 
1 277 ARG n 
1 278 GLU n 
1 279 THR n 
1 280 PRO n 
1 281 SER n 
1 282 VAL n 
1 283 ALA n 
1 284 ILE n 
1 285 ALA n 
1 286 ARG n 
1 287 HIS n 
1 288 VAL n 
1 289 ALA n 
1 290 GLY n 
1 291 ASN n 
1 292 ASP n 
1 293 ARG n 
1 294 VAL n 
1 295 LEU n 
1 296 HIS n 
1 297 LEU n 
1 298 ALA n 
1 299 ILE n 
1 300 GLU n 
1 301 PRO n 
1 302 GLY n 
1 303 THR n 
1 304 ASP n 
1 305 THR n 
1 306 ALA n 
1 307 LEU n 
1 308 PHE n 
1 309 ASN n 
1 310 GLY n 
1 311 LEU n 
1 312 PHE n 
1 313 THR n 
1 314 TYR n 
1 315 VAL n 
1 316 VAL n 
1 317 GLU n 
1 318 GLN n 
1 319 GLY n 
1 320 TRP n 
1 321 ILE n 
1 322 ASP n 
1 323 LYS n 
1 324 PRO n 
1 325 PHE n 
1 326 ILE n 
1 327 GLU n 
1 328 ALA n 
1 329 HIS n 
1 330 THR n 
1 331 LYS n 
1 332 GLY n 
1 333 PHE n 
1 334 ASP n 
1 335 ASP n 
1 336 ALA n 
1 337 VAL n 
1 338 LYS n 
1 339 THR n 
1 340 ASN n 
1 341 ARG n 
1 342 LEU n 
1 343 SER n 
1 344 LEU n 
1 345 ASP n 
1 346 GLU n 
1 347 CYS n 
1 348 SER n 
1 349 ASN n 
1 350 ILE n 
1 351 THR n 
1 352 GLY n 
1 353 VAL n 
1 354 PRO n 
1 355 VAL n 
1 356 ASP n 
1 357 MET n 
1 358 LEU n 
1 359 LYS n 
1 360 ARG n 
1 361 ALA n 
1 362 ALA n 
1 363 GLU n 
1 364 TRP n 
1 365 SER n 
1 366 TYR n 
1 367 LYS n 
1 368 PRO n 
1 369 LYS n 
1 370 ALA n 
1 371 SER n 
1 372 GLY n 
1 373 GLN n 
1 374 ALA n 
1 375 PRO n 
1 376 ARG n 
1 377 THR n 
1 378 MET n 
1 379 HIS n 
1 380 ALA n 
1 381 TYR n 
1 382 GLU n 
1 383 LYS n 
1 384 GLY n 
1 385 ILE n 
1 386 ILE n 
1 387 TRP n 
1 388 GLY n 
1 389 ASN n 
1 390 ASP n 
1 391 ASN n 
1 392 TYR n 
1 393 VAL n 
1 394 ILE n 
1 395 GLN n 
1 396 SER n 
1 397 ALA n 
1 398 LEU n 
1 399 LEU n 
1 400 ASP n 
1 401 LEU n 
1 402 VAL n 
1 403 ILE n 
1 404 ALA n 
1 405 THR n 
1 406 HIS n 
1 407 ASN n 
1 408 VAL n 
1 409 GLY n 
1 410 ARG n 
1 411 ARG n 
1 412 GLY n 
1 413 THR n 
1 414 GLY n 
1 415 CYS n 
1 416 VAL n 
1 417 ARG n 
1 418 MET n 
1 419 GLY n 
1 420 GLY n 
1 421 HIS n 
1 422 GLN n 
1 423 GLU n 
1 424 GLY n 
1 425 TYR n 
1 426 THR n 
1 427 ARG n 
1 428 PRO n 
1 429 PRO n 
1 430 TYR n 
1 431 PRO n 
1 432 GLY n 
1 433 ASP n 
1 434 LYS n 
1 435 LYS n 
1 436 ILE n 
1 437 TYR n 
1 438 ILE n 
1 439 ASP n 
1 440 GLN n 
1 441 GLU n 
1 442 LEU n 
1 443 ILE n 
1 444 LYS n 
1 445 GLY n 
1 446 LYS n 
1 447 GLY n 
1 448 ARG n 
1 449 ILE n 
1 450 MET n 
1 451 THR n 
1 452 TRP n 
1 453 TRP n 
1 454 GLY n 
1 455 CYS n 
1 456 ASN n 
1 457 ASN n 
1 458 PHE n 
1 459 GLN n 
1 460 THR n 
1 461 SER n 
1 462 ASN n 
1 463 ASN n 
1 464 ALA n 
1 465 GLN n 
1 466 ALA n 
1 467 LEU n 
1 468 ARG n 
1 469 GLU n 
1 470 ALA n 
1 471 ILE n 
1 472 LEU n 
1 473 GLN n 
1 474 ARG n 
1 475 SER n 
1 476 ALA n 
1 477 ILE n 
1 478 VAL n 
1 479 LYS n 
1 480 GLN n 
1 481 ALA n 
1 482 MET n 
1 483 GLN n 
1 484 LYS n 
1 485 ALA n 
1 486 ARG n 
1 487 GLY n 
1 488 ALA n 
1 489 THR n 
1 490 THR n 
1 491 GLU n 
1 492 GLU n 
1 493 MET n 
1 494 VAL n 
1 495 ASP n 
1 496 VAL n 
1 497 ILE n 
1 498 TYR n 
1 499 GLU n 
1 500 ALA n 
1 501 THR n 
1 502 GLN n 
1 503 ASN n 
1 504 GLY n 
1 505 GLY n 
1 506 LEU n 
1 507 PHE n 
1 508 VAL n 
1 509 THR n 
1 510 SER n 
1 511 ILE n 
1 512 ASN n 
1 513 LEU n 
1 514 TYR n 
1 515 PRO n 
1 516 THR n 
1 517 LYS n 
1 518 LEU n 
1 519 ALA n 
1 520 GLU n 
1 521 ALA n 
1 522 ALA n 
1 523 HIS n 
1 524 LEU n 
1 525 MET n 
1 526 LEU n 
1 527 PRO n 
1 528 ALA n 
1 529 ALA n 
1 530 HIS n 
1 531 PRO n 
1 532 GLY n 
1 533 GLU n 
1 534 MET n 
1 535 ASN n 
1 536 LEU n 
1 537 THR n 
1 538 SER n 
1 539 MET n 
1 540 ASN n 
1 541 GLY n 
1 542 GLU n 
1 543 ARG n 
1 544 ARG n 
1 545 ILE n 
1 546 ARG n 
1 547 LEU n 
1 548 SER n 
1 549 GLU n 
1 550 LYS n 
1 551 PHE n 
1 552 MET n 
1 553 ASP n 
1 554 PRO n 
1 555 PRO n 
1 556 GLY n 
1 557 THR n 
1 558 ALA n 
1 559 MET n 
1 560 ALA n 
1 561 ASP n 
1 562 CYS n 
1 563 LEU n 
1 564 ILE n 
1 565 ALA n 
1 566 ALA n 
1 567 ARG n 
1 568 ILE n 
1 569 ALA n 
1 570 ASN n 
1 571 ALA n 
1 572 LEU n 
1 573 ARG n 
1 574 ASP n 
1 575 MET n 
1 576 TYR n 
1 577 GLN n 
1 578 LYS n 
1 579 ASP n 
1 580 GLY n 
1 581 LYS n 
1 582 ALA n 
1 583 GLU n 
1 584 MET n 
1 585 ALA n 
1 586 ALA n 
1 587 GLN n 
1 588 PHE n 
1 589 GLU n 
1 590 GLY n 
1 591 PHE n 
1 592 ASP n 
1 593 TRP n 
1 594 LYS n 
1 595 THR n 
1 596 GLU n 
1 597 GLU n 
1 598 ASP n 
1 599 ALA n 
1 600 PHE n 
1 601 ASN n 
1 602 ASP n 
1 603 GLY n 
1 604 PHE n 
1 605 ARG n 
1 606 ARG n 
1 607 ALA n 
1 608 GLY n 
1 609 GLN n 
1 610 PRO n 
1 611 GLY n 
1 612 ALA n 
1 613 PRO n 
1 614 ALA n 
1 615 ILE n 
1 616 ASP n 
1 617 SER n 
1 618 GLN n 
1 619 GLY n 
1 620 GLY n 
1 621 SER n 
1 622 THR n 
1 623 GLY n 
1 624 HIS n 
1 625 LEU n 
1 626 VAL n 
1 627 THR n 
1 628 TYR n 
1 629 ASP n 
1 630 ARG n 
1 631 LEU n 
1 632 ARG n 
1 633 LYS n 
1 634 SER n 
1 635 GLY n 
1 636 ASN n 
1 637 ASN n 
1 638 GLY n 
1 639 VAL n 
1 640 GLN n 
1 641 LEU n 
1 642 PRO n 
1 643 VAL n 
1 644 VAL n 
1 645 SER n 
1 646 TRP n 
1 647 ASP n 
1 648 GLU n 
1 649 SER n 
1 650 LYS n 
1 651 GLY n 
1 652 LEU n 
1 653 VAL n 
1 654 GLY n 
1 655 THR n 
1 656 GLU n 
1 657 MET n 
1 658 LEU n 
1 659 TYR n 
1 660 THR n 
1 661 GLU n 
1 662 GLY n 
1 663 LYS n 
1 664 PHE n 
1 665 ASP n 
1 666 THR n 
1 667 ASP n 
1 668 ASP n 
1 669 GLY n 
1 670 LYS n 
1 671 ALA n 
1 672 HIS n 
1 673 PHE n 
1 674 LYS n 
1 675 PRO n 
1 676 ALA n 
1 677 PRO n 
1 678 TRP n 
1 679 ASN n 
1 680 GLY n 
1 681 LEU n 
1 682 PRO n 
1 683 ALA n 
1 684 THR n 
1 685 VAL n 
1 686 GLN n 
1 687 GLN n 
1 688 GLN n 
1 689 LYS n 
1 690 ASP n 
1 691 LYS n 
1 692 TYR n 
1 693 ARG n 
1 694 PHE n 
1 695 TRP n 
1 696 LEU n 
1 697 ASN n 
1 698 ASN n 
1 699 GLY n 
1 700 ARG n 
1 701 ASN n 
1 702 ASN n 
1 703 GLU n 
1 704 VAL n 
1 705 TRP n 
1 706 GLN n 
1 707 THR n 
1 708 ALA n 
1 709 TYR n 
1 710 HIS n 
1 711 ASP n 
1 712 GLN n 
1 713 TYR n 
1 714 ASN n 
1 715 SER n 
1 716 LEU n 
1 717 MET n 
1 718 GLN n 
1 719 GLU n 
1 720 ARG n 
1 721 TYR n 
1 722 PRO n 
1 723 MET n 
1 724 ALA n 
1 725 TYR n 
1 726 ILE n 
1 727 GLU n 
1 728 MET n 
1 729 ASN n 
1 730 PRO n 
1 731 ASP n 
1 732 ASP n 
1 733 CYS n 
1 734 LYS n 
1 735 GLN n 
1 736 LEU n 
1 737 ASP n 
1 738 VAL n 
1 739 THR n 
1 740 GLY n 
1 741 GLY n 
1 742 ASP n 
1 743 ILE n 
1 744 VAL n 
1 745 GLU n 
1 746 VAL n 
1 747 TYR n 
1 748 ASN n 
1 749 ASP n 
1 750 PHE n 
1 751 GLY n 
1 752 SER n 
1 753 THR n 
1 754 PHE n 
1 755 ALA n 
1 756 MET n 
1 757 VAL n 
1 758 TYR n 
1 759 PRO n 
1 760 VAL n 
1 761 ALA n 
1 762 GLU n 
1 763 ILE n 
1 764 LYS n 
1 765 ARG n 
1 766 GLY n 
1 767 GLN n 
1 768 THR n 
1 769 PHE n 
1 770 MET n 
1 771 LEU n 
1 772 PHE n 
1 773 GLY n 
1 774 TYR n 
1 775 VAL n 
1 776 ASN n 
1 777 GLY n 
1 778 ILE n 
1 779 GLN n 
1 780 GLY n 
1 781 ASP n 
1 782 VAL n 
1 783 THR n 
1 784 THR n 
1 785 ASP n 
1 786 TRP n 
1 787 THR n 
1 788 ASP n 
1 789 ARG n 
1 790 ASN n 
1 791 ILE n 
1 792 ILE n 
1 793 PRO n 
1 794 TYR n 
1 795 TYR n 
1 796 LYS n 
1 797 GLY n 
1 798 THR n 
1 799 TRP n 
1 800 GLY n 
1 801 ASP n 
1 802 ILE n 
1 803 ARG n 
1 804 LYS n 
1 805 VAL n 
1 806 GLY n 
1 807 SER n 
1 808 MET n 
1 809 GLU n 
1 810 GLU n 
1 811 PHE n 
1 812 LYS n 
1 813 ARG n 
1 814 THR n 
1 815 VAL n 
1 816 SER n 
1 817 PHE n 
1 818 LYS n 
1 819 SER n 
1 820 ARG n 
1 821 ARG n 
1 822 PHE n 
1 823 ALA n 
2 1   LEU n 
2 2   ARG n 
2 3   THR n 
2 4   THR n 
2 5   LEU n 
2 6   GLN n 
2 7   TYR n 
2 8   PRO n 
2 9   ALA n 
2 10  THR n 
2 11  GLN n 
2 12  VAL n 
2 13  SER n 
2 14  VAL n 
2 15  ALA n 
2 16  LYS n 
2 17  ASN n 
2 18  LEU n 
2 19  LYS n 
2 20  ALA n 
2 21  ASN n 
2 22  GLU n 
2 23  PRO n 
2 24  VAL n 
2 25  SER n 
2 26  PHE n 
2 27  THR n 
2 28  TYR n 
2 29  PRO n 
2 30  ASP n 
2 31  THR n 
2 32  SER n 
2 33  SER n 
2 34  PRO n 
2 35  CYS n 
2 36  VAL n 
2 37  ALA n 
2 38  VAL n 
2 39  LYS n 
2 40  LEU n 
2 41  GLY n 
2 42  SER n 
2 43  PRO n 
2 44  VAL n 
2 45  PRO n 
2 46  GLY n 
2 47  GLY n 
2 48  VAL n 
2 49  GLY n 
2 50  PRO n 
2 51  ASN n 
2 52  ASN n 
2 53  ASP n 
2 54  ILE n 
2 55  VAL n 
2 56  ALA n 
2 57  TYR n 
2 58  SER n 
2 59  VAL n 
2 60  LEU n 
2 61  CYS n 
2 62  THR n 
2 63  HIS n 
2 64  MET n 
2 65  GLY n 
2 66  CYS n 
2 67  PRO n 
2 68  THR n 
2 69  SER n 
2 70  TYR n 
2 71  ASP n 
2 72  LYS n 
2 73  SER n 
2 74  SER n 
2 75  LYS n 
2 76  THR n 
2 77  PHE n 
2 78  LYS n 
2 79  CYS n 
2 80  PRO n 
2 81  CYS n 
2 82  HIS n 
2 83  PHE n 
2 84  THR n 
2 85  GLU n 
2 86  PHE n 
2 87  ASP n 
2 88  ALA n 
2 89  GLU n 
2 90  LYS n 
2 91  ALA n 
2 92  GLY n 
2 93  GLN n 
2 94  MET n 
2 95  ILE n 
2 96  CYS n 
2 97  GLY n 
2 98  GLN n 
2 99  ALA n 
2 100 THR n 
2 101 GLU n 
2 102 ASN n 
2 103 LEU n 
2 104 PRO n 
2 105 ARG n 
2 106 VAL n 
2 107 LEU n 
2 108 LEU n 
2 109 ARG n 
2 110 TYR n 
2 111 ASP n 
2 112 GLU n 
2 113 ALA n 
2 114 SER n 
2 115 ASP n 
2 116 ALA n 
2 117 LEU n 
2 118 THR n 
2 119 ALA n 
2 120 VAL n 
2 121 GLY n 
2 122 VAL n 
2 123 ASP n 
2 124 GLY n 
2 125 LEU n 
2 126 ILE n 
2 127 TYR n 
2 128 GLY n 
2 129 ARG n 
2 130 GLN n 
2 131 ALA n 
2 132 ASN n 
2 133 VAL n 
2 134 ILE n 
3 1   ASN n 
3 2   ASP n 
3 3   ARG n 
3 4   ILE n 
3 5   THR n 
3 6   LEU n 
3 7   PRO n 
3 8   PRO n 
3 9   ALA n 
3 10  ASN n 
3 11  ALA n 
3 12  GLN n 
3 13  ARG n 
3 14  THR n 
3 15  ASN n 
3 16  MET n 
3 17  THR n 
3 18  CYS n 
3 19  HIS n 
3 20  PHE n 
3 21  CYS n 
3 22  ILE n 
3 23  VAL n 
3 24  GLY n 
3 25  CYS n 
3 26  GLY n 
3 27  TYR n 
3 28  HIS n 
3 29  VAL n 
3 30  TYR n 
3 31  LYS n 
3 32  TRP n 
3 33  PRO n 
3 34  GLU n 
3 35  LEU n 
3 36  GLN n 
3 37  GLU n 
3 38  GLY n 
3 39  GLY n 
3 40  ARG n 
3 41  ALA n 
3 42  PRO n 
3 43  GLU n 
3 44  GLN n 
3 45  ASN n 
3 46  ALA n 
3 47  LEU n 
3 48  GLY n 
3 49  LEU n 
3 50  ASP n 
3 51  PHE n 
3 52  ARG n 
3 53  LYS n 
3 54  GLN n 
3 55  LEU n 
3 56  PRO n 
3 57  PRO n 
3 58  LEU n 
3 59  ALA n 
3 60  VAL n 
3 61  THR n 
3 62  LEU n 
3 63  THR n 
3 64  PRO n 
3 65  ALA n 
3 66  MET n 
3 67  THR n 
3 68  ASN n 
3 69  VAL n 
3 70  VAL n 
3 71  THR n 
3 72  GLU n 
3 73  HIS n 
3 74  ASN n 
3 75  GLY n 
3 76  ARG n 
3 77  ARG n 
3 78  TYR n 
3 79  ASN n 
3 80  ILE n 
3 81  MET n 
3 82  VAL n 
3 83  VAL n 
3 84  PRO n 
3 85  ASP n 
3 86  LYS n 
3 87  ALA n 
3 88  CYS n 
3 89  VAL n 
3 90  VAL n 
3 91  ASN n 
3 92  SER n 
3 93  GLY n 
3 94  LEU n 
3 95  SER n 
3 96  SER n 
3 97  THR n 
3 98  ARG n 
3 99  GLY n 
3 100 GLY n 
3 101 LYS n 
3 102 MET n 
3 103 ALA n 
3 104 SER n 
3 105 TYR n 
3 106 MET n 
3 107 TYR n 
3 108 THR n 
3 109 PRO n 
3 110 THR n 
3 111 GLY n 
3 112 ASP n 
3 113 GLY n 
3 114 LYS n 
3 115 GLN n 
3 116 ARG n 
3 117 LEU n 
3 118 LYS n 
3 119 ALA n 
3 120 PRO n 
3 121 ARG n 
3 122 LEU n 
3 123 TYR n 
3 124 ALA n 
3 125 ALA n 
3 126 ASP n 
3 127 GLN n 
3 128 TRP n 
3 129 VAL n 
3 130 ASP n 
3 131 THR n 
3 132 THR n 
3 133 TRP n 
3 134 ASP n 
3 135 HIS n 
3 136 ALA n 
3 137 MET n 
3 138 ALA n 
3 139 LEU n 
3 140 TYR n 
3 141 ALA n 
3 142 GLY n 
3 143 LEU n 
3 144 ILE n 
3 145 LYS n 
3 146 LYS n 
3 147 THR n 
3 148 LEU n 
3 149 ASP n 
3 150 LYS n 
3 151 ASP n 
3 152 GLY n 
3 153 PRO n 
3 154 GLN n 
3 155 GLY n 
3 156 VAL n 
3 157 PHE n 
3 158 PHE n 
3 159 SER n 
3 160 CYS n 
3 161 PHE n 
3 162 ASP n 
3 163 HIS n 
3 164 GLY n 
3 165 GLY n 
3 166 ALA n 
3 167 GLY n 
3 168 GLY n 
3 169 GLY n 
3 170 PHE n 
3 171 GLU n 
3 172 ASN n 
3 173 THR n 
3 174 TRP n 
3 175 GLY n 
3 176 THR n 
3 177 GLY n 
3 178 LYS n 
3 179 LEU n 
3 180 MET n 
3 181 PHE n 
3 182 SER n 
3 183 ALA n 
3 184 ILE n 
3 185 GLN n 
3 186 THR n 
3 187 PRO n 
3 188 MET n 
3 189 VAL n 
3 190 ARG n 
3 191 ILE n 
3 192 HIS n 
3 193 ASN n 
3 194 ARG n 
3 195 PRO n 
3 196 ALA n 
3 197 TYR n 
3 198 ASN n 
3 199 SER n 
3 200 GLU n 
3 201 CYS n 
3 202 HIS n 
3 203 ALA n 
3 204 THR n 
3 205 ARG n 
3 206 GLU n 
3 207 MET n 
3 208 GLY n 
3 209 ILE n 
3 210 GLY n 
3 211 GLU n 
3 212 LEU n 
3 213 ASN n 
3 214 ASN n 
3 215 ALA n 
3 216 TYR n 
3 217 GLU n 
3 218 ASP n 
3 219 ALA n 
3 220 GLN n 
3 221 LEU n 
3 222 ALA n 
3 223 ASP n 
3 224 VAL n 
3 225 ILE n 
3 226 TRP n 
3 227 SER n 
3 228 ILE n 
3 229 GLY n 
3 230 ASN n 
3 231 ASN n 
3 232 PRO n 
3 233 TYR n 
3 234 GLU n 
3 235 SER n 
3 236 GLN n 
3 237 THR n 
3 238 ASN n 
3 239 TYR n 
3 240 PHE n 
3 241 LEU n 
3 242 ASN n 
3 243 HIS n 
3 244 TRP n 
3 245 LEU n 
3 246 PRO n 
3 247 ASN n 
3 248 LEU n 
3 249 GLN n 
3 250 GLY n 
3 251 ALA n 
3 252 THR n 
3 253 THR n 
3 254 SER n 
3 255 LYS n 
3 256 LYS n 
3 257 LYS n 
3 258 GLU n 
3 259 ARG n 
3 260 PHE n 
3 261 PRO n 
3 262 ASN n 
3 263 GLU n 
3 264 ASN n 
3 265 PHE n 
3 266 PRO n 
3 267 GLN n 
3 268 ALA n 
3 269 ARG n 
3 270 ILE n 
3 271 ILE n 
3 272 PHE n 
3 273 VAL n 
3 274 ASP n 
3 275 PRO n 
3 276 ARG n 
3 277 GLU n 
3 278 THR n 
3 279 PRO n 
3 280 SER n 
3 281 VAL n 
3 282 ALA n 
3 283 ILE n 
3 284 ALA n 
3 285 ARG n 
3 286 HIS n 
3 287 VAL n 
3 288 ALA n 
3 289 GLY n 
3 290 ASN n 
3 291 ASP n 
3 292 ARG n 
3 293 VAL n 
3 294 LEU n 
3 295 HIS n 
3 296 LEU n 
3 297 ALA n 
3 298 ILE n 
3 299 GLU n 
3 300 PRO n 
3 301 GLY n 
3 302 THR n 
3 303 ASP n 
3 304 THR n 
3 305 ALA n 
3 306 LEU n 
3 307 PHE n 
3 308 ASN n 
3 309 GLY n 
3 310 LEU n 
3 311 PHE n 
3 312 THR n 
3 313 TYR n 
3 314 VAL n 
3 315 VAL n 
3 316 GLU n 
3 317 GLN n 
3 318 GLY n 
3 319 TRP n 
3 320 ILE n 
3 321 ASP n 
3 322 LYS n 
3 323 PRO n 
3 324 PHE n 
3 325 ILE n 
3 326 GLU n 
3 327 ALA n 
3 328 HIS n 
3 329 THR n 
3 330 LYS n 
3 331 GLY n 
3 332 PHE n 
3 333 ASP n 
3 334 ASP n 
3 335 ALA n 
3 336 VAL n 
3 337 LYS n 
3 338 THR n 
3 339 ASN n 
3 340 ARG n 
3 341 LEU n 
3 342 SER n 
3 343 LEU n 
3 344 ASP n 
3 345 GLU n 
3 346 CYS n 
3 347 SER n 
3 348 ASN n 
3 349 ILE n 
3 350 THR n 
3 351 GLY n 
3 352 VAL n 
3 353 PRO n 
3 354 VAL n 
3 355 ASP n 
3 356 MET n 
3 357 LEU n 
3 358 LYS n 
3 359 ARG n 
3 360 ALA n 
3 361 ALA n 
3 362 GLU n 
3 363 TRP n 
3 364 SER n 
3 365 TYR n 
3 366 LYS n 
3 367 PRO n 
3 368 LYS n 
3 369 ALA n 
3 370 SER n 
3 371 GLY n 
3 372 GLN n 
3 373 ALA n 
3 374 PRO n 
3 375 ARG n 
3 376 THR n 
3 377 MET n 
3 378 HIS n 
3 379 ALA n 
3 380 TYR n 
3 381 GLU n 
3 382 LYS n 
3 383 GLY n 
3 384 ILE n 
3 385 ILE n 
3 386 TRP n 
3 387 GLY n 
3 388 ASN n 
3 389 ASP n 
3 390 ASN n 
3 391 TYR n 
3 392 VAL n 
3 393 ILE n 
3 394 GLN n 
3 395 SER n 
3 396 ALA n 
3 397 LEU n 
3 398 LEU n 
3 399 ASP n 
3 400 LEU n 
3 401 VAL n 
3 402 ILE n 
3 403 ALA n 
3 404 THR n 
3 405 HIS n 
3 406 ASN n 
3 407 VAL n 
3 408 GLY n 
3 409 ARG n 
3 410 ARG n 
3 411 GLY n 
3 412 THR n 
3 413 GLY n 
3 414 CYS n 
3 415 VAL n 
3 416 ARG n 
3 417 MET n 
3 418 GLY n 
3 419 GLY n 
3 420 HIS n 
3 421 GLN n 
3 422 GLU n 
3 423 GLY n 
3 424 TYR n 
3 425 THR n 
3 426 ARG n 
3 427 PRO n 
3 428 PRO n 
3 429 TYR n 
3 430 PRO n 
3 431 GLY n 
3 432 ASP n 
3 433 LYS n 
3 434 LYS n 
3 435 ILE n 
3 436 TYR n 
3 437 ILE n 
3 438 ASP n 
3 439 GLN n 
3 440 GLU n 
3 441 LEU n 
3 442 ILE n 
3 443 LYS n 
3 444 GLY n 
3 445 LYS n 
3 446 GLY n 
3 447 ARG n 
3 448 ILE n 
3 449 MET n 
3 450 THR n 
3 451 TRP n 
3 452 TRP n 
3 453 GLY n 
3 454 CYS n 
3 455 ASN n 
3 456 ASN n 
3 457 PHE n 
3 458 GLN n 
3 459 THR n 
3 460 SER n 
3 461 ASN n 
3 462 ASN n 
3 463 ALA n 
3 464 GLN n 
3 465 ALA n 
3 466 LEU n 
3 467 ARG n 
3 468 GLU n 
3 469 ALA n 
3 470 ILE n 
3 471 LEU n 
3 472 GLN n 
3 473 ARG n 
3 474 SER n 
3 475 ALA n 
3 476 ILE n 
3 477 VAL n 
3 478 LYS n 
3 479 GLN n 
3 480 ALA n 
3 481 MET n 
3 482 GLN n 
3 483 LYS n 
3 484 ALA n 
3 485 ARG n 
3 486 GLY n 
3 487 ALA n 
3 488 THR n 
3 489 THR n 
3 490 GLU n 
3 491 GLU n 
3 492 MET n 
3 493 VAL n 
3 494 ASP n 
3 495 VAL n 
3 496 ILE n 
3 497 TYR n 
3 498 GLU n 
3 499 ALA n 
3 500 THR n 
3 501 GLN n 
3 502 ASN n 
3 503 GLY n 
3 504 GLY n 
3 505 LEU n 
3 506 PHE n 
3 507 VAL n 
3 508 THR n 
3 509 SER n 
3 510 ILE n 
3 511 ASN n 
3 512 LEU n 
3 513 TYR n 
3 514 PRO n 
3 515 THR n 
3 516 LYS n 
3 517 LEU n 
3 518 ALA n 
3 519 GLU n 
3 520 ALA n 
3 521 ALA n 
3 522 HIS n 
3 523 LEU n 
3 524 MET n 
3 525 LEU n 
3 526 PRO n 
3 527 ALA n 
3 528 ALA n 
3 529 HIS n 
3 530 PRO n 
3 531 GLY n 
3 532 GLU n 
3 533 MET n 
3 534 ASN n 
3 535 LEU n 
3 536 THR n 
3 537 SER n 
3 538 MET n 
3 539 ASN n 
3 540 GLY n 
3 541 GLU n 
3 542 ARG n 
3 543 ARG n 
3 544 ILE n 
3 545 ARG n 
3 546 LEU n 
3 547 SER n 
3 548 GLU n 
3 549 LYS n 
3 550 PHE n 
3 551 MET n 
3 552 ASP n 
3 553 PRO n 
3 554 PRO n 
3 555 GLY n 
3 556 THR n 
3 557 ALA n 
3 558 MET n 
3 559 ALA n 
3 560 ASP n 
3 561 CYS n 
3 562 LEU n 
3 563 ILE n 
3 564 ALA n 
3 565 ALA n 
3 566 ARG n 
3 567 ILE n 
3 568 ALA n 
3 569 ASN n 
3 570 ALA n 
3 571 LEU n 
3 572 ARG n 
3 573 ASP n 
3 574 MET n 
3 575 TYR n 
3 576 GLN n 
3 577 LYS n 
3 578 ASP n 
3 579 GLY n 
3 580 LYS n 
3 581 ALA n 
3 582 GLU n 
3 583 MET n 
3 584 ALA n 
3 585 ALA n 
3 586 GLN n 
3 587 PHE n 
3 588 GLU n 
3 589 GLY n 
3 590 PHE n 
3 591 ASP n 
3 592 TRP n 
3 593 LYS n 
3 594 THR n 
3 595 GLU n 
3 596 GLU n 
3 597 ASP n 
3 598 ALA n 
3 599 PHE n 
3 600 ASN n 
3 601 ASP n 
3 602 GLY n 
3 603 PHE n 
3 604 ARG n 
3 605 ARG n 
3 606 ALA n 
3 607 GLY n 
3 608 GLN n 
3 609 PRO n 
3 610 GLY n 
3 611 ALA n 
3 612 PRO n 
3 613 ALA n 
3 614 ILE n 
3 615 ASP n 
3 616 SER n 
3 617 GLN n 
3 618 GLY n 
3 619 GLY n 
3 620 SER n 
3 621 THR n 
3 622 GLY n 
3 623 HIS n 
3 624 LEU n 
3 625 VAL n 
3 626 THR n 
3 627 TYR n 
3 628 ASP n 
3 629 ARG n 
3 630 LEU n 
3 631 ARG n 
3 632 LYS n 
3 633 SER n 
3 634 GLY n 
3 635 ASN n 
3 636 ASN n 
3 637 GLY n 
3 638 VAL n 
3 639 GLN n 
3 640 LEU n 
3 641 PRO n 
3 642 VAL n 
3 643 VAL n 
3 644 SER n 
3 645 TRP n 
3 646 ASP n 
3 647 GLU n 
3 648 SER n 
3 649 LYS n 
3 650 GLY n 
3 651 LEU n 
3 652 VAL n 
3 653 GLY n 
3 654 THR n 
3 655 GLU n 
3 656 MET n 
3 657 LEU n 
3 658 TYR n 
3 659 THR n 
3 660 GLU n 
3 661 GLY n 
3 662 LYS n 
3 663 PHE n 
3 664 ASP n 
3 665 THR n 
3 666 ASP n 
3 667 ASP n 
3 668 GLY n 
3 669 LYS n 
3 670 ALA n 
3 671 HIS n 
3 672 PHE n 
3 673 LYS n 
3 674 PRO n 
3 675 ALA n 
3 676 PRO n 
3 677 TRP n 
3 678 ASN n 
3 679 GLY n 
3 680 LEU n 
3 681 PRO n 
3 682 ALA n 
3 683 THR n 
3 684 VAL n 
3 685 GLN n 
3 686 GLN n 
3 687 GLN n 
3 688 LYS n 
3 689 ASP n 
3 690 LYS n 
3 691 TYR n 
3 692 ARG n 
3 693 PHE n 
3 694 TRP n 
3 695 LEU n 
3 696 ASN n 
3 697 ASN n 
3 698 GLY n 
3 699 ARG n 
3 700 ASN n 
3 701 ASN n 
3 702 GLU n 
3 703 VAL n 
3 704 TRP n 
3 705 GLN n 
3 706 THR n 
3 707 ALA n 
3 708 TYR n 
3 709 HIS n 
3 710 ASP n 
3 711 GLN n 
3 712 TYR n 
3 713 ASN n 
3 714 SER n 
3 715 LEU n 
3 716 MET n 
3 717 GLN n 
3 718 GLU n 
3 719 ARG n 
3 720 TYR n 
3 721 PRO n 
3 722 MET n 
3 723 ALA n 
3 724 TYR n 
3 725 ILE n 
3 726 GLU n 
3 727 MET n 
3 728 ASN n 
3 729 PRO n 
3 730 ASP n 
3 731 ASP n 
3 732 CYS n 
3 733 LYS n 
3 734 GLN n 
3 735 LEU n 
3 736 ASP n 
3 737 VAL n 
3 738 THR n 
3 739 GLY n 
3 740 GLY n 
3 741 ASP n 
3 742 ILE n 
3 743 VAL n 
3 744 GLU n 
3 745 VAL n 
3 746 TYR n 
3 747 ASN n 
3 748 ASP n 
3 749 PHE n 
3 750 GLY n 
3 751 SER n 
3 752 THR n 
3 753 PHE n 
3 754 ALA n 
3 755 MET n 
3 756 VAL n 
3 757 TYR n 
3 758 PRO n 
3 759 VAL n 
3 760 ALA n 
3 761 GLU n 
3 762 ILE n 
3 763 LYS n 
3 764 ARG n 
3 765 GLY n 
3 766 GLN n 
3 767 THR n 
3 768 PHE n 
3 769 MET n 
3 770 LEU n 
3 771 PHE n 
3 772 GLY n 
3 773 TYR n 
3 774 VAL n 
3 775 ASN n 
3 776 GLY n 
3 777 ILE n 
3 778 GLN n 
3 779 GLY n 
3 780 ASP n 
3 781 VAL n 
3 782 THR n 
3 783 THR n 
3 784 ASP n 
3 785 TRP n 
3 786 THR n 
3 787 ASP n 
3 788 ARG n 
3 789 ASN n 
3 790 ILE n 
3 791 ILE n 
3 792 PRO n 
3 793 TYR n 
3 794 TYR n 
3 795 LYS n 
3 796 GLY n 
3 797 THR n 
3 798 TRP n 
3 799 GLY n 
3 800 ASP n 
3 801 ILE n 
3 802 ARG n 
3 803 LYS n 
3 804 VAL n 
3 805 GLY n 
3 806 SER n 
3 807 MET n 
3 808 GLU n 
3 809 GLU n 
3 810 PHE n 
3 811 LYS n 
3 812 ARG n 
3 813 THR n 
3 814 VAL n 
3 815 SER n 
3 816 PHE n 
3 817 LYS n 
3 818 SER n 
3 819 ARG n 
3 820 ARG n 
3 821 PHE n 
3 822 ALA n 
# 
loop_
_entity.id 
_entity.type 
_entity.src_method 
_entity.pdbx_description 
_entity.formula_weight 
_entity.pdbx_number_of_molecules 
_entity.pdbx_ec 
_entity.pdbx_mutation 
_entity.pdbx_fragment 
_entity.details 
1  polymer     man ?                                                                                                                    92129.836 1    ? ? ? ? 
2  polymer     man ?                                                                                                                    14303.201 4    ? ? ? ? 
3  polymer     man ?                                                                                                                    92032.719 3    ? ? ? ? 
4  non-polymer syn "2-AMINO-5,6-DIMERCAPTO-7-METHYL-3,7,8A,9-TETRAHYDRO-8-OXA-1,3,9,10-TETRAAZA-ANTHRACEN-4-ONE GUANOSINE DINUCLEOTIDE" 740.557   8    ? ? ? ? 
5  non-polymer syn "MOLYBDENUM ATOM"                                                                                                    95.940    4    ? ? ? ? 
6  non-polymer syn "FE3-S4 CLUSTER"                                                                                                     295.795   4    ? ? ? ? 
7  non-polymer syn "TRIETHYLENE GLYCOL"                                                                                                 150.173   2    ? ? ? ? 
8  non-polymer syn GLYCEROL                                                                                                             92.094    9    ? ? ? ? 
9  non-polymer syn ARSENITE                                                                                                             122.920   4    ? ? ? ? 
10 non-polymer syn 1,2-ETHANEDIOL                                                                                                       62.068    25   ? ? ? ? 
11 non-polymer syn "DI(HYDROXYETHYL)ETHER"                                                                                              106.120   2    ? ? ? ? 
12 non-polymer syn "ISOPROPYL ALCOHOL"                                                                                                  60.095    4    ? ? ? ? 
13 non-polymer syn "FE2/S2 (INORGANIC) CLUSTER"                                                                                         175.820   4    ? ? ? ? 
14 water       nat water                                                                                                                18.015    3683 ? ? ? ? 
# 
loop_
_pdbx_poly_seq_scheme.asym_id 
_pdbx_poly_seq_scheme.entity_id 
_pdbx_poly_seq_scheme.seq_id 
_pdbx_poly_seq_scheme.mon_id 
_pdbx_poly_seq_scheme.ndb_seq_num 
_pdbx_poly_seq_scheme.pdb_seq_num 
_pdbx_poly_seq_scheme.auth_seq_num 
_pdbx_poly_seq_scheme.pdb_mon_id 
_pdbx_poly_seq_scheme.auth_mon_id 
_pdbx_poly_seq_scheme.pdb_strand_id 
_pdbx_poly_seq_scheme.pdb_ins_code 
_pdbx_poly_seq_scheme.hetero 
A 1 1   PRO 1   3   3   PRO PRO A . n 
A 1 2   ASN 2   4   4   ASN ASN A . n 
A 1 3   ASP 3   5   5   ASP ASP A . n 
A 1 4   ARG 4   6   6   ARG ARG A . n 
A 1 5   ILE 5   7   7   ILE ILE A . n 
A 1 6   THR 6   8   8   THR THR A . n 
A 1 7   LEU 7   9   9   LEU LEU A . n 
A 1 8   PRO 8   10  10  PRO PRO A . n 
A 1 9   PRO 9   11  11  PRO PRO A . n 
A 1 10  ALA 10  12  12  ALA ALA A . n 
A 1 11  ASN 11  13  13  ASN ASN A . n 
A 1 12  ALA 12  14  14  ALA ALA A . n 
A 1 13  GLN 13  15  15  GLN GLN A . n 
A 1 14  ARG 14  16  16  ARG ARG A . n 
A 1 15  THR 15  17  17  THR THR A . n 
A 1 16  ASN 16  18  18  ASN ASN A . n 
A 1 17  MET 17  19  19  MET MET A . n 
A 1 18  THR 18  20  20  THR THR A . n 
A 1 19  CYS 19  21  21  CYS CYS A . n 
A 1 20  HIS 20  22  22  HIS HIS A . n 
A 1 21  PHE 21  23  23  PHE PHE A . n 
A 1 22  CYS 22  24  24  CYS CYS A . n 
A 1 23  ILE 23  25  25  ILE ILE A . n 
A 1 24  VAL 24  26  26  VAL VAL A . n 
A 1 25  GLY 25  27  27  GLY GLY A . n 
A 1 26  CYS 26  28  28  CYS CYS A . n 
A 1 27  GLY 27  29  29  GLY GLY A . n 
A 1 28  TYR 28  30  30  TYR TYR A . n 
A 1 29  HIS 29  31  31  HIS HIS A . n 
A 1 30  VAL 30  32  32  VAL VAL A . n 
A 1 31  TYR 31  33  33  TYR TYR A . n 
A 1 32  LYS 32  34  34  LYS LYS A . n 
A 1 33  TRP 33  35  35  TRP TRP A . n 
A 1 34  PRO 34  36  36  PRO PRO A . n 
A 1 35  GLU 35  37  37  GLU GLU A . n 
A 1 36  LEU 36  38  38  LEU LEU A . n 
A 1 37  GLN 37  39  39  GLN GLN A . n 
A 1 38  GLU 38  40  40  GLU GLU A . n 
A 1 39  GLY 39  41  41  GLY GLY A . n 
A 1 40  GLY 40  42  42  GLY GLY A . n 
A 1 41  ARG 41  43  43  ARG ARG A . n 
A 1 42  ALA 42  44  44  ALA ALA A . n 
A 1 43  PRO 43  45  45  PRO PRO A . n 
A 1 44  GLU 44  46  46  GLU GLU A . n 
A 1 45  GLN 45  47  47  GLN GLN A . n 
A 1 46  ASN 46  48  48  ASN ASN A . n 
A 1 47  ALA 47  49  49  ALA ALA A . n 
A 1 48  LEU 48  50  50  LEU LEU A . n 
A 1 49  GLY 49  51  51  GLY GLY A . n 
A 1 50  LEU 50  52  52  LEU LEU A . n 
A 1 51  ASP 51  53  53  ASP ASP A . n 
A 1 52  PHE 52  54  54  PHE PHE A . n 
A 1 53  ARG 53  55  55  ARG ARG A . n 
A 1 54  LYS 54  56  56  LYS LYS A . n 
A 1 55  GLN 55  57  57  GLN GLN A . n 
A 1 56  LEU 56  58  58  LEU LEU A . n 
A 1 57  PRO 57  59  59  PRO PRO A . n 
A 1 58  PRO 58  60  60  PRO PRO A . n 
A 1 59  LEU 59  61  61  LEU LEU A . n 
A 1 60  ALA 60  62  62  ALA ALA A . n 
A 1 61  VAL 61  63  63  VAL VAL A . n 
A 1 62  THR 62  64  64  THR THR A . n 
A 1 63  LEU 63  65  65  LEU LEU A . n 
A 1 64  THR 64  66  66  THR THR A . n 
A 1 65  PRO 65  67  67  PRO PRO A . n 
A 1 66  ALA 66  68  68  ALA ALA A . n 
A 1 67  MET 67  69  69  MET MET A . n 
A 1 68  THR 68  70  70  THR THR A . n 
A 1 69  ASN 69  71  71  ASN ASN A . n 
A 1 70  VAL 70  72  72  VAL VAL A . n 
A 1 71  VAL 71  73  73  VAL VAL A . n 
A 1 72  THR 72  74  74  THR THR A . n 
A 1 73  GLU 73  75  75  GLU GLU A . n 
A 1 74  HIS 74  76  76  HIS HIS A . n 
A 1 75  ASN 75  77  77  ASN ASN A . n 
A 1 76  GLY 76  78  78  GLY GLY A . n 
A 1 77  ARG 77  79  79  ARG ARG A . n 
A 1 78  ARG 78  80  80  ARG ARG A . n 
A 1 79  TYR 79  81  81  TYR TYR A . n 
A 1 80  ASN 80  82  82  ASN ASN A . n 
A 1 81  ILE 81  83  83  ILE ILE A . n 
A 1 82  MET 82  84  84  MET MET A . n 
A 1 83  VAL 83  85  85  VAL VAL A . n 
A 1 84  VAL 84  86  86  VAL VAL A . n 
A 1 85  PRO 85  87  87  PRO PRO A . n 
A 1 86  ASP 86  88  88  ASP ASP A . n 
A 1 87  LYS 87  89  89  LYS LYS A . n 
A 1 88  ALA 88  90  90  ALA ALA A . n 
A 1 89  CYS 89  91  91  CYS CYS A . n 
A 1 90  VAL 90  92  92  VAL VAL A . n 
A 1 91  VAL 91  93  93  VAL VAL A . n 
A 1 92  ASN 92  94  94  ASN ASN A . n 
A 1 93  SER 93  95  95  SER SER A . n 
A 1 94  GLY 94  96  96  GLY GLY A . n 
A 1 95  LEU 95  97  97  LEU LEU A . n 
A 1 96  SER 96  98  98  SER SER A . n 
A 1 97  SER 97  99  99  SER SER A . n 
A 1 98  THR 98  100 100 THR THR A . n 
A 1 99  ARG 99  101 101 ARG ARG A . n 
A 1 100 GLY 100 102 102 GLY GLY A . n 
A 1 101 GLY 101 103 103 GLY GLY A . n 
A 1 102 LYS 102 104 104 LYS LYS A . n 
A 1 103 MET 103 105 105 MET MET A . n 
A 1 104 ALA 104 106 106 ALA ALA A . n 
A 1 105 SER 105 107 107 SER SER A . n 
A 1 106 TYR 106 108 108 TYR TYR A . n 
A 1 107 MET 107 109 109 MET MET A . n 
A 1 108 TYR 108 110 110 TYR TYR A . n 
A 1 109 THR 109 111 111 THR THR A . n 
A 1 110 PRO 110 112 112 PRO PRO A . n 
A 1 111 THR 111 113 113 THR THR A . n 
A 1 112 GLY 112 114 114 GLY GLY A . n 
A 1 113 ASP 113 115 115 ASP ASP A . n 
A 1 114 GLY 114 116 116 GLY GLY A . n 
A 1 115 LYS 115 117 117 LYS LYS A . n 
A 1 116 GLN 116 118 118 GLN GLN A . n 
A 1 117 ARG 117 119 119 ARG ARG A . n 
A 1 118 LEU 118 120 120 LEU LEU A . n 
A 1 119 LYS 119 121 121 LYS LYS A . n 
A 1 120 ALA 120 122 122 ALA ALA A . n 
A 1 121 PRO 121 123 123 PRO PRO A . n 
A 1 122 ARG 122 124 124 ARG ARG A . n 
A 1 123 LEU 123 125 125 LEU LEU A . n 
A 1 124 TYR 124 126 126 TYR TYR A . n 
A 1 125 ALA 125 127 127 ALA ALA A . n 
A 1 126 ALA 126 128 128 ALA ALA A . n 
A 1 127 ASP 127 129 129 ASP ASP A . n 
A 1 128 GLN 128 130 130 GLN GLN A . n 
A 1 129 TRP 129 131 131 TRP TRP A . n 
A 1 130 VAL 130 132 132 VAL VAL A . n 
A 1 131 ASP 131 133 133 ASP ASP A . n 
A 1 132 THR 132 134 134 THR THR A . n 
A 1 133 THR 133 135 135 THR THR A . n 
A 1 134 TRP 134 136 136 TRP TRP A . n 
A 1 135 ASP 135 137 137 ASP ASP A . n 
A 1 136 HIS 136 138 138 HIS HIS A . n 
A 1 137 ALA 137 139 139 ALA ALA A . n 
A 1 138 MET 138 140 140 MET MET A . n 
A 1 139 ALA 139 141 141 ALA ALA A . n 
A 1 140 LEU 140 142 142 LEU LEU A . n 
A 1 141 TYR 141 143 143 TYR TYR A . n 
A 1 142 ALA 142 144 144 ALA ALA A . n 
A 1 143 GLY 143 145 145 GLY GLY A . n 
A 1 144 LEU 144 146 146 LEU LEU A . n 
A 1 145 ILE 145 147 147 ILE ILE A . n 
A 1 146 LYS 146 148 148 LYS LYS A . n 
A 1 147 LYS 147 149 149 LYS LYS A . n 
A 1 148 THR 148 150 150 THR THR A . n 
A 1 149 LEU 149 151 151 LEU LEU A . n 
A 1 150 ASP 150 152 152 ASP ASP A . n 
A 1 151 LYS 151 153 153 LYS LYS A . n 
A 1 152 ASP 152 154 154 ASP ASP A . n 
A 1 153 GLY 153 155 155 GLY GLY A . n 
A 1 154 PRO 154 156 156 PRO PRO A . n 
A 1 155 GLN 155 157 157 GLN GLN A . n 
A 1 156 GLY 156 158 158 GLY GLY A . n 
A 1 157 VAL 157 159 159 VAL VAL A . n 
A 1 158 PHE 158 160 160 PHE PHE A . n 
A 1 159 PHE 159 161 161 PHE PHE A . n 
A 1 160 SER 160 162 162 SER SER A . n 
A 1 161 CYS 161 163 163 CYS CYS A . n 
A 1 162 PHE 162 164 164 PHE PHE A . n 
A 1 163 ASP 163 165 165 ASP ASP A . n 
A 1 164 HIS 164 166 166 HIS HIS A . n 
A 1 165 GLY 165 167 167 GLY GLY A . n 
A 1 166 GLY 166 168 168 GLY GLY A . n 
A 1 167 ALA 167 169 169 ALA ALA A . n 
A 1 168 GLY 168 170 170 GLY GLY A . n 
A 1 169 GLY 169 171 171 GLY GLY A . n 
A 1 170 GLY 170 172 172 GLY GLY A . n 
A 1 171 PHE 171 173 173 PHE PHE A . n 
A 1 172 GLU 172 174 174 GLU GLU A . n 
A 1 173 ASN 173 175 175 ASN ASN A . n 
A 1 174 THR 174 176 176 THR THR A . n 
A 1 175 TRP 175 177 177 TRP TRP A . n 
A 1 176 GLY 176 178 178 GLY GLY A . n 
A 1 177 THR 177 179 179 THR THR A . n 
A 1 178 GLY 178 180 180 GLY GLY A . n 
A 1 179 LYS 179 181 181 LYS LYS A . n 
A 1 180 LEU 180 182 182 LEU LEU A . n 
A 1 181 MET 181 183 183 MET MET A . n 
A 1 182 PHE 182 184 184 PHE PHE A . n 
A 1 183 SER 183 185 185 SER SER A . n 
A 1 184 ALA 184 186 186 ALA ALA A . n 
A 1 185 ILE 185 187 187 ILE ILE A . n 
A 1 186 GLN 186 188 188 GLN GLN A . n 
A 1 187 THR 187 189 189 THR THR A . n 
A 1 188 PRO 188 190 190 PRO PRO A . n 
A 1 189 MET 189 191 191 MET MET A . n 
A 1 190 VAL 190 192 192 VAL VAL A . n 
A 1 191 ARG 191 193 193 ARG ARG A . n 
A 1 192 ILE 192 194 194 ILE ILE A . n 
A 1 193 HIS 193 195 195 HIS HIS A . n 
A 1 194 ASN 194 196 196 ASN ASN A . n 
A 1 195 ARG 195 197 197 ARG ARG A . n 
A 1 196 PRO 196 198 198 PRO PRO A . n 
A 1 197 ALA 197 199 199 ALA ALA A . n 
A 1 198 TYR 198 200 200 TYR TYR A . n 
A 1 199 ASN 199 201 201 ASN ASN A . n 
A 1 200 SER 200 202 202 SER SER A . n 
A 1 201 GLU 201 203 203 GLU GLU A . n 
A 1 202 CYS 202 204 204 CYS CYS A . n 
A 1 203 HIS 203 205 205 HIS HIS A . n 
A 1 204 ALA 204 206 206 ALA ALA A . n 
A 1 205 THR 205 207 207 THR THR A . n 
A 1 206 ARG 206 208 208 ARG ARG A . n 
A 1 207 GLU 207 209 209 GLU GLU A . n 
A 1 208 MET 208 210 210 MET MET A . n 
A 1 209 GLY 209 211 211 GLY GLY A . n 
A 1 210 ILE 210 212 212 ILE ILE A . n 
A 1 211 GLY 211 213 213 GLY GLY A . n 
A 1 212 GLU 212 214 214 GLU GLU A . n 
A 1 213 LEU 213 215 215 LEU LEU A . n 
A 1 214 ASN 214 216 216 ASN ASN A . n 
A 1 215 ASN 215 217 217 ASN ASN A . n 
A 1 216 ALA 216 218 218 ALA ALA A . n 
A 1 217 TYR 217 219 219 TYR TYR A . n 
A 1 218 GLU 218 220 220 GLU GLU A . n 
A 1 219 ASP 219 221 221 ASP ASP A . n 
A 1 220 ALA 220 222 222 ALA ALA A . n 
A 1 221 GLN 221 223 223 GLN GLN A . n 
A 1 222 LEU 222 224 224 LEU LEU A . n 
A 1 223 ALA 223 225 225 ALA ALA A . n 
A 1 224 ASP 224 226 226 ASP ASP A . n 
A 1 225 VAL 225 227 227 VAL VAL A . n 
A 1 226 ILE 226 228 228 ILE ILE A . n 
A 1 227 TRP 227 229 229 TRP TRP A . n 
A 1 228 SER 228 230 230 SER SER A . n 
A 1 229 ILE 229 231 231 ILE ILE A . n 
A 1 230 GLY 230 232 232 GLY GLY A . n 
A 1 231 ASN 231 233 233 ASN ASN A . n 
A 1 232 ASN 232 234 234 ASN ASN A . n 
A 1 233 PRO 233 235 235 PRO PRO A . n 
A 1 234 TYR 234 236 236 TYR TYR A . n 
A 1 235 GLU 235 237 237 GLU GLU A . n 
A 1 236 SER 236 238 238 SER SER A . n 
A 1 237 GLN 237 239 239 GLN GLN A . n 
A 1 238 THR 238 240 240 THR THR A . n 
A 1 239 ASN 239 241 241 ASN ASN A . n 
A 1 240 TYR 240 242 242 TYR TYR A . n 
A 1 241 PHE 241 243 243 PHE PHE A . n 
A 1 242 LEU 242 244 244 LEU LEU A . n 
A 1 243 ASN 243 245 245 ASN ASN A . n 
A 1 244 HIS 244 246 246 HIS HIS A . n 
A 1 245 TRP 245 247 247 TRP TRP A . n 
A 1 246 LEU 246 248 248 LEU LEU A . n 
A 1 247 PRO 247 249 249 PRO PRO A . n 
A 1 248 ASN 248 250 250 ASN ASN A . n 
A 1 249 LEU 249 251 251 LEU LEU A . n 
A 1 250 GLN 250 252 252 GLN GLN A . n 
A 1 251 GLY 251 253 253 GLY GLY A . n 
A 1 252 ALA 252 254 254 ALA ALA A . n 
A 1 253 THR 253 255 255 THR THR A . n 
A 1 254 THR 254 256 256 THR THR A . n 
A 1 255 SER 255 257 257 SER SER A . n 
A 1 256 LYS 256 258 258 LYS LYS A . n 
A 1 257 LYS 257 259 259 LYS LYS A . n 
A 1 258 LYS 258 260 260 LYS LYS A . n 
A 1 259 GLU 259 261 261 GLU GLU A . n 
A 1 260 ARG 260 262 262 ARG ARG A . n 
A 1 261 PHE 261 263 263 PHE PHE A . n 
A 1 262 PRO 262 264 264 PRO PRO A . n 
A 1 263 ASN 263 265 265 ASN ASN A . n 
A 1 264 GLU 264 266 266 GLU GLU A . n 
A 1 265 ASN 265 267 267 ASN ASN A . n 
A 1 266 PHE 266 268 268 PHE PHE A . n 
A 1 267 PRO 267 269 269 PRO PRO A . n 
A 1 268 GLN 268 270 270 GLN GLN A . n 
A 1 269 ALA 269 271 271 ALA ALA A . n 
A 1 270 ARG 270 272 272 ARG ARG A . n 
A 1 271 ILE 271 273 273 ILE ILE A . n 
A 1 272 ILE 272 274 274 ILE ILE A . n 
A 1 273 PHE 273 275 275 PHE PHE A . n 
A 1 274 VAL 274 276 276 VAL VAL A . n 
A 1 275 ASP 275 277 277 ASP ASP A . n 
A 1 276 PRO 276 278 278 PRO PRO A . n 
A 1 277 ARG 277 279 279 ARG ARG A . n 
A 1 278 GLU 278 280 280 GLU GLU A . n 
A 1 279 THR 279 281 281 THR THR A . n 
A 1 280 PRO 280 282 282 PRO PRO A . n 
A 1 281 SER 281 283 283 SER SER A . n 
A 1 282 VAL 282 284 284 VAL VAL A . n 
A 1 283 ALA 283 285 285 ALA ALA A . n 
A 1 284 ILE 284 286 286 ILE ILE A . n 
A 1 285 ALA 285 287 287 ALA ALA A . n 
A 1 286 ARG 286 288 288 ARG ARG A . n 
A 1 287 HIS 287 289 289 HIS HIS A . n 
A 1 288 VAL 288 290 290 VAL VAL A . n 
A 1 289 ALA 289 291 291 ALA ALA A . n 
A 1 290 GLY 290 292 292 GLY GLY A . n 
A 1 291 ASN 291 293 293 ASN ASN A . n 
A 1 292 ASP 292 294 294 ASP ASP A . n 
A 1 293 ARG 293 295 295 ARG ARG A . n 
A 1 294 VAL 294 296 296 VAL VAL A . n 
A 1 295 LEU 295 297 297 LEU LEU A . n 
A 1 296 HIS 296 298 298 HIS HIS A . n 
A 1 297 LEU 297 299 299 LEU LEU A . n 
A 1 298 ALA 298 300 300 ALA ALA A . n 
A 1 299 ILE 299 301 301 ILE ILE A . n 
A 1 300 GLU 300 302 302 GLU GLU A . n 
A 1 301 PRO 301 303 303 PRO PRO A . n 
A 1 302 GLY 302 304 304 GLY GLY A . n 
A 1 303 THR 303 305 305 THR THR A . n 
A 1 304 ASP 304 306 306 ASP ASP A . n 
A 1 305 THR 305 307 307 THR THR A . n 
A 1 306 ALA 306 308 308 ALA ALA A . n 
A 1 307 LEU 307 309 309 LEU LEU A . n 
A 1 308 PHE 308 310 310 PHE PHE A . n 
A 1 309 ASN 309 311 311 ASN ASN A . n 
A 1 310 GLY 310 312 312 GLY GLY A . n 
A 1 311 LEU 311 313 313 LEU LEU A . n 
A 1 312 PHE 312 314 314 PHE PHE A . n 
A 1 313 THR 313 315 315 THR THR A . n 
A 1 314 TYR 314 316 316 TYR TYR A . n 
A 1 315 VAL 315 317 317 VAL VAL A . n 
A 1 316 VAL 316 318 318 VAL VAL A . n 
A 1 317 GLU 317 319 319 GLU GLU A . n 
A 1 318 GLN 318 320 320 GLN GLN A . n 
A 1 319 GLY 319 321 321 GLY GLY A . n 
A 1 320 TRP 320 322 322 TRP TRP A . n 
A 1 321 ILE 321 323 323 ILE ILE A . n 
A 1 322 ASP 322 324 324 ASP ASP A . n 
A 1 323 LYS 323 325 325 LYS LYS A . n 
A 1 324 PRO 324 326 326 PRO PRO A . n 
A 1 325 PHE 325 327 327 PHE PHE A . n 
A 1 326 ILE 326 328 328 ILE ILE A . n 
A 1 327 GLU 327 329 329 GLU GLU A . n 
A 1 328 ALA 328 330 330 ALA ALA A . n 
A 1 329 HIS 329 331 331 HIS HIS A . n 
A 1 330 THR 330 332 332 THR THR A . n 
A 1 331 LYS 331 333 333 LYS LYS A . n 
A 1 332 GLY 332 334 334 GLY GLY A . n 
A 1 333 PHE 333 335 335 PHE PHE A . n 
A 1 334 ASP 334 336 336 ASP ASP A . n 
A 1 335 ASP 335 337 337 ASP ASP A . n 
A 1 336 ALA 336 338 338 ALA ALA A . n 
A 1 337 VAL 337 339 339 VAL VAL A . n 
A 1 338 LYS 338 340 340 LYS LYS A . n 
A 1 339 THR 339 341 341 THR THR A . n 
A 1 340 ASN 340 342 342 ASN ASN A . n 
A 1 341 ARG 341 343 343 ARG ARG A . n 
A 1 342 LEU 342 344 344 LEU LEU A . n 
A 1 343 SER 343 345 345 SER SER A . n 
A 1 344 LEU 344 346 346 LEU LEU A . n 
A 1 345 ASP 345 347 347 ASP ASP A . n 
A 1 346 GLU 346 348 348 GLU GLU A . n 
A 1 347 CYS 347 349 349 CYS CYS A . n 
A 1 348 SER 348 350 350 SER SER A . n 
A 1 349 ASN 349 351 351 ASN ASN A . n 
A 1 350 ILE 350 352 352 ILE ILE A . n 
A 1 351 THR 351 353 353 THR THR A . n 
A 1 352 GLY 352 354 354 GLY GLY A . n 
A 1 353 VAL 353 355 355 VAL VAL A . n 
A 1 354 PRO 354 356 356 PRO PRO A . n 
A 1 355 VAL 355 357 357 VAL VAL A . n 
A 1 356 ASP 356 358 358 ASP ASP A . n 
A 1 357 MET 357 359 359 MET MET A . n 
A 1 358 LEU 358 360 360 LEU LEU A . n 
A 1 359 LYS 359 361 361 LYS LYS A . n 
A 1 360 ARG 360 362 362 ARG ARG A . n 
A 1 361 ALA 361 363 363 ALA ALA A . n 
A 1 362 ALA 362 364 364 ALA ALA A . n 
A 1 363 GLU 363 365 365 GLU GLU A . n 
A 1 364 TRP 364 366 366 TRP TRP A . n 
A 1 365 SER 365 367 367 SER SER A . n 
A 1 366 TYR 366 368 368 TYR TYR A . n 
A 1 367 LYS 367 369 369 LYS LYS A . n 
A 1 368 PRO 368 370 370 PRO PRO A . n 
A 1 369 LYS 369 371 371 LYS LYS A . n 
A 1 370 ALA 370 372 372 ALA ALA A . n 
A 1 371 SER 371 373 373 SER SER A . n 
A 1 372 GLY 372 374 374 GLY GLY A . n 
A 1 373 GLN 373 375 375 GLN GLN A . n 
A 1 374 ALA 374 376 376 ALA ALA A . n 
A 1 375 PRO 375 377 377 PRO PRO A . n 
A 1 376 ARG 376 378 378 ARG ARG A . n 
A 1 377 THR 377 379 379 THR THR A . n 
A 1 378 MET 378 380 380 MET MET A . n 
A 1 379 HIS 379 381 381 HIS HIS A . n 
A 1 380 ALA 380 382 382 ALA ALA A . n 
A 1 381 TYR 381 383 383 TYR TYR A . n 
A 1 382 GLU 382 384 384 GLU GLU A . n 
A 1 383 LYS 383 385 385 LYS LYS A . n 
A 1 384 GLY 384 386 386 GLY GLY A . n 
A 1 385 ILE 385 387 387 ILE ILE A . n 
A 1 386 ILE 386 388 388 ILE ILE A . n 
A 1 387 TRP 387 389 389 TRP TRP A . n 
A 1 388 GLY 388 390 390 GLY GLY A . n 
A 1 389 ASN 389 391 391 ASN ASN A . n 
A 1 390 ASP 390 392 392 ASP ASP A . n 
A 1 391 ASN 391 393 393 ASN ASN A . n 
A 1 392 TYR 392 394 394 TYR TYR A . n 
A 1 393 VAL 393 395 395 VAL VAL A . n 
A 1 394 ILE 394 396 396 ILE ILE A . n 
A 1 395 GLN 395 397 397 GLN GLN A . n 
A 1 396 SER 396 398 398 SER SER A . n 
A 1 397 ALA 397 399 399 ALA ALA A . n 
A 1 398 LEU 398 400 400 LEU LEU A . n 
A 1 399 LEU 399 401 401 LEU LEU A . n 
A 1 400 ASP 400 402 402 ASP ASP A . n 
A 1 401 LEU 401 403 403 LEU LEU A . n 
A 1 402 VAL 402 404 404 VAL VAL A . n 
A 1 403 ILE 403 405 405 ILE ILE A . n 
A 1 404 ALA 404 406 406 ALA ALA A . n 
A 1 405 THR 405 407 407 THR THR A . n 
A 1 406 HIS 406 408 408 HIS HIS A . n 
A 1 407 ASN 407 409 409 ASN ASN A . n 
A 1 408 VAL 408 410 410 VAL VAL A . n 
A 1 409 GLY 409 411 411 GLY GLY A . n 
A 1 410 ARG 410 412 412 ARG ARG A . n 
A 1 411 ARG 411 413 413 ARG ARG A . n 
A 1 412 GLY 412 414 414 GLY GLY A . n 
A 1 413 THR 413 415 415 THR THR A . n 
A 1 414 GLY 414 416 416 GLY GLY A . n 
A 1 415 CYS 415 417 417 CYS CYS A . n 
A 1 416 VAL 416 418 418 VAL VAL A . n 
A 1 417 ARG 417 419 419 ARG ARG A . n 
A 1 418 MET 418 420 420 MET MET A . n 
A 1 419 GLY 419 421 421 GLY GLY A . n 
A 1 420 GLY 420 422 422 GLY GLY A . n 
A 1 421 HIS 421 423 423 HIS HIS A . n 
A 1 422 GLN 422 424 424 GLN GLN A . n 
A 1 423 GLU 423 425 425 GLU GLU A . n 
A 1 424 GLY 424 426 426 GLY GLY A . n 
A 1 425 TYR 425 427 427 TYR TYR A . n 
A 1 426 THR 426 428 428 THR THR A . n 
A 1 427 ARG 427 429 429 ARG ARG A . n 
A 1 428 PRO 428 430 430 PRO PRO A . n 
A 1 429 PRO 429 431 431 PRO PRO A . n 
A 1 430 TYR 430 432 432 TYR TYR A . n 
A 1 431 PRO 431 433 433 PRO PRO A . n 
A 1 432 GLY 432 434 434 GLY GLY A . n 
A 1 433 ASP 433 435 435 ASP ASP A . n 
A 1 434 LYS 434 436 436 LYS LYS A . n 
A 1 435 LYS 435 437 437 LYS LYS A . n 
A 1 436 ILE 436 438 438 ILE ILE A . n 
A 1 437 TYR 437 439 439 TYR TYR A . n 
A 1 438 ILE 438 440 440 ILE ILE A . n 
A 1 439 ASP 439 441 441 ASP ASP A . n 
A 1 440 GLN 440 442 442 GLN GLN A . n 
A 1 441 GLU 441 443 443 GLU GLU A . n 
A 1 442 LEU 442 444 444 LEU LEU A . n 
A 1 443 ILE 443 445 445 ILE ILE A . n 
A 1 444 LYS 444 446 446 LYS LYS A . n 
A 1 445 GLY 445 447 447 GLY GLY A . n 
A 1 446 LYS 446 448 448 LYS LYS A . n 
A 1 447 GLY 447 449 449 GLY GLY A . n 
A 1 448 ARG 448 450 450 ARG ARG A . n 
A 1 449 ILE 449 451 451 ILE ILE A . n 
A 1 450 MET 450 452 452 MET MET A . n 
A 1 451 THR 451 453 453 THR THR A . n 
A 1 452 TRP 452 454 454 TRP TRP A . n 
A 1 453 TRP 453 455 455 TRP TRP A . n 
A 1 454 GLY 454 456 456 GLY GLY A . n 
A 1 455 CYS 455 457 457 CYS CYS A . n 
A 1 456 ASN 456 458 458 ASN ASN A . n 
A 1 457 ASN 457 459 459 ASN ASN A . n 
A 1 458 PHE 458 460 460 PHE PHE A . n 
A 1 459 GLN 459 461 461 GLN GLN A . n 
A 1 460 THR 460 462 462 THR THR A . n 
A 1 461 SER 461 463 463 SER SER A . n 
A 1 462 ASN 462 464 464 ASN ASN A . n 
A 1 463 ASN 463 465 465 ASN ASN A . n 
A 1 464 ALA 464 466 466 ALA ALA A . n 
A 1 465 GLN 465 467 467 GLN GLN A . n 
A 1 466 ALA 466 468 468 ALA ALA A . n 
A 1 467 LEU 467 469 469 LEU LEU A . n 
A 1 468 ARG 468 470 470 ARG ARG A . n 
A 1 469 GLU 469 471 471 GLU GLU A . n 
A 1 470 ALA 470 472 472 ALA ALA A . n 
A 1 471 ILE 471 473 473 ILE ILE A . n 
A 1 472 LEU 472 474 474 LEU LEU A . n 
A 1 473 GLN 473 475 475 GLN GLN A . n 
A 1 474 ARG 474 476 476 ARG ARG A . n 
A 1 475 SER 475 477 477 SER SER A . n 
A 1 476 ALA 476 478 478 ALA ALA A . n 
A 1 477 ILE 477 479 479 ILE ILE A . n 
A 1 478 VAL 478 480 480 VAL VAL A . n 
A 1 479 LYS 479 481 481 LYS LYS A . n 
A 1 480 GLN 480 482 482 GLN GLN A . n 
A 1 481 ALA 481 483 483 ALA ALA A . n 
A 1 482 MET 482 484 484 MET MET A . n 
A 1 483 GLN 483 485 485 GLN GLN A . n 
A 1 484 LYS 484 486 486 LYS LYS A . n 
A 1 485 ALA 485 487 487 ALA ALA A . n 
A 1 486 ARG 486 488 488 ARG ARG A . n 
A 1 487 GLY 487 489 489 GLY GLY A . n 
A 1 488 ALA 488 490 490 ALA ALA A . n 
A 1 489 THR 489 491 491 THR THR A . n 
A 1 490 THR 490 492 492 THR THR A . n 
A 1 491 GLU 491 493 493 GLU GLU A . n 
A 1 492 GLU 492 494 494 GLU GLU A . n 
A 1 493 MET 493 495 495 MET MET A . n 
A 1 494 VAL 494 496 496 VAL VAL A . n 
A 1 495 ASP 495 497 497 ASP ASP A . n 
A 1 496 VAL 496 498 498 VAL VAL A . n 
A 1 497 ILE 497 499 499 ILE ILE A . n 
A 1 498 TYR 498 500 500 TYR TYR A . n 
A 1 499 GLU 499 501 501 GLU GLU A . n 
A 1 500 ALA 500 502 502 ALA ALA A . n 
A 1 501 THR 501 503 503 THR THR A . n 
A 1 502 GLN 502 504 504 GLN GLN A . n 
A 1 503 ASN 503 505 505 ASN ASN A . n 
A 1 504 GLY 504 506 506 GLY GLY A . n 
A 1 505 GLY 505 507 507 GLY GLY A . n 
A 1 506 LEU 506 508 508 LEU LEU A . n 
A 1 507 PHE 507 509 509 PHE PHE A . n 
A 1 508 VAL 508 510 510 VAL VAL A . n 
A 1 509 THR 509 511 511 THR THR A . n 
A 1 510 SER 510 512 512 SER SER A . n 
A 1 511 ILE 511 513 513 ILE ILE A . n 
A 1 512 ASN 512 514 514 ASN ASN A . n 
A 1 513 LEU 513 515 515 LEU LEU A . n 
A 1 514 TYR 514 516 516 TYR TYR A . n 
A 1 515 PRO 515 517 517 PRO PRO A . n 
A 1 516 THR 516 518 518 THR THR A . n 
A 1 517 LYS 517 519 519 LYS LYS A . n 
A 1 518 LEU 518 520 520 LEU LEU A . n 
A 1 519 ALA 519 521 521 ALA ALA A . n 
A 1 520 GLU 520 522 522 GLU GLU A . n 
A 1 521 ALA 521 523 523 ALA ALA A . n 
A 1 522 ALA 522 524 524 ALA ALA A . n 
A 1 523 HIS 523 525 525 HIS HIS A . n 
A 1 524 LEU 524 526 526 LEU LEU A . n 
A 1 525 MET 525 527 527 MET MET A . n 
A 1 526 LEU 526 528 528 LEU LEU A . n 
A 1 527 PRO 527 529 529 PRO PRO A . n 
A 1 528 ALA 528 530 530 ALA ALA A . n 
A 1 529 ALA 529 531 531 ALA ALA A . n 
A 1 530 HIS 530 532 532 HIS HIS A . n 
A 1 531 PRO 531 533 533 PRO PRO A . n 
A 1 532 GLY 532 534 534 GLY GLY A . n 
A 1 533 GLU 533 535 535 GLU GLU A . n 
A 1 534 MET 534 536 536 MET MET A . n 
A 1 535 ASN 535 537 537 ASN ASN A . n 
A 1 536 LEU 536 538 538 LEU LEU A . n 
A 1 537 THR 537 539 539 THR THR A . n 
A 1 538 SER 538 540 540 SER SER A . n 
A 1 539 MET 539 541 541 MET MET A . n 
A 1 540 ASN 540 542 542 ASN ASN A . n 
A 1 541 GLY 541 543 543 GLY GLY A . n 
A 1 542 GLU 542 544 544 GLU GLU A . n 
A 1 543 ARG 543 545 545 ARG ARG A . n 
A 1 544 ARG 544 546 546 ARG ARG A . n 
A 1 545 ILE 545 547 547 ILE ILE A . n 
A 1 546 ARG 546 548 548 ARG ARG A . n 
A 1 547 LEU 547 549 549 LEU LEU A . n 
A 1 548 SER 548 550 550 SER SER A . n 
A 1 549 GLU 549 551 551 GLU GLU A . n 
A 1 550 LYS 550 552 552 LYS LYS A . n 
A 1 551 PHE 551 553 553 PHE PHE A . n 
A 1 552 MET 552 554 554 MET MET A . n 
A 1 553 ASP 553 555 555 ASP ASP A . n 
A 1 554 PRO 554 556 556 PRO PRO A . n 
A 1 555 PRO 555 557 557 PRO PRO A . n 
A 1 556 GLY 556 558 558 GLY GLY A . n 
A 1 557 THR 557 559 559 THR THR A . n 
A 1 558 ALA 558 560 560 ALA ALA A . n 
A 1 559 MET 559 561 561 MET MET A . n 
A 1 560 ALA 560 562 562 ALA ALA A . n 
A 1 561 ASP 561 563 563 ASP ASP A . n 
A 1 562 CYS 562 564 564 CYS CYS A . n 
A 1 563 LEU 563 565 565 LEU LEU A . n 
A 1 564 ILE 564 566 566 ILE ILE A . n 
A 1 565 ALA 565 567 567 ALA ALA A . n 
A 1 566 ALA 566 568 568 ALA ALA A . n 
A 1 567 ARG 567 569 569 ARG ARG A . n 
A 1 568 ILE 568 570 570 ILE ILE A . n 
A 1 569 ALA 569 571 571 ALA ALA A . n 
A 1 570 ASN 570 572 572 ASN ASN A . n 
A 1 571 ALA 571 573 573 ALA ALA A . n 
A 1 572 LEU 572 574 574 LEU LEU A . n 
A 1 573 ARG 573 575 575 ARG ARG A . n 
A 1 574 ASP 574 576 576 ASP ASP A . n 
A 1 575 MET 575 577 577 MET MET A . n 
A 1 576 TYR 576 578 578 TYR TYR A . n 
A 1 577 GLN 577 579 579 GLN GLN A . n 
A 1 578 LYS 578 580 580 LYS LYS A . n 
A 1 579 ASP 579 581 581 ASP ASP A . n 
A 1 580 GLY 580 582 582 GLY GLY A . n 
A 1 581 LYS 581 583 583 LYS LYS A . n 
A 1 582 ALA 582 584 584 ALA ALA A . n 
A 1 583 GLU 583 585 585 GLU GLU A . n 
A 1 584 MET 584 586 586 MET MET A . n 
A 1 585 ALA 585 587 587 ALA ALA A . n 
A 1 586 ALA 586 588 588 ALA ALA A . n 
A 1 587 GLN 587 589 589 GLN GLN A . n 
A 1 588 PHE 588 590 590 PHE PHE A . n 
A 1 589 GLU 589 591 591 GLU GLU A . n 
A 1 590 GLY 590 592 592 GLY GLY A . n 
A 1 591 PHE 591 593 593 PHE PHE A . n 
A 1 592 ASP 592 594 594 ASP ASP A . n 
A 1 593 TRP 593 595 595 TRP TRP A . n 
A 1 594 LYS 594 596 596 LYS LYS A . n 
A 1 595 THR 595 597 597 THR THR A . n 
A 1 596 GLU 596 598 598 GLU GLU A . n 
A 1 597 GLU 597 599 599 GLU GLU A . n 
A 1 598 ASP 598 600 600 ASP ASP A . n 
A 1 599 ALA 599 601 601 ALA ALA A . n 
A 1 600 PHE 600 602 602 PHE PHE A . n 
A 1 601 ASN 601 603 603 ASN ASN A . n 
A 1 602 ASP 602 604 604 ASP ASP A . n 
A 1 603 GLY 603 605 605 GLY GLY A . n 
A 1 604 PHE 604 606 606 PHE PHE A . n 
A 1 605 ARG 605 607 607 ARG ARG A . n 
A 1 606 ARG 606 608 608 ARG ARG A . n 
A 1 607 ALA 607 609 609 ALA ALA A . n 
A 1 608 GLY 608 610 610 GLY GLY A . n 
A 1 609 GLN 609 611 611 GLN GLN A . n 
A 1 610 PRO 610 612 612 PRO PRO A . n 
A 1 611 GLY 611 613 613 GLY GLY A . n 
A 1 612 ALA 612 614 614 ALA ALA A . n 
A 1 613 PRO 613 615 615 PRO PRO A . n 
A 1 614 ALA 614 616 616 ALA ALA A . n 
A 1 615 ILE 615 617 617 ILE ILE A . n 
A 1 616 ASP 616 618 618 ASP ASP A . n 
A 1 617 SER 617 619 619 SER SER A . n 
A 1 618 GLN 618 620 620 GLN GLN A . n 
A 1 619 GLY 619 621 621 GLY GLY A . n 
A 1 620 GLY 620 622 622 GLY GLY A . n 
A 1 621 SER 621 623 623 SER SER A . n 
A 1 622 THR 622 624 624 THR THR A . n 
A 1 623 GLY 623 625 625 GLY GLY A . n 
A 1 624 HIS 624 626 626 HIS HIS A . n 
A 1 625 LEU 625 627 627 LEU LEU A . n 
A 1 626 VAL 626 628 628 VAL VAL A . n 
A 1 627 THR 627 629 629 THR THR A . n 
A 1 628 TYR 628 630 630 TYR TYR A . n 
A 1 629 ASP 629 631 631 ASP ASP A . n 
A 1 630 ARG 630 632 632 ARG ARG A . n 
A 1 631 LEU 631 633 633 LEU LEU A . n 
A 1 632 ARG 632 634 634 ARG ARG A . n 
A 1 633 LYS 633 635 635 LYS LYS A . n 
A 1 634 SER 634 636 636 SER SER A . n 
A 1 635 GLY 635 637 637 GLY GLY A . n 
A 1 636 ASN 636 638 638 ASN ASN A . n 
A 1 637 ASN 637 639 639 ASN ASN A . n 
A 1 638 GLY 638 640 640 GLY GLY A . n 
A 1 639 VAL 639 641 641 VAL VAL A . n 
A 1 640 GLN 640 642 642 GLN GLN A . n 
A 1 641 LEU 641 643 643 LEU LEU A . n 
A 1 642 PRO 642 644 644 PRO PRO A . n 
A 1 643 VAL 643 645 645 VAL VAL A . n 
A 1 644 VAL 644 646 646 VAL VAL A . n 
A 1 645 SER 645 647 647 SER SER A . n 
A 1 646 TRP 646 648 648 TRP TRP A . n 
A 1 647 ASP 647 649 649 ASP ASP A . n 
A 1 648 GLU 648 650 650 GLU GLU A . n 
A 1 649 SER 649 651 651 SER SER A . n 
A 1 650 LYS 650 652 652 LYS LYS A . n 
A 1 651 GLY 651 653 653 GLY GLY A . n 
A 1 652 LEU 652 654 654 LEU LEU A . n 
A 1 653 VAL 653 655 655 VAL VAL A . n 
A 1 654 GLY 654 656 656 GLY GLY A . n 
A 1 655 THR 655 657 657 THR THR A . n 
A 1 656 GLU 656 658 658 GLU GLU A . n 
A 1 657 MET 657 659 659 MET MET A . n 
A 1 658 LEU 658 660 660 LEU LEU A . n 
A 1 659 TYR 659 661 661 TYR TYR A . n 
A 1 660 THR 660 662 662 THR THR A . n 
A 1 661 GLU 661 663 663 GLU GLU A . n 
A 1 662 GLY 662 664 664 GLY GLY A . n 
A 1 663 LYS 663 665 665 LYS LYS A . n 
A 1 664 PHE 664 666 666 PHE PHE A . n 
A 1 665 ASP 665 667 667 ASP ASP A . n 
A 1 666 THR 666 668 668 THR THR A . n 
A 1 667 ASP 667 669 669 ASP ASP A . n 
A 1 668 ASP 668 670 670 ASP ASP A . n 
A 1 669 GLY 669 671 671 GLY GLY A . n 
A 1 670 LYS 670 672 672 LYS LYS A . n 
A 1 671 ALA 671 673 673 ALA ALA A . n 
A 1 672 HIS 672 674 674 HIS HIS A . n 
A 1 673 PHE 673 675 675 PHE PHE A . n 
A 1 674 LYS 674 676 676 LYS LYS A . n 
A 1 675 PRO 675 677 677 PRO PRO A . n 
A 1 676 ALA 676 678 678 ALA ALA A . n 
A 1 677 PRO 677 679 679 PRO PRO A . n 
A 1 678 TRP 678 680 680 TRP TRP A . n 
A 1 679 ASN 679 681 681 ASN ASN A . n 
A 1 680 GLY 680 682 682 GLY GLY A . n 
A 1 681 LEU 681 683 683 LEU LEU A . n 
A 1 682 PRO 682 684 684 PRO PRO A . n 
A 1 683 ALA 683 685 685 ALA ALA A . n 
A 1 684 THR 684 686 686 THR THR A . n 
A 1 685 VAL 685 687 687 VAL VAL A . n 
A 1 686 GLN 686 688 688 GLN GLN A . n 
A 1 687 GLN 687 689 689 GLN GLN A . n 
A 1 688 GLN 688 690 690 GLN GLN A . n 
A 1 689 LYS 689 691 691 LYS LYS A . n 
A 1 690 ASP 690 692 692 ASP ASP A . n 
A 1 691 LYS 691 693 693 LYS LYS A . n 
A 1 692 TYR 692 694 694 TYR TYR A . n 
A 1 693 ARG 693 695 695 ARG ARG A . n 
A 1 694 PHE 694 696 696 PHE PHE A . n 
A 1 695 TRP 695 697 697 TRP TRP A . n 
A 1 696 LEU 696 698 698 LEU LEU A . n 
A 1 697 ASN 697 699 699 ASN ASN A . n 
A 1 698 ASN 698 700 700 ASN ASN A . n 
A 1 699 GLY 699 701 701 GLY GLY A . n 
A 1 700 ARG 700 702 702 ARG ARG A . n 
A 1 701 ASN 701 703 703 ASN ASN A . n 
A 1 702 ASN 702 704 704 ASN ASN A . n 
A 1 703 GLU 703 705 705 GLU GLU A . n 
A 1 704 VAL 704 706 706 VAL VAL A . n 
A 1 705 TRP 705 707 707 TRP TRP A . n 
A 1 706 GLN 706 708 708 GLN GLN A . n 
A 1 707 THR 707 709 709 THR THR A . n 
A 1 708 ALA 708 710 710 ALA ALA A . n 
A 1 709 TYR 709 711 711 TYR TYR A . n 
A 1 710 HIS 710 712 712 HIS HIS A . n 
A 1 711 ASP 711 713 713 ASP ASP A . n 
A 1 712 GLN 712 714 714 GLN GLN A . n 
A 1 713 TYR 713 715 715 TYR TYR A . n 
A 1 714 ASN 714 716 716 ASN ASN A . n 
A 1 715 SER 715 717 717 SER SER A . n 
A 1 716 LEU 716 718 718 LEU LEU A . n 
A 1 717 MET 717 719 719 MET MET A . n 
A 1 718 GLN 718 720 720 GLN GLN A . n 
A 1 719 GLU 719 721 721 GLU GLU A . n 
A 1 720 ARG 720 722 722 ARG ARG A . n 
A 1 721 TYR 721 723 723 TYR TYR A . n 
A 1 722 PRO 722 724 724 PRO PRO A . n 
A 1 723 MET 723 725 725 MET MET A . n 
A 1 724 ALA 724 726 726 ALA ALA A . n 
A 1 725 TYR 725 727 727 TYR TYR A . n 
A 1 726 ILE 726 728 728 ILE ILE A . n 
A 1 727 GLU 727 729 729 GLU GLU A . n 
A 1 728 MET 728 730 730 MET MET A . n 
A 1 729 ASN 729 731 731 ASN ASN A . n 
A 1 730 PRO 730 732 732 PRO PRO A . n 
A 1 731 ASP 731 733 733 ASP ASP A . n 
A 1 732 ASP 732 734 734 ASP ASP A . n 
A 1 733 CYS 733 735 735 CYS CYS A . n 
A 1 734 LYS 734 736 736 LYS LYS A . n 
A 1 735 GLN 735 737 737 GLN GLN A . n 
A 1 736 LEU 736 738 738 LEU LEU A . n 
A 1 737 ASP 737 739 739 ASP ASP A . n 
A 1 738 VAL 738 740 740 VAL VAL A . n 
A 1 739 THR 739 741 741 THR THR A . n 
A 1 740 GLY 740 742 742 GLY GLY A . n 
A 1 741 GLY 741 743 743 GLY GLY A . n 
A 1 742 ASP 742 744 744 ASP ASP A . n 
A 1 743 ILE 743 745 745 ILE ILE A . n 
A 1 744 VAL 744 746 746 VAL VAL A . n 
A 1 745 GLU 745 747 747 GLU GLU A . n 
A 1 746 VAL 746 748 748 VAL VAL A . n 
A 1 747 TYR 747 749 749 TYR TYR A . n 
A 1 748 ASN 748 750 750 ASN ASN A . n 
A 1 749 ASP 749 751 751 ASP ASP A . n 
A 1 750 PHE 750 752 752 PHE PHE A . n 
A 1 751 GLY 751 753 753 GLY GLY A . n 
A 1 752 SER 752 754 754 SER SER A . n 
A 1 753 THR 753 755 755 THR THR A . n 
A 1 754 PHE 754 756 756 PHE PHE A . n 
A 1 755 ALA 755 757 757 ALA ALA A . n 
A 1 756 MET 756 758 758 MET MET A . n 
A 1 757 VAL 757 759 759 VAL VAL A . n 
A 1 758 TYR 758 760 760 TYR TYR A . n 
A 1 759 PRO 759 761 761 PRO PRO A . n 
A 1 760 VAL 760 762 762 VAL VAL A . n 
A 1 761 ALA 761 763 763 ALA ALA A . n 
A 1 762 GLU 762 764 764 GLU GLU A . n 
A 1 763 ILE 763 765 765 ILE ILE A . n 
A 1 764 LYS 764 766 766 LYS LYS A . n 
A 1 765 ARG 765 767 767 ARG ARG A . n 
A 1 766 GLY 766 768 768 GLY GLY A . n 
A 1 767 GLN 767 769 769 GLN GLN A . n 
A 1 768 THR 768 770 770 THR THR A . n 
A 1 769 PHE 769 771 771 PHE PHE A . n 
A 1 770 MET 770 772 772 MET MET A . n 
A 1 771 LEU 771 773 773 LEU LEU A . n 
A 1 772 PHE 772 774 774 PHE PHE A . n 
A 1 773 GLY 773 775 775 GLY GLY A . n 
A 1 774 TYR 774 776 776 TYR TYR A . n 
A 1 775 VAL 775 777 777 VAL VAL A . n 
A 1 776 ASN 776 778 778 ASN ASN A . n 
A 1 777 GLY 777 779 779 GLY GLY A . n 
A 1 778 ILE 778 780 780 ILE ILE A . n 
A 1 779 GLN 779 781 781 GLN GLN A . n 
A 1 780 GLY 780 782 782 GLY GLY A . n 
A 1 781 ASP 781 783 783 ASP ASP A . n 
A 1 782 VAL 782 784 784 VAL VAL A . n 
A 1 783 THR 783 785 785 THR THR A . n 
A 1 784 THR 784 786 786 THR THR A . n 
A 1 785 ASP 785 787 787 ASP ASP A . n 
A 1 786 TRP 786 788 788 TRP TRP A . n 
A 1 787 THR 787 789 789 THR THR A . n 
A 1 788 ASP 788 790 790 ASP ASP A . n 
A 1 789 ARG 789 791 791 ARG ARG A . n 
A 1 790 ASN 790 792 792 ASN ASN A . n 
A 1 791 ILE 791 793 793 ILE ILE A . n 
A 1 792 ILE 792 794 794 ILE ILE A . n 
A 1 793 PRO 793 795 795 PRO PRO A . n 
A 1 794 TYR 794 796 796 TYR TYR A . n 
A 1 795 TYR 795 797 797 TYR TYR A . n 
A 1 796 LYS 796 798 798 LYS LYS A . n 
A 1 797 GLY 797 799 799 GLY GLY A . n 
A 1 798 THR 798 800 800 THR THR A . n 
A 1 799 TRP 799 801 801 TRP TRP A . n 
A 1 800 GLY 800 802 802 GLY GLY A . n 
A 1 801 ASP 801 803 803 ASP ASP A . n 
A 1 802 ILE 802 804 804 ILE ILE A . n 
A 1 803 ARG 803 805 805 ARG ARG A . n 
A 1 804 LYS 804 806 806 LYS LYS A . n 
A 1 805 VAL 805 807 807 VAL VAL A . n 
A 1 806 GLY 806 808 808 GLY GLY A . n 
A 1 807 SER 807 809 809 SER SER A . n 
A 1 808 MET 808 810 810 MET MET A . n 
A 1 809 GLU 809 811 811 GLU GLU A . n 
A 1 810 GLU 810 812 812 GLU GLU A . n 
A 1 811 PHE 811 813 813 PHE PHE A . n 
A 1 812 LYS 812 814 814 LYS LYS A . n 
A 1 813 ARG 813 815 815 ARG ARG A . n 
A 1 814 THR 814 816 816 THR THR A . n 
A 1 815 VAL 815 817 817 VAL VAL A . n 
A 1 816 SER 816 818 818 SER SER A . n 
A 1 817 PHE 817 819 819 PHE PHE A . n 
A 1 818 LYS 818 820 820 LYS LYS A . n 
A 1 819 SER 819 821 821 SER SER A . n 
A 1 820 ARG 820 822 822 ARG ARG A . n 
A 1 821 ARG 821 823 823 ARG ARG A . n 
A 1 822 PHE 822 824 824 PHE PHE A . n 
A 1 823 ALA 823 825 825 ALA ALA A . n 
B 2 1   LEU 1   0   0   LEU LEU B . n 
B 2 2   ARG 2   1   1   ARG ARG B . n 
B 2 3   THR 3   2   2   THR THR B . n 
B 2 4   THR 4   3   3   THR THR B . n 
B 2 5   LEU 5   4   4   LEU LEU B . n 
B 2 6   GLN 6   5   5   GLN GLN B . n 
B 2 7   TYR 7   6   6   TYR TYR B . n 
B 2 8   PRO 8   7   7   PRO PRO B . n 
B 2 9   ALA 9   8   8   ALA ALA B . n 
B 2 10  THR 10  9   9   THR THR B . n 
B 2 11  GLN 11  10  10  GLN GLN B . n 
B 2 12  VAL 12  11  11  VAL VAL B . n 
B 2 13  SER 13  12  12  SER SER B . n 
B 2 14  VAL 14  13  13  VAL VAL B . n 
B 2 15  ALA 15  14  14  ALA ALA B . n 
B 2 16  LYS 16  15  15  LYS LYS B . n 
B 2 17  ASN 17  16  16  ASN ASN B . n 
B 2 18  LEU 18  17  17  LEU LEU B . n 
B 2 19  LYS 19  18  18  LYS LYS B . n 
B 2 20  ALA 20  19  19  ALA ALA B . n 
B 2 21  ASN 21  20  20  ASN ASN B . n 
B 2 22  GLU 22  21  21  GLU GLU B . n 
B 2 23  PRO 23  22  22  PRO PRO B . n 
B 2 24  VAL 24  23  23  VAL VAL B . n 
B 2 25  SER 25  24  24  SER SER B . n 
B 2 26  PHE 26  25  25  PHE PHE B . n 
B 2 27  THR 27  26  26  THR THR B . n 
B 2 28  TYR 28  27  27  TYR TYR B . n 
B 2 29  PRO 29  28  28  PRO PRO B . n 
B 2 30  ASP 30  29  29  ASP ASP B . n 
B 2 31  THR 31  30  30  THR THR B . n 
B 2 32  SER 32  31  31  SER SER B . n 
B 2 33  SER 33  32  32  SER SER B . n 
B 2 34  PRO 34  33  33  PRO PRO B . n 
B 2 35  CYS 35  34  34  CYS CYS B . n 
B 2 36  VAL 36  35  35  VAL VAL B . n 
B 2 37  ALA 37  36  36  ALA ALA B . n 
B 2 38  VAL 38  37  37  VAL VAL B . n 
B 2 39  LYS 39  38  38  LYS LYS B . n 
B 2 40  LEU 40  39  39  LEU LEU B . n 
B 2 41  GLY 41  40  40  GLY GLY B . n 
B 2 42  SER 42  41  41  SER SER B . n 
B 2 43  PRO 43  42  42  PRO PRO B . n 
B 2 44  VAL 44  43  43  VAL VAL B . n 
B 2 45  PRO 45  44  44  PRO PRO B . n 
B 2 46  GLY 46  45  45  GLY GLY B . n 
B 2 47  GLY 47  46  46  GLY GLY B . n 
B 2 48  VAL 48  47  47  VAL VAL B . n 
B 2 49  GLY 49  48  48  GLY GLY B . n 
B 2 50  PRO 50  49  49  PRO PRO B . n 
B 2 51  ASN 51  50  50  ASN ASN B . n 
B 2 52  ASN 52  51  51  ASN ASN B . n 
B 2 53  ASP 53  52  52  ASP ASP B . n 
B 2 54  ILE 54  53  53  ILE ILE B . n 
B 2 55  VAL 55  54  54  VAL VAL B . n 
B 2 56  ALA 56  55  55  ALA ALA B . n 
B 2 57  TYR 57  56  56  TYR TYR B . n 
B 2 58  SER 58  57  57  SER SER B . n 
B 2 59  VAL 59  58  58  VAL VAL B . n 
B 2 60  LEU 60  59  59  LEU LEU B . n 
B 2 61  CYS 61  60  60  CYS CYS B . n 
B 2 62  THR 62  61  61  THR THR B . n 
B 2 63  HIS 63  62  62  HIS HIS B . n 
B 2 64  MET 64  63  63  MET MET B . n 
B 2 65  GLY 65  64  64  GLY GLY B . n 
B 2 66  CYS 66  65  65  CYS CYS B . n 
B 2 67  PRO 67  66  66  PRO PRO B . n 
B 2 68  THR 68  67  67  THR THR B . n 
B 2 69  SER 69  68  68  SER SER B . n 
B 2 70  TYR 70  69  69  TYR TYR B . n 
B 2 71  ASP 71  70  70  ASP ASP B . n 
B 2 72  LYS 72  71  71  LYS LYS B . n 
B 2 73  SER 73  72  72  SER SER B . n 
B 2 74  SER 74  73  73  SER SER B . n 
B 2 75  LYS 75  74  74  LYS LYS B . n 
B 2 76  THR 76  75  75  THR THR B . n 
B 2 77  PHE 77  76  76  PHE PHE B . n 
B 2 78  LYS 78  77  77  LYS LYS B . n 
B 2 79  CYS 79  78  78  CYS CYS B . n 
B 2 80  PRO 80  79  79  PRO PRO B . n 
B 2 81  CYS 81  80  80  CYS CYS B . n 
B 2 82  HIS 82  81  81  HIS HIS B . n 
B 2 83  PHE 83  82  82  PHE PHE B . n 
B 2 84  THR 84  83  83  THR THR B . n 
B 2 85  GLU 85  84  84  GLU GLU B . n 
B 2 86  PHE 86  85  85  PHE PHE B . n 
B 2 87  ASP 87  86  86  ASP ASP B . n 
B 2 88  ALA 88  87  87  ALA ALA B . n 
B 2 89  GLU 89  88  88  GLU GLU B . n 
B 2 90  LYS 90  89  89  LYS LYS B . n 
B 2 91  ALA 91  90  90  ALA ALA B . n 
B 2 92  GLY 92  91  91  GLY GLY B . n 
B 2 93  GLN 93  92  92  GLN GLN B . n 
B 2 94  MET 94  93  93  MET MET B . n 
B 2 95  ILE 95  94  94  ILE ILE B . n 
B 2 96  CYS 96  95  95  CYS CYS B . n 
B 2 97  GLY 97  96  96  GLY GLY B . n 
B 2 98  GLN 98  97  97  GLN GLN B . n 
B 2 99  ALA 99  98  98  ALA ALA B . n 
B 2 100 THR 100 99  99  THR THR B . n 
B 2 101 GLU 101 100 100 GLU GLU B . n 
B 2 102 ASN 102 101 101 ASN ASN B . n 
B 2 103 LEU 103 102 102 LEU LEU B . n 
B 2 104 PRO 104 103 103 PRO PRO B . n 
B 2 105 ARG 105 104 104 ARG ARG B . n 
B 2 106 VAL 106 105 105 VAL VAL B . n 
B 2 107 LEU 107 106 106 LEU LEU B . n 
B 2 108 LEU 108 107 107 LEU LEU B . n 
B 2 109 ARG 109 108 108 ARG ARG B . n 
B 2 110 TYR 110 109 109 TYR TYR B . n 
B 2 111 ASP 111 110 110 ASP ASP B . n 
B 2 112 GLU 112 111 111 GLU GLU B . n 
B 2 113 ALA 113 112 112 ALA ALA B . n 
B 2 114 SER 114 113 113 SER SER B . n 
B 2 115 ASP 115 114 114 ASP ASP B . n 
B 2 116 ALA 116 115 115 ALA ALA B . n 
B 2 117 LEU 117 116 116 LEU LEU B . n 
B 2 118 THR 118 117 117 THR THR B . n 
B 2 119 ALA 119 118 118 ALA ALA B . n 
B 2 120 VAL 120 119 119 VAL VAL B . n 
B 2 121 GLY 121 120 120 GLY GLY B . n 
B 2 122 VAL 122 121 121 VAL VAL B . n 
B 2 123 ASP 123 122 122 ASP ASP B . n 
B 2 124 GLY 124 123 123 GLY GLY B . n 
B 2 125 LEU 125 124 124 LEU LEU B . n 
B 2 126 ILE 126 125 125 ILE ILE B . n 
B 2 127 TYR 127 126 126 TYR TYR B . n 
B 2 128 GLY 128 127 127 GLY GLY B . n 
B 2 129 ARG 129 128 128 ARG ARG B . n 
B 2 130 GLN 130 129 129 GLN GLN B . n 
B 2 131 ALA 131 130 130 ALA ALA B . n 
B 2 132 ASN 132 131 131 ASN ASN B . n 
B 2 133 VAL 133 132 132 VAL VAL B . n 
B 2 134 ILE 134 133 133 ILE ILE B . n 
C 3 1   ASN 1   4   4   ASN ASN C . n 
C 3 2   ASP 2   5   5   ASP ASP C . n 
C 3 3   ARG 3   6   6   ARG ARG C . n 
C 3 4   ILE 4   7   7   ILE ILE C . n 
C 3 5   THR 5   8   8   THR THR C . n 
C 3 6   LEU 6   9   9   LEU LEU C . n 
C 3 7   PRO 7   10  10  PRO PRO C . n 
C 3 8   PRO 8   11  11  PRO PRO C . n 
C 3 9   ALA 9   12  12  ALA ALA C . n 
C 3 10  ASN 10  13  13  ASN ASN C . n 
C 3 11  ALA 11  14  14  ALA ALA C . n 
C 3 12  GLN 12  15  15  GLN GLN C . n 
C 3 13  ARG 13  16  16  ARG ARG C . n 
C 3 14  THR 14  17  17  THR THR C . n 
C 3 15  ASN 15  18  18  ASN ASN C . n 
C 3 16  MET 16  19  19  MET MET C . n 
C 3 17  THR 17  20  20  THR THR C . n 
C 3 18  CYS 18  21  21  CYS CYS C . n 
C 3 19  HIS 19  22  22  HIS HIS C . n 
C 3 20  PHE 20  23  23  PHE PHE C . n 
C 3 21  CYS 21  24  24  CYS CYS C . n 
C 3 22  ILE 22  25  25  ILE ILE C . n 
C 3 23  VAL 23  26  26  VAL VAL C . n 
C 3 24  GLY 24  27  27  GLY GLY C . n 
C 3 25  CYS 25  28  28  CYS CYS C . n 
C 3 26  GLY 26  29  29  GLY GLY C . n 
C 3 27  TYR 27  30  30  TYR TYR C . n 
C 3 28  HIS 28  31  31  HIS HIS C . n 
C 3 29  VAL 29  32  32  VAL VAL C . n 
C 3 30  TYR 30  33  33  TYR TYR C . n 
C 3 31  LYS 31  34  34  LYS LYS C . n 
C 3 32  TRP 32  35  35  TRP TRP C . n 
C 3 33  PRO 33  36  36  PRO PRO C . n 
C 3 34  GLU 34  37  37  GLU GLU C . n 
C 3 35  LEU 35  38  38  LEU LEU C . n 
C 3 36  GLN 36  39  39  GLN GLN C . n 
C 3 37  GLU 37  40  40  GLU GLU C . n 
C 3 38  GLY 38  41  41  GLY GLY C . n 
C 3 39  GLY 39  42  42  GLY GLY C . n 
C 3 40  ARG 40  43  43  ARG ARG C . n 
C 3 41  ALA 41  44  44  ALA ALA C . n 
C 3 42  PRO 42  45  45  PRO PRO C . n 
C 3 43  GLU 43  46  46  GLU GLU C . n 
C 3 44  GLN 44  47  47  GLN GLN C . n 
C 3 45  ASN 45  48  48  ASN ASN C . n 
C 3 46  ALA 46  49  49  ALA ALA C . n 
C 3 47  LEU 47  50  50  LEU LEU C . n 
C 3 48  GLY 48  51  51  GLY GLY C . n 
C 3 49  LEU 49  52  52  LEU LEU C . n 
C 3 50  ASP 50  53  53  ASP ASP C . n 
C 3 51  PHE 51  54  54  PHE PHE C . n 
C 3 52  ARG 52  55  55  ARG ARG C . n 
C 3 53  LYS 53  56  56  LYS LYS C . n 
C 3 54  GLN 54  57  57  GLN GLN C . n 
C 3 55  LEU 55  58  58  LEU LEU C . n 
C 3 56  PRO 56  59  59  PRO PRO C . n 
C 3 57  PRO 57  60  60  PRO PRO C . n 
C 3 58  LEU 58  61  61  LEU LEU C . n 
C 3 59  ALA 59  62  62  ALA ALA C . n 
C 3 60  VAL 60  63  63  VAL VAL C . n 
C 3 61  THR 61  64  64  THR THR C . n 
C 3 62  LEU 62  65  65  LEU LEU C . n 
C 3 63  THR 63  66  66  THR THR C . n 
C 3 64  PRO 64  67  67  PRO PRO C . n 
C 3 65  ALA 65  68  68  ALA ALA C . n 
C 3 66  MET 66  69  69  MET MET C . n 
C 3 67  THR 67  70  70  THR THR C . n 
C 3 68  ASN 68  71  71  ASN ASN C . n 
C 3 69  VAL 69  72  72  VAL VAL C . n 
C 3 70  VAL 70  73  73  VAL VAL C . n 
C 3 71  THR 71  74  74  THR THR C . n 
C 3 72  GLU 72  75  75  GLU GLU C . n 
C 3 73  HIS 73  76  76  HIS HIS C . n 
C 3 74  ASN 74  77  77  ASN ASN C . n 
C 3 75  GLY 75  78  78  GLY GLY C . n 
C 3 76  ARG 76  79  79  ARG ARG C . n 
C 3 77  ARG 77  80  80  ARG ARG C . n 
C 3 78  TYR 78  81  81  TYR TYR C . n 
C 3 79  ASN 79  82  82  ASN ASN C . n 
C 3 80  ILE 80  83  83  ILE ILE C . n 
C 3 81  MET 81  84  84  MET MET C . n 
C 3 82  VAL 82  85  85  VAL VAL C . n 
C 3 83  VAL 83  86  86  VAL VAL C . n 
C 3 84  PRO 84  87  87  PRO PRO C . n 
C 3 85  ASP 85  88  88  ASP ASP C . n 
C 3 86  LYS 86  89  89  LYS LYS C . n 
C 3 87  ALA 87  90  90  ALA ALA C . n 
C 3 88  CYS 88  91  91  CYS CYS C . n 
C 3 89  VAL 89  92  92  VAL VAL C . n 
C 3 90  VAL 90  93  93  VAL VAL C . n 
C 3 91  ASN 91  94  94  ASN ASN C . n 
C 3 92  SER 92  95  95  SER SER C . n 
C 3 93  GLY 93  96  96  GLY GLY C . n 
C 3 94  LEU 94  97  97  LEU LEU C . n 
C 3 95  SER 95  98  98  SER SER C . n 
C 3 96  SER 96  99  99  SER SER C . n 
C 3 97  THR 97  100 100 THR THR C . n 
C 3 98  ARG 98  101 101 ARG ARG C . n 
C 3 99  GLY 99  102 102 GLY GLY C . n 
C 3 100 GLY 100 103 103 GLY GLY C . n 
C 3 101 LYS 101 104 104 LYS LYS C . n 
C 3 102 MET 102 105 105 MET MET C . n 
C 3 103 ALA 103 106 106 ALA ALA C . n 
C 3 104 SER 104 107 107 SER SER C . n 
C 3 105 TYR 105 108 108 TYR TYR C . n 
C 3 106 MET 106 109 109 MET MET C . n 
C 3 107 TYR 107 110 110 TYR TYR C . n 
C 3 108 THR 108 111 111 THR THR C . n 
C 3 109 PRO 109 112 112 PRO PRO C . n 
C 3 110 THR 110 113 113 THR THR C . n 
C 3 111 GLY 111 114 114 GLY GLY C . n 
C 3 112 ASP 112 115 115 ASP ASP C . n 
C 3 113 GLY 113 116 116 GLY GLY C . n 
C 3 114 LYS 114 117 117 LYS LYS C . n 
C 3 115 GLN 115 118 118 GLN GLN C . n 
C 3 116 ARG 116 119 119 ARG ARG C . n 
C 3 117 LEU 117 120 120 LEU LEU C . n 
C 3 118 LYS 118 121 121 LYS LYS C . n 
C 3 119 ALA 119 122 122 ALA ALA C . n 
C 3 120 PRO 120 123 123 PRO PRO C . n 
C 3 121 ARG 121 124 124 ARG ARG C . n 
C 3 122 LEU 122 125 125 LEU LEU C . n 
C 3 123 TYR 123 126 126 TYR TYR C . n 
C 3 124 ALA 124 127 127 ALA ALA C . n 
C 3 125 ALA 125 128 128 ALA ALA C . n 
C 3 126 ASP 126 129 129 ASP ASP C . n 
C 3 127 GLN 127 130 130 GLN GLN C . n 
C 3 128 TRP 128 131 131 TRP TRP C . n 
C 3 129 VAL 129 132 132 VAL VAL C . n 
C 3 130 ASP 130 133 133 ASP ASP C . n 
C 3 131 THR 131 134 134 THR THR C . n 
C 3 132 THR 132 135 135 THR THR C . n 
C 3 133 TRP 133 136 136 TRP TRP C . n 
C 3 134 ASP 134 137 137 ASP ASP C . n 
C 3 135 HIS 135 138 138 HIS HIS C . n 
C 3 136 ALA 136 139 139 ALA ALA C . n 
C 3 137 MET 137 140 140 MET MET C . n 
C 3 138 ALA 138 141 141 ALA ALA C . n 
C 3 139 LEU 139 142 142 LEU LEU C . n 
C 3 140 TYR 140 143 143 TYR TYR C . n 
C 3 141 ALA 141 144 144 ALA ALA C . n 
C 3 142 GLY 142 145 145 GLY GLY C . n 
C 3 143 LEU 143 146 146 LEU LEU C . n 
C 3 144 ILE 144 147 147 ILE ILE C . n 
C 3 145 LYS 145 148 148 LYS LYS C . n 
C 3 146 LYS 146 149 149 LYS LYS C . n 
C 3 147 THR 147 150 150 THR THR C . n 
C 3 148 LEU 148 151 151 LEU LEU C . n 
C 3 149 ASP 149 152 152 ASP ASP C . n 
C 3 150 LYS 150 153 153 LYS LYS C . n 
C 3 151 ASP 151 154 154 ASP ASP C . n 
C 3 152 GLY 152 155 155 GLY GLY C . n 
C 3 153 PRO 153 156 156 PRO PRO C . n 
C 3 154 GLN 154 157 157 GLN GLN C . n 
C 3 155 GLY 155 158 158 GLY GLY C . n 
C 3 156 VAL 156 159 159 VAL VAL C . n 
C 3 157 PHE 157 160 160 PHE PHE C . n 
C 3 158 PHE 158 161 161 PHE PHE C . n 
C 3 159 SER 159 162 162 SER SER C . n 
C 3 160 CYS 160 163 163 CYS CYS C . n 
C 3 161 PHE 161 164 164 PHE PHE C . n 
C 3 162 ASP 162 165 165 ASP ASP C . n 
C 3 163 HIS 163 166 166 HIS HIS C . n 
C 3 164 GLY 164 167 167 GLY GLY C . n 
C 3 165 GLY 165 168 168 GLY GLY C . n 
C 3 166 ALA 166 169 169 ALA ALA C . n 
C 3 167 GLY 167 170 170 GLY GLY C . n 
C 3 168 GLY 168 171 171 GLY GLY C . n 
C 3 169 GLY 169 172 172 GLY GLY C . n 
C 3 170 PHE 170 173 173 PHE PHE C . n 
C 3 171 GLU 171 174 174 GLU GLU C . n 
C 3 172 ASN 172 175 175 ASN ASN C . n 
C 3 173 THR 173 176 176 THR THR C . n 
C 3 174 TRP 174 177 177 TRP TRP C . n 
C 3 175 GLY 175 178 178 GLY GLY C . n 
C 3 176 THR 176 179 179 THR THR C . n 
C 3 177 GLY 177 180 180 GLY GLY C . n 
C 3 178 LYS 178 181 181 LYS LYS C . n 
C 3 179 LEU 179 182 182 LEU LEU C . n 
C 3 180 MET 180 183 183 MET MET C . n 
C 3 181 PHE 181 184 184 PHE PHE C . n 
C 3 182 SER 182 185 185 SER SER C . n 
C 3 183 ALA 183 186 186 ALA ALA C . n 
C 3 184 ILE 184 187 187 ILE ILE C . n 
C 3 185 GLN 185 188 188 GLN GLN C . n 
C 3 186 THR 186 189 189 THR THR C . n 
C 3 187 PRO 187 190 190 PRO PRO C . n 
C 3 188 MET 188 191 191 MET MET C . n 
C 3 189 VAL 189 192 192 VAL VAL C . n 
C 3 190 ARG 190 193 193 ARG ARG C . n 
C 3 191 ILE 191 194 194 ILE ILE C . n 
C 3 192 HIS 192 195 195 HIS HIS C . n 
C 3 193 ASN 193 196 196 ASN ASN C . n 
C 3 194 ARG 194 197 197 ARG ARG C . n 
C 3 195 PRO 195 198 198 PRO PRO C . n 
C 3 196 ALA 196 199 199 ALA ALA C . n 
C 3 197 TYR 197 200 200 TYR TYR C . n 
C 3 198 ASN 198 201 201 ASN ASN C . n 
C 3 199 SER 199 202 202 SER SER C . n 
C 3 200 GLU 200 203 203 GLU GLU C . n 
C 3 201 CYS 201 204 204 CYS CYS C . n 
C 3 202 HIS 202 205 205 HIS HIS C . n 
C 3 203 ALA 203 206 206 ALA ALA C . n 
C 3 204 THR 204 207 207 THR THR C . n 
C 3 205 ARG 205 208 208 ARG ARG C . n 
C 3 206 GLU 206 209 209 GLU GLU C . n 
C 3 207 MET 207 210 210 MET MET C . n 
C 3 208 GLY 208 211 211 GLY GLY C . n 
C 3 209 ILE 209 212 212 ILE ILE C . n 
C 3 210 GLY 210 213 213 GLY GLY C . n 
C 3 211 GLU 211 214 214 GLU GLU C . n 
C 3 212 LEU 212 215 215 LEU LEU C . n 
C 3 213 ASN 213 216 216 ASN ASN C . n 
C 3 214 ASN 214 217 217 ASN ASN C . n 
C 3 215 ALA 215 218 218 ALA ALA C . n 
C 3 216 TYR 216 219 219 TYR TYR C . n 
C 3 217 GLU 217 220 220 GLU GLU C . n 
C 3 218 ASP 218 221 221 ASP ASP C . n 
C 3 219 ALA 219 222 222 ALA ALA C . n 
C 3 220 GLN 220 223 223 GLN GLN C . n 
C 3 221 LEU 221 224 224 LEU LEU C . n 
C 3 222 ALA 222 225 225 ALA ALA C . n 
C 3 223 ASP 223 226 226 ASP ASP C . n 
C 3 224 VAL 224 227 227 VAL VAL C . n 
C 3 225 ILE 225 228 228 ILE ILE C . n 
C 3 226 TRP 226 229 229 TRP TRP C . n 
C 3 227 SER 227 230 230 SER SER C . n 
C 3 228 ILE 228 231 231 ILE ILE C . n 
C 3 229 GLY 229 232 232 GLY GLY C . n 
C 3 230 ASN 230 233 233 ASN ASN C . n 
C 3 231 ASN 231 234 234 ASN ASN C . n 
C 3 232 PRO 232 235 235 PRO PRO C . n 
C 3 233 TYR 233 236 236 TYR TYR C . n 
C 3 234 GLU 234 237 237 GLU GLU C . n 
C 3 235 SER 235 238 238 SER SER C . n 
C 3 236 GLN 236 239 239 GLN GLN C . n 
C 3 237 THR 237 240 240 THR THR C . n 
C 3 238 ASN 238 241 241 ASN ASN C . n 
C 3 239 TYR 239 242 242 TYR TYR C . n 
C 3 240 PHE 240 243 243 PHE PHE C . n 
C 3 241 LEU 241 244 244 LEU LEU C . n 
C 3 242 ASN 242 245 245 ASN ASN C . n 
C 3 243 HIS 243 246 246 HIS HIS C . n 
C 3 244 TRP 244 247 247 TRP TRP C . n 
C 3 245 LEU 245 248 248 LEU LEU C . n 
C 3 246 PRO 246 249 249 PRO PRO C . n 
C 3 247 ASN 247 250 250 ASN ASN C . n 
C 3 248 LEU 248 251 251 LEU LEU C . n 
C 3 249 GLN 249 252 252 GLN GLN C . n 
C 3 250 GLY 250 253 253 GLY GLY C . n 
C 3 251 ALA 251 254 254 ALA ALA C . n 
C 3 252 THR 252 255 255 THR THR C . n 
C 3 253 THR 253 256 256 THR THR C . n 
C 3 254 SER 254 257 257 SER SER C . n 
C 3 255 LYS 255 258 258 LYS LYS C . n 
C 3 256 LYS 256 259 259 LYS LYS C . n 
C 3 257 LYS 257 260 260 LYS LYS C . n 
C 3 258 GLU 258 261 261 GLU GLU C . n 
C 3 259 ARG 259 262 262 ARG ARG C . n 
C 3 260 PHE 260 263 263 PHE PHE C . n 
C 3 261 PRO 261 264 264 PRO PRO C . n 
C 3 262 ASN 262 265 265 ASN ASN C . n 
C 3 263 GLU 263 266 266 GLU GLU C . n 
C 3 264 ASN 264 267 267 ASN ASN C . n 
C 3 265 PHE 265 268 268 PHE PHE C . n 
C 3 266 PRO 266 269 269 PRO PRO C . n 
C 3 267 GLN 267 270 270 GLN GLN C . n 
C 3 268 ALA 268 271 271 ALA ALA C . n 
C 3 269 ARG 269 272 272 ARG ARG C . n 
C 3 270 ILE 270 273 273 ILE ILE C . n 
C 3 271 ILE 271 274 274 ILE ILE C . n 
C 3 272 PHE 272 275 275 PHE PHE C . n 
C 3 273 VAL 273 276 276 VAL VAL C . n 
C 3 274 ASP 274 277 277 ASP ASP C . n 
C 3 275 PRO 275 278 278 PRO PRO C . n 
C 3 276 ARG 276 279 279 ARG ARG C . n 
C 3 277 GLU 277 280 280 GLU GLU C . n 
C 3 278 THR 278 281 281 THR THR C . n 
C 3 279 PRO 279 282 282 PRO PRO C . n 
C 3 280 SER 280 283 283 SER SER C . n 
C 3 281 VAL 281 284 284 VAL VAL C . n 
C 3 282 ALA 282 285 285 ALA ALA C . n 
C 3 283 ILE 283 286 286 ILE ILE C . n 
C 3 284 ALA 284 287 287 ALA ALA C . n 
C 3 285 ARG 285 288 288 ARG ARG C . n 
C 3 286 HIS 286 289 289 HIS HIS C . n 
C 3 287 VAL 287 290 290 VAL VAL C . n 
C 3 288 ALA 288 291 291 ALA ALA C . n 
C 3 289 GLY 289 292 292 GLY GLY C . n 
C 3 290 ASN 290 293 293 ASN ASN C . n 
C 3 291 ASP 291 294 294 ASP ASP C . n 
C 3 292 ARG 292 295 295 ARG ARG C . n 
C 3 293 VAL 293 296 296 VAL VAL C . n 
C 3 294 LEU 294 297 297 LEU LEU C . n 
C 3 295 HIS 295 298 298 HIS HIS C . n 
C 3 296 LEU 296 299 299 LEU LEU C . n 
C 3 297 ALA 297 300 300 ALA ALA C . n 
C 3 298 ILE 298 301 301 ILE ILE C . n 
C 3 299 GLU 299 302 302 GLU GLU C . n 
C 3 300 PRO 300 303 303 PRO PRO C . n 
C 3 301 GLY 301 304 304 GLY GLY C . n 
C 3 302 THR 302 305 305 THR THR C . n 
C 3 303 ASP 303 306 306 ASP ASP C . n 
C 3 304 THR 304 307 307 THR THR C . n 
C 3 305 ALA 305 308 308 ALA ALA C . n 
C 3 306 LEU 306 309 309 LEU LEU C . n 
C 3 307 PHE 307 310 310 PHE PHE C . n 
C 3 308 ASN 308 311 311 ASN ASN C . n 
C 3 309 GLY 309 312 312 GLY GLY C . n 
C 3 310 LEU 310 313 313 LEU LEU C . n 
C 3 311 PHE 311 314 314 PHE PHE C . n 
C 3 312 THR 312 315 315 THR THR C . n 
C 3 313 TYR 313 316 316 TYR TYR C . n 
C 3 314 VAL 314 317 317 VAL VAL C . n 
C 3 315 VAL 315 318 318 VAL VAL C . n 
C 3 316 GLU 316 319 319 GLU GLU C . n 
C 3 317 GLN 317 320 320 GLN GLN C . n 
C 3 318 GLY 318 321 321 GLY GLY C . n 
C 3 319 TRP 319 322 322 TRP TRP C . n 
C 3 320 ILE 320 323 323 ILE ILE C . n 
C 3 321 ASP 321 324 324 ASP ASP C . n 
C 3 322 LYS 322 325 325 LYS LYS C . n 
C 3 323 PRO 323 326 326 PRO PRO C . n 
C 3 324 PHE 324 327 327 PHE PHE C . n 
C 3 325 ILE 325 328 328 ILE ILE C . n 
C 3 326 GLU 326 329 329 GLU GLU C . n 
C 3 327 ALA 327 330 330 ALA ALA C . n 
C 3 328 HIS 328 331 331 HIS HIS C . n 
C 3 329 THR 329 332 332 THR THR C . n 
C 3 330 LYS 330 333 333 LYS LYS C . n 
C 3 331 GLY 331 334 334 GLY GLY C . n 
C 3 332 PHE 332 335 335 PHE PHE C . n 
C 3 333 ASP 333 336 336 ASP ASP C . n 
C 3 334 ASP 334 337 337 ASP ASP C . n 
C 3 335 ALA 335 338 338 ALA ALA C . n 
C 3 336 VAL 336 339 339 VAL VAL C . n 
C 3 337 LYS 337 340 340 LYS LYS C . n 
C 3 338 THR 338 341 341 THR THR C . n 
C 3 339 ASN 339 342 342 ASN ASN C . n 
C 3 340 ARG 340 343 343 ARG ARG C . n 
C 3 341 LEU 341 344 344 LEU LEU C . n 
C 3 342 SER 342 345 345 SER SER C . n 
C 3 343 LEU 343 346 346 LEU LEU C . n 
C 3 344 ASP 344 347 347 ASP ASP C . n 
C 3 345 GLU 345 348 348 GLU GLU C . n 
C 3 346 CYS 346 349 349 CYS CYS C . n 
C 3 347 SER 347 350 350 SER SER C . n 
C 3 348 ASN 348 351 351 ASN ASN C . n 
C 3 349 ILE 349 352 352 ILE ILE C . n 
C 3 350 THR 350 353 353 THR THR C . n 
C 3 351 GLY 351 354 354 GLY GLY C . n 
C 3 352 VAL 352 355 355 VAL VAL C . n 
C 3 353 PRO 353 356 356 PRO PRO C . n 
C 3 354 VAL 354 357 357 VAL VAL C . n 
C 3 355 ASP 355 358 358 ASP ASP C . n 
C 3 356 MET 356 359 359 MET MET C . n 
C 3 357 LEU 357 360 360 LEU LEU C . n 
C 3 358 LYS 358 361 361 LYS LYS C . n 
C 3 359 ARG 359 362 362 ARG ARG C . n 
C 3 360 ALA 360 363 363 ALA ALA C . n 
C 3 361 ALA 361 364 364 ALA ALA C . n 
C 3 362 GLU 362 365 365 GLU GLU C . n 
C 3 363 TRP 363 366 366 TRP TRP C . n 
C 3 364 SER 364 367 367 SER SER C . n 
C 3 365 TYR 365 368 368 TYR TYR C . n 
C 3 366 LYS 366 369 369 LYS LYS C . n 
C 3 367 PRO 367 370 370 PRO PRO C . n 
C 3 368 LYS 368 371 371 LYS LYS C . n 
C 3 369 ALA 369 372 372 ALA ALA C . n 
C 3 370 SER 370 373 373 SER SER C . n 
C 3 371 GLY 371 374 374 GLY GLY C . n 
C 3 372 GLN 372 375 375 GLN GLN C . n 
C 3 373 ALA 373 376 376 ALA ALA C . n 
C 3 374 PRO 374 377 377 PRO PRO C . n 
C 3 375 ARG 375 378 378 ARG ARG C . n 
C 3 376 THR 376 379 379 THR THR C . n 
C 3 377 MET 377 380 380 MET MET C . n 
C 3 378 HIS 378 381 381 HIS HIS C . n 
C 3 379 ALA 379 382 382 ALA ALA C . n 
C 3 380 TYR 380 383 383 TYR TYR C . n 
C 3 381 GLU 381 384 384 GLU GLU C . n 
C 3 382 LYS 382 385 385 LYS LYS C . n 
C 3 383 GLY 383 386 386 GLY GLY C . n 
C 3 384 ILE 384 387 387 ILE ILE C . n 
C 3 385 ILE 385 388 388 ILE ILE C . n 
C 3 386 TRP 386 389 389 TRP TRP C . n 
C 3 387 GLY 387 390 390 GLY GLY C . n 
C 3 388 ASN 388 391 391 ASN ASN C . n 
C 3 389 ASP 389 392 392 ASP ASP C . n 
C 3 390 ASN 390 393 393 ASN ASN C . n 
C 3 391 TYR 391 394 394 TYR TYR C . n 
C 3 392 VAL 392 395 395 VAL VAL C . n 
C 3 393 ILE 393 396 396 ILE ILE C . n 
C 3 394 GLN 394 397 397 GLN GLN C . n 
C 3 395 SER 395 398 398 SER SER C . n 
C 3 396 ALA 396 399 399 ALA ALA C . n 
C 3 397 LEU 397 400 400 LEU LEU C . n 
C 3 398 LEU 398 401 401 LEU LEU C . n 
C 3 399 ASP 399 402 402 ASP ASP C . n 
C 3 400 LEU 400 403 403 LEU LEU C . n 
C 3 401 VAL 401 404 404 VAL VAL C . n 
C 3 402 ILE 402 405 405 ILE ILE C . n 
C 3 403 ALA 403 406 406 ALA ALA C . n 
C 3 404 THR 404 407 407 THR THR C . n 
C 3 405 HIS 405 408 408 HIS HIS C . n 
C 3 406 ASN 406 409 409 ASN ASN C . n 
C 3 407 VAL 407 410 410 VAL VAL C . n 
C 3 408 GLY 408 411 411 GLY GLY C . n 
C 3 409 ARG 409 412 412 ARG ARG C . n 
C 3 410 ARG 410 413 413 ARG ARG C . n 
C 3 411 GLY 411 414 414 GLY GLY C . n 
C 3 412 THR 412 415 415 THR THR C . n 
C 3 413 GLY 413 416 416 GLY GLY C . n 
C 3 414 CYS 414 417 417 CYS CYS C . n 
C 3 415 VAL 415 418 418 VAL VAL C . n 
C 3 416 ARG 416 419 419 ARG ARG C . n 
C 3 417 MET 417 420 420 MET MET C . n 
C 3 418 GLY 418 421 421 GLY GLY C . n 
C 3 419 GLY 419 422 422 GLY GLY C . n 
C 3 420 HIS 420 423 423 HIS HIS C . n 
C 3 421 GLN 421 424 424 GLN GLN C . n 
C 3 422 GLU 422 425 425 GLU GLU C . n 
C 3 423 GLY 423 426 426 GLY GLY C . n 
C 3 424 TYR 424 427 427 TYR TYR C . n 
C 3 425 THR 425 428 428 THR THR C . n 
C 3 426 ARG 426 429 429 ARG ARG C . n 
C 3 427 PRO 427 430 430 PRO PRO C . n 
C 3 428 PRO 428 431 431 PRO PRO C . n 
C 3 429 TYR 429 432 432 TYR TYR C . n 
C 3 430 PRO 430 433 433 PRO PRO C . n 
C 3 431 GLY 431 434 434 GLY GLY C . n 
C 3 432 ASP 432 435 435 ASP ASP C . n 
C 3 433 LYS 433 436 436 LYS LYS C . n 
C 3 434 LYS 434 437 437 LYS LYS C . n 
C 3 435 ILE 435 438 438 ILE ILE C . n 
C 3 436 TYR 436 439 439 TYR TYR C . n 
C 3 437 ILE 437 440 440 ILE ILE C . n 
C 3 438 ASP 438 441 441 ASP ASP C . n 
C 3 439 GLN 439 442 442 GLN GLN C . n 
C 3 440 GLU 440 443 443 GLU GLU C . n 
C 3 441 LEU 441 444 444 LEU LEU C . n 
C 3 442 ILE 442 445 445 ILE ILE C . n 
C 3 443 LYS 443 446 446 LYS LYS C . n 
C 3 444 GLY 444 447 447 GLY GLY C . n 
C 3 445 LYS 445 448 448 LYS LYS C . n 
C 3 446 GLY 446 449 449 GLY GLY C . n 
C 3 447 ARG 447 450 450 ARG ARG C . n 
C 3 448 ILE 448 451 451 ILE ILE C . n 
C 3 449 MET 449 452 452 MET MET C . n 
C 3 450 THR 450 453 453 THR THR C . n 
C 3 451 TRP 451 454 454 TRP TRP C . n 
C 3 452 TRP 452 455 455 TRP TRP C . n 
C 3 453 GLY 453 456 456 GLY GLY C . n 
C 3 454 CYS 454 457 457 CYS CYS C . n 
C 3 455 ASN 455 458 458 ASN ASN C . n 
C 3 456 ASN 456 459 459 ASN ASN C . n 
C 3 457 PHE 457 460 460 PHE PHE C . n 
C 3 458 GLN 458 461 461 GLN GLN C . n 
C 3 459 THR 459 462 462 THR THR C . n 
C 3 460 SER 460 463 463 SER SER C . n 
C 3 461 ASN 461 464 464 ASN ASN C . n 
C 3 462 ASN 462 465 465 ASN ASN C . n 
C 3 463 ALA 463 466 466 ALA ALA C . n 
C 3 464 GLN 464 467 467 GLN GLN C . n 
C 3 465 ALA 465 468 468 ALA ALA C . n 
C 3 466 LEU 466 469 469 LEU LEU C . n 
C 3 467 ARG 467 470 470 ARG ARG C . n 
C 3 468 GLU 468 471 471 GLU GLU C . n 
C 3 469 ALA 469 472 472 ALA ALA C . n 
C 3 470 ILE 470 473 473 ILE ILE C . n 
C 3 471 LEU 471 474 474 LEU LEU C . n 
C 3 472 GLN 472 475 475 GLN GLN C . n 
C 3 473 ARG 473 476 476 ARG ARG C . n 
C 3 474 SER 474 477 477 SER SER C . n 
C 3 475 ALA 475 478 478 ALA ALA C . n 
C 3 476 ILE 476 479 479 ILE ILE C . n 
C 3 477 VAL 477 480 480 VAL VAL C . n 
C 3 478 LYS 478 481 481 LYS LYS C . n 
C 3 479 GLN 479 482 482 GLN GLN C . n 
C 3 480 ALA 480 483 483 ALA ALA C . n 
C 3 481 MET 481 484 484 MET MET C . n 
C 3 482 GLN 482 485 485 GLN GLN C . n 
C 3 483 LYS 483 486 486 LYS LYS C . n 
C 3 484 ALA 484 487 487 ALA ALA C . n 
C 3 485 ARG 485 488 488 ARG ARG C . n 
C 3 486 GLY 486 489 489 GLY GLY C . n 
C 3 487 ALA 487 490 490 ALA ALA C . n 
C 3 488 THR 488 491 491 THR THR C . n 
C 3 489 THR 489 492 492 THR THR C . n 
C 3 490 GLU 490 493 493 GLU GLU C . n 
C 3 491 GLU 491 494 494 GLU GLU C . n 
C 3 492 MET 492 495 495 MET MET C . n 
C 3 493 VAL 493 496 496 VAL VAL C . n 
C 3 494 ASP 494 497 497 ASP ASP C . n 
C 3 495 VAL 495 498 498 VAL VAL C . n 
C 3 496 ILE 496 499 499 ILE ILE C . n 
C 3 497 TYR 497 500 500 TYR TYR C . n 
C 3 498 GLU 498 501 501 GLU GLU C . n 
C 3 499 ALA 499 502 502 ALA ALA C . n 
C 3 500 THR 500 503 503 THR THR C . n 
C 3 501 GLN 501 504 504 GLN GLN C . n 
C 3 502 ASN 502 505 505 ASN ASN C . n 
C 3 503 GLY 503 506 506 GLY GLY C . n 
C 3 504 GLY 504 507 507 GLY GLY C . n 
C 3 505 LEU 505 508 508 LEU LEU C . n 
C 3 506 PHE 506 509 509 PHE PHE C . n 
C 3 507 VAL 507 510 510 VAL VAL C . n 
C 3 508 THR 508 511 511 THR THR C . n 
C 3 509 SER 509 512 512 SER SER C . n 
C 3 510 ILE 510 513 513 ILE ILE C . n 
C 3 511 ASN 511 514 514 ASN ASN C . n 
C 3 512 LEU 512 515 515 LEU LEU C . n 
C 3 513 TYR 513 516 516 TYR TYR C . n 
C 3 514 PRO 514 517 517 PRO PRO C . n 
C 3 515 THR 515 518 518 THR THR C . n 
C 3 516 LYS 516 519 519 LYS LYS C . n 
C 3 517 LEU 517 520 520 LEU LEU C . n 
C 3 518 ALA 518 521 521 ALA ALA C . n 
C 3 519 GLU 519 522 522 GLU GLU C . n 
C 3 520 ALA 520 523 523 ALA ALA C . n 
C 3 521 ALA 521 524 524 ALA ALA C . n 
C 3 522 HIS 522 525 525 HIS HIS C . n 
C 3 523 LEU 523 526 526 LEU LEU C . n 
C 3 524 MET 524 527 527 MET MET C . n 
C 3 525 LEU 525 528 528 LEU LEU C . n 
C 3 526 PRO 526 529 529 PRO PRO C . n 
C 3 527 ALA 527 530 530 ALA ALA C . n 
C 3 528 ALA 528 531 531 ALA ALA C . n 
C 3 529 HIS 529 532 532 HIS HIS C . n 
C 3 530 PRO 530 533 533 PRO PRO C . n 
C 3 531 GLY 531 534 534 GLY GLY C . n 
C 3 532 GLU 532 535 535 GLU GLU C . n 
C 3 533 MET 533 536 536 MET MET C . n 
C 3 534 ASN 534 537 537 ASN ASN C . n 
C 3 535 LEU 535 538 538 LEU LEU C . n 
C 3 536 THR 536 539 539 THR THR C . n 
C 3 537 SER 537 540 540 SER SER C . n 
C 3 538 MET 538 541 541 MET MET C . n 
C 3 539 ASN 539 542 542 ASN ASN C . n 
C 3 540 GLY 540 543 543 GLY GLY C . n 
C 3 541 GLU 541 544 544 GLU GLU C . n 
C 3 542 ARG 542 545 545 ARG ARG C . n 
C 3 543 ARG 543 546 546 ARG ARG C . n 
C 3 544 ILE 544 547 547 ILE ILE C . n 
C 3 545 ARG 545 548 548 ARG ARG C . n 
C 3 546 LEU 546 549 549 LEU LEU C . n 
C 3 547 SER 547 550 550 SER SER C . n 
C 3 548 GLU 548 551 551 GLU GLU C . n 
C 3 549 LYS 549 552 552 LYS LYS C . n 
C 3 550 PHE 550 553 553 PHE PHE C . n 
C 3 551 MET 551 554 554 MET MET C . n 
C 3 552 ASP 552 555 555 ASP ASP C . n 
C 3 553 PRO 553 556 556 PRO PRO C . n 
C 3 554 PRO 554 557 557 PRO PRO C . n 
C 3 555 GLY 555 558 558 GLY GLY C . n 
C 3 556 THR 556 559 559 THR THR C . n 
C 3 557 ALA 557 560 560 ALA ALA C . n 
C 3 558 MET 558 561 561 MET MET C . n 
C 3 559 ALA 559 562 562 ALA ALA C . n 
C 3 560 ASP 560 563 563 ASP ASP C . n 
C 3 561 CYS 561 564 564 CYS CYS C . n 
C 3 562 LEU 562 565 565 LEU LEU C . n 
C 3 563 ILE 563 566 566 ILE ILE C . n 
C 3 564 ALA 564 567 567 ALA ALA C . n 
C 3 565 ALA 565 568 568 ALA ALA C . n 
C 3 566 ARG 566 569 569 ARG ARG C . n 
C 3 567 ILE 567 570 570 ILE ILE C . n 
C 3 568 ALA 568 571 571 ALA ALA C . n 
C 3 569 ASN 569 572 572 ASN ASN C . n 
C 3 570 ALA 570 573 573 ALA ALA C . n 
C 3 571 LEU 571 574 574 LEU LEU C . n 
C 3 572 ARG 572 575 575 ARG ARG C . n 
C 3 573 ASP 573 576 576 ASP ASP C . n 
C 3 574 MET 574 577 577 MET MET C . n 
C 3 575 TYR 575 578 578 TYR TYR C . n 
C 3 576 GLN 576 579 579 GLN GLN C . n 
C 3 577 LYS 577 580 580 LYS LYS C . n 
C 3 578 ASP 578 581 581 ASP ASP C . n 
C 3 579 GLY 579 582 582 GLY GLY C . n 
C 3 580 LYS 580 583 583 LYS LYS C . n 
C 3 581 ALA 581 584 584 ALA ALA C . n 
C 3 582 GLU 582 585 585 GLU GLU C . n 
C 3 583 MET 583 586 586 MET MET C . n 
C 3 584 ALA 584 587 587 ALA ALA C . n 
C 3 585 ALA 585 588 588 ALA ALA C . n 
C 3 586 GLN 586 589 589 GLN GLN C . n 
C 3 587 PHE 587 590 590 PHE PHE C . n 
C 3 588 GLU 588 591 591 GLU GLU C . n 
C 3 589 GLY 589 592 592 GLY GLY C . n 
C 3 590 PHE 590 593 593 PHE PHE C . n 
C 3 591 ASP 591 594 594 ASP ASP C . n 
C 3 592 TRP 592 595 595 TRP TRP C . n 
C 3 593 LYS 593 596 596 LYS LYS C . n 
C 3 594 THR 594 597 597 THR THR C . n 
C 3 595 GLU 595 598 598 GLU GLU C . n 
C 3 596 GLU 596 599 599 GLU GLU C . n 
C 3 597 ASP 597 600 600 ASP ASP C . n 
C 3 598 ALA 598 601 601 ALA ALA C . n 
C 3 599 PHE 599 602 602 PHE PHE C . n 
C 3 600 ASN 600 603 603 ASN ASN C . n 
C 3 601 ASP 601 604 604 ASP ASP C . n 
C 3 602 GLY 602 605 605 GLY GLY C . n 
C 3 603 PHE 603 606 606 PHE PHE C . n 
C 3 604 ARG 604 607 607 ARG ARG C . n 
C 3 605 ARG 605 608 608 ARG ARG C . n 
C 3 606 ALA 606 609 609 ALA ALA C . n 
C 3 607 GLY 607 610 610 GLY GLY C . n 
C 3 608 GLN 608 611 611 GLN GLN C . n 
C 3 609 PRO 609 612 612 PRO PRO C . n 
C 3 610 GLY 610 613 613 GLY GLY C . n 
C 3 611 ALA 611 614 614 ALA ALA C . n 
C 3 612 PRO 612 615 615 PRO PRO C . n 
C 3 613 ALA 613 616 616 ALA ALA C . n 
C 3 614 ILE 614 617 617 ILE ILE C . n 
C 3 615 ASP 615 618 618 ASP ASP C . n 
C 3 616 SER 616 619 619 SER SER C . n 
C 3 617 GLN 617 620 620 GLN GLN C . n 
C 3 618 GLY 618 621 621 GLY GLY C . n 
C 3 619 GLY 619 622 622 GLY GLY C . n 
C 3 620 SER 620 623 623 SER SER C . n 
C 3 621 THR 621 624 624 THR THR C . n 
C 3 622 GLY 622 625 625 GLY GLY C . n 
C 3 623 HIS 623 626 626 HIS HIS C . n 
C 3 624 LEU 624 627 627 LEU LEU C . n 
C 3 625 VAL 625 628 628 VAL VAL C . n 
C 3 626 THR 626 629 629 THR THR C . n 
C 3 627 TYR 627 630 630 TYR TYR C . n 
C 3 628 ASP 628 631 631 ASP ASP C . n 
C 3 629 ARG 629 632 632 ARG ARG C . n 
C 3 630 LEU 630 633 633 LEU LEU C . n 
C 3 631 ARG 631 634 634 ARG ARG C . n 
C 3 632 LYS 632 635 635 LYS LYS C . n 
C 3 633 SER 633 636 636 SER SER C . n 
C 3 634 GLY 634 637 637 GLY GLY C . n 
C 3 635 ASN 635 638 638 ASN ASN C . n 
C 3 636 ASN 636 639 639 ASN ASN C . n 
C 3 637 GLY 637 640 640 GLY GLY C . n 
C 3 638 VAL 638 641 641 VAL VAL C . n 
C 3 639 GLN 639 642 642 GLN GLN C . n 
C 3 640 LEU 640 643 643 LEU LEU C . n 
C 3 641 PRO 641 644 644 PRO PRO C . n 
C 3 642 VAL 642 645 645 VAL VAL C . n 
C 3 643 VAL 643 646 646 VAL VAL C . n 
C 3 644 SER 644 647 647 SER SER C . n 
C 3 645 TRP 645 648 648 TRP TRP C . n 
C 3 646 ASP 646 649 649 ASP ASP C . n 
C 3 647 GLU 647 650 650 GLU GLU C . n 
C 3 648 SER 648 651 651 SER SER C . n 
C 3 649 LYS 649 652 652 LYS LYS C . n 
C 3 650 GLY 650 653 653 GLY GLY C . n 
C 3 651 LEU 651 654 654 LEU LEU C . n 
C 3 652 VAL 652 655 655 VAL VAL C . n 
C 3 653 GLY 653 656 656 GLY GLY C . n 
C 3 654 THR 654 657 657 THR THR C . n 
C 3 655 GLU 655 658 658 GLU GLU C . n 
C 3 656 MET 656 659 659 MET MET C . n 
C 3 657 LEU 657 660 660 LEU LEU C . n 
C 3 658 TYR 658 661 661 TYR TYR C . n 
C 3 659 THR 659 662 662 THR THR C . n 
C 3 660 GLU 660 663 663 GLU GLU C . n 
C 3 661 GLY 661 664 664 GLY GLY C . n 
C 3 662 LYS 662 665 665 LYS LYS C . n 
C 3 663 PHE 663 666 666 PHE PHE C . n 
C 3 664 ASP 664 667 667 ASP ASP C . n 
C 3 665 THR 665 668 668 THR THR C . n 
C 3 666 ASP 666 669 669 ASP ASP C . n 
C 3 667 ASP 667 670 670 ASP ASP C . n 
C 3 668 GLY 668 671 671 GLY GLY C . n 
C 3 669 LYS 669 672 672 LYS LYS C . n 
C 3 670 ALA 670 673 673 ALA ALA C . n 
C 3 671 HIS 671 674 674 HIS HIS C . n 
C 3 672 PHE 672 675 675 PHE PHE C . n 
C 3 673 LYS 673 676 676 LYS LYS C . n 
C 3 674 PRO 674 677 677 PRO PRO C . n 
C 3 675 ALA 675 678 678 ALA ALA C . n 
C 3 676 PRO 676 679 679 PRO PRO C . n 
C 3 677 TRP 677 680 680 TRP TRP C . n 
C 3 678 ASN 678 681 681 ASN ASN C . n 
C 3 679 GLY 679 682 682 GLY GLY C . n 
C 3 680 LEU 680 683 683 LEU LEU C . n 
C 3 681 PRO 681 684 684 PRO PRO C . n 
C 3 682 ALA 682 685 685 ALA ALA C . n 
C 3 683 THR 683 686 686 THR THR C . n 
C 3 684 VAL 684 687 687 VAL VAL C . n 
C 3 685 GLN 685 688 688 GLN GLN C . n 
C 3 686 GLN 686 689 689 GLN GLN C . n 
C 3 687 GLN 687 690 690 GLN GLN C . n 
C 3 688 LYS 688 691 691 LYS LYS C . n 
C 3 689 ASP 689 692 692 ASP ASP C . n 
C 3 690 LYS 690 693 693 LYS LYS C . n 
C 3 691 TYR 691 694 694 TYR TYR C . n 
C 3 692 ARG 692 695 695 ARG ARG C . n 
C 3 693 PHE 693 696 696 PHE PHE C . n 
C 3 694 TRP 694 697 697 TRP TRP C . n 
C 3 695 LEU 695 698 698 LEU LEU C . n 
C 3 696 ASN 696 699 699 ASN ASN C . n 
C 3 697 ASN 697 700 700 ASN ASN C . n 
C 3 698 GLY 698 701 701 GLY GLY C . n 
C 3 699 ARG 699 702 702 ARG ARG C . n 
C 3 700 ASN 700 703 703 ASN ASN C . n 
C 3 701 ASN 701 704 704 ASN ASN C . n 
C 3 702 GLU 702 705 705 GLU GLU C . n 
C 3 703 VAL 703 706 706 VAL VAL C . n 
C 3 704 TRP 704 707 707 TRP TRP C . n 
C 3 705 GLN 705 708 708 GLN GLN C . n 
C 3 706 THR 706 709 709 THR THR C . n 
C 3 707 ALA 707 710 710 ALA ALA C . n 
C 3 708 TYR 708 711 711 TYR TYR C . n 
C 3 709 HIS 709 712 712 HIS HIS C . n 
C 3 710 ASP 710 713 713 ASP ASP C . n 
C 3 711 GLN 711 714 714 GLN GLN C . n 
C 3 712 TYR 712 715 715 TYR TYR C . n 
C 3 713 ASN 713 716 716 ASN ASN C . n 
C 3 714 SER 714 717 717 SER SER C . n 
C 3 715 LEU 715 718 718 LEU LEU C . n 
C 3 716 MET 716 719 719 MET MET C . n 
C 3 717 GLN 717 720 720 GLN GLN C . n 
C 3 718 GLU 718 721 721 GLU GLU C . n 
C 3 719 ARG 719 722 722 ARG ARG C . n 
C 3 720 TYR 720 723 723 TYR TYR C . n 
C 3 721 PRO 721 724 724 PRO PRO C . n 
C 3 722 MET 722 725 725 MET MET C . n 
C 3 723 ALA 723 726 726 ALA ALA C . n 
C 3 724 TYR 724 727 727 TYR TYR C . n 
C 3 725 ILE 725 728 728 ILE ILE C . n 
C 3 726 GLU 726 729 729 GLU GLU C . n 
C 3 727 MET 727 730 730 MET MET C . n 
C 3 728 ASN 728 731 731 ASN ASN C . n 
C 3 729 PRO 729 732 732 PRO PRO C . n 
C 3 730 ASP 730 733 733 ASP ASP C . n 
C 3 731 ASP 731 734 734 ASP ASP C . n 
C 3 732 CYS 732 735 735 CYS CYS C . n 
C 3 733 LYS 733 736 736 LYS LYS C . n 
C 3 734 GLN 734 737 737 GLN GLN C . n 
C 3 735 LEU 735 738 738 LEU LEU C . n 
C 3 736 ASP 736 739 739 ASP ASP C . n 
C 3 737 VAL 737 740 740 VAL VAL C . n 
C 3 738 THR 738 741 741 THR THR C . n 
C 3 739 GLY 739 742 742 GLY GLY C . n 
C 3 740 GLY 740 743 743 GLY GLY C . n 
C 3 741 ASP 741 744 744 ASP ASP C . n 
C 3 742 ILE 742 745 745 ILE ILE C . n 
C 3 743 VAL 743 746 746 VAL VAL C . n 
C 3 744 GLU 744 747 747 GLU GLU C . n 
C 3 745 VAL 745 748 748 VAL VAL C . n 
C 3 746 TYR 746 749 749 TYR TYR C . n 
C 3 747 ASN 747 750 750 ASN ASN C . n 
C 3 748 ASP 748 751 751 ASP ASP C . n 
C 3 749 PHE 749 752 752 PHE PHE C . n 
C 3 750 GLY 750 753 753 GLY GLY C . n 
C 3 751 SER 751 754 754 SER SER C . n 
C 3 752 THR 752 755 755 THR THR C . n 
C 3 753 PHE 753 756 756 PHE PHE C . n 
C 3 754 ALA 754 757 757 ALA ALA C . n 
C 3 755 MET 755 758 758 MET MET C . n 
C 3 756 VAL 756 759 759 VAL VAL C . n 
C 3 757 TYR 757 760 760 TYR TYR C . n 
C 3 758 PRO 758 761 761 PRO PRO C . n 
C 3 759 VAL 759 762 762 VAL VAL C . n 
C 3 760 ALA 760 763 763 ALA ALA C . n 
C 3 761 GLU 761 764 764 GLU GLU C . n 
C 3 762 ILE 762 765 765 ILE ILE C . n 
C 3 763 LYS 763 766 766 LYS LYS C . n 
C 3 764 ARG 764 767 767 ARG ARG C . n 
C 3 765 GLY 765 768 768 GLY GLY C . n 
C 3 766 GLN 766 769 769 GLN GLN C . n 
C 3 767 THR 767 770 770 THR THR C . n 
C 3 768 PHE 768 771 771 PHE PHE C . n 
C 3 769 MET 769 772 772 MET MET C . n 
C 3 770 LEU 770 773 773 LEU LEU C . n 
C 3 771 PHE 771 774 774 PHE PHE C . n 
C 3 772 GLY 772 775 775 GLY GLY C . n 
C 3 773 TYR 773 776 776 TYR TYR C . n 
C 3 774 VAL 774 777 777 VAL VAL C . n 
C 3 775 ASN 775 778 778 ASN ASN C . n 
C 3 776 GLY 776 779 779 GLY GLY C . n 
C 3 777 ILE 777 780 780 ILE ILE C . n 
C 3 778 GLN 778 781 781 GLN GLN C . n 
C 3 779 GLY 779 782 782 GLY GLY C . n 
C 3 780 ASP 780 783 783 ASP ASP C . n 
C 3 781 VAL 781 784 784 VAL VAL C . n 
C 3 782 THR 782 785 785 THR THR C . n 
C 3 783 THR 783 786 786 THR THR C . n 
C 3 784 ASP 784 787 787 ASP ASP C . n 
C 3 785 TRP 785 788 788 TRP TRP C . n 
C 3 786 THR 786 789 789 THR THR C . n 
C 3 787 ASP 787 790 790 ASP ASP C . n 
C 3 788 ARG 788 791 791 ARG ARG C . n 
C 3 789 ASN 789 792 792 ASN ASN C . n 
C 3 790 ILE 790 793 793 ILE ILE C . n 
C 3 791 ILE 791 794 794 ILE ILE C . n 
C 3 792 PRO 792 795 795 PRO PRO C . n 
C 3 793 TYR 793 796 796 TYR TYR C . n 
C 3 794 TYR 794 797 797 TYR TYR C . n 
C 3 795 LYS 795 798 798 LYS LYS C . n 
C 3 796 GLY 796 799 799 GLY GLY C . n 
C 3 797 THR 797 800 800 THR THR C . n 
C 3 798 TRP 798 801 801 TRP TRP C . n 
C 3 799 GLY 799 802 802 GLY GLY C . n 
C 3 800 ASP 800 803 803 ASP ASP C . n 
C 3 801 ILE 801 804 804 ILE ILE C . n 
C 3 802 ARG 802 805 805 ARG ARG C . n 
C 3 803 LYS 803 806 806 LYS LYS C . n 
C 3 804 VAL 804 807 807 VAL VAL C . n 
C 3 805 GLY 805 808 808 GLY GLY C . n 
C 3 806 SER 806 809 809 SER SER C . n 
C 3 807 MET 807 810 810 MET MET C . n 
C 3 808 GLU 808 811 811 GLU GLU C . n 
C 3 809 GLU 809 812 812 GLU GLU C . n 
C 3 810 PHE 810 813 813 PHE PHE C . n 
C 3 811 LYS 811 814 814 LYS LYS C . n 
C 3 812 ARG 812 815 815 ARG ARG C . n 
C 3 813 THR 813 816 816 THR THR C . n 
C 3 814 VAL 814 817 817 VAL VAL C . n 
C 3 815 SER 815 818 818 SER SER C . n 
C 3 816 PHE 816 819 819 PHE PHE C . n 
C 3 817 LYS 817 820 820 LYS LYS C . n 
C 3 818 SER 818 821 821 SER SER C . n 
C 3 819 ARG 819 822 822 ARG ARG C . n 
C 3 820 ARG 820 823 823 ARG ARG C . n 
C 3 821 PHE 821 824 824 PHE PHE C . n 
C 3 822 ALA 822 825 825 ALA ALA C . n 
D 2 1   LEU 1   0   0   LEU LEU D . n 
D 2 2   ARG 2   1   1   ARG ARG D . n 
D 2 3   THR 3   2   2   THR THR D . n 
D 2 4   THR 4   3   3   THR THR D . n 
D 2 5   LEU 5   4   4   LEU LEU D . n 
D 2 6   GLN 6   5   5   GLN GLN D . n 
D 2 7   TYR 7   6   6   TYR TYR D . n 
D 2 8   PRO 8   7   7   PRO PRO D . n 
D 2 9   ALA 9   8   8   ALA ALA D . n 
D 2 10  THR 10  9   9   THR THR D . n 
D 2 11  GLN 11  10  10  GLN GLN D . n 
D 2 12  VAL 12  11  11  VAL VAL D . n 
D 2 13  SER 13  12  12  SER SER D . n 
D 2 14  VAL 14  13  13  VAL VAL D . n 
D 2 15  ALA 15  14  14  ALA ALA D . n 
D 2 16  LYS 16  15  15  LYS LYS D . n 
D 2 17  ASN 17  16  16  ASN ASN D . n 
D 2 18  LEU 18  17  17  LEU LEU D . n 
D 2 19  LYS 19  18  18  LYS LYS D . n 
D 2 20  ALA 20  19  19  ALA ALA D . n 
D 2 21  ASN 21  20  20  ASN ASN D . n 
D 2 22  GLU 22  21  21  GLU GLU D . n 
D 2 23  PRO 23  22  22  PRO PRO D . n 
D 2 24  VAL 24  23  23  VAL VAL D . n 
D 2 25  SER 25  24  24  SER SER D . n 
D 2 26  PHE 26  25  25  PHE PHE D . n 
D 2 27  THR 27  26  26  THR THR D . n 
D 2 28  TYR 28  27  27  TYR TYR D . n 
D 2 29  PRO 29  28  28  PRO PRO D . n 
D 2 30  ASP 30  29  29  ASP ASP D . n 
D 2 31  THR 31  30  30  THR THR D . n 
D 2 32  SER 32  31  31  SER SER D . n 
D 2 33  SER 33  32  32  SER SER D . n 
D 2 34  PRO 34  33  33  PRO PRO D . n 
D 2 35  CYS 35  34  34  CYS CYS D . n 
D 2 36  VAL 36  35  35  VAL VAL D . n 
D 2 37  ALA 37  36  36  ALA ALA D . n 
D 2 38  VAL 38  37  37  VAL VAL D . n 
D 2 39  LYS 39  38  38  LYS LYS D . n 
D 2 40  LEU 40  39  39  LEU LEU D . n 
D 2 41  GLY 41  40  40  GLY GLY D . n 
D 2 42  SER 42  41  41  SER SER D . n 
D 2 43  PRO 43  42  42  PRO PRO D . n 
D 2 44  VAL 44  43  43  VAL VAL D . n 
D 2 45  PRO 45  44  44  PRO PRO D . n 
D 2 46  GLY 46  45  45  GLY GLY D . n 
D 2 47  GLY 47  46  46  GLY GLY D . n 
D 2 48  VAL 48  47  47  VAL VAL D . n 
D 2 49  GLY 49  48  48  GLY GLY D . n 
D 2 50  PRO 50  49  49  PRO PRO D . n 
D 2 51  ASN 51  50  50  ASN ASN D . n 
D 2 52  ASN 52  51  51  ASN ASN D . n 
D 2 53  ASP 53  52  52  ASP ASP D . n 
D 2 54  ILE 54  53  53  ILE ILE D . n 
D 2 55  VAL 55  54  54  VAL VAL D . n 
D 2 56  ALA 56  55  55  ALA ALA D . n 
D 2 57  TYR 57  56  56  TYR TYR D . n 
D 2 58  SER 58  57  57  SER SER D . n 
D 2 59  VAL 59  58  58  VAL VAL D . n 
D 2 60  LEU 60  59  59  LEU LEU D . n 
D 2 61  CYS 61  60  60  CYS CYS D . n 
D 2 62  THR 62  61  61  THR THR D . n 
D 2 63  HIS 63  62  62  HIS HIS D . n 
D 2 64  MET 64  63  63  MET MET D . n 
D 2 65  GLY 65  64  64  GLY GLY D . n 
D 2 66  CYS 66  65  65  CYS CYS D . n 
D 2 67  PRO 67  66  66  PRO PRO D . n 
D 2 68  THR 68  67  67  THR THR D . n 
D 2 69  SER 69  68  68  SER SER D . n 
D 2 70  TYR 70  69  69  TYR TYR D . n 
D 2 71  ASP 71  70  70  ASP ASP D . n 
D 2 72  LYS 72  71  71  LYS LYS D . n 
D 2 73  SER 73  72  72  SER SER D . n 
D 2 74  SER 74  73  73  SER SER D . n 
D 2 75  LYS 75  74  74  LYS LYS D . n 
D 2 76  THR 76  75  75  THR THR D . n 
D 2 77  PHE 77  76  76  PHE PHE D . n 
D 2 78  LYS 78  77  77  LYS LYS D . n 
D 2 79  CYS 79  78  78  CYS CYS D . n 
D 2 80  PRO 80  79  79  PRO PRO D . n 
D 2 81  CYS 81  80  80  CYS CYS D . n 
D 2 82  HIS 82  81  81  HIS HIS D . n 
D 2 83  PHE 83  82  82  PHE PHE D . n 
D 2 84  THR 84  83  83  THR THR D . n 
D 2 85  GLU 85  84  84  GLU GLU D . n 
D 2 86  PHE 86  85  85  PHE PHE D . n 
D 2 87  ASP 87  86  86  ASP ASP D . n 
D 2 88  ALA 88  87  87  ALA ALA D . n 
D 2 89  GLU 89  88  88  GLU GLU D . n 
D 2 90  LYS 90  89  89  LYS LYS D . n 
D 2 91  ALA 91  90  90  ALA ALA D . n 
D 2 92  GLY 92  91  91  GLY GLY D . n 
D 2 93  GLN 93  92  92  GLN GLN D . n 
D 2 94  MET 94  93  93  MET MET D . n 
D 2 95  ILE 95  94  94  ILE ILE D . n 
D 2 96  CYS 96  95  95  CYS CYS D . n 
D 2 97  GLY 97  96  96  GLY GLY D . n 
D 2 98  GLN 98  97  97  GLN GLN D . n 
D 2 99  ALA 99  98  98  ALA ALA D . n 
D 2 100 THR 100 99  99  THR THR D . n 
D 2 101 GLU 101 100 100 GLU GLU D . n 
D 2 102 ASN 102 101 101 ASN ASN D . n 
D 2 103 LEU 103 102 102 LEU LEU D . n 
D 2 104 PRO 104 103 103 PRO PRO D . n 
D 2 105 ARG 105 104 104 ARG ARG D . n 
D 2 106 VAL 106 105 105 VAL VAL D . n 
D 2 107 LEU 107 106 106 LEU LEU D . n 
D 2 108 LEU 108 107 107 LEU LEU D . n 
D 2 109 ARG 109 108 108 ARG ARG D . n 
D 2 110 TYR 110 109 109 TYR TYR D . n 
D 2 111 ASP 111 110 110 ASP ASP D . n 
D 2 112 GLU 112 111 111 GLU GLU D . n 
D 2 113 ALA 113 112 112 ALA ALA D . n 
D 2 114 SER 114 113 113 SER SER D . n 
D 2 115 ASP 115 114 114 ASP ASP D . n 
D 2 116 ALA 116 115 115 ALA ALA D . n 
D 2 117 LEU 117 116 116 LEU LEU D . n 
D 2 118 THR 118 117 117 THR THR D . n 
D 2 119 ALA 119 118 118 ALA ALA D . n 
D 2 120 VAL 120 119 119 VAL VAL D . n 
D 2 121 GLY 121 120 120 GLY GLY D . n 
D 2 122 VAL 122 121 121 VAL VAL D . n 
D 2 123 ASP 123 122 122 ASP ASP D . n 
D 2 124 GLY 124 123 123 GLY GLY D . n 
D 2 125 LEU 125 124 124 LEU LEU D . n 
D 2 126 ILE 126 125 125 ILE ILE D . n 
D 2 127 TYR 127 126 126 TYR TYR D . n 
D 2 128 GLY 128 127 127 GLY GLY D . n 
D 2 129 ARG 129 128 128 ARG ARG D . n 
D 2 130 GLN 130 129 129 GLN GLN D . n 
D 2 131 ALA 131 130 130 ALA ALA D . n 
D 2 132 ASN 132 131 131 ASN ASN D . n 
D 2 133 VAL 133 132 132 VAL VAL D . n 
D 2 134 ILE 134 133 133 ILE ILE D . n 
E 3 1   ASN 1   4   4   ASN ASN E . n 
E 3 2   ASP 2   5   5   ASP ASP E . n 
E 3 3   ARG 3   6   6   ARG ARG E . n 
E 3 4   ILE 4   7   7   ILE ILE E . n 
E 3 5   THR 5   8   8   THR THR E . n 
E 3 6   LEU 6   9   9   LEU LEU E . n 
E 3 7   PRO 7   10  10  PRO PRO E . n 
E 3 8   PRO 8   11  11  PRO PRO E . n 
E 3 9   ALA 9   12  12  ALA ALA E . n 
E 3 10  ASN 10  13  13  ASN ASN E . n 
E 3 11  ALA 11  14  14  ALA ALA E . n 
E 3 12  GLN 12  15  15  GLN GLN E . n 
E 3 13  ARG 13  16  16  ARG ARG E . n 
E 3 14  THR 14  17  17  THR THR E . n 
E 3 15  ASN 15  18  18  ASN ASN E . n 
E 3 16  MET 16  19  19  MET MET E . n 
E 3 17  THR 17  20  20  THR THR E . n 
E 3 18  CYS 18  21  21  CYS CYS E . n 
E 3 19  HIS 19  22  22  HIS HIS E . n 
E 3 20  PHE 20  23  23  PHE PHE E . n 
E 3 21  CYS 21  24  24  CYS CYS E . n 
E 3 22  ILE 22  25  25  ILE ILE E . n 
E 3 23  VAL 23  26  26  VAL VAL E . n 
E 3 24  GLY 24  27  27  GLY GLY E . n 
E 3 25  CYS 25  28  28  CYS CYS E . n 
E 3 26  GLY 26  29  29  GLY GLY E . n 
E 3 27  TYR 27  30  30  TYR TYR E . n 
E 3 28  HIS 28  31  31  HIS HIS E . n 
E 3 29  VAL 29  32  32  VAL VAL E . n 
E 3 30  TYR 30  33  33  TYR TYR E . n 
E 3 31  LYS 31  34  34  LYS LYS E . n 
E 3 32  TRP 32  35  35  TRP TRP E . n 
E 3 33  PRO 33  36  36  PRO PRO E . n 
E 3 34  GLU 34  37  37  GLU GLU E . n 
E 3 35  LEU 35  38  38  LEU LEU E . n 
E 3 36  GLN 36  39  39  GLN GLN E . n 
E 3 37  GLU 37  40  40  GLU GLU E . n 
E 3 38  GLY 38  41  41  GLY GLY E . n 
E 3 39  GLY 39  42  42  GLY GLY E . n 
E 3 40  ARG 40  43  43  ARG ARG E . n 
E 3 41  ALA 41  44  44  ALA ALA E . n 
E 3 42  PRO 42  45  45  PRO PRO E . n 
E 3 43  GLU 43  46  46  GLU GLU E . n 
E 3 44  GLN 44  47  47  GLN GLN E . n 
E 3 45  ASN 45  48  48  ASN ASN E . n 
E 3 46  ALA 46  49  49  ALA ALA E . n 
E 3 47  LEU 47  50  50  LEU LEU E . n 
E 3 48  GLY 48  51  51  GLY GLY E . n 
E 3 49  LEU 49  52  52  LEU LEU E . n 
E 3 50  ASP 50  53  53  ASP ASP E . n 
E 3 51  PHE 51  54  54  PHE PHE E . n 
E 3 52  ARG 52  55  55  ARG ARG E . n 
E 3 53  LYS 53  56  56  LYS LYS E . n 
E 3 54  GLN 54  57  57  GLN GLN E . n 
E 3 55  LEU 55  58  58  LEU LEU E . n 
E 3 56  PRO 56  59  59  PRO PRO E . n 
E 3 57  PRO 57  60  60  PRO PRO E . n 
E 3 58  LEU 58  61  61  LEU LEU E . n 
E 3 59  ALA 59  62  62  ALA ALA E . n 
E 3 60  VAL 60  63  63  VAL VAL E . n 
E 3 61  THR 61  64  64  THR THR E . n 
E 3 62  LEU 62  65  65  LEU LEU E . n 
E 3 63  THR 63  66  66  THR THR E . n 
E 3 64  PRO 64  67  67  PRO PRO E . n 
E 3 65  ALA 65  68  68  ALA ALA E . n 
E 3 66  MET 66  69  69  MET MET E . n 
E 3 67  THR 67  70  70  THR THR E . n 
E 3 68  ASN 68  71  71  ASN ASN E . n 
E 3 69  VAL 69  72  72  VAL VAL E . n 
E 3 70  VAL 70  73  73  VAL VAL E . n 
E 3 71  THR 71  74  74  THR THR E . n 
E 3 72  GLU 72  75  75  GLU GLU E . n 
E 3 73  HIS 73  76  76  HIS HIS E . n 
E 3 74  ASN 74  77  77  ASN ASN E . n 
E 3 75  GLY 75  78  78  GLY GLY E . n 
E 3 76  ARG 76  79  79  ARG ARG E . n 
E 3 77  ARG 77  80  80  ARG ARG E . n 
E 3 78  TYR 78  81  81  TYR TYR E . n 
E 3 79  ASN 79  82  82  ASN ASN E . n 
E 3 80  ILE 80  83  83  ILE ILE E . n 
E 3 81  MET 81  84  84  MET MET E . n 
E 3 82  VAL 82  85  85  VAL VAL E . n 
E 3 83  VAL 83  86  86  VAL VAL E . n 
E 3 84  PRO 84  87  87  PRO PRO E . n 
E 3 85  ASP 85  88  88  ASP ASP E . n 
E 3 86  LYS 86  89  89  LYS LYS E . n 
E 3 87  ALA 87  90  90  ALA ALA E . n 
E 3 88  CYS 88  91  91  CYS CYS E . n 
E 3 89  VAL 89  92  92  VAL VAL E . n 
E 3 90  VAL 90  93  93  VAL VAL E . n 
E 3 91  ASN 91  94  94  ASN ASN E . n 
E 3 92  SER 92  95  95  SER SER E . n 
E 3 93  GLY 93  96  96  GLY GLY E . n 
E 3 94  LEU 94  97  97  LEU LEU E . n 
E 3 95  SER 95  98  98  SER SER E . n 
E 3 96  SER 96  99  99  SER SER E . n 
E 3 97  THR 97  100 100 THR THR E . n 
E 3 98  ARG 98  101 101 ARG ARG E . n 
E 3 99  GLY 99  102 102 GLY GLY E . n 
E 3 100 GLY 100 103 103 GLY GLY E . n 
E 3 101 LYS 101 104 104 LYS LYS E . n 
E 3 102 MET 102 105 105 MET MET E . n 
E 3 103 ALA 103 106 106 ALA ALA E . n 
E 3 104 SER 104 107 107 SER SER E . n 
E 3 105 TYR 105 108 108 TYR TYR E . n 
E 3 106 MET 106 109 109 MET MET E . n 
E 3 107 TYR 107 110 110 TYR TYR E . n 
E 3 108 THR 108 111 111 THR THR E . n 
E 3 109 PRO 109 112 112 PRO PRO E . n 
E 3 110 THR 110 113 113 THR THR E . n 
E 3 111 GLY 111 114 114 GLY GLY E . n 
E 3 112 ASP 112 115 115 ASP ASP E . n 
E 3 113 GLY 113 116 116 GLY GLY E . n 
E 3 114 LYS 114 117 117 LYS LYS E . n 
E 3 115 GLN 115 118 118 GLN GLN E . n 
E 3 116 ARG 116 119 119 ARG ARG E . n 
E 3 117 LEU 117 120 120 LEU LEU E . n 
E 3 118 LYS 118 121 121 LYS LYS E . n 
E 3 119 ALA 119 122 122 ALA ALA E . n 
E 3 120 PRO 120 123 123 PRO PRO E . n 
E 3 121 ARG 121 124 124 ARG ARG E . n 
E 3 122 LEU 122 125 125 LEU LEU E . n 
E 3 123 TYR 123 126 126 TYR TYR E . n 
E 3 124 ALA 124 127 127 ALA ALA E . n 
E 3 125 ALA 125 128 128 ALA ALA E . n 
E 3 126 ASP 126 129 129 ASP ASP E . n 
E 3 127 GLN 127 130 130 GLN GLN E . n 
E 3 128 TRP 128 131 131 TRP TRP E . n 
E 3 129 VAL 129 132 132 VAL VAL E . n 
E 3 130 ASP 130 133 133 ASP ASP E . n 
E 3 131 THR 131 134 134 THR THR E . n 
E 3 132 THR 132 135 135 THR THR E . n 
E 3 133 TRP 133 136 136 TRP TRP E . n 
E 3 134 ASP 134 137 137 ASP ASP E . n 
E 3 135 HIS 135 138 138 HIS HIS E . n 
E 3 136 ALA 136 139 139 ALA ALA E . n 
E 3 137 MET 137 140 140 MET MET E . n 
E 3 138 ALA 138 141 141 ALA ALA E . n 
E 3 139 LEU 139 142 142 LEU LEU E . n 
E 3 140 TYR 140 143 143 TYR TYR E . n 
E 3 141 ALA 141 144 144 ALA ALA E . n 
E 3 142 GLY 142 145 145 GLY GLY E . n 
E 3 143 LEU 143 146 146 LEU LEU E . n 
E 3 144 ILE 144 147 147 ILE ILE E . n 
E 3 145 LYS 145 148 148 LYS LYS E . n 
E 3 146 LYS 146 149 149 LYS LYS E . n 
E 3 147 THR 147 150 150 THR THR E . n 
E 3 148 LEU 148 151 151 LEU LEU E . n 
E 3 149 ASP 149 152 152 ASP ASP E . n 
E 3 150 LYS 150 153 153 LYS LYS E . n 
E 3 151 ASP 151 154 154 ASP ASP E . n 
E 3 152 GLY 152 155 155 GLY GLY E . n 
E 3 153 PRO 153 156 156 PRO PRO E . n 
E 3 154 GLN 154 157 157 GLN GLN E . n 
E 3 155 GLY 155 158 158 GLY GLY E . n 
E 3 156 VAL 156 159 159 VAL VAL E . n 
E 3 157 PHE 157 160 160 PHE PHE E . n 
E 3 158 PHE 158 161 161 PHE PHE E . n 
E 3 159 SER 159 162 162 SER SER E . n 
E 3 160 CYS 160 163 163 CYS CYS E . n 
E 3 161 PHE 161 164 164 PHE PHE E . n 
E 3 162 ASP 162 165 165 ASP ASP E . n 
E 3 163 HIS 163 166 166 HIS HIS E . n 
E 3 164 GLY 164 167 167 GLY GLY E . n 
E 3 165 GLY 165 168 168 GLY GLY E . n 
E 3 166 ALA 166 169 169 ALA ALA E . n 
E 3 167 GLY 167 170 170 GLY GLY E . n 
E 3 168 GLY 168 171 171 GLY GLY E . n 
E 3 169 GLY 169 172 172 GLY GLY E . n 
E 3 170 PHE 170 173 173 PHE PHE E . n 
E 3 171 GLU 171 174 174 GLU GLU E . n 
E 3 172 ASN 172 175 175 ASN ASN E . n 
E 3 173 THR 173 176 176 THR THR E . n 
E 3 174 TRP 174 177 177 TRP TRP E . n 
E 3 175 GLY 175 178 178 GLY GLY E . n 
E 3 176 THR 176 179 179 THR THR E . n 
E 3 177 GLY 177 180 180 GLY GLY E . n 
E 3 178 LYS 178 181 181 LYS LYS E . n 
E 3 179 LEU 179 182 182 LEU LEU E . n 
E 3 180 MET 180 183 183 MET MET E . n 
E 3 181 PHE 181 184 184 PHE PHE E . n 
E 3 182 SER 182 185 185 SER SER E . n 
E 3 183 ALA 183 186 186 ALA ALA E . n 
E 3 184 ILE 184 187 187 ILE ILE E . n 
E 3 185 GLN 185 188 188 GLN GLN E . n 
E 3 186 THR 186 189 189 THR THR E . n 
E 3 187 PRO 187 190 190 PRO PRO E . n 
E 3 188 MET 188 191 191 MET MET E . n 
E 3 189 VAL 189 192 192 VAL VAL E . n 
E 3 190 ARG 190 193 193 ARG ARG E . n 
E 3 191 ILE 191 194 194 ILE ILE E . n 
E 3 192 HIS 192 195 195 HIS HIS E . n 
E 3 193 ASN 193 196 196 ASN ASN E . n 
E 3 194 ARG 194 197 197 ARG ARG E . n 
E 3 195 PRO 195 198 198 PRO PRO E . n 
E 3 196 ALA 196 199 199 ALA ALA E . n 
E 3 197 TYR 197 200 200 TYR TYR E . n 
E 3 198 ASN 198 201 201 ASN ASN E . n 
E 3 199 SER 199 202 202 SER SER E . n 
E 3 200 GLU 200 203 203 GLU GLU E . n 
E 3 201 CYS 201 204 204 CYS CYS E . n 
E 3 202 HIS 202 205 205 HIS HIS E . n 
E 3 203 ALA 203 206 206 ALA ALA E . n 
E 3 204 THR 204 207 207 THR THR E . n 
E 3 205 ARG 205 208 208 ARG ARG E . n 
E 3 206 GLU 206 209 209 GLU GLU E . n 
E 3 207 MET 207 210 210 MET MET E . n 
E 3 208 GLY 208 211 211 GLY GLY E . n 
E 3 209 ILE 209 212 212 ILE ILE E . n 
E 3 210 GLY 210 213 213 GLY GLY E . n 
E 3 211 GLU 211 214 214 GLU GLU E . n 
E 3 212 LEU 212 215 215 LEU LEU E . n 
E 3 213 ASN 213 216 216 ASN ASN E . n 
E 3 214 ASN 214 217 217 ASN ASN E . n 
E 3 215 ALA 215 218 218 ALA ALA E . n 
E 3 216 TYR 216 219 219 TYR TYR E . n 
E 3 217 GLU 217 220 220 GLU GLU E . n 
E 3 218 ASP 218 221 221 ASP ASP E . n 
E 3 219 ALA 219 222 222 ALA ALA E . n 
E 3 220 GLN 220 223 223 GLN GLN E . n 
E 3 221 LEU 221 224 224 LEU LEU E . n 
E 3 222 ALA 222 225 225 ALA ALA E . n 
E 3 223 ASP 223 226 226 ASP ASP E . n 
E 3 224 VAL 224 227 227 VAL VAL E . n 
E 3 225 ILE 225 228 228 ILE ILE E . n 
E 3 226 TRP 226 229 229 TRP TRP E . n 
E 3 227 SER 227 230 230 SER SER E . n 
E 3 228 ILE 228 231 231 ILE ILE E . n 
E 3 229 GLY 229 232 232 GLY GLY E . n 
E 3 230 ASN 230 233 233 ASN ASN E . n 
E 3 231 ASN 231 234 234 ASN ASN E . n 
E 3 232 PRO 232 235 235 PRO PRO E . n 
E 3 233 TYR 233 236 236 TYR TYR E . n 
E 3 234 GLU 234 237 237 GLU GLU E . n 
E 3 235 SER 235 238 238 SER SER E . n 
E 3 236 GLN 236 239 239 GLN GLN E . n 
E 3 237 THR 237 240 240 THR THR E . n 
E 3 238 ASN 238 241 241 ASN ASN E . n 
E 3 239 TYR 239 242 242 TYR TYR E . n 
E 3 240 PHE 240 243 243 PHE PHE E . n 
E 3 241 LEU 241 244 244 LEU LEU E . n 
E 3 242 ASN 242 245 245 ASN ASN E . n 
E 3 243 HIS 243 246 246 HIS HIS E . n 
E 3 244 TRP 244 247 247 TRP TRP E . n 
E 3 245 LEU 245 248 248 LEU LEU E . n 
E 3 246 PRO 246 249 249 PRO PRO E . n 
E 3 247 ASN 247 250 250 ASN ASN E . n 
E 3 248 LEU 248 251 251 LEU LEU E . n 
E 3 249 GLN 249 252 252 GLN GLN E . n 
E 3 250 GLY 250 253 253 GLY GLY E . n 
E 3 251 ALA 251 254 254 ALA ALA E . n 
E 3 252 THR 252 255 255 THR THR E . n 
E 3 253 THR 253 256 256 THR THR E . n 
E 3 254 SER 254 257 257 SER SER E . n 
E 3 255 LYS 255 258 258 LYS LYS E . n 
E 3 256 LYS 256 259 259 LYS LYS E . n 
E 3 257 LYS 257 260 260 LYS LYS E . n 
E 3 258 GLU 258 261 261 GLU GLU E . n 
E 3 259 ARG 259 262 262 ARG ARG E . n 
E 3 260 PHE 260 263 263 PHE PHE E . n 
E 3 261 PRO 261 264 264 PRO PRO E . n 
E 3 262 ASN 262 265 265 ASN ASN E . n 
E 3 263 GLU 263 266 266 GLU GLU E . n 
E 3 264 ASN 264 267 267 ASN ASN E . n 
E 3 265 PHE 265 268 268 PHE PHE E . n 
E 3 266 PRO 266 269 269 PRO PRO E . n 
E 3 267 GLN 267 270 270 GLN GLN E . n 
E 3 268 ALA 268 271 271 ALA ALA E . n 
E 3 269 ARG 269 272 272 ARG ARG E . n 
E 3 270 ILE 270 273 273 ILE ILE E . n 
E 3 271 ILE 271 274 274 ILE ILE E . n 
E 3 272 PHE 272 275 275 PHE PHE E . n 
E 3 273 VAL 273 276 276 VAL VAL E . n 
E 3 274 ASP 274 277 277 ASP ASP E . n 
E 3 275 PRO 275 278 278 PRO PRO E . n 
E 3 276 ARG 276 279 279 ARG ARG E . n 
E 3 277 GLU 277 280 280 GLU GLU E . n 
E 3 278 THR 278 281 281 THR THR E . n 
E 3 279 PRO 279 282 282 PRO PRO E . n 
E 3 280 SER 280 283 283 SER SER E . n 
E 3 281 VAL 281 284 284 VAL VAL E . n 
E 3 282 ALA 282 285 285 ALA ALA E . n 
E 3 283 ILE 283 286 286 ILE ILE E . n 
E 3 284 ALA 284 287 287 ALA ALA E . n 
E 3 285 ARG 285 288 288 ARG ARG E . n 
E 3 286 HIS 286 289 289 HIS HIS E . n 
E 3 287 VAL 287 290 290 VAL VAL E . n 
E 3 288 ALA 288 291 291 ALA ALA E . n 
E 3 289 GLY 289 292 292 GLY GLY E . n 
E 3 290 ASN 290 293 293 ASN ASN E . n 
E 3 291 ASP 291 294 294 ASP ASP E . n 
E 3 292 ARG 292 295 295 ARG ARG E . n 
E 3 293 VAL 293 296 296 VAL VAL E . n 
E 3 294 LEU 294 297 297 LEU LEU E . n 
E 3 295 HIS 295 298 298 HIS HIS E . n 
E 3 296 LEU 296 299 299 LEU LEU E . n 
E 3 297 ALA 297 300 300 ALA ALA E . n 
E 3 298 ILE 298 301 301 ILE ILE E . n 
E 3 299 GLU 299 302 302 GLU GLU E . n 
E 3 300 PRO 300 303 303 PRO PRO E . n 
E 3 301 GLY 301 304 304 GLY GLY E . n 
E 3 302 THR 302 305 305 THR THR E . n 
E 3 303 ASP 303 306 306 ASP ASP E . n 
E 3 304 THR 304 307 307 THR THR E . n 
E 3 305 ALA 305 308 308 ALA ALA E . n 
E 3 306 LEU 306 309 309 LEU LEU E . n 
E 3 307 PHE 307 310 310 PHE PHE E . n 
E 3 308 ASN 308 311 311 ASN ASN E . n 
E 3 309 GLY 309 312 312 GLY GLY E . n 
E 3 310 LEU 310 313 313 LEU LEU E . n 
E 3 311 PHE 311 314 314 PHE PHE E . n 
E 3 312 THR 312 315 315 THR THR E . n 
E 3 313 TYR 313 316 316 TYR TYR E . n 
E 3 314 VAL 314 317 317 VAL VAL E . n 
E 3 315 VAL 315 318 318 VAL VAL E . n 
E 3 316 GLU 316 319 319 GLU GLU E . n 
E 3 317 GLN 317 320 320 GLN GLN E . n 
E 3 318 GLY 318 321 321 GLY GLY E . n 
E 3 319 TRP 319 322 322 TRP TRP E . n 
E 3 320 ILE 320 323 323 ILE ILE E . n 
E 3 321 ASP 321 324 324 ASP ASP E . n 
E 3 322 LYS 322 325 325 LYS LYS E . n 
E 3 323 PRO 323 326 326 PRO PRO E . n 
E 3 324 PHE 324 327 327 PHE PHE E . n 
E 3 325 ILE 325 328 328 ILE ILE E . n 
E 3 326 GLU 326 329 329 GLU GLU E . n 
E 3 327 ALA 327 330 330 ALA ALA E . n 
E 3 328 HIS 328 331 331 HIS HIS E . n 
E 3 329 THR 329 332 332 THR THR E . n 
E 3 330 LYS 330 333 333 LYS LYS E . n 
E 3 331 GLY 331 334 334 GLY GLY E . n 
E 3 332 PHE 332 335 335 PHE PHE E . n 
E 3 333 ASP 333 336 336 ASP ASP E . n 
E 3 334 ASP 334 337 337 ASP ASP E . n 
E 3 335 ALA 335 338 338 ALA ALA E . n 
E 3 336 VAL 336 339 339 VAL VAL E . n 
E 3 337 LYS 337 340 340 LYS LYS E . n 
E 3 338 THR 338 341 341 THR THR E . n 
E 3 339 ASN 339 342 342 ASN ASN E . n 
E 3 340 ARG 340 343 343 ARG ARG E . n 
E 3 341 LEU 341 344 344 LEU LEU E . n 
E 3 342 SER 342 345 345 SER SER E . n 
E 3 343 LEU 343 346 346 LEU LEU E . n 
E 3 344 ASP 344 347 347 ASP ASP E . n 
E 3 345 GLU 345 348 348 GLU GLU E . n 
E 3 346 CYS 346 349 349 CYS CYS E . n 
E 3 347 SER 347 350 350 SER SER E . n 
E 3 348 ASN 348 351 351 ASN ASN E . n 
E 3 349 ILE 349 352 352 ILE ILE E . n 
E 3 350 THR 350 353 353 THR THR E . n 
E 3 351 GLY 351 354 354 GLY GLY E . n 
E 3 352 VAL 352 355 355 VAL VAL E . n 
E 3 353 PRO 353 356 356 PRO PRO E . n 
E 3 354 VAL 354 357 357 VAL VAL E . n 
E 3 355 ASP 355 358 358 ASP ASP E . n 
E 3 356 MET 356 359 359 MET MET E . n 
E 3 357 LEU 357 360 360 LEU LEU E . n 
E 3 358 LYS 358 361 361 LYS LYS E . n 
E 3 359 ARG 359 362 362 ARG ARG E . n 
E 3 360 ALA 360 363 363 ALA ALA E . n 
E 3 361 ALA 361 364 364 ALA ALA E . n 
E 3 362 GLU 362 365 365 GLU GLU E . n 
E 3 363 TRP 363 366 366 TRP TRP E . n 
E 3 364 SER 364 367 367 SER SER E . n 
E 3 365 TYR 365 368 368 TYR TYR E . n 
E 3 366 LYS 366 369 369 LYS LYS E . n 
E 3 367 PRO 367 370 370 PRO PRO E . n 
E 3 368 LYS 368 371 371 LYS LYS E . n 
E 3 369 ALA 369 372 372 ALA ALA E . n 
E 3 370 SER 370 373 373 SER SER E . n 
E 3 371 GLY 371 374 374 GLY GLY E . n 
E 3 372 GLN 372 375 375 GLN GLN E . n 
E 3 373 ALA 373 376 376 ALA ALA E . n 
E 3 374 PRO 374 377 377 PRO PRO E . n 
E 3 375 ARG 375 378 378 ARG ARG E . n 
E 3 376 THR 376 379 379 THR THR E . n 
E 3 377 MET 377 380 380 MET MET E . n 
E 3 378 HIS 378 381 381 HIS HIS E . n 
E 3 379 ALA 379 382 382 ALA ALA E . n 
E 3 380 TYR 380 383 383 TYR TYR E . n 
E 3 381 GLU 381 384 384 GLU GLU E . n 
E 3 382 LYS 382 385 385 LYS LYS E . n 
E 3 383 GLY 383 386 386 GLY GLY E . n 
E 3 384 ILE 384 387 387 ILE ILE E . n 
E 3 385 ILE 385 388 388 ILE ILE E . n 
E 3 386 TRP 386 389 389 TRP TRP E . n 
E 3 387 GLY 387 390 390 GLY GLY E . n 
E 3 388 ASN 388 391 391 ASN ASN E . n 
E 3 389 ASP 389 392 392 ASP ASP E . n 
E 3 390 ASN 390 393 393 ASN ASN E . n 
E 3 391 TYR 391 394 394 TYR TYR E . n 
E 3 392 VAL 392 395 395 VAL VAL E . n 
E 3 393 ILE 393 396 396 ILE ILE E . n 
E 3 394 GLN 394 397 397 GLN GLN E . n 
E 3 395 SER 395 398 398 SER SER E . n 
E 3 396 ALA 396 399 399 ALA ALA E . n 
E 3 397 LEU 397 400 400 LEU LEU E . n 
E 3 398 LEU 398 401 401 LEU LEU E . n 
E 3 399 ASP 399 402 402 ASP ASP E . n 
E 3 400 LEU 400 403 403 LEU LEU E . n 
E 3 401 VAL 401 404 404 VAL VAL E . n 
E 3 402 ILE 402 405 405 ILE ILE E . n 
E 3 403 ALA 403 406 406 ALA ALA E . n 
E 3 404 THR 404 407 407 THR THR E . n 
E 3 405 HIS 405 408 408 HIS HIS E . n 
E 3 406 ASN 406 409 409 ASN ASN E . n 
E 3 407 VAL 407 410 410 VAL VAL E . n 
E 3 408 GLY 408 411 411 GLY GLY E . n 
E 3 409 ARG 409 412 412 ARG ARG E . n 
E 3 410 ARG 410 413 413 ARG ARG E . n 
E 3 411 GLY 411 414 414 GLY GLY E . n 
E 3 412 THR 412 415 415 THR THR E . n 
E 3 413 GLY 413 416 416 GLY GLY E . n 
E 3 414 CYS 414 417 417 CYS CYS E . n 
E 3 415 VAL 415 418 418 VAL VAL E . n 
E 3 416 ARG 416 419 419 ARG ARG E . n 
E 3 417 MET 417 420 420 MET MET E . n 
E 3 418 GLY 418 421 421 GLY GLY E . n 
E 3 419 GLY 419 422 422 GLY GLY E . n 
E 3 420 HIS 420 423 423 HIS HIS E . n 
E 3 421 GLN 421 424 424 GLN GLN E . n 
E 3 422 GLU 422 425 425 GLU GLU E . n 
E 3 423 GLY 423 426 426 GLY GLY E . n 
E 3 424 TYR 424 427 427 TYR TYR E . n 
E 3 425 THR 425 428 428 THR THR E . n 
E 3 426 ARG 426 429 429 ARG ARG E . n 
E 3 427 PRO 427 430 430 PRO PRO E . n 
E 3 428 PRO 428 431 431 PRO PRO E . n 
E 3 429 TYR 429 432 432 TYR TYR E . n 
E 3 430 PRO 430 433 433 PRO PRO E . n 
E 3 431 GLY 431 434 434 GLY GLY E . n 
E 3 432 ASP 432 435 435 ASP ASP E . n 
E 3 433 LYS 433 436 436 LYS LYS E . n 
E 3 434 LYS 434 437 437 LYS LYS E . n 
E 3 435 ILE 435 438 438 ILE ILE E . n 
E 3 436 TYR 436 439 439 TYR TYR E . n 
E 3 437 ILE 437 440 440 ILE ILE E . n 
E 3 438 ASP 438 441 441 ASP ASP E . n 
E 3 439 GLN 439 442 442 GLN GLN E . n 
E 3 440 GLU 440 443 443 GLU GLU E . n 
E 3 441 LEU 441 444 444 LEU LEU E . n 
E 3 442 ILE 442 445 445 ILE ILE E . n 
E 3 443 LYS 443 446 446 LYS LYS E . n 
E 3 444 GLY 444 447 447 GLY GLY E . n 
E 3 445 LYS 445 448 448 LYS LYS E . n 
E 3 446 GLY 446 449 449 GLY GLY E . n 
E 3 447 ARG 447 450 450 ARG ARG E . n 
E 3 448 ILE 448 451 451 ILE ILE E . n 
E 3 449 MET 449 452 452 MET MET E . n 
E 3 450 THR 450 453 453 THR THR E . n 
E 3 451 TRP 451 454 454 TRP TRP E . n 
E 3 452 TRP 452 455 455 TRP TRP E . n 
E 3 453 GLY 453 456 456 GLY GLY E . n 
E 3 454 CYS 454 457 457 CYS CYS E . n 
E 3 455 ASN 455 458 458 ASN ASN E . n 
E 3 456 ASN 456 459 459 ASN ASN E . n 
E 3 457 PHE 457 460 460 PHE PHE E . n 
E 3 458 GLN 458 461 461 GLN GLN E . n 
E 3 459 THR 459 462 462 THR THR E . n 
E 3 460 SER 460 463 463 SER SER E . n 
E 3 461 ASN 461 464 464 ASN ASN E . n 
E 3 462 ASN 462 465 465 ASN ASN E . n 
E 3 463 ALA 463 466 466 ALA ALA E . n 
E 3 464 GLN 464 467 467 GLN GLN E . n 
E 3 465 ALA 465 468 468 ALA ALA E . n 
E 3 466 LEU 466 469 469 LEU LEU E . n 
E 3 467 ARG 467 470 470 ARG ARG E . n 
E 3 468 GLU 468 471 471 GLU GLU E . n 
E 3 469 ALA 469 472 472 ALA ALA E . n 
E 3 470 ILE 470 473 473 ILE ILE E . n 
E 3 471 LEU 471 474 474 LEU LEU E . n 
E 3 472 GLN 472 475 475 GLN GLN E . n 
E 3 473 ARG 473 476 476 ARG ARG E . n 
E 3 474 SER 474 477 477 SER SER E . n 
E 3 475 ALA 475 478 478 ALA ALA E . n 
E 3 476 ILE 476 479 479 ILE ILE E . n 
E 3 477 VAL 477 480 480 VAL VAL E . n 
E 3 478 LYS 478 481 481 LYS LYS E . n 
E 3 479 GLN 479 482 482 GLN GLN E . n 
E 3 480 ALA 480 483 483 ALA ALA E . n 
E 3 481 MET 481 484 484 MET MET E . n 
E 3 482 GLN 482 485 485 GLN GLN E . n 
E 3 483 LYS 483 486 486 LYS LYS E . n 
E 3 484 ALA 484 487 487 ALA ALA E . n 
E 3 485 ARG 485 488 488 ARG ARG E . n 
E 3 486 GLY 486 489 489 GLY GLY E . n 
E 3 487 ALA 487 490 490 ALA ALA E . n 
E 3 488 THR 488 491 491 THR THR E . n 
E 3 489 THR 489 492 492 THR THR E . n 
E 3 490 GLU 490 493 493 GLU GLU E . n 
E 3 491 GLU 491 494 494 GLU GLU E . n 
E 3 492 MET 492 495 495 MET MET E . n 
E 3 493 VAL 493 496 496 VAL VAL E . n 
E 3 494 ASP 494 497 497 ASP ASP E . n 
E 3 495 VAL 495 498 498 VAL VAL E . n 
E 3 496 ILE 496 499 499 ILE ILE E . n 
E 3 497 TYR 497 500 500 TYR TYR E . n 
E 3 498 GLU 498 501 501 GLU GLU E . n 
E 3 499 ALA 499 502 502 ALA ALA E . n 
E 3 500 THR 500 503 503 THR THR E . n 
E 3 501 GLN 501 504 504 GLN GLN E . n 
E 3 502 ASN 502 505 505 ASN ASN E . n 
E 3 503 GLY 503 506 506 GLY GLY E . n 
E 3 504 GLY 504 507 507 GLY GLY E . n 
E 3 505 LEU 505 508 508 LEU LEU E . n 
E 3 506 PHE 506 509 509 PHE PHE E . n 
E 3 507 VAL 507 510 510 VAL VAL E . n 
E 3 508 THR 508 511 511 THR THR E . n 
E 3 509 SER 509 512 512 SER SER E . n 
E 3 510 ILE 510 513 513 ILE ILE E . n 
E 3 511 ASN 511 514 514 ASN ASN E . n 
E 3 512 LEU 512 515 515 LEU LEU E . n 
E 3 513 TYR 513 516 516 TYR TYR E . n 
E 3 514 PRO 514 517 517 PRO PRO E . n 
E 3 515 THR 515 518 518 THR THR E . n 
E 3 516 LYS 516 519 519 LYS LYS E . n 
E 3 517 LEU 517 520 520 LEU LEU E . n 
E 3 518 ALA 518 521 521 ALA ALA E . n 
E 3 519 GLU 519 522 522 GLU GLU E . n 
E 3 520 ALA 520 523 523 ALA ALA E . n 
E 3 521 ALA 521 524 524 ALA ALA E . n 
E 3 522 HIS 522 525 525 HIS HIS E . n 
E 3 523 LEU 523 526 526 LEU LEU E . n 
E 3 524 MET 524 527 527 MET MET E . n 
E 3 525 LEU 525 528 528 LEU LEU E . n 
E 3 526 PRO 526 529 529 PRO PRO E . n 
E 3 527 ALA 527 530 530 ALA ALA E . n 
E 3 528 ALA 528 531 531 ALA ALA E . n 
E 3 529 HIS 529 532 532 HIS HIS E . n 
E 3 530 PRO 530 533 533 PRO PRO E . n 
E 3 531 GLY 531 534 534 GLY GLY E . n 
E 3 532 GLU 532 535 535 GLU GLU E . n 
E 3 533 MET 533 536 536 MET MET E . n 
E 3 534 ASN 534 537 537 ASN ASN E . n 
E 3 535 LEU 535 538 538 LEU LEU E . n 
E 3 536 THR 536 539 539 THR THR E . n 
E 3 537 SER 537 540 540 SER SER E . n 
E 3 538 MET 538 541 541 MET MET E . n 
E 3 539 ASN 539 542 542 ASN ASN E . n 
E 3 540 GLY 540 543 543 GLY GLY E . n 
E 3 541 GLU 541 544 544 GLU GLU E . n 
E 3 542 ARG 542 545 545 ARG ARG E . n 
E 3 543 ARG 543 546 546 ARG ARG E . n 
E 3 544 ILE 544 547 547 ILE ILE E . n 
E 3 545 ARG 545 548 548 ARG ARG E . n 
E 3 546 LEU 546 549 549 LEU LEU E . n 
E 3 547 SER 547 550 550 SER SER E . n 
E 3 548 GLU 548 551 551 GLU GLU E . n 
E 3 549 LYS 549 552 552 LYS LYS E . n 
E 3 550 PHE 550 553 553 PHE PHE E . n 
E 3 551 MET 551 554 554 MET MET E . n 
E 3 552 ASP 552 555 555 ASP ASP E . n 
E 3 553 PRO 553 556 556 PRO PRO E . n 
E 3 554 PRO 554 557 557 PRO PRO E . n 
E 3 555 GLY 555 558 558 GLY GLY E . n 
E 3 556 THR 556 559 559 THR THR E . n 
E 3 557 ALA 557 560 560 ALA ALA E . n 
E 3 558 MET 558 561 561 MET MET E . n 
E 3 559 ALA 559 562 562 ALA ALA E . n 
E 3 560 ASP 560 563 563 ASP ASP E . n 
E 3 561 CYS 561 564 564 CYS CYS E . n 
E 3 562 LEU 562 565 565 LEU LEU E . n 
E 3 563 ILE 563 566 566 ILE ILE E . n 
E 3 564 ALA 564 567 567 ALA ALA E . n 
E 3 565 ALA 565 568 568 ALA ALA E . n 
E 3 566 ARG 566 569 569 ARG ARG E . n 
E 3 567 ILE 567 570 570 ILE ILE E . n 
E 3 568 ALA 568 571 571 ALA ALA E . n 
E 3 569 ASN 569 572 572 ASN ASN E . n 
E 3 570 ALA 570 573 573 ALA ALA E . n 
E 3 571 LEU 571 574 574 LEU LEU E . n 
E 3 572 ARG 572 575 575 ARG ARG E . n 
E 3 573 ASP 573 576 576 ASP ASP E . n 
E 3 574 MET 574 577 577 MET MET E . n 
E 3 575 TYR 575 578 578 TYR TYR E . n 
E 3 576 GLN 576 579 579 GLN GLN E . n 
E 3 577 LYS 577 580 580 LYS LYS E . n 
E 3 578 ASP 578 581 581 ASP ASP E . n 
E 3 579 GLY 579 582 582 GLY GLY E . n 
E 3 580 LYS 580 583 583 LYS LYS E . n 
E 3 581 ALA 581 584 584 ALA ALA E . n 
E 3 582 GLU 582 585 585 GLU GLU E . n 
E 3 583 MET 583 586 586 MET MET E . n 
E 3 584 ALA 584 587 587 ALA ALA E . n 
E 3 585 ALA 585 588 588 ALA ALA E . n 
E 3 586 GLN 586 589 589 GLN GLN E . n 
E 3 587 PHE 587 590 590 PHE PHE E . n 
E 3 588 GLU 588 591 591 GLU GLU E . n 
E 3 589 GLY 589 592 592 GLY GLY E . n 
E 3 590 PHE 590 593 593 PHE PHE E . n 
E 3 591 ASP 591 594 594 ASP ASP E . n 
E 3 592 TRP 592 595 595 TRP TRP E . n 
E 3 593 LYS 593 596 596 LYS LYS E . n 
E 3 594 THR 594 597 597 THR THR E . n 
E 3 595 GLU 595 598 598 GLU GLU E . n 
E 3 596 GLU 596 599 599 GLU GLU E . n 
E 3 597 ASP 597 600 600 ASP ASP E . n 
E 3 598 ALA 598 601 601 ALA ALA E . n 
E 3 599 PHE 599 602 602 PHE PHE E . n 
E 3 600 ASN 600 603 603 ASN ASN E . n 
E 3 601 ASP 601 604 604 ASP ASP E . n 
E 3 602 GLY 602 605 605 GLY GLY E . n 
E 3 603 PHE 603 606 606 PHE PHE E . n 
E 3 604 ARG 604 607 607 ARG ARG E . n 
E 3 605 ARG 605 608 608 ARG ARG E . n 
E 3 606 ALA 606 609 609 ALA ALA E . n 
E 3 607 GLY 607 610 610 GLY GLY E . n 
E 3 608 GLN 608 611 611 GLN GLN E . n 
E 3 609 PRO 609 612 612 PRO PRO E . n 
E 3 610 GLY 610 613 613 GLY GLY E . n 
E 3 611 ALA 611 614 614 ALA ALA E . n 
E 3 612 PRO 612 615 615 PRO PRO E . n 
E 3 613 ALA 613 616 616 ALA ALA E . n 
E 3 614 ILE 614 617 617 ILE ILE E . n 
E 3 615 ASP 615 618 618 ASP ASP E . n 
E 3 616 SER 616 619 619 SER SER E . n 
E 3 617 GLN 617 620 620 GLN GLN E . n 
E 3 618 GLY 618 621 621 GLY GLY E . n 
E 3 619 GLY 619 622 622 GLY GLY E . n 
E 3 620 SER 620 623 623 SER SER E . n 
E 3 621 THR 621 624 624 THR THR E . n 
E 3 622 GLY 622 625 625 GLY GLY E . n 
E 3 623 HIS 623 626 626 HIS HIS E . n 
E 3 624 LEU 624 627 627 LEU LEU E . n 
E 3 625 VAL 625 628 628 VAL VAL E . n 
E 3 626 THR 626 629 629 THR THR E . n 
E 3 627 TYR 627 630 630 TYR TYR E . n 
E 3 628 ASP 628 631 631 ASP ASP E . n 
E 3 629 ARG 629 632 632 ARG ARG E . n 
E 3 630 LEU 630 633 633 LEU LEU E . n 
E 3 631 ARG 631 634 634 ARG ARG E . n 
E 3 632 LYS 632 635 635 LYS LYS E . n 
E 3 633 SER 633 636 636 SER SER E . n 
E 3 634 GLY 634 637 637 GLY GLY E . n 
E 3 635 ASN 635 638 638 ASN ASN E . n 
E 3 636 ASN 636 639 639 ASN ASN E . n 
E 3 637 GLY 637 640 640 GLY GLY E . n 
E 3 638 VAL 638 641 641 VAL VAL E . n 
E 3 639 GLN 639 642 642 GLN GLN E . n 
E 3 640 LEU 640 643 643 LEU LEU E . n 
E 3 641 PRO 641 644 644 PRO PRO E . n 
E 3 642 VAL 642 645 645 VAL VAL E . n 
E 3 643 VAL 643 646 646 VAL VAL E . n 
E 3 644 SER 644 647 647 SER SER E . n 
E 3 645 TRP 645 648 648 TRP TRP E . n 
E 3 646 ASP 646 649 649 ASP ASP E . n 
E 3 647 GLU 647 650 650 GLU GLU E . n 
E 3 648 SER 648 651 651 SER SER E . n 
E 3 649 LYS 649 652 652 LYS LYS E . n 
E 3 650 GLY 650 653 653 GLY GLY E . n 
E 3 651 LEU 651 654 654 LEU LEU E . n 
E 3 652 VAL 652 655 655 VAL VAL E . n 
E 3 653 GLY 653 656 656 GLY GLY E . n 
E 3 654 THR 654 657 657 THR THR E . n 
E 3 655 GLU 655 658 658 GLU GLU E . n 
E 3 656 MET 656 659 659 MET MET E . n 
E 3 657 LEU 657 660 660 LEU LEU E . n 
E 3 658 TYR 658 661 661 TYR TYR E . n 
E 3 659 THR 659 662 662 THR THR E . n 
E 3 660 GLU 660 663 663 GLU GLU E . n 
E 3 661 GLY 661 664 664 GLY GLY E . n 
E 3 662 LYS 662 665 665 LYS LYS E . n 
E 3 663 PHE 663 666 666 PHE PHE E . n 
E 3 664 ASP 664 667 667 ASP ASP E . n 
E 3 665 THR 665 668 668 THR THR E . n 
E 3 666 ASP 666 669 669 ASP ASP E . n 
E 3 667 ASP 667 670 670 ASP ASP E . n 
E 3 668 GLY 668 671 671 GLY GLY E . n 
E 3 669 LYS 669 672 672 LYS LYS E . n 
E 3 670 ALA 670 673 673 ALA ALA E . n 
E 3 671 HIS 671 674 674 HIS HIS E . n 
E 3 672 PHE 672 675 675 PHE PHE E . n 
E 3 673 LYS 673 676 676 LYS LYS E . n 
E 3 674 PRO 674 677 677 PRO PRO E . n 
E 3 675 ALA 675 678 678 ALA ALA E . n 
E 3 676 PRO 676 679 679 PRO PRO E . n 
E 3 677 TRP 677 680 680 TRP TRP E . n 
E 3 678 ASN 678 681 681 ASN ASN E . n 
E 3 679 GLY 679 682 682 GLY GLY E . n 
E 3 680 LEU 680 683 683 LEU LEU E . n 
E 3 681 PRO 681 684 684 PRO PRO E . n 
E 3 682 ALA 682 685 685 ALA ALA E . n 
E 3 683 THR 683 686 686 THR THR E . n 
E 3 684 VAL 684 687 687 VAL VAL E . n 
E 3 685 GLN 685 688 688 GLN GLN E . n 
E 3 686 GLN 686 689 689 GLN GLN E . n 
E 3 687 GLN 687 690 690 GLN GLN E . n 
E 3 688 LYS 688 691 691 LYS LYS E . n 
E 3 689 ASP 689 692 692 ASP ASP E . n 
E 3 690 LYS 690 693 693 LYS LYS E . n 
E 3 691 TYR 691 694 694 TYR TYR E . n 
E 3 692 ARG 692 695 695 ARG ARG E . n 
E 3 693 PHE 693 696 696 PHE PHE E . n 
E 3 694 TRP 694 697 697 TRP TRP E . n 
E 3 695 LEU 695 698 698 LEU LEU E . n 
E 3 696 ASN 696 699 699 ASN ASN E . n 
E 3 697 ASN 697 700 700 ASN ASN E . n 
E 3 698 GLY 698 701 701 GLY GLY E . n 
E 3 699 ARG 699 702 702 ARG ARG E . n 
E 3 700 ASN 700 703 703 ASN ASN E . n 
E 3 701 ASN 701 704 704 ASN ASN E . n 
E 3 702 GLU 702 705 705 GLU GLU E . n 
E 3 703 VAL 703 706 706 VAL VAL E . n 
E 3 704 TRP 704 707 707 TRP TRP E . n 
E 3 705 GLN 705 708 708 GLN GLN E . n 
E 3 706 THR 706 709 709 THR THR E . n 
E 3 707 ALA 707 710 710 ALA ALA E . n 
E 3 708 TYR 708 711 711 TYR TYR E . n 
E 3 709 HIS 709 712 712 HIS HIS E . n 
E 3 710 ASP 710 713 713 ASP ASP E . n 
E 3 711 GLN 711 714 714 GLN GLN E . n 
E 3 712 TYR 712 715 715 TYR TYR E . n 
E 3 713 ASN 713 716 716 ASN ASN E . n 
E 3 714 SER 714 717 717 SER SER E . n 
E 3 715 LEU 715 718 718 LEU LEU E . n 
E 3 716 MET 716 719 719 MET MET E . n 
E 3 717 GLN 717 720 720 GLN GLN E . n 
E 3 718 GLU 718 721 721 GLU GLU E . n 
E 3 719 ARG 719 722 722 ARG ARG E . n 
E 3 720 TYR 720 723 723 TYR TYR E . n 
E 3 721 PRO 721 724 724 PRO PRO E . n 
E 3 722 MET 722 725 725 MET MET E . n 
E 3 723 ALA 723 726 726 ALA ALA E . n 
E 3 724 TYR 724 727 727 TYR TYR E . n 
E 3 725 ILE 725 728 728 ILE ILE E . n 
E 3 726 GLU 726 729 729 GLU GLU E . n 
E 3 727 MET 727 730 730 MET MET E . n 
E 3 728 ASN 728 731 731 ASN ASN E . n 
E 3 729 PRO 729 732 732 PRO PRO E . n 
E 3 730 ASP 730 733 733 ASP ASP E . n 
E 3 731 ASP 731 734 734 ASP ASP E . n 
E 3 732 CYS 732 735 735 CYS CYS E . n 
E 3 733 LYS 733 736 736 LYS LYS E . n 
E 3 734 GLN 734 737 737 GLN GLN E . n 
E 3 735 LEU 735 738 738 LEU LEU E . n 
E 3 736 ASP 736 739 739 ASP ASP E . n 
E 3 737 VAL 737 740 740 VAL VAL E . n 
E 3 738 THR 738 741 741 THR THR E . n 
E 3 739 GLY 739 742 742 GLY GLY E . n 
E 3 740 GLY 740 743 743 GLY GLY E . n 
E 3 741 ASP 741 744 744 ASP ASP E . n 
E 3 742 ILE 742 745 745 ILE ILE E . n 
E 3 743 VAL 743 746 746 VAL VAL E . n 
E 3 744 GLU 744 747 747 GLU GLU E . n 
E 3 745 VAL 745 748 748 VAL VAL E . n 
E 3 746 TYR 746 749 749 TYR TYR E . n 
E 3 747 ASN 747 750 750 ASN ASN E . n 
E 3 748 ASP 748 751 751 ASP ASP E . n 
E 3 749 PHE 749 752 752 PHE PHE E . n 
E 3 750 GLY 750 753 753 GLY GLY E . n 
E 3 751 SER 751 754 754 SER SER E . n 
E 3 752 THR 752 755 755 THR THR E . n 
E 3 753 PHE 753 756 756 PHE PHE E . n 
E 3 754 ALA 754 757 757 ALA ALA E . n 
E 3 755 MET 755 758 758 MET MET E . n 
E 3 756 VAL 756 759 759 VAL VAL E . n 
E 3 757 TYR 757 760 760 TYR TYR E . n 
E 3 758 PRO 758 761 761 PRO PRO E . n 
E 3 759 VAL 759 762 762 VAL VAL E . n 
E 3 760 ALA 760 763 763 ALA ALA E . n 
E 3 761 GLU 761 764 764 GLU GLU E . n 
E 3 762 ILE 762 765 765 ILE ILE E . n 
E 3 763 LYS 763 766 766 LYS LYS E . n 
E 3 764 ARG 764 767 767 ARG ARG E . n 
E 3 765 GLY 765 768 768 GLY GLY E . n 
E 3 766 GLN 766 769 769 GLN GLN E . n 
E 3 767 THR 767 770 770 THR THR E . n 
E 3 768 PHE 768 771 771 PHE PHE E . n 
E 3 769 MET 769 772 772 MET MET E . n 
E 3 770 LEU 770 773 773 LEU LEU E . n 
E 3 771 PHE 771 774 774 PHE PHE E . n 
E 3 772 GLY 772 775 775 GLY GLY E . n 
E 3 773 TYR 773 776 776 TYR TYR E . n 
E 3 774 VAL 774 777 777 VAL VAL E . n 
E 3 775 ASN 775 778 778 ASN ASN E . n 
E 3 776 GLY 776 779 779 GLY GLY E . n 
E 3 777 ILE 777 780 780 ILE ILE E . n 
E 3 778 GLN 778 781 781 GLN GLN E . n 
E 3 779 GLY 779 782 782 GLY GLY E . n 
E 3 780 ASP 780 783 783 ASP ASP E . n 
E 3 781 VAL 781 784 784 VAL VAL E . n 
E 3 782 THR 782 785 785 THR THR E . n 
E 3 783 THR 783 786 786 THR THR E . n 
E 3 784 ASP 784 787 787 ASP ASP E . n 
E 3 785 TRP 785 788 788 TRP TRP E . n 
E 3 786 THR 786 789 789 THR THR E . n 
E 3 787 ASP 787 790 790 ASP ASP E . n 
E 3 788 ARG 788 791 791 ARG ARG E . n 
E 3 789 ASN 789 792 792 ASN ASN E . n 
E 3 790 ILE 790 793 793 ILE ILE E . n 
E 3 791 ILE 791 794 794 ILE ILE E . n 
E 3 792 PRO 792 795 795 PRO PRO E . n 
E 3 793 TYR 793 796 796 TYR TYR E . n 
E 3 794 TYR 794 797 797 TYR TYR E . n 
E 3 795 LYS 795 798 798 LYS LYS E . n 
E 3 796 GLY 796 799 799 GLY GLY E . n 
E 3 797 THR 797 800 800 THR THR E . n 
E 3 798 TRP 798 801 801 TRP TRP E . n 
E 3 799 GLY 799 802 802 GLY GLY E . n 
E 3 800 ASP 800 803 803 ASP ASP E . n 
E 3 801 ILE 801 804 804 ILE ILE E . n 
E 3 802 ARG 802 805 805 ARG ARG E . n 
E 3 803 LYS 803 806 806 LYS LYS E . n 
E 3 804 VAL 804 807 807 VAL VAL E . n 
E 3 805 GLY 805 808 808 GLY GLY E . n 
E 3 806 SER 806 809 809 SER SER E . n 
E 3 807 MET 807 810 810 MET MET E . n 
E 3 808 GLU 808 811 811 GLU GLU E . n 
E 3 809 GLU 809 812 812 GLU GLU E . n 
E 3 810 PHE 810 813 813 PHE PHE E . n 
E 3 811 LYS 811 814 814 LYS LYS E . n 
E 3 812 ARG 812 815 815 ARG ARG E . n 
E 3 813 THR 813 816 816 THR THR E . n 
E 3 814 VAL 814 817 817 VAL VAL E . n 
E 3 815 SER 815 818 818 SER SER E . n 
E 3 816 PHE 816 819 819 PHE PHE E . n 
E 3 817 LYS 817 820 820 LYS LYS E . n 
E 3 818 SER 818 821 821 SER SER E . n 
E 3 819 ARG 819 822 822 ARG ARG E . n 
E 3 820 ARG 820 823 823 ARG ARG E . n 
E 3 821 PHE 821 824 824 PHE PHE E . n 
E 3 822 ALA 822 825 825 ALA ALA E . n 
F 2 1   LEU 1   0   0   LEU LEU F . n 
F 2 2   ARG 2   1   1   ARG ARG F . n 
F 2 3   THR 3   2   2   THR THR F . n 
F 2 4   THR 4   3   3   THR THR F . n 
F 2 5   LEU 5   4   4   LEU LEU F . n 
F 2 6   GLN 6   5   5   GLN GLN F . n 
F 2 7   TYR 7   6   6   TYR TYR F . n 
F 2 8   PRO 8   7   7   PRO PRO F . n 
F 2 9   ALA 9   8   8   ALA ALA F . n 
F 2 10  THR 10  9   9   THR THR F . n 
F 2 11  GLN 11  10  10  GLN GLN F . n 
F 2 12  VAL 12  11  11  VAL VAL F . n 
F 2 13  SER 13  12  12  SER SER F . n 
F 2 14  VAL 14  13  13  VAL VAL F . n 
F 2 15  ALA 15  14  14  ALA ALA F . n 
F 2 16  LYS 16  15  15  LYS LYS F . n 
F 2 17  ASN 17  16  16  ASN ASN F . n 
F 2 18  LEU 18  17  17  LEU LEU F . n 
F 2 19  LYS 19  18  18  LYS LYS F . n 
F 2 20  ALA 20  19  19  ALA ALA F . n 
F 2 21  ASN 21  20  20  ASN ASN F . n 
F 2 22  GLU 22  21  21  GLU GLU F . n 
F 2 23  PRO 23  22  22  PRO PRO F . n 
F 2 24  VAL 24  23  23  VAL VAL F . n 
F 2 25  SER 25  24  24  SER SER F . n 
F 2 26  PHE 26  25  25  PHE PHE F . n 
F 2 27  THR 27  26  26  THR THR F . n 
F 2 28  TYR 28  27  27  TYR TYR F . n 
F 2 29  PRO 29  28  28  PRO PRO F . n 
F 2 30  ASP 30  29  29  ASP ASP F . n 
F 2 31  THR 31  30  30  THR THR F . n 
F 2 32  SER 32  31  31  SER SER F . n 
F 2 33  SER 33  32  32  SER SER F . n 
F 2 34  PRO 34  33  33  PRO PRO F . n 
F 2 35  CYS 35  34  34  CYS CYS F . n 
F 2 36  VAL 36  35  35  VAL VAL F . n 
F 2 37  ALA 37  36  36  ALA ALA F . n 
F 2 38  VAL 38  37  37  VAL VAL F . n 
F 2 39  LYS 39  38  38  LYS LYS F . n 
F 2 40  LEU 40  39  39  LEU LEU F . n 
F 2 41  GLY 41  40  40  GLY GLY F . n 
F 2 42  SER 42  41  41  SER SER F . n 
F 2 43  PRO 43  42  42  PRO PRO F . n 
F 2 44  VAL 44  43  43  VAL VAL F . n 
F 2 45  PRO 45  44  44  PRO PRO F . n 
F 2 46  GLY 46  45  45  GLY GLY F . n 
F 2 47  GLY 47  46  46  GLY GLY F . n 
F 2 48  VAL 48  47  47  VAL VAL F . n 
F 2 49  GLY 49  48  48  GLY GLY F . n 
F 2 50  PRO 50  49  49  PRO PRO F . n 
F 2 51  ASN 51  50  50  ASN ASN F . n 
F 2 52  ASN 52  51  51  ASN ASN F . n 
F 2 53  ASP 53  52  52  ASP ASP F . n 
F 2 54  ILE 54  53  53  ILE ILE F . n 
F 2 55  VAL 55  54  54  VAL VAL F . n 
F 2 56  ALA 56  55  55  ALA ALA F . n 
F 2 57  TYR 57  56  56  TYR TYR F . n 
F 2 58  SER 58  57  57  SER SER F . n 
F 2 59  VAL 59  58  58  VAL VAL F . n 
F 2 60  LEU 60  59  59  LEU LEU F . n 
F 2 61  CYS 61  60  60  CYS CYS F . n 
F 2 62  THR 62  61  61  THR THR F . n 
F 2 63  HIS 63  62  62  HIS HIS F . n 
F 2 64  MET 64  63  63  MET MET F . n 
F 2 65  GLY 65  64  64  GLY GLY F . n 
F 2 66  CYS 66  65  65  CYS CYS F . n 
F 2 67  PRO 67  66  66  PRO PRO F . n 
F 2 68  THR 68  67  67  THR THR F . n 
F 2 69  SER 69  68  68  SER SER F . n 
F 2 70  TYR 70  69  69  TYR TYR F . n 
F 2 71  ASP 71  70  70  ASP ASP F . n 
F 2 72  LYS 72  71  71  LYS LYS F . n 
F 2 73  SER 73  72  72  SER SER F . n 
F 2 74  SER 74  73  73  SER SER F . n 
F 2 75  LYS 75  74  74  LYS LYS F . n 
F 2 76  THR 76  75  75  THR THR F . n 
F 2 77  PHE 77  76  76  PHE PHE F . n 
F 2 78  LYS 78  77  77  LYS LYS F . n 
F 2 79  CYS 79  78  78  CYS CYS F . n 
F 2 80  PRO 80  79  79  PRO PRO F . n 
F 2 81  CYS 81  80  80  CYS CYS F . n 
F 2 82  HIS 82  81  81  HIS HIS F . n 
F 2 83  PHE 83  82  82  PHE PHE F . n 
F 2 84  THR 84  83  83  THR THR F . n 
F 2 85  GLU 85  84  84  GLU GLU F . n 
F 2 86  PHE 86  85  85  PHE PHE F . n 
F 2 87  ASP 87  86  86  ASP ASP F . n 
F 2 88  ALA 88  87  87  ALA ALA F . n 
F 2 89  GLU 89  88  88  GLU GLU F . n 
F 2 90  LYS 90  89  89  LYS LYS F . n 
F 2 91  ALA 91  90  90  ALA ALA F . n 
F 2 92  GLY 92  91  91  GLY GLY F . n 
F 2 93  GLN 93  92  92  GLN GLN F . n 
F 2 94  MET 94  93  93  MET MET F . n 
F 2 95  ILE 95  94  94  ILE ILE F . n 
F 2 96  CYS 96  95  95  CYS CYS F . n 
F 2 97  GLY 97  96  96  GLY GLY F . n 
F 2 98  GLN 98  97  97  GLN GLN F . n 
F 2 99  ALA 99  98  98  ALA ALA F . n 
F 2 100 THR 100 99  99  THR THR F . n 
F 2 101 GLU 101 100 100 GLU GLU F . n 
F 2 102 ASN 102 101 101 ASN ASN F . n 
F 2 103 LEU 103 102 102 LEU LEU F . n 
F 2 104 PRO 104 103 103 PRO PRO F . n 
F 2 105 ARG 105 104 104 ARG ARG F . n 
F 2 106 VAL 106 105 105 VAL VAL F . n 
F 2 107 LEU 107 106 106 LEU LEU F . n 
F 2 108 LEU 108 107 107 LEU LEU F . n 
F 2 109 ARG 109 108 108 ARG ARG F . n 
F 2 110 TYR 110 109 109 TYR TYR F . n 
F 2 111 ASP 111 110 110 ASP ASP F . n 
F 2 112 GLU 112 111 111 GLU GLU F . n 
F 2 113 ALA 113 112 112 ALA ALA F . n 
F 2 114 SER 114 113 113 SER SER F . n 
F 2 115 ASP 115 114 114 ASP ASP F . n 
F 2 116 ALA 116 115 115 ALA ALA F . n 
F 2 117 LEU 117 116 116 LEU LEU F . n 
F 2 118 THR 118 117 117 THR THR F . n 
F 2 119 ALA 119 118 118 ALA ALA F . n 
F 2 120 VAL 120 119 119 VAL VAL F . n 
F 2 121 GLY 121 120 120 GLY GLY F . n 
F 2 122 VAL 122 121 121 VAL VAL F . n 
F 2 123 ASP 123 122 122 ASP ASP F . n 
F 2 124 GLY 124 123 123 GLY GLY F . n 
F 2 125 LEU 125 124 124 LEU LEU F . n 
F 2 126 ILE 126 125 125 ILE ILE F . n 
F 2 127 TYR 127 126 126 TYR TYR F . n 
F 2 128 GLY 128 127 127 GLY GLY F . n 
F 2 129 ARG 129 128 128 ARG ARG F . n 
F 2 130 GLN 130 129 129 GLN GLN F . n 
F 2 131 ALA 131 130 130 ALA ALA F . n 
F 2 132 ASN 132 131 131 ASN ASN F . n 
F 2 133 VAL 133 132 132 VAL VAL F . n 
F 2 134 ILE 134 133 133 ILE ILE F . n 
G 3 1   ASN 1   4   4   ASN ASN G . n 
G 3 2   ASP 2   5   5   ASP ASP G . n 
G 3 3   ARG 3   6   6   ARG ARG G . n 
G 3 4   ILE 4   7   7   ILE ILE G . n 
G 3 5   THR 5   8   8   THR THR G . n 
G 3 6   LEU 6   9   9   LEU LEU G . n 
G 3 7   PRO 7   10  10  PRO PRO G . n 
G 3 8   PRO 8   11  11  PRO PRO G . n 
G 3 9   ALA 9   12  12  ALA ALA G . n 
G 3 10  ASN 10  13  13  ASN ASN G . n 
G 3 11  ALA 11  14  14  ALA ALA G . n 
G 3 12  GLN 12  15  15  GLN GLN G . n 
G 3 13  ARG 13  16  16  ARG ARG G . n 
G 3 14  THR 14  17  17  THR THR G . n 
G 3 15  ASN 15  18  18  ASN ASN G . n 
G 3 16  MET 16  19  19  MET MET G . n 
G 3 17  THR 17  20  20  THR THR G . n 
G 3 18  CYS 18  21  21  CYS CYS G . n 
G 3 19  HIS 19  22  22  HIS HIS G . n 
G 3 20  PHE 20  23  23  PHE PHE G . n 
G 3 21  CYS 21  24  24  CYS CYS G . n 
G 3 22  ILE 22  25  25  ILE ILE G . n 
G 3 23  VAL 23  26  26  VAL VAL G . n 
G 3 24  GLY 24  27  27  GLY GLY G . n 
G 3 25  CYS 25  28  28  CYS CYS G . n 
G 3 26  GLY 26  29  29  GLY GLY G . n 
G 3 27  TYR 27  30  30  TYR TYR G . n 
G 3 28  HIS 28  31  31  HIS HIS G . n 
G 3 29  VAL 29  32  32  VAL VAL G . n 
G 3 30  TYR 30  33  33  TYR TYR G . n 
G 3 31  LYS 31  34  34  LYS LYS G . n 
G 3 32  TRP 32  35  35  TRP TRP G . n 
G 3 33  PRO 33  36  36  PRO PRO G . n 
G 3 34  GLU 34  37  37  GLU GLU G . n 
G 3 35  LEU 35  38  38  LEU LEU G . n 
G 3 36  GLN 36  39  39  GLN GLN G . n 
G 3 37  GLU 37  40  40  GLU GLU G . n 
G 3 38  GLY 38  41  41  GLY GLY G . n 
G 3 39  GLY 39  42  42  GLY GLY G . n 
G 3 40  ARG 40  43  43  ARG ARG G . n 
G 3 41  ALA 41  44  44  ALA ALA G . n 
G 3 42  PRO 42  45  45  PRO PRO G . n 
G 3 43  GLU 43  46  46  GLU GLU G . n 
G 3 44  GLN 44  47  47  GLN GLN G . n 
G 3 45  ASN 45  48  48  ASN ASN G . n 
G 3 46  ALA 46  49  49  ALA ALA G . n 
G 3 47  LEU 47  50  50  LEU LEU G . n 
G 3 48  GLY 48  51  51  GLY GLY G . n 
G 3 49  LEU 49  52  52  LEU LEU G . n 
G 3 50  ASP 50  53  53  ASP ASP G . n 
G 3 51  PHE 51  54  54  PHE PHE G . n 
G 3 52  ARG 52  55  55  ARG ARG G . n 
G 3 53  LYS 53  56  56  LYS LYS G . n 
G 3 54  GLN 54  57  57  GLN GLN G . n 
G 3 55  LEU 55  58  58  LEU LEU G . n 
G 3 56  PRO 56  59  59  PRO PRO G . n 
G 3 57  PRO 57  60  60  PRO PRO G . n 
G 3 58  LEU 58  61  61  LEU LEU G . n 
G 3 59  ALA 59  62  62  ALA ALA G . n 
G 3 60  VAL 60  63  63  VAL VAL G . n 
G 3 61  THR 61  64  64  THR THR G . n 
G 3 62  LEU 62  65  65  LEU LEU G . n 
G 3 63  THR 63  66  66  THR THR G . n 
G 3 64  PRO 64  67  67  PRO PRO G . n 
G 3 65  ALA 65  68  68  ALA ALA G . n 
G 3 66  MET 66  69  69  MET MET G . n 
G 3 67  THR 67  70  70  THR THR G . n 
G 3 68  ASN 68  71  71  ASN ASN G . n 
G 3 69  VAL 69  72  72  VAL VAL G . n 
G 3 70  VAL 70  73  73  VAL VAL G . n 
G 3 71  THR 71  74  74  THR THR G . n 
G 3 72  GLU 72  75  75  GLU GLU G . n 
G 3 73  HIS 73  76  76  HIS HIS G . n 
G 3 74  ASN 74  77  77  ASN ASN G . n 
G 3 75  GLY 75  78  78  GLY GLY G . n 
G 3 76  ARG 76  79  79  ARG ARG G . n 
G 3 77  ARG 77  80  80  ARG ARG G . n 
G 3 78  TYR 78  81  81  TYR TYR G . n 
G 3 79  ASN 79  82  82  ASN ASN G . n 
G 3 80  ILE 80  83  83  ILE ILE G . n 
G 3 81  MET 81  84  84  MET MET G . n 
G 3 82  VAL 82  85  85  VAL VAL G . n 
G 3 83  VAL 83  86  86  VAL VAL G . n 
G 3 84  PRO 84  87  87  PRO PRO G . n 
G 3 85  ASP 85  88  88  ASP ASP G . n 
G 3 86  LYS 86  89  89  LYS LYS G . n 
G 3 87  ALA 87  90  90  ALA ALA G . n 
G 3 88  CYS 88  91  91  CYS CYS G . n 
G 3 89  VAL 89  92  92  VAL VAL G . n 
G 3 90  VAL 90  93  93  VAL VAL G . n 
G 3 91  ASN 91  94  94  ASN ASN G . n 
G 3 92  SER 92  95  95  SER SER G . n 
G 3 93  GLY 93  96  96  GLY GLY G . n 
G 3 94  LEU 94  97  97  LEU LEU G . n 
G 3 95  SER 95  98  98  SER SER G . n 
G 3 96  SER 96  99  99  SER SER G . n 
G 3 97  THR 97  100 100 THR THR G . n 
G 3 98  ARG 98  101 101 ARG ARG G . n 
G 3 99  GLY 99  102 102 GLY GLY G . n 
G 3 100 GLY 100 103 103 GLY GLY G . n 
G 3 101 LYS 101 104 104 LYS LYS G . n 
G 3 102 MET 102 105 105 MET MET G . n 
G 3 103 ALA 103 106 106 ALA ALA G . n 
G 3 104 SER 104 107 107 SER SER G . n 
G 3 105 TYR 105 108 108 TYR TYR G . n 
G 3 106 MET 106 109 109 MET MET G . n 
G 3 107 TYR 107 110 110 TYR TYR G . n 
G 3 108 THR 108 111 111 THR THR G . n 
G 3 109 PRO 109 112 112 PRO PRO G . n 
G 3 110 THR 110 113 113 THR THR G . n 
G 3 111 GLY 111 114 114 GLY GLY G . n 
G 3 112 ASP 112 115 115 ASP ASP G . n 
G 3 113 GLY 113 116 116 GLY GLY G . n 
G 3 114 LYS 114 117 117 LYS LYS G . n 
G 3 115 GLN 115 118 118 GLN GLN G . n 
G 3 116 ARG 116 119 119 ARG ARG G . n 
G 3 117 LEU 117 120 120 LEU LEU G . n 
G 3 118 LYS 118 121 121 LYS LYS G . n 
G 3 119 ALA 119 122 122 ALA ALA G . n 
G 3 120 PRO 120 123 123 PRO PRO G . n 
G 3 121 ARG 121 124 124 ARG ARG G . n 
G 3 122 LEU 122 125 125 LEU LEU G . n 
G 3 123 TYR 123 126 126 TYR TYR G . n 
G 3 124 ALA 124 127 127 ALA ALA G . n 
G 3 125 ALA 125 128 128 ALA ALA G . n 
G 3 126 ASP 126 129 129 ASP ASP G . n 
G 3 127 GLN 127 130 130 GLN GLN G . n 
G 3 128 TRP 128 131 131 TRP TRP G . n 
G 3 129 VAL 129 132 132 VAL VAL G . n 
G 3 130 ASP 130 133 133 ASP ASP G . n 
G 3 131 THR 131 134 134 THR THR G . n 
G 3 132 THR 132 135 135 THR THR G . n 
G 3 133 TRP 133 136 136 TRP TRP G . n 
G 3 134 ASP 134 137 137 ASP ASP G . n 
G 3 135 HIS 135 138 138 HIS HIS G . n 
G 3 136 ALA 136 139 139 ALA ALA G . n 
G 3 137 MET 137 140 140 MET MET G . n 
G 3 138 ALA 138 141 141 ALA ALA G . n 
G 3 139 LEU 139 142 142 LEU LEU G . n 
G 3 140 TYR 140 143 143 TYR TYR G . n 
G 3 141 ALA 141 144 144 ALA ALA G . n 
G 3 142 GLY 142 145 145 GLY GLY G . n 
G 3 143 LEU 143 146 146 LEU LEU G . n 
G 3 144 ILE 144 147 147 ILE ILE G . n 
G 3 145 LYS 145 148 148 LYS LYS G . n 
G 3 146 LYS 146 149 149 LYS LYS G . n 
G 3 147 THR 147 150 150 THR THR G . n 
G 3 148 LEU 148 151 151 LEU LEU G . n 
G 3 149 ASP 149 152 152 ASP ASP G . n 
G 3 150 LYS 150 153 153 LYS LYS G . n 
G 3 151 ASP 151 154 154 ASP ASP G . n 
G 3 152 GLY 152 155 155 GLY GLY G . n 
G 3 153 PRO 153 156 156 PRO PRO G . n 
G 3 154 GLN 154 157 157 GLN GLN G . n 
G 3 155 GLY 155 158 158 GLY GLY G . n 
G 3 156 VAL 156 159 159 VAL VAL G . n 
G 3 157 PHE 157 160 160 PHE PHE G . n 
G 3 158 PHE 158 161 161 PHE PHE G . n 
G 3 159 SER 159 162 162 SER SER G . n 
G 3 160 CYS 160 163 163 CYS CYS G . n 
G 3 161 PHE 161 164 164 PHE PHE G . n 
G 3 162 ASP 162 165 165 ASP ASP G . n 
G 3 163 HIS 163 166 166 HIS HIS G . n 
G 3 164 GLY 164 167 167 GLY GLY G . n 
G 3 165 GLY 165 168 168 GLY GLY G . n 
G 3 166 ALA 166 169 169 ALA ALA G . n 
G 3 167 GLY 167 170 170 GLY GLY G . n 
G 3 168 GLY 168 171 171 GLY GLY G . n 
G 3 169 GLY 169 172 172 GLY GLY G . n 
G 3 170 PHE 170 173 173 PHE PHE G . n 
G 3 171 GLU 171 174 174 GLU GLU G . n 
G 3 172 ASN 172 175 175 ASN ASN G . n 
G 3 173 THR 173 176 176 THR THR G . n 
G 3 174 TRP 174 177 177 TRP TRP G . n 
G 3 175 GLY 175 178 178 GLY GLY G . n 
G 3 176 THR 176 179 179 THR THR G . n 
G 3 177 GLY 177 180 180 GLY GLY G . n 
G 3 178 LYS 178 181 181 LYS LYS G . n 
G 3 179 LEU 179 182 182 LEU LEU G . n 
G 3 180 MET 180 183 183 MET MET G . n 
G 3 181 PHE 181 184 184 PHE PHE G . n 
G 3 182 SER 182 185 185 SER SER G . n 
G 3 183 ALA 183 186 186 ALA ALA G . n 
G 3 184 ILE 184 187 187 ILE ILE G . n 
G 3 185 GLN 185 188 188 GLN GLN G . n 
G 3 186 THR 186 189 189 THR THR G . n 
G 3 187 PRO 187 190 190 PRO PRO G . n 
G 3 188 MET 188 191 191 MET MET G . n 
G 3 189 VAL 189 192 192 VAL VAL G . n 
G 3 190 ARG 190 193 193 ARG ARG G . n 
G 3 191 ILE 191 194 194 ILE ILE G . n 
G 3 192 HIS 192 195 195 HIS HIS G . n 
G 3 193 ASN 193 196 196 ASN ASN G . n 
G 3 194 ARG 194 197 197 ARG ARG G . n 
G 3 195 PRO 195 198 198 PRO PRO G . n 
G 3 196 ALA 196 199 199 ALA ALA G . n 
G 3 197 TYR 197 200 200 TYR TYR G . n 
G 3 198 ASN 198 201 201 ASN ASN G . n 
G 3 199 SER 199 202 202 SER SER G . n 
G 3 200 GLU 200 203 203 GLU GLU G . n 
G 3 201 CYS 201 204 204 CYS CYS G . n 
G 3 202 HIS 202 205 205 HIS HIS G . n 
G 3 203 ALA 203 206 206 ALA ALA G . n 
G 3 204 THR 204 207 207 THR THR G . n 
G 3 205 ARG 205 208 208 ARG ARG G . n 
G 3 206 GLU 206 209 209 GLU GLU G . n 
G 3 207 MET 207 210 210 MET MET G . n 
G 3 208 GLY 208 211 211 GLY GLY G . n 
G 3 209 ILE 209 212 212 ILE ILE G . n 
G 3 210 GLY 210 213 213 GLY GLY G . n 
G 3 211 GLU 211 214 214 GLU GLU G . n 
G 3 212 LEU 212 215 215 LEU LEU G . n 
G 3 213 ASN 213 216 216 ASN ASN G . n 
G 3 214 ASN 214 217 217 ASN ASN G . n 
G 3 215 ALA 215 218 218 ALA ALA G . n 
G 3 216 TYR 216 219 219 TYR TYR G . n 
G 3 217 GLU 217 220 220 GLU GLU G . n 
G 3 218 ASP 218 221 221 ASP ASP G . n 
G 3 219 ALA 219 222 222 ALA ALA G . n 
G 3 220 GLN 220 223 223 GLN GLN G . n 
G 3 221 LEU 221 224 224 LEU LEU G . n 
G 3 222 ALA 222 225 225 ALA ALA G . n 
G 3 223 ASP 223 226 226 ASP ASP G . n 
G 3 224 VAL 224 227 227 VAL VAL G . n 
G 3 225 ILE 225 228 228 ILE ILE G . n 
G 3 226 TRP 226 229 229 TRP TRP G . n 
G 3 227 SER 227 230 230 SER SER G . n 
G 3 228 ILE 228 231 231 ILE ILE G . n 
G 3 229 GLY 229 232 232 GLY GLY G . n 
G 3 230 ASN 230 233 233 ASN ASN G . n 
G 3 231 ASN 231 234 234 ASN ASN G . n 
G 3 232 PRO 232 235 235 PRO PRO G . n 
G 3 233 TYR 233 236 236 TYR TYR G . n 
G 3 234 GLU 234 237 237 GLU GLU G . n 
G 3 235 SER 235 238 238 SER SER G . n 
G 3 236 GLN 236 239 239 GLN GLN G . n 
G 3 237 THR 237 240 240 THR THR G . n 
G 3 238 ASN 238 241 241 ASN ASN G . n 
G 3 239 TYR 239 242 242 TYR TYR G . n 
G 3 240 PHE 240 243 243 PHE PHE G . n 
G 3 241 LEU 241 244 244 LEU LEU G . n 
G 3 242 ASN 242 245 245 ASN ASN G . n 
G 3 243 HIS 243 246 246 HIS HIS G . n 
G 3 244 TRP 244 247 247 TRP TRP G . n 
G 3 245 LEU 245 248 248 LEU LEU G . n 
G 3 246 PRO 246 249 249 PRO PRO G . n 
G 3 247 ASN 247 250 250 ASN ASN G . n 
G 3 248 LEU 248 251 251 LEU LEU G . n 
G 3 249 GLN 249 252 252 GLN GLN G . n 
G 3 250 GLY 250 253 253 GLY GLY G . n 
G 3 251 ALA 251 254 254 ALA ALA G . n 
G 3 252 THR 252 255 255 THR THR G . n 
G 3 253 THR 253 256 256 THR THR G . n 
G 3 254 SER 254 257 257 SER SER G . n 
G 3 255 LYS 255 258 258 LYS LYS G . n 
G 3 256 LYS 256 259 259 LYS LYS G . n 
G 3 257 LYS 257 260 260 LYS LYS G . n 
G 3 258 GLU 258 261 261 GLU GLU G . n 
G 3 259 ARG 259 262 262 ARG ARG G . n 
G 3 260 PHE 260 263 263 PHE PHE G . n 
G 3 261 PRO 261 264 264 PRO PRO G . n 
G 3 262 ASN 262 265 265 ASN ASN G . n 
G 3 263 GLU 263 266 266 GLU GLU G . n 
G 3 264 ASN 264 267 267 ASN ASN G . n 
G 3 265 PHE 265 268 268 PHE PHE G . n 
G 3 266 PRO 266 269 269 PRO PRO G . n 
G 3 267 GLN 267 270 270 GLN GLN G . n 
G 3 268 ALA 268 271 271 ALA ALA G . n 
G 3 269 ARG 269 272 272 ARG ARG G . n 
G 3 270 ILE 270 273 273 ILE ILE G . n 
G 3 271 ILE 271 274 274 ILE ILE G . n 
G 3 272 PHE 272 275 275 PHE PHE G . n 
G 3 273 VAL 273 276 276 VAL VAL G . n 
G 3 274 ASP 274 277 277 ASP ASP G . n 
G 3 275 PRO 275 278 278 PRO PRO G . n 
G 3 276 ARG 276 279 279 ARG ARG G . n 
G 3 277 GLU 277 280 280 GLU GLU G . n 
G 3 278 THR 278 281 281 THR THR G . n 
G 3 279 PRO 279 282 282 PRO PRO G . n 
G 3 280 SER 280 283 283 SER SER G . n 
G 3 281 VAL 281 284 284 VAL VAL G . n 
G 3 282 ALA 282 285 285 ALA ALA G . n 
G 3 283 ILE 283 286 286 ILE ILE G . n 
G 3 284 ALA 284 287 287 ALA ALA G . n 
G 3 285 ARG 285 288 288 ARG ARG G . n 
G 3 286 HIS 286 289 289 HIS HIS G . n 
G 3 287 VAL 287 290 290 VAL VAL G . n 
G 3 288 ALA 288 291 291 ALA ALA G . n 
G 3 289 GLY 289 292 292 GLY GLY G . n 
G 3 290 ASN 290 293 293 ASN ASN G . n 
G 3 291 ASP 291 294 294 ASP ASP G . n 
G 3 292 ARG 292 295 295 ARG ARG G . n 
G 3 293 VAL 293 296 296 VAL VAL G . n 
G 3 294 LEU 294 297 297 LEU LEU G . n 
G 3 295 HIS 295 298 298 HIS HIS G . n 
G 3 296 LEU 296 299 299 LEU LEU G . n 
G 3 297 ALA 297 300 300 ALA ALA G . n 
G 3 298 ILE 298 301 301 ILE ILE G . n 
G 3 299 GLU 299 302 302 GLU GLU G . n 
G 3 300 PRO 300 303 303 PRO PRO G . n 
G 3 301 GLY 301 304 304 GLY GLY G . n 
G 3 302 THR 302 305 305 THR THR G . n 
G 3 303 ASP 303 306 306 ASP ASP G . n 
G 3 304 THR 304 307 307 THR THR G . n 
G 3 305 ALA 305 308 308 ALA ALA G . n 
G 3 306 LEU 306 309 309 LEU LEU G . n 
G 3 307 PHE 307 310 310 PHE PHE G . n 
G 3 308 ASN 308 311 311 ASN ASN G . n 
G 3 309 GLY 309 312 312 GLY GLY G . n 
G 3 310 LEU 310 313 313 LEU LEU G . n 
G 3 311 PHE 311 314 314 PHE PHE G . n 
G 3 312 THR 312 315 315 THR THR G . n 
G 3 313 TYR 313 316 316 TYR TYR G . n 
G 3 314 VAL 314 317 317 VAL VAL G . n 
G 3 315 VAL 315 318 318 VAL VAL G . n 
G 3 316 GLU 316 319 319 GLU GLU G . n 
G 3 317 GLN 317 320 320 GLN GLN G . n 
G 3 318 GLY 318 321 321 GLY GLY G . n 
G 3 319 TRP 319 322 322 TRP TRP G . n 
G 3 320 ILE 320 323 323 ILE ILE G . n 
G 3 321 ASP 321 324 324 ASP ASP G . n 
G 3 322 LYS 322 325 325 LYS LYS G . n 
G 3 323 PRO 323 326 326 PRO PRO G . n 
G 3 324 PHE 324 327 327 PHE PHE G . n 
G 3 325 ILE 325 328 328 ILE ILE G . n 
G 3 326 GLU 326 329 329 GLU GLU G . n 
G 3 327 ALA 327 330 330 ALA ALA G . n 
G 3 328 HIS 328 331 331 HIS HIS G . n 
G 3 329 THR 329 332 332 THR THR G . n 
G 3 330 LYS 330 333 333 LYS LYS G . n 
G 3 331 GLY 331 334 334 GLY GLY G . n 
G 3 332 PHE 332 335 335 PHE PHE G . n 
G 3 333 ASP 333 336 336 ASP ASP G . n 
G 3 334 ASP 334 337 337 ASP ASP G . n 
G 3 335 ALA 335 338 338 ALA ALA G . n 
G 3 336 VAL 336 339 339 VAL VAL G . n 
G 3 337 LYS 337 340 340 LYS LYS G . n 
G 3 338 THR 338 341 341 THR THR G . n 
G 3 339 ASN 339 342 342 ASN ASN G . n 
G 3 340 ARG 340 343 343 ARG ARG G . n 
G 3 341 LEU 341 344 344 LEU LEU G . n 
G 3 342 SER 342 345 345 SER SER G . n 
G 3 343 LEU 343 346 346 LEU LEU G . n 
G 3 344 ASP 344 347 347 ASP ASP G . n 
G 3 345 GLU 345 348 348 GLU GLU G . n 
G 3 346 CYS 346 349 349 CYS CYS G . n 
G 3 347 SER 347 350 350 SER SER G . n 
G 3 348 ASN 348 351 351 ASN ASN G . n 
G 3 349 ILE 349 352 352 ILE ILE G . n 
G 3 350 THR 350 353 353 THR THR G . n 
G 3 351 GLY 351 354 354 GLY GLY G . n 
G 3 352 VAL 352 355 355 VAL VAL G . n 
G 3 353 PRO 353 356 356 PRO PRO G . n 
G 3 354 VAL 354 357 357 VAL VAL G . n 
G 3 355 ASP 355 358 358 ASP ASP G . n 
G 3 356 MET 356 359 359 MET MET G . n 
G 3 357 LEU 357 360 360 LEU LEU G . n 
G 3 358 LYS 358 361 361 LYS LYS G . n 
G 3 359 ARG 359 362 362 ARG ARG G . n 
G 3 360 ALA 360 363 363 ALA ALA G . n 
G 3 361 ALA 361 364 364 ALA ALA G . n 
G 3 362 GLU 362 365 365 GLU GLU G . n 
G 3 363 TRP 363 366 366 TRP TRP G . n 
G 3 364 SER 364 367 367 SER SER G . n 
G 3 365 TYR 365 368 368 TYR TYR G . n 
G 3 366 LYS 366 369 369 LYS LYS G . n 
G 3 367 PRO 367 370 370 PRO PRO G . n 
G 3 368 LYS 368 371 371 LYS LYS G . n 
G 3 369 ALA 369 372 372 ALA ALA G . n 
G 3 370 SER 370 373 373 SER SER G . n 
G 3 371 GLY 371 374 374 GLY GLY G . n 
G 3 372 GLN 372 375 375 GLN GLN G . n 
G 3 373 ALA 373 376 376 ALA ALA G . n 
G 3 374 PRO 374 377 377 PRO PRO G . n 
G 3 375 ARG 375 378 378 ARG ARG G . n 
G 3 376 THR 376 379 379 THR THR G . n 
G 3 377 MET 377 380 380 MET MET G . n 
G 3 378 HIS 378 381 381 HIS HIS G . n 
G 3 379 ALA 379 382 382 ALA ALA G . n 
G 3 380 TYR 380 383 383 TYR TYR G . n 
G 3 381 GLU 381 384 384 GLU GLU G . n 
G 3 382 LYS 382 385 385 LYS LYS G . n 
G 3 383 GLY 383 386 386 GLY GLY G . n 
G 3 384 ILE 384 387 387 ILE ILE G . n 
G 3 385 ILE 385 388 388 ILE ILE G . n 
G 3 386 TRP 386 389 389 TRP TRP G . n 
G 3 387 GLY 387 390 390 GLY GLY G . n 
G 3 388 ASN 388 391 391 ASN ASN G . n 
G 3 389 ASP 389 392 392 ASP ASP G . n 
G 3 390 ASN 390 393 393 ASN ASN G . n 
G 3 391 TYR 391 394 394 TYR TYR G . n 
G 3 392 VAL 392 395 395 VAL VAL G . n 
G 3 393 ILE 393 396 396 ILE ILE G . n 
G 3 394 GLN 394 397 397 GLN GLN G . n 
G 3 395 SER 395 398 398 SER SER G . n 
G 3 396 ALA 396 399 399 ALA ALA G . n 
G 3 397 LEU 397 400 400 LEU LEU G . n 
G 3 398 LEU 398 401 401 LEU LEU G . n 
G 3 399 ASP 399 402 402 ASP ASP G . n 
G 3 400 LEU 400 403 403 LEU LEU G . n 
G 3 401 VAL 401 404 404 VAL VAL G . n 
G 3 402 ILE 402 405 405 ILE ILE G . n 
G 3 403 ALA 403 406 406 ALA ALA G . n 
G 3 404 THR 404 407 407 THR THR G . n 
G 3 405 HIS 405 408 408 HIS HIS G . n 
G 3 406 ASN 406 409 409 ASN ASN G . n 
G 3 407 VAL 407 410 410 VAL VAL G . n 
G 3 408 GLY 408 411 411 GLY GLY G . n 
G 3 409 ARG 409 412 412 ARG ARG G . n 
G 3 410 ARG 410 413 413 ARG ARG G . n 
G 3 411 GLY 411 414 414 GLY GLY G . n 
G 3 412 THR 412 415 415 THR THR G . n 
G 3 413 GLY 413 416 416 GLY GLY G . n 
G 3 414 CYS 414 417 417 CYS CYS G . n 
G 3 415 VAL 415 418 418 VAL VAL G . n 
G 3 416 ARG 416 419 419 ARG ARG G . n 
G 3 417 MET 417 420 420 MET MET G . n 
G 3 418 GLY 418 421 421 GLY GLY G . n 
G 3 419 GLY 419 422 422 GLY GLY G . n 
G 3 420 HIS 420 423 423 HIS HIS G . n 
G 3 421 GLN 421 424 424 GLN GLN G . n 
G 3 422 GLU 422 425 425 GLU GLU G . n 
G 3 423 GLY 423 426 426 GLY GLY G . n 
G 3 424 TYR 424 427 427 TYR TYR G . n 
G 3 425 THR 425 428 428 THR THR G . n 
G 3 426 ARG 426 429 429 ARG ARG G . n 
G 3 427 PRO 427 430 430 PRO PRO G . n 
G 3 428 PRO 428 431 431 PRO PRO G . n 
G 3 429 TYR 429 432 432 TYR TYR G . n 
G 3 430 PRO 430 433 433 PRO PRO G . n 
G 3 431 GLY 431 434 434 GLY GLY G . n 
G 3 432 ASP 432 435 435 ASP ASP G . n 
G 3 433 LYS 433 436 436 LYS LYS G . n 
G 3 434 LYS 434 437 437 LYS LYS G . n 
G 3 435 ILE 435 438 438 ILE ILE G . n 
G 3 436 TYR 436 439 439 TYR TYR G . n 
G 3 437 ILE 437 440 440 ILE ILE G . n 
G 3 438 ASP 438 441 441 ASP ASP G . n 
G 3 439 GLN 439 442 442 GLN GLN G . n 
G 3 440 GLU 440 443 443 GLU GLU G . n 
G 3 441 LEU 441 444 444 LEU LEU G . n 
G 3 442 ILE 442 445 445 ILE ILE G . n 
G 3 443 LYS 443 446 446 LYS LYS G . n 
G 3 444 GLY 444 447 447 GLY GLY G . n 
G 3 445 LYS 445 448 448 LYS LYS G . n 
G 3 446 GLY 446 449 449 GLY GLY G . n 
G 3 447 ARG 447 450 450 ARG ARG G . n 
G 3 448 ILE 448 451 451 ILE ILE G . n 
G 3 449 MET 449 452 452 MET MET G . n 
G 3 450 THR 450 453 453 THR THR G . n 
G 3 451 TRP 451 454 454 TRP TRP G . n 
G 3 452 TRP 452 455 455 TRP TRP G . n 
G 3 453 GLY 453 456 456 GLY GLY G . n 
G 3 454 CYS 454 457 457 CYS CYS G . n 
G 3 455 ASN 455 458 458 ASN ASN G . n 
G 3 456 ASN 456 459 459 ASN ASN G . n 
G 3 457 PHE 457 460 460 PHE PHE G . n 
G 3 458 GLN 458 461 461 GLN GLN G . n 
G 3 459 THR 459 462 462 THR THR G . n 
G 3 460 SER 460 463 463 SER SER G . n 
G 3 461 ASN 461 464 464 ASN ASN G . n 
G 3 462 ASN 462 465 465 ASN ASN G . n 
G 3 463 ALA 463 466 466 ALA ALA G . n 
G 3 464 GLN 464 467 467 GLN GLN G . n 
G 3 465 ALA 465 468 468 ALA ALA G . n 
G 3 466 LEU 466 469 469 LEU LEU G . n 
G 3 467 ARG 467 470 470 ARG ARG G . n 
G 3 468 GLU 468 471 471 GLU GLU G . n 
G 3 469 ALA 469 472 472 ALA ALA G . n 
G 3 470 ILE 470 473 473 ILE ILE G . n 
G 3 471 LEU 471 474 474 LEU LEU G . n 
G 3 472 GLN 472 475 475 GLN GLN G . n 
G 3 473 ARG 473 476 476 ARG ARG G . n 
G 3 474 SER 474 477 477 SER SER G . n 
G 3 475 ALA 475 478 478 ALA ALA G . n 
G 3 476 ILE 476 479 479 ILE ILE G . n 
G 3 477 VAL 477 480 480 VAL VAL G . n 
G 3 478 LYS 478 481 481 LYS LYS G . n 
G 3 479 GLN 479 482 482 GLN GLN G . n 
G 3 480 ALA 480 483 483 ALA ALA G . n 
G 3 481 MET 481 484 484 MET MET G . n 
G 3 482 GLN 482 485 485 GLN GLN G . n 
G 3 483 LYS 483 486 486 LYS LYS G . n 
G 3 484 ALA 484 487 487 ALA ALA G . n 
G 3 485 ARG 485 488 488 ARG ARG G . n 
G 3 486 GLY 486 489 489 GLY GLY G . n 
G 3 487 ALA 487 490 490 ALA ALA G . n 
G 3 488 THR 488 491 491 THR THR G . n 
G 3 489 THR 489 492 492 THR THR G . n 
G 3 490 GLU 490 493 493 GLU GLU G . n 
G 3 491 GLU 491 494 494 GLU GLU G . n 
G 3 492 MET 492 495 495 MET MET G . n 
G 3 493 VAL 493 496 496 VAL VAL G . n 
G 3 494 ASP 494 497 497 ASP ASP G . n 
G 3 495 VAL 495 498 498 VAL VAL G . n 
G 3 496 ILE 496 499 499 ILE ILE G . n 
G 3 497 TYR 497 500 500 TYR TYR G . n 
G 3 498 GLU 498 501 501 GLU GLU G . n 
G 3 499 ALA 499 502 502 ALA ALA G . n 
G 3 500 THR 500 503 503 THR THR G . n 
G 3 501 GLN 501 504 504 GLN GLN G . n 
G 3 502 ASN 502 505 505 ASN ASN G . n 
G 3 503 GLY 503 506 506 GLY GLY G . n 
G 3 504 GLY 504 507 507 GLY GLY G . n 
G 3 505 LEU 505 508 508 LEU LEU G . n 
G 3 506 PHE 506 509 509 PHE PHE G . n 
G 3 507 VAL 507 510 510 VAL VAL G . n 
G 3 508 THR 508 511 511 THR THR G . n 
G 3 509 SER 509 512 512 SER SER G . n 
G 3 510 ILE 510 513 513 ILE ILE G . n 
G 3 511 ASN 511 514 514 ASN ASN G . n 
G 3 512 LEU 512 515 515 LEU LEU G . n 
G 3 513 TYR 513 516 516 TYR TYR G . n 
G 3 514 PRO 514 517 517 PRO PRO G . n 
G 3 515 THR 515 518 518 THR THR G . n 
G 3 516 LYS 516 519 519 LYS LYS G . n 
G 3 517 LEU 517 520 520 LEU LEU G . n 
G 3 518 ALA 518 521 521 ALA ALA G . n 
G 3 519 GLU 519 522 522 GLU GLU G . n 
G 3 520 ALA 520 523 523 ALA ALA G . n 
G 3 521 ALA 521 524 524 ALA ALA G . n 
G 3 522 HIS 522 525 525 HIS HIS G . n 
G 3 523 LEU 523 526 526 LEU LEU G . n 
G 3 524 MET 524 527 527 MET MET G . n 
G 3 525 LEU 525 528 528 LEU LEU G . n 
G 3 526 PRO 526 529 529 PRO PRO G . n 
G 3 527 ALA 527 530 530 ALA ALA G . n 
G 3 528 ALA 528 531 531 ALA ALA G . n 
G 3 529 HIS 529 532 532 HIS HIS G . n 
G 3 530 PRO 530 533 533 PRO PRO G . n 
G 3 531 GLY 531 534 534 GLY GLY G . n 
G 3 532 GLU 532 535 535 GLU GLU G . n 
G 3 533 MET 533 536 536 MET MET G . n 
G 3 534 ASN 534 537 537 ASN ASN G . n 
G 3 535 LEU 535 538 538 LEU LEU G . n 
G 3 536 THR 536 539 539 THR THR G . n 
G 3 537 SER 537 540 540 SER SER G . n 
G 3 538 MET 538 541 541 MET MET G . n 
G 3 539 ASN 539 542 542 ASN ASN G . n 
G 3 540 GLY 540 543 543 GLY GLY G . n 
G 3 541 GLU 541 544 544 GLU GLU G . n 
G 3 542 ARG 542 545 545 ARG ARG G . n 
G 3 543 ARG 543 546 546 ARG ARG G . n 
G 3 544 ILE 544 547 547 ILE ILE G . n 
G 3 545 ARG 545 548 548 ARG ARG G . n 
G 3 546 LEU 546 549 549 LEU LEU G . n 
G 3 547 SER 547 550 550 SER SER G . n 
G 3 548 GLU 548 551 551 GLU GLU G . n 
G 3 549 LYS 549 552 552 LYS LYS G . n 
G 3 550 PHE 550 553 553 PHE PHE G . n 
G 3 551 MET 551 554 554 MET MET G . n 
G 3 552 ASP 552 555 555 ASP ASP G . n 
G 3 553 PRO 553 556 556 PRO PRO G . n 
G 3 554 PRO 554 557 557 PRO PRO G . n 
G 3 555 GLY 555 558 558 GLY GLY G . n 
G 3 556 THR 556 559 559 THR THR G . n 
G 3 557 ALA 557 560 560 ALA ALA G . n 
G 3 558 MET 558 561 561 MET MET G . n 
G 3 559 ALA 559 562 562 ALA ALA G . n 
G 3 560 ASP 560 563 563 ASP ASP G . n 
G 3 561 CYS 561 564 564 CYS CYS G . n 
G 3 562 LEU 562 565 565 LEU LEU G . n 
G 3 563 ILE 563 566 566 ILE ILE G . n 
G 3 564 ALA 564 567 567 ALA ALA G . n 
G 3 565 ALA 565 568 568 ALA ALA G . n 
G 3 566 ARG 566 569 569 ARG ARG G . n 
G 3 567 ILE 567 570 570 ILE ILE G . n 
G 3 568 ALA 568 571 571 ALA ALA G . n 
G 3 569 ASN 569 572 572 ASN ASN G . n 
G 3 570 ALA 570 573 573 ALA ALA G . n 
G 3 571 LEU 571 574 574 LEU LEU G . n 
G 3 572 ARG 572 575 575 ARG ARG G . n 
G 3 573 ASP 573 576 576 ASP ASP G . n 
G 3 574 MET 574 577 577 MET MET G . n 
G 3 575 TYR 575 578 578 TYR TYR G . n 
G 3 576 GLN 576 579 579 GLN GLN G . n 
G 3 577 LYS 577 580 580 LYS LYS G . n 
G 3 578 ASP 578 581 581 ASP ASP G . n 
G 3 579 GLY 579 582 582 GLY GLY G . n 
G 3 580 LYS 580 583 583 LYS LYS G . n 
G 3 581 ALA 581 584 584 ALA ALA G . n 
G 3 582 GLU 582 585 585 GLU GLU G . n 
G 3 583 MET 583 586 586 MET MET G . n 
G 3 584 ALA 584 587 587 ALA ALA G . n 
G 3 585 ALA 585 588 588 ALA ALA G . n 
G 3 586 GLN 586 589 589 GLN GLN G . n 
G 3 587 PHE 587 590 590 PHE PHE G . n 
G 3 588 GLU 588 591 591 GLU GLU G . n 
G 3 589 GLY 589 592 592 GLY GLY G . n 
G 3 590 PHE 590 593 593 PHE PHE G . n 
G 3 591 ASP 591 594 594 ASP ASP G . n 
G 3 592 TRP 592 595 595 TRP TRP G . n 
G 3 593 LYS 593 596 596 LYS LYS G . n 
G 3 594 THR 594 597 597 THR THR G . n 
G 3 595 GLU 595 598 598 GLU GLU G . n 
G 3 596 GLU 596 599 599 GLU GLU G . n 
G 3 597 ASP 597 600 600 ASP ASP G . n 
G 3 598 ALA 598 601 601 ALA ALA G . n 
G 3 599 PHE 599 602 602 PHE PHE G . n 
G 3 600 ASN 600 603 603 ASN ASN G . n 
G 3 601 ASP 601 604 604 ASP ASP G . n 
G 3 602 GLY 602 605 605 GLY GLY G . n 
G 3 603 PHE 603 606 606 PHE PHE G . n 
G 3 604 ARG 604 607 607 ARG ARG G . n 
G 3 605 ARG 605 608 608 ARG ARG G . n 
G 3 606 ALA 606 609 609 ALA ALA G . n 
G 3 607 GLY 607 610 610 GLY GLY G . n 
G 3 608 GLN 608 611 611 GLN GLN G . n 
G 3 609 PRO 609 612 612 PRO PRO G . n 
G 3 610 GLY 610 613 613 GLY GLY G . n 
G 3 611 ALA 611 614 614 ALA ALA G . n 
G 3 612 PRO 612 615 615 PRO PRO G . n 
G 3 613 ALA 613 616 616 ALA ALA G . n 
G 3 614 ILE 614 617 617 ILE ILE G . n 
G 3 615 ASP 615 618 618 ASP ASP G . n 
G 3 616 SER 616 619 619 SER SER G . n 
G 3 617 GLN 617 620 620 GLN GLN G . n 
G 3 618 GLY 618 621 621 GLY GLY G . n 
G 3 619 GLY 619 622 622 GLY GLY G . n 
G 3 620 SER 620 623 623 SER SER G . n 
G 3 621 THR 621 624 624 THR THR G . n 
G 3 622 GLY 622 625 625 GLY GLY G . n 
G 3 623 HIS 623 626 626 HIS HIS G . n 
G 3 624 LEU 624 627 627 LEU LEU G . n 
G 3 625 VAL 625 628 628 VAL VAL G . n 
G 3 626 THR 626 629 629 THR THR G . n 
G 3 627 TYR 627 630 630 TYR TYR G . n 
G 3 628 ASP 628 631 631 ASP ASP G . n 
G 3 629 ARG 629 632 632 ARG ARG G . n 
G 3 630 LEU 630 633 633 LEU LEU G . n 
G 3 631 ARG 631 634 634 ARG ARG G . n 
G 3 632 LYS 632 635 635 LYS LYS G . n 
G 3 633 SER 633 636 636 SER SER G . n 
G 3 634 GLY 634 637 637 GLY GLY G . n 
G 3 635 ASN 635 638 638 ASN ASN G . n 
G 3 636 ASN 636 639 639 ASN ASN G . n 
G 3 637 GLY 637 640 640 GLY GLY G . n 
G 3 638 VAL 638 641 641 VAL VAL G . n 
G 3 639 GLN 639 642 642 GLN GLN G . n 
G 3 640 LEU 640 643 643 LEU LEU G . n 
G 3 641 PRO 641 644 644 PRO PRO G . n 
G 3 642 VAL 642 645 645 VAL VAL G . n 
G 3 643 VAL 643 646 646 VAL VAL G . n 
G 3 644 SER 644 647 647 SER SER G . n 
G 3 645 TRP 645 648 648 TRP TRP G . n 
G 3 646 ASP 646 649 649 ASP ASP G . n 
G 3 647 GLU 647 650 650 GLU GLU G . n 
G 3 648 SER 648 651 651 SER SER G . n 
G 3 649 LYS 649 652 652 LYS LYS G . n 
G 3 650 GLY 650 653 653 GLY GLY G . n 
G 3 651 LEU 651 654 654 LEU LEU G . n 
G 3 652 VAL 652 655 655 VAL VAL G . n 
G 3 653 GLY 653 656 656 GLY GLY G . n 
G 3 654 THR 654 657 657 THR THR G . n 
G 3 655 GLU 655 658 658 GLU GLU G . n 
G 3 656 MET 656 659 659 MET MET G . n 
G 3 657 LEU 657 660 660 LEU LEU G . n 
G 3 658 TYR 658 661 661 TYR TYR G . n 
G 3 659 THR 659 662 662 THR THR G . n 
G 3 660 GLU 660 663 663 GLU GLU G . n 
G 3 661 GLY 661 664 664 GLY GLY G . n 
G 3 662 LYS 662 665 665 LYS LYS G . n 
G 3 663 PHE 663 666 666 PHE PHE G . n 
G 3 664 ASP 664 667 667 ASP ASP G . n 
G 3 665 THR 665 668 668 THR THR G . n 
G 3 666 ASP 666 669 669 ASP ASP G . n 
G 3 667 ASP 667 670 670 ASP ASP G . n 
G 3 668 GLY 668 671 671 GLY GLY G . n 
G 3 669 LYS 669 672 672 LYS LYS G . n 
G 3 670 ALA 670 673 673 ALA ALA G . n 
G 3 671 HIS 671 674 674 HIS HIS G . n 
G 3 672 PHE 672 675 675 PHE PHE G . n 
G 3 673 LYS 673 676 676 LYS LYS G . n 
G 3 674 PRO 674 677 677 PRO PRO G . n 
G 3 675 ALA 675 678 678 ALA ALA G . n 
G 3 676 PRO 676 679 679 PRO PRO G . n 
G 3 677 TRP 677 680 680 TRP TRP G . n 
G 3 678 ASN 678 681 681 ASN ASN G . n 
G 3 679 GLY 679 682 682 GLY GLY G . n 
G 3 680 LEU 680 683 683 LEU LEU G . n 
G 3 681 PRO 681 684 684 PRO PRO G . n 
G 3 682 ALA 682 685 685 ALA ALA G . n 
G 3 683 THR 683 686 686 THR THR G . n 
G 3 684 VAL 684 687 687 VAL VAL G . n 
G 3 685 GLN 685 688 688 GLN GLN G . n 
G 3 686 GLN 686 689 689 GLN GLN G . n 
G 3 687 GLN 687 690 690 GLN GLN G . n 
G 3 688 LYS 688 691 691 LYS LYS G . n 
G 3 689 ASP 689 692 692 ASP ASP G . n 
G 3 690 LYS 690 693 693 LYS LYS G . n 
G 3 691 TYR 691 694 694 TYR TYR G . n 
G 3 692 ARG 692 695 695 ARG ARG G . n 
G 3 693 PHE 693 696 696 PHE PHE G . n 
G 3 694 TRP 694 697 697 TRP TRP G . n 
G 3 695 LEU 695 698 698 LEU LEU G . n 
G 3 696 ASN 696 699 699 ASN ASN G . n 
G 3 697 ASN 697 700 700 ASN ASN G . n 
G 3 698 GLY 698 701 701 GLY GLY G . n 
G 3 699 ARG 699 702 702 ARG ARG G . n 
G 3 700 ASN 700 703 703 ASN ASN G . n 
G 3 701 ASN 701 704 704 ASN ASN G . n 
G 3 702 GLU 702 705 705 GLU GLU G . n 
G 3 703 VAL 703 706 706 VAL VAL G . n 
G 3 704 TRP 704 707 707 TRP TRP G . n 
G 3 705 GLN 705 708 708 GLN GLN G . n 
G 3 706 THR 706 709 709 THR THR G . n 
G 3 707 ALA 707 710 710 ALA ALA G . n 
G 3 708 TYR 708 711 711 TYR TYR G . n 
G 3 709 HIS 709 712 712 HIS HIS G . n 
G 3 710 ASP 710 713 713 ASP ASP G . n 
G 3 711 GLN 711 714 714 GLN GLN G . n 
G 3 712 TYR 712 715 715 TYR TYR G . n 
G 3 713 ASN 713 716 716 ASN ASN G . n 
G 3 714 SER 714 717 717 SER SER G . n 
G 3 715 LEU 715 718 718 LEU LEU G . n 
G 3 716 MET 716 719 719 MET MET G . n 
G 3 717 GLN 717 720 720 GLN GLN G . n 
G 3 718 GLU 718 721 721 GLU GLU G . n 
G 3 719 ARG 719 722 722 ARG ARG G . n 
G 3 720 TYR 720 723 723 TYR TYR G . n 
G 3 721 PRO 721 724 724 PRO PRO G . n 
G 3 722 MET 722 725 725 MET MET G . n 
G 3 723 ALA 723 726 726 ALA ALA G . n 
G 3 724 TYR 724 727 727 TYR TYR G . n 
G 3 725 ILE 725 728 728 ILE ILE G . n 
G 3 726 GLU 726 729 729 GLU GLU G . n 
G 3 727 MET 727 730 730 MET MET G . n 
G 3 728 ASN 728 731 731 ASN ASN G . n 
G 3 729 PRO 729 732 732 PRO PRO G . n 
G 3 730 ASP 730 733 733 ASP ASP G . n 
G 3 731 ASP 731 734 734 ASP ASP G . n 
G 3 732 CYS 732 735 735 CYS CYS G . n 
G 3 733 LYS 733 736 736 LYS LYS G . n 
G 3 734 GLN 734 737 737 GLN GLN G . n 
G 3 735 LEU 735 738 738 LEU LEU G . n 
G 3 736 ASP 736 739 739 ASP ASP G . n 
G 3 737 VAL 737 740 740 VAL VAL G . n 
G 3 738 THR 738 741 741 THR THR G . n 
G 3 739 GLY 739 742 742 GLY GLY G . n 
G 3 740 GLY 740 743 743 GLY GLY G . n 
G 3 741 ASP 741 744 744 ASP ASP G . n 
G 3 742 ILE 742 745 745 ILE ILE G . n 
G 3 743 VAL 743 746 746 VAL VAL G . n 
G 3 744 GLU 744 747 747 GLU GLU G . n 
G 3 745 VAL 745 748 748 VAL VAL G . n 
G 3 746 TYR 746 749 749 TYR TYR G . n 
G 3 747 ASN 747 750 750 ASN ASN G . n 
G 3 748 ASP 748 751 751 ASP ASP G . n 
G 3 749 PHE 749 752 752 PHE PHE G . n 
G 3 750 GLY 750 753 753 GLY GLY G . n 
G 3 751 SER 751 754 754 SER SER G . n 
G 3 752 THR 752 755 755 THR THR G . n 
G 3 753 PHE 753 756 756 PHE PHE G . n 
G 3 754 ALA 754 757 757 ALA ALA G . n 
G 3 755 MET 755 758 758 MET MET G . n 
G 3 756 VAL 756 759 759 VAL VAL G . n 
G 3 757 TYR 757 760 760 TYR TYR G . n 
G 3 758 PRO 758 761 761 PRO PRO G . n 
G 3 759 VAL 759 762 762 VAL VAL G . n 
G 3 760 ALA 760 763 763 ALA ALA G . n 
G 3 761 GLU 761 764 764 GLU GLU G . n 
G 3 762 ILE 762 765 765 ILE ILE G . n 
G 3 763 LYS 763 766 766 LYS LYS G . n 
G 3 764 ARG 764 767 767 ARG ARG G . n 
G 3 765 GLY 765 768 768 GLY GLY G . n 
G 3 766 GLN 766 769 769 GLN GLN G . n 
G 3 767 THR 767 770 770 THR THR G . n 
G 3 768 PHE 768 771 771 PHE PHE G . n 
G 3 769 MET 769 772 772 MET MET G . n 
G 3 770 LEU 770 773 773 LEU LEU G . n 
G 3 771 PHE 771 774 774 PHE PHE G . n 
G 3 772 GLY 772 775 775 GLY GLY G . n 
G 3 773 TYR 773 776 776 TYR TYR G . n 
G 3 774 VAL 774 777 777 VAL VAL G . n 
G 3 775 ASN 775 778 778 ASN ASN G . n 
G 3 776 GLY 776 779 779 GLY GLY G . n 
G 3 777 ILE 777 780 780 ILE ILE G . n 
G 3 778 GLN 778 781 781 GLN GLN G . n 
G 3 779 GLY 779 782 782 GLY GLY G . n 
G 3 780 ASP 780 783 783 ASP ASP G . n 
G 3 781 VAL 781 784 784 VAL VAL G . n 
G 3 782 THR 782 785 785 THR THR G . n 
G 3 783 THR 783 786 786 THR THR G . n 
G 3 784 ASP 784 787 787 ASP ASP G . n 
G 3 785 TRP 785 788 788 TRP TRP G . n 
G 3 786 THR 786 789 789 THR THR G . n 
G 3 787 ASP 787 790 790 ASP ASP G . n 
G 3 788 ARG 788 791 791 ARG ARG G . n 
G 3 789 ASN 789 792 792 ASN ASN G . n 
G 3 790 ILE 790 793 793 ILE ILE G . n 
G 3 791 ILE 791 794 794 ILE ILE G . n 
G 3 792 PRO 792 795 795 PRO PRO G . n 
G 3 793 TYR 793 796 796 TYR TYR G . n 
G 3 794 TYR 794 797 797 TYR TYR G . n 
G 3 795 LYS 795 798 798 LYS LYS G . n 
G 3 796 GLY 796 799 799 GLY GLY G . n 
G 3 797 THR 797 800 800 THR THR G . n 
G 3 798 TRP 798 801 801 TRP TRP G . n 
G 3 799 GLY 799 802 802 GLY GLY G . n 
G 3 800 ASP 800 803 803 ASP ASP G . n 
G 3 801 ILE 801 804 804 ILE ILE G . n 
G 3 802 ARG 802 805 805 ARG ARG G . n 
G 3 803 LYS 803 806 806 LYS LYS G . n 
G 3 804 VAL 804 807 807 VAL VAL G . n 
G 3 805 GLY 805 808 808 GLY GLY G . n 
G 3 806 SER 806 809 809 SER SER G . n 
G 3 807 MET 807 810 810 MET MET G . n 
G 3 808 GLU 808 811 811 GLU GLU G . n 
G 3 809 GLU 809 812 812 GLU GLU G . n 
G 3 810 PHE 810 813 813 PHE PHE G . n 
G 3 811 LYS 811 814 814 LYS LYS G . n 
G 3 812 ARG 812 815 815 ARG ARG G . n 
G 3 813 THR 813 816 816 THR THR G . n 
G 3 814 VAL 814 817 817 VAL VAL G . n 
G 3 815 SER 815 818 818 SER SER G . n 
G 3 816 PHE 816 819 819 PHE PHE G . n 
G 3 817 LYS 817 820 820 LYS LYS G . n 
G 3 818 SER 818 821 821 SER SER G . n 
G 3 819 ARG 819 822 822 ARG ARG G . n 
G 3 820 ARG 820 823 823 ARG ARG G . n 
G 3 821 PHE 821 824 824 PHE PHE G . n 
G 3 822 ALA 822 825 825 ALA ALA G . n 
H 2 1   LEU 1   0   0   LEU LEU H . n 
H 2 2   ARG 2   1   1   ARG ARG H . n 
H 2 3   THR 3   2   2   THR THR H . n 
H 2 4   THR 4   3   3   THR THR H . n 
H 2 5   LEU 5   4   4   LEU LEU H . n 
H 2 6   GLN 6   5   5   GLN GLN H . n 
H 2 7   TYR 7   6   6   TYR TYR H . n 
H 2 8   PRO 8   7   7   PRO PRO H . n 
H 2 9   ALA 9   8   8   ALA ALA H . n 
H 2 10  THR 10  9   9   THR THR H . n 
H 2 11  GLN 11  10  10  GLN GLN H . n 
H 2 12  VAL 12  11  11  VAL VAL H . n 
H 2 13  SER 13  12  12  SER SER H . n 
H 2 14  VAL 14  13  13  VAL VAL H . n 
H 2 15  ALA 15  14  14  ALA ALA H . n 
H 2 16  LYS 16  15  15  LYS LYS H . n 
H 2 17  ASN 17  16  16  ASN ASN H . n 
H 2 18  LEU 18  17  17  LEU LEU H . n 
H 2 19  LYS 19  18  18  LYS LYS H . n 
H 2 20  ALA 20  19  19  ALA ALA H . n 
H 2 21  ASN 21  20  20  ASN ASN H . n 
H 2 22  GLU 22  21  21  GLU GLU H . n 
H 2 23  PRO 23  22  22  PRO PRO H . n 
H 2 24  VAL 24  23  23  VAL VAL H . n 
H 2 25  SER 25  24  24  SER SER H . n 
H 2 26  PHE 26  25  25  PHE PHE H . n 
H 2 27  THR 27  26  26  THR THR H . n 
H 2 28  TYR 28  27  27  TYR TYR H . n 
H 2 29  PRO 29  28  28  PRO PRO H . n 
H 2 30  ASP 30  29  29  ASP ASP H . n 
H 2 31  THR 31  30  30  THR THR H . n 
H 2 32  SER 32  31  31  SER SER H . n 
H 2 33  SER 33  32  32  SER SER H . n 
H 2 34  PRO 34  33  33  PRO PRO H . n 
H 2 35  CYS 35  34  34  CYS CYS H . n 
H 2 36  VAL 36  35  35  VAL VAL H . n 
H 2 37  ALA 37  36  36  ALA ALA H . n 
H 2 38  VAL 38  37  37  VAL VAL H . n 
H 2 39  LYS 39  38  38  LYS LYS H . n 
H 2 40  LEU 40  39  39  LEU LEU H . n 
H 2 41  GLY 41  40  40  GLY GLY H . n 
H 2 42  SER 42  41  41  SER SER H . n 
H 2 43  PRO 43  42  42  PRO PRO H . n 
H 2 44  VAL 44  43  43  VAL VAL H . n 
H 2 45  PRO 45  44  44  PRO PRO H . n 
H 2 46  GLY 46  45  45  GLY GLY H . n 
H 2 47  GLY 47  46  46  GLY GLY H . n 
H 2 48  VAL 48  47  47  VAL VAL H . n 
H 2 49  GLY 49  48  48  GLY GLY H . n 
H 2 50  PRO 50  49  49  PRO PRO H . n 
H 2 51  ASN 51  50  50  ASN ASN H . n 
H 2 52  ASN 52  51  51  ASN ASN H . n 
H 2 53  ASP 53  52  52  ASP ASP H . n 
H 2 54  ILE 54  53  53  ILE ILE H . n 
H 2 55  VAL 55  54  54  VAL VAL H . n 
H 2 56  ALA 56  55  55  ALA ALA H . n 
H 2 57  TYR 57  56  56  TYR TYR H . n 
H 2 58  SER 58  57  57  SER SER H . n 
H 2 59  VAL 59  58  58  VAL VAL H . n 
H 2 60  LEU 60  59  59  LEU LEU H . n 
H 2 61  CYS 61  60  60  CYS CYS H . n 
H 2 62  THR 62  61  61  THR THR H . n 
H 2 63  HIS 63  62  62  HIS HIS H . n 
H 2 64  MET 64  63  63  MET MET H . n 
H 2 65  GLY 65  64  64  GLY GLY H . n 
H 2 66  CYS 66  65  65  CYS CYS H . n 
H 2 67  PRO 67  66  66  PRO PRO H . n 
H 2 68  THR 68  67  67  THR THR H . n 
H 2 69  SER 69  68  68  SER SER H . n 
H 2 70  TYR 70  69  69  TYR TYR H . n 
H 2 71  ASP 71  70  70  ASP ASP H . n 
H 2 72  LYS 72  71  71  LYS LYS H . n 
H 2 73  SER 73  72  72  SER SER H . n 
H 2 74  SER 74  73  73  SER SER H . n 
H 2 75  LYS 75  74  74  LYS LYS H . n 
H 2 76  THR 76  75  75  THR THR H . n 
H 2 77  PHE 77  76  76  PHE PHE H . n 
H 2 78  LYS 78  77  77  LYS LYS H . n 
H 2 79  CYS 79  78  78  CYS CYS H . n 
H 2 80  PRO 80  79  79  PRO PRO H . n 
H 2 81  CYS 81  80  80  CYS CYS H . n 
H 2 82  HIS 82  81  81  HIS HIS H . n 
H 2 83  PHE 83  82  82  PHE PHE H . n 
H 2 84  THR 84  83  83  THR THR H . n 
H 2 85  GLU 85  84  84  GLU GLU H . n 
H 2 86  PHE 86  85  85  PHE PHE H . n 
H 2 87  ASP 87  86  86  ASP ASP H . n 
H 2 88  ALA 88  87  87  ALA ALA H . n 
H 2 89  GLU 89  88  88  GLU GLU H . n 
H 2 90  LYS 90  89  89  LYS LYS H . n 
H 2 91  ALA 91  90  90  ALA ALA H . n 
H 2 92  GLY 92  91  91  GLY GLY H . n 
H 2 93  GLN 93  92  92  GLN GLN H . n 
H 2 94  MET 94  93  93  MET MET H . n 
H 2 95  ILE 95  94  94  ILE ILE H . n 
H 2 96  CYS 96  95  95  CYS CYS H . n 
H 2 97  GLY 97  96  96  GLY GLY H . n 
H 2 98  GLN 98  97  97  GLN GLN H . n 
H 2 99  ALA 99  98  98  ALA ALA H . n 
H 2 100 THR 100 99  99  THR THR H . n 
H 2 101 GLU 101 100 100 GLU GLU H . n 
H 2 102 ASN 102 101 101 ASN ASN H . n 
H 2 103 LEU 103 102 102 LEU LEU H . n 
H 2 104 PRO 104 103 103 PRO PRO H . n 
H 2 105 ARG 105 104 104 ARG ARG H . n 
H 2 106 VAL 106 105 105 VAL VAL H . n 
H 2 107 LEU 107 106 106 LEU LEU H . n 
H 2 108 LEU 108 107 107 LEU LEU H . n 
H 2 109 ARG 109 108 108 ARG ARG H . n 
H 2 110 TYR 110 109 109 TYR TYR H . n 
H 2 111 ASP 111 110 110 ASP ASP H . n 
H 2 112 GLU 112 111 111 GLU GLU H . n 
H 2 113 ALA 113 112 112 ALA ALA H . n 
H 2 114 SER 114 113 113 SER SER H . n 
H 2 115 ASP 115 114 114 ASP ASP H . n 
H 2 116 ALA 116 115 115 ALA ALA H . n 
H 2 117 LEU 117 116 116 LEU LEU H . n 
H 2 118 THR 118 117 117 THR THR H . n 
H 2 119 ALA 119 118 118 ALA ALA H . n 
H 2 120 VAL 120 119 119 VAL VAL H . n 
H 2 121 GLY 121 120 120 GLY GLY H . n 
H 2 122 VAL 122 121 121 VAL VAL H . n 
H 2 123 ASP 123 122 122 ASP ASP H . n 
H 2 124 GLY 124 123 123 GLY GLY H . n 
H 2 125 LEU 125 124 124 LEU LEU H . n 
H 2 126 ILE 126 125 125 ILE ILE H . n 
H 2 127 TYR 127 126 126 TYR TYR H . n 
H 2 128 GLY 128 127 127 GLY GLY H . n 
H 2 129 ARG 129 128 128 ARG ARG H . n 
H 2 130 GLN 130 129 129 GLN GLN H . n 
H 2 131 ALA 131 130 130 ALA ALA H . n 
H 2 132 ASN 132 131 131 ASN ASN H . n 
H 2 133 VAL 133 132 132 VAL VAL H . n 
H 2 134 ILE 134 133 133 ILE ILE H . n 
# 
loop_
_pdbx_nonpoly_scheme.asym_id 
_pdbx_nonpoly_scheme.entity_id 
_pdbx_nonpoly_scheme.mon_id 
_pdbx_nonpoly_scheme.ndb_seq_num 
_pdbx_nonpoly_scheme.pdb_seq_num 
_pdbx_nonpoly_scheme.auth_seq_num 
_pdbx_nonpoly_scheme.pdb_mon_id 
_pdbx_nonpoly_scheme.auth_mon_id 
_pdbx_nonpoly_scheme.pdb_strand_id 
_pdbx_nonpoly_scheme.pdb_ins_code 
I  4  MGD 1    901  901  MGD MGD A . 
J  4  MGD 1    1001 1001 MGD MGD A . 
K  5  MO  1    1101 1101 MO  MO  A . 
L  6  F3S 1    1201 1201 F3S F3S A . 
M  7  PGE 1    1301 1301 PGE PGE A . 
N  8  GOL 1    1501 1501 GOL GOL A . 
O  9  AST 1    1801 1801 AST AST A . 
P  10 EDO 1    2101 2101 EDO EDO A . 
Q  10 EDO 1    2201 2201 EDO EDO A . 
R  11 PEG 1    2301 2301 PEG PEG A . 
S  11 PEG 1    2401 2401 PEG PEG A . 
T  10 EDO 1    2501 2501 EDO EDO A . 
U  10 EDO 1    2601 2601 EDO EDO A . 
V  12 IPA 1    2701 2701 IPA IPA A . 
W  10 EDO 1    2801 2801 EDO EDO A . 
X  10 EDO 1    2901 2901 EDO EDO A . 
Y  13 FES 1    201  201  FES FES B . 
Z  10 EDO 1    301  301  EDO EDO B . 
AA 5  MO  1    901  901  MO  MO  C . 
BA 4  MGD 1    1001 1001 MGD MGD C . 
CA 4  MGD 1    1101 1101 MGD MGD C . 
DA 6  F3S 1    1201 1201 F3S F3S C . 
EA 9  AST 1    1601 1601 AST AST C . 
FA 12 IPA 1    1801 1801 IPA IPA C . 
GA 10 EDO 1    1901 1901 EDO EDO C . 
HA 8  GOL 1    2001 2001 GOL GOL C . 
IA 8  GOL 1    2101 2101 GOL GOL C . 
JA 10 EDO 1    2201 2201 EDO EDO C . 
KA 10 EDO 1    2301 2301 EDO EDO C . 
LA 8  GOL 1    2401 2401 GOL GOL C . 
MA 10 EDO 1    2501 2501 EDO EDO C . 
NA 10 EDO 1    2601 2601 EDO EDO C . 
OA 10 EDO 1    2701 2701 EDO EDO C . 
PA 13 FES 1    201  201  FES FES D . 
QA 10 EDO 1    301  301  EDO EDO D . 
RA 4  MGD 1    901  901  MGD MGD E . 
SA 5  MO  1    1001 1001 MO  MO  E . 
TA 4  MGD 1    1101 1101 MGD MGD E . 
UA 6  F3S 1    1201 1201 F3S F3S E . 
VA 12 IPA 1    1601 1601 IPA IPA E . 
WA 9  AST 1    1701 1701 AST AST E . 
XA 10 EDO 1    1901 1901 EDO EDO E . 
YA 10 EDO 1    2001 2001 EDO EDO E . 
ZA 10 EDO 1    2101 2101 EDO EDO E . 
AB 10 EDO 1    2201 2201 EDO EDO E . 
BB 10 EDO 1    2301 2301 EDO EDO E . 
CB 8  GOL 1    2401 2401 GOL GOL E . 
DB 8  GOL 1    2501 2501 GOL GOL E . 
EB 8  GOL 1    2601 2601 GOL GOL E . 
FB 13 FES 1    201  201  FES FES F . 
GB 5  MO  1    901  901  MO  MO  G . 
HB 4  MGD 1    1001 1001 MGD MGD G . 
IB 4  MGD 1    1101 1101 MGD MGD G . 
JB 6  F3S 1    1201 1201 F3S F3S G . 
KB 8  GOL 1    1401 1401 GOL GOL G . 
LB 9  AST 1    1601 1601 AST AST G . 
MB 7  PGE 1    1801 1801 PGE PGE G . 
NB 12 IPA 1    2001 2001 IPA IPA G . 
OB 10 EDO 1    2101 2101 EDO EDO G . 
PB 10 EDO 1    2201 2201 EDO EDO G . 
QB 10 EDO 1    2301 2301 EDO EDO G . 
RB 10 EDO 1    2601 2601 EDO EDO G . 
SB 8  GOL 1    2701 2701 GOL GOL G . 
TB 10 EDO 1    2801 2801 EDO EDO G . 
UB 10 EDO 1    3001 3001 EDO EDO G . 
VB 13 FES 1    201  201  FES FES H . 
WB 14 HOH 1    5    5    HOH HOH J . 
WB 14 HOH 2    6    6    HOH HOH J . 
WB 14 HOH 3    8    8    HOH HOH J . 
WB 14 HOH 4    9    9    HOH HOH J . 
WB 14 HOH 5    10   10   HOH HOH J . 
WB 14 HOH 6    11   11   HOH HOH J . 
WB 14 HOH 7    12   12   HOH HOH J . 
WB 14 HOH 8    13   13   HOH HOH J . 
WB 14 HOH 9    14   14   HOH HOH J . 
WB 14 HOH 10   15   15   HOH HOH J . 
WB 14 HOH 11   16   16   HOH HOH J . 
WB 14 HOH 12   17   17   HOH HOH J . 
WB 14 HOH 13   19   19   HOH HOH J . 
WB 14 HOH 14   20   20   HOH HOH J . 
WB 14 HOH 15   21   21   HOH HOH J . 
WB 14 HOH 16   22   22   HOH HOH J . 
WB 14 HOH 17   23   23   HOH HOH J . 
WB 14 HOH 18   24   24   HOH HOH J . 
WB 14 HOH 19   25   25   HOH HOH J . 
WB 14 HOH 20   26   26   HOH HOH J . 
WB 14 HOH 21   27   27   HOH HOH J . 
WB 14 HOH 22   28   28   HOH HOH J . 
WB 14 HOH 23   29   29   HOH HOH J . 
WB 14 HOH 24   31   31   HOH HOH J . 
WB 14 HOH 25   32   32   HOH HOH J . 
WB 14 HOH 26   33   33   HOH HOH J . 
WB 14 HOH 27   34   34   HOH HOH J . 
WB 14 HOH 28   35   35   HOH HOH J . 
WB 14 HOH 29   37   37   HOH HOH J . 
WB 14 HOH 30   38   38   HOH HOH J . 
WB 14 HOH 31   39   39   HOH HOH J . 
WB 14 HOH 32   40   40   HOH HOH J . 
WB 14 HOH 33   42   42   HOH HOH J . 
WB 14 HOH 34   44   44   HOH HOH J . 
WB 14 HOH 35   45   45   HOH HOH J . 
WB 14 HOH 36   46   46   HOH HOH J . 
WB 14 HOH 37   48   48   HOH HOH J . 
WB 14 HOH 38   49   49   HOH HOH J . 
WB 14 HOH 39   50   50   HOH HOH J . 
WB 14 HOH 40   51   51   HOH HOH J . 
WB 14 HOH 41   52   52   HOH HOH J . 
WB 14 HOH 42   53   53   HOH HOH J . 
WB 14 HOH 43   54   54   HOH HOH J . 
WB 14 HOH 44   56   56   HOH HOH J . 
WB 14 HOH 45   57   57   HOH HOH J . 
WB 14 HOH 46   59   59   HOH HOH J . 
WB 14 HOH 47   60   60   HOH HOH J . 
WB 14 HOH 48   61   61   HOH HOH J . 
WB 14 HOH 49   62   62   HOH HOH J . 
WB 14 HOH 50   63   63   HOH HOH J . 
WB 14 HOH 51   64   64   HOH HOH J . 
WB 14 HOH 52   65   65   HOH HOH J . 
WB 14 HOH 53   66   66   HOH HOH J . 
WB 14 HOH 54   67   67   HOH HOH J . 
WB 14 HOH 55   68   68   HOH HOH J . 
WB 14 HOH 56   69   69   HOH HOH J . 
WB 14 HOH 57   70   70   HOH HOH J . 
WB 14 HOH 58   71   71   HOH HOH J . 
WB 14 HOH 59   72   72   HOH HOH J . 
WB 14 HOH 60   74   74   HOH HOH J . 
WB 14 HOH 61   75   75   HOH HOH J . 
WB 14 HOH 62   76   76   HOH HOH J . 
WB 14 HOH 63   77   77   HOH HOH J . 
WB 14 HOH 64   78   78   HOH HOH J . 
WB 14 HOH 65   79   79   HOH HOH J . 
WB 14 HOH 66   80   80   HOH HOH J . 
WB 14 HOH 67   81   81   HOH HOH J . 
WB 14 HOH 68   82   82   HOH HOH J . 
WB 14 HOH 69   83   83   HOH HOH J . 
WB 14 HOH 70   84   84   HOH HOH J . 
WB 14 HOH 71   85   85   HOH HOH J . 
WB 14 HOH 72   86   86   HOH HOH J . 
WB 14 HOH 73   87   87   HOH HOH J . 
WB 14 HOH 74   88   88   HOH HOH J . 
WB 14 HOH 75   89   89   HOH HOH J . 
WB 14 HOH 76   90   90   HOH HOH J . 
WB 14 HOH 77   91   91   HOH HOH J . 
WB 14 HOH 78   92   92   HOH HOH J . 
WB 14 HOH 79   93   93   HOH HOH J . 
WB 14 HOH 80   94   94   HOH HOH J . 
WB 14 HOH 81   95   95   HOH HOH J . 
WB 14 HOH 82   96   96   HOH HOH J . 
WB 14 HOH 83   97   97   HOH HOH J . 
WB 14 HOH 84   98   98   HOH HOH J . 
WB 14 HOH 85   99   99   HOH HOH J . 
WB 14 HOH 86   100  100  HOH HOH J . 
WB 14 HOH 87   101  101  HOH HOH J . 
WB 14 HOH 88   102  102  HOH HOH J . 
WB 14 HOH 89   103  103  HOH HOH J . 
WB 14 HOH 90   105  105  HOH HOH J . 
WB 14 HOH 91   107  107  HOH HOH J . 
WB 14 HOH 92   108  108  HOH HOH J . 
WB 14 HOH 93   109  109  HOH HOH J . 
WB 14 HOH 94   110  110  HOH HOH J . 
WB 14 HOH 95   111  111  HOH HOH J . 
WB 14 HOH 96   112  112  HOH HOH J . 
WB 14 HOH 97   113  113  HOH HOH J . 
WB 14 HOH 98   114  114  HOH HOH J . 
WB 14 HOH 99   115  115  HOH HOH J . 
WB 14 HOH 100  116  116  HOH HOH J . 
WB 14 HOH 101  117  117  HOH HOH J . 
WB 14 HOH 102  118  118  HOH HOH J . 
WB 14 HOH 103  120  120  HOH HOH J . 
WB 14 HOH 104  121  121  HOH HOH J . 
WB 14 HOH 105  122  122  HOH HOH J . 
WB 14 HOH 106  123  123  HOH HOH J . 
WB 14 HOH 107  124  124  HOH HOH J . 
WB 14 HOH 108  125  125  HOH HOH J . 
WB 14 HOH 109  126  126  HOH HOH J . 
WB 14 HOH 110  127  127  HOH HOH J . 
WB 14 HOH 111  128  128  HOH HOH J . 
WB 14 HOH 112  129  129  HOH HOH J . 
WB 14 HOH 113  130  130  HOH HOH J . 
WB 14 HOH 114  131  131  HOH HOH J . 
WB 14 HOH 115  132  132  HOH HOH J . 
WB 14 HOH 116  133  133  HOH HOH J . 
WB 14 HOH 117  134  134  HOH HOH J . 
WB 14 HOH 118  135  135  HOH HOH J . 
WB 14 HOH 119  136  136  HOH HOH J . 
WB 14 HOH 120  137  137  HOH HOH J . 
WB 14 HOH 121  138  138  HOH HOH J . 
WB 14 HOH 122  139  139  HOH HOH J . 
WB 14 HOH 123  140  140  HOH HOH J . 
WB 14 HOH 124  141  141  HOH HOH J . 
WB 14 HOH 125  142  142  HOH HOH J . 
WB 14 HOH 126  143  143  HOH HOH J . 
WB 14 HOH 127  144  144  HOH HOH J . 
WB 14 HOH 128  145  145  HOH HOH J . 
WB 14 HOH 129  146  146  HOH HOH J . 
WB 14 HOH 130  147  147  HOH HOH J . 
WB 14 HOH 131  148  148  HOH HOH J . 
WB 14 HOH 132  149  149  HOH HOH J . 
WB 14 HOH 133  150  150  HOH HOH J . 
WB 14 HOH 134  151  151  HOH HOH J . 
WB 14 HOH 135  152  152  HOH HOH J . 
WB 14 HOH 136  153  153  HOH HOH J . 
WB 14 HOH 137  154  154  HOH HOH J . 
WB 14 HOH 138  155  155  HOH HOH J . 
WB 14 HOH 139  156  156  HOH HOH J . 
WB 14 HOH 140  157  157  HOH HOH J . 
WB 14 HOH 141  158  158  HOH HOH J . 
WB 14 HOH 142  159  159  HOH HOH J . 
WB 14 HOH 143  160  160  HOH HOH J . 
WB 14 HOH 144  161  161  HOH HOH J . 
WB 14 HOH 145  162  162  HOH HOH J . 
WB 14 HOH 146  163  163  HOH HOH J . 
WB 14 HOH 147  164  164  HOH HOH J . 
WB 14 HOH 148  165  165  HOH HOH J . 
WB 14 HOH 149  166  166  HOH HOH J . 
WB 14 HOH 150  167  167  HOH HOH J . 
WB 14 HOH 151  168  168  HOH HOH J . 
WB 14 HOH 152  169  169  HOH HOH J . 
WB 14 HOH 153  170  170  HOH HOH J . 
WB 14 HOH 154  171  171  HOH HOH J . 
WB 14 HOH 155  172  172  HOH HOH J . 
WB 14 HOH 156  173  173  HOH HOH J . 
WB 14 HOH 157  174  174  HOH HOH J . 
WB 14 HOH 158  175  175  HOH HOH J . 
WB 14 HOH 159  176  176  HOH HOH J . 
WB 14 HOH 160  177  177  HOH HOH J . 
WB 14 HOH 161  178  178  HOH HOH J . 
WB 14 HOH 162  179  179  HOH HOH J . 
WB 14 HOH 163  180  180  HOH HOH J . 
WB 14 HOH 164  181  181  HOH HOH J . 
WB 14 HOH 165  182  182  HOH HOH J . 
WB 14 HOH 166  183  183  HOH HOH J . 
WB 14 HOH 167  184  184  HOH HOH J . 
WB 14 HOH 168  185  185  HOH HOH J . 
WB 14 HOH 169  186  186  HOH HOH J . 
WB 14 HOH 170  187  187  HOH HOH J . 
WB 14 HOH 171  188  188  HOH HOH J . 
WB 14 HOH 172  189  189  HOH HOH J . 
WB 14 HOH 173  190  190  HOH HOH J . 
WB 14 HOH 174  191  191  HOH HOH J . 
WB 14 HOH 175  192  192  HOH HOH J . 
WB 14 HOH 176  193  193  HOH HOH J . 
WB 14 HOH 177  195  195  HOH HOH J . 
WB 14 HOH 178  196  196  HOH HOH J . 
WB 14 HOH 179  197  197  HOH HOH J . 
WB 14 HOH 180  198  198  HOH HOH J . 
WB 14 HOH 181  199  199  HOH HOH J . 
WB 14 HOH 182  200  200  HOH HOH J . 
WB 14 HOH 183  201  201  HOH HOH J . 
WB 14 HOH 184  202  202  HOH HOH J . 
WB 14 HOH 185  203  203  HOH HOH J . 
WB 14 HOH 186  204  204  HOH HOH J . 
WB 14 HOH 187  205  205  HOH HOH J . 
WB 14 HOH 188  206  206  HOH HOH J . 
WB 14 HOH 189  207  207  HOH HOH J . 
WB 14 HOH 190  208  208  HOH HOH J . 
WB 14 HOH 191  209  209  HOH HOH J . 
WB 14 HOH 192  210  210  HOH HOH J . 
WB 14 HOH 193  212  212  HOH HOH J . 
WB 14 HOH 194  213  213  HOH HOH J . 
WB 14 HOH 195  214  214  HOH HOH J . 
WB 14 HOH 196  215  215  HOH HOH J . 
WB 14 HOH 197  216  216  HOH HOH J . 
WB 14 HOH 198  217  217  HOH HOH J . 
WB 14 HOH 199  218  218  HOH HOH J . 
WB 14 HOH 200  219  219  HOH HOH J . 
WB 14 HOH 201  221  221  HOH HOH J . 
WB 14 HOH 202  222  222  HOH HOH J . 
WB 14 HOH 203  223  223  HOH HOH J . 
WB 14 HOH 204  224  224  HOH HOH J . 
WB 14 HOH 205  225  225  HOH HOH J . 
WB 14 HOH 206  226  226  HOH HOH J . 
WB 14 HOH 207  227  227  HOH HOH J . 
WB 14 HOH 208  228  228  HOH HOH J . 
WB 14 HOH 209  230  230  HOH HOH J . 
WB 14 HOH 210  231  231  HOH HOH J . 
WB 14 HOH 211  232  232  HOH HOH J . 
WB 14 HOH 212  233  233  HOH HOH J . 
WB 14 HOH 213  234  234  HOH HOH J . 
WB 14 HOH 214  235  235  HOH HOH J . 
WB 14 HOH 215  236  236  HOH HOH J . 
WB 14 HOH 216  238  238  HOH HOH J . 
WB 14 HOH 217  239  239  HOH HOH J . 
WB 14 HOH 218  240  240  HOH HOH J . 
WB 14 HOH 219  242  242  HOH HOH J . 
WB 14 HOH 220  243  243  HOH HOH J . 
WB 14 HOH 221  244  244  HOH HOH J . 
WB 14 HOH 222  245  245  HOH HOH J . 
WB 14 HOH 223  246  246  HOH HOH J . 
WB 14 HOH 224  247  247  HOH HOH J . 
WB 14 HOH 225  248  248  HOH HOH J . 
WB 14 HOH 226  249  249  HOH HOH J . 
WB 14 HOH 227  251  251  HOH HOH J . 
WB 14 HOH 228  252  252  HOH HOH J . 
WB 14 HOH 229  253  253  HOH HOH J . 
WB 14 HOH 230  254  254  HOH HOH J . 
WB 14 HOH 231  255  255  HOH HOH J . 
WB 14 HOH 232  256  256  HOH HOH J . 
WB 14 HOH 233  257  257  HOH HOH J . 
WB 14 HOH 234  258  258  HOH HOH J . 
WB 14 HOH 235  259  259  HOH HOH J . 
WB 14 HOH 236  260  260  HOH HOH J . 
WB 14 HOH 237  261  261  HOH HOH J . 
WB 14 HOH 238  262  262  HOH HOH J . 
WB 14 HOH 239  263  263  HOH HOH J . 
WB 14 HOH 240  264  264  HOH HOH J . 
WB 14 HOH 241  265  265  HOH HOH J . 
WB 14 HOH 242  266  266  HOH HOH J . 
WB 14 HOH 243  267  267  HOH HOH J . 
WB 14 HOH 244  268  268  HOH HOH J . 
WB 14 HOH 245  269  269  HOH HOH J . 
WB 14 HOH 246  270  270  HOH HOH J . 
WB 14 HOH 247  271  271  HOH HOH J . 
WB 14 HOH 248  272  272  HOH HOH J . 
WB 14 HOH 249  273  273  HOH HOH J . 
WB 14 HOH 250  275  275  HOH HOH J . 
WB 14 HOH 251  276  276  HOH HOH J . 
WB 14 HOH 252  277  277  HOH HOH J . 
WB 14 HOH 253  279  279  HOH HOH J . 
WB 14 HOH 254  280  280  HOH HOH J . 
WB 14 HOH 255  281  281  HOH HOH J . 
WB 14 HOH 256  282  282  HOH HOH J . 
WB 14 HOH 257  284  284  HOH HOH J . 
WB 14 HOH 258  285  285  HOH HOH J . 
WB 14 HOH 259  286  286  HOH HOH J . 
WB 14 HOH 260  287  287  HOH HOH J . 
WB 14 HOH 261  288  288  HOH HOH J . 
WB 14 HOH 262  289  289  HOH HOH J . 
WB 14 HOH 263  291  291  HOH HOH J . 
WB 14 HOH 264  293  293  HOH HOH J . 
WB 14 HOH 265  294  294  HOH HOH J . 
WB 14 HOH 266  295  295  HOH HOH J . 
WB 14 HOH 267  296  296  HOH HOH J . 
WB 14 HOH 268  297  297  HOH HOH J . 
WB 14 HOH 269  298  298  HOH HOH J . 
WB 14 HOH 270  299  299  HOH HOH J . 
WB 14 HOH 271  300  300  HOH HOH J . 
WB 14 HOH 272  301  301  HOH HOH J . 
WB 14 HOH 273  302  302  HOH HOH J . 
WB 14 HOH 274  303  303  HOH HOH J . 
WB 14 HOH 275  304  304  HOH HOH J . 
WB 14 HOH 276  305  305  HOH HOH J . 
WB 14 HOH 277  306  306  HOH HOH J . 
WB 14 HOH 278  307  307  HOH HOH J . 
WB 14 HOH 279  308  308  HOH HOH J . 
WB 14 HOH 280  309  309  HOH HOH J . 
WB 14 HOH 281  311  311  HOH HOH J . 
WB 14 HOH 282  312  312  HOH HOH J . 
WB 14 HOH 283  313  313  HOH HOH J . 
WB 14 HOH 284  314  314  HOH HOH J . 
WB 14 HOH 285  315  315  HOH HOH J . 
WB 14 HOH 286  317  317  HOH HOH J . 
WB 14 HOH 287  318  318  HOH HOH J . 
WB 14 HOH 288  319  319  HOH HOH J . 
WB 14 HOH 289  320  320  HOH HOH J . 
WB 14 HOH 290  321  321  HOH HOH J . 
WB 14 HOH 291  322  322  HOH HOH J . 
WB 14 HOH 292  323  323  HOH HOH J . 
WB 14 HOH 293  324  324  HOH HOH J . 
WB 14 HOH 294  325  325  HOH HOH J . 
WB 14 HOH 295  326  326  HOH HOH J . 
WB 14 HOH 296  327  327  HOH HOH J . 
WB 14 HOH 297  328  328  HOH HOH J . 
WB 14 HOH 298  329  329  HOH HOH J . 
WB 14 HOH 299  330  330  HOH HOH J . 
WB 14 HOH 300  331  331  HOH HOH J . 
WB 14 HOH 301  332  332  HOH HOH J . 
WB 14 HOH 302  333  333  HOH HOH J . 
WB 14 HOH 303  334  334  HOH HOH J . 
WB 14 HOH 304  335  335  HOH HOH J . 
WB 14 HOH 305  336  336  HOH HOH J . 
WB 14 HOH 306  337  337  HOH HOH J . 
WB 14 HOH 307  338  338  HOH HOH J . 
WB 14 HOH 308  339  339  HOH HOH J . 
WB 14 HOH 309  340  340  HOH HOH J . 
WB 14 HOH 310  342  342  HOH HOH J . 
WB 14 HOH 311  343  343  HOH HOH J . 
WB 14 HOH 312  344  344  HOH HOH J . 
WB 14 HOH 313  345  345  HOH HOH J . 
WB 14 HOH 314  346  346  HOH HOH J . 
WB 14 HOH 315  347  347  HOH HOH J . 
WB 14 HOH 316  348  348  HOH HOH J . 
WB 14 HOH 317  349  349  HOH HOH J . 
WB 14 HOH 318  350  350  HOH HOH J . 
WB 14 HOH 319  351  351  HOH HOH J . 
WB 14 HOH 320  352  352  HOH HOH J . 
WB 14 HOH 321  353  353  HOH HOH J . 
WB 14 HOH 322  354  354  HOH HOH J . 
WB 14 HOH 323  355  355  HOH HOH J . 
WB 14 HOH 324  356  356  HOH HOH J . 
WB 14 HOH 325  357  357  HOH HOH J . 
WB 14 HOH 326  358  358  HOH HOH J . 
WB 14 HOH 327  359  359  HOH HOH J . 
WB 14 HOH 328  360  360  HOH HOH J . 
WB 14 HOH 329  361  361  HOH HOH J . 
WB 14 HOH 330  362  362  HOH HOH J . 
WB 14 HOH 331  363  363  HOH HOH J . 
WB 14 HOH 332  364  364  HOH HOH J . 
WB 14 HOH 333  365  365  HOH HOH J . 
WB 14 HOH 334  366  366  HOH HOH J . 
WB 14 HOH 335  367  367  HOH HOH J . 
WB 14 HOH 336  368  368  HOH HOH J . 
WB 14 HOH 337  369  369  HOH HOH J . 
WB 14 HOH 338  370  370  HOH HOH J . 
WB 14 HOH 339  371  371  HOH HOH J . 
WB 14 HOH 340  372  372  HOH HOH J . 
WB 14 HOH 341  373  373  HOH HOH J . 
WB 14 HOH 342  374  374  HOH HOH J . 
WB 14 HOH 343  375  375  HOH HOH J . 
WB 14 HOH 344  376  376  HOH HOH J . 
WB 14 HOH 345  377  377  HOH HOH J . 
WB 14 HOH 346  378  378  HOH HOH J . 
WB 14 HOH 347  379  379  HOH HOH J . 
WB 14 HOH 348  380  380  HOH HOH J . 
WB 14 HOH 349  381  381  HOH HOH J . 
WB 14 HOH 350  382  382  HOH HOH J . 
WB 14 HOH 351  383  383  HOH HOH J . 
WB 14 HOH 352  384  384  HOH HOH J . 
WB 14 HOH 353  385  385  HOH HOH J . 
WB 14 HOH 354  386  386  HOH HOH J . 
WB 14 HOH 355  387  387  HOH HOH J . 
WB 14 HOH 356  388  388  HOH HOH J . 
WB 14 HOH 357  389  389  HOH HOH J . 
WB 14 HOH 358  390  390  HOH HOH J . 
WB 14 HOH 359  392  392  HOH HOH J . 
WB 14 HOH 360  393  393  HOH HOH J . 
WB 14 HOH 361  394  394  HOH HOH J . 
WB 14 HOH 362  395  395  HOH HOH J . 
WB 14 HOH 363  396  396  HOH HOH J . 
WB 14 HOH 364  397  397  HOH HOH J . 
WB 14 HOH 365  398  398  HOH HOH J . 
WB 14 HOH 366  399  399  HOH HOH J . 
WB 14 HOH 367  400  400  HOH HOH J . 
WB 14 HOH 368  401  401  HOH HOH J . 
WB 14 HOH 369  402  402  HOH HOH J . 
WB 14 HOH 370  403  403  HOH HOH J . 
WB 14 HOH 371  404  404  HOH HOH J . 
WB 14 HOH 372  405  405  HOH HOH J . 
WB 14 HOH 373  406  406  HOH HOH J . 
WB 14 HOH 374  407  407  HOH HOH J . 
WB 14 HOH 375  408  408  HOH HOH J . 
WB 14 HOH 376  409  409  HOH HOH J . 
WB 14 HOH 377  410  410  HOH HOH J . 
WB 14 HOH 378  411  411  HOH HOH J . 
WB 14 HOH 379  412  412  HOH HOH J . 
WB 14 HOH 380  413  413  HOH HOH J . 
WB 14 HOH 381  414  414  HOH HOH J . 
WB 14 HOH 382  415  415  HOH HOH J . 
WB 14 HOH 383  416  416  HOH HOH J . 
WB 14 HOH 384  417  417  HOH HOH J . 
WB 14 HOH 385  418  418  HOH HOH J . 
WB 14 HOH 386  419  419  HOH HOH J . 
WB 14 HOH 387  420  420  HOH HOH J . 
WB 14 HOH 388  421  421  HOH HOH J . 
WB 14 HOH 389  422  422  HOH HOH J . 
WB 14 HOH 390  423  423  HOH HOH J . 
WB 14 HOH 391  424  424  HOH HOH J . 
WB 14 HOH 392  425  425  HOH HOH J . 
WB 14 HOH 393  426  426  HOH HOH J . 
WB 14 HOH 394  427  427  HOH HOH J . 
WB 14 HOH 395  428  428  HOH HOH J . 
WB 14 HOH 396  429  429  HOH HOH J . 
WB 14 HOH 397  430  430  HOH HOH J . 
WB 14 HOH 398  431  431  HOH HOH J . 
WB 14 HOH 399  432  432  HOH HOH J . 
WB 14 HOH 400  433  433  HOH HOH J . 
WB 14 HOH 401  434  434  HOH HOH J . 
WB 14 HOH 402  435  435  HOH HOH J . 
WB 14 HOH 403  436  436  HOH HOH J . 
WB 14 HOH 404  437  437  HOH HOH J . 
WB 14 HOH 405  438  438  HOH HOH J . 
WB 14 HOH 406  439  439  HOH HOH J . 
WB 14 HOH 407  440  440  HOH HOH J . 
WB 14 HOH 408  441  441  HOH HOH J . 
WB 14 HOH 409  442  442  HOH HOH J . 
WB 14 HOH 410  443  443  HOH HOH J . 
WB 14 HOH 411  444  444  HOH HOH J . 
WB 14 HOH 412  445  445  HOH HOH J . 
WB 14 HOH 413  447  447  HOH HOH J . 
WB 14 HOH 414  448  448  HOH HOH J . 
WB 14 HOH 415  449  449  HOH HOH J . 
WB 14 HOH 416  450  450  HOH HOH J . 
WB 14 HOH 417  451  451  HOH HOH J . 
WB 14 HOH 418  453  453  HOH HOH J . 
WB 14 HOH 419  454  454  HOH HOH J . 
WB 14 HOH 420  455  455  HOH HOH J . 
WB 14 HOH 421  456  456  HOH HOH J . 
WB 14 HOH 422  457  457  HOH HOH J . 
WB 14 HOH 423  458  458  HOH HOH J . 
WB 14 HOH 424  459  459  HOH HOH J . 
WB 14 HOH 425  460  460  HOH HOH J . 
WB 14 HOH 426  461  461  HOH HOH J . 
WB 14 HOH 427  462  462  HOH HOH J . 
WB 14 HOH 428  463  463  HOH HOH J . 
WB 14 HOH 429  465  465  HOH HOH J . 
WB 14 HOH 430  466  466  HOH HOH J . 
WB 14 HOH 431  467  467  HOH HOH J . 
WB 14 HOH 432  468  468  HOH HOH J . 
WB 14 HOH 433  469  469  HOH HOH J . 
WB 14 HOH 434  470  470  HOH HOH J . 
WB 14 HOH 435  471  471  HOH HOH J . 
WB 14 HOH 436  473  473  HOH HOH J . 
WB 14 HOH 437  474  474  HOH HOH J . 
WB 14 HOH 438  475  475  HOH HOH J . 
WB 14 HOH 439  476  476  HOH HOH J . 
WB 14 HOH 440  477  477  HOH HOH J . 
WB 14 HOH 441  479  479  HOH HOH J . 
WB 14 HOH 442  480  480  HOH HOH J . 
WB 14 HOH 443  482  482  HOH HOH J . 
WB 14 HOH 444  483  483  HOH HOH J . 
WB 14 HOH 445  484  484  HOH HOH J . 
WB 14 HOH 446  486  486  HOH HOH J . 
WB 14 HOH 447  488  488  HOH HOH J . 
WB 14 HOH 448  489  489  HOH HOH J . 
WB 14 HOH 449  490  490  HOH HOH J . 
WB 14 HOH 450  491  491  HOH HOH J . 
WB 14 HOH 451  492  492  HOH HOH J . 
WB 14 HOH 452  493  493  HOH HOH J . 
WB 14 HOH 453  494  494  HOH HOH J . 
WB 14 HOH 454  495  495  HOH HOH J . 
WB 14 HOH 455  496  496  HOH HOH J . 
WB 14 HOH 456  497  497  HOH HOH J . 
WB 14 HOH 457  498  498  HOH HOH J . 
WB 14 HOH 458  499  499  HOH HOH J . 
WB 14 HOH 459  500  500  HOH HOH J . 
WB 14 HOH 460  501  501  HOH HOH J . 
WB 14 HOH 461  502  502  HOH HOH J . 
WB 14 HOH 462  503  503  HOH HOH J . 
WB 14 HOH 463  505  505  HOH HOH J . 
WB 14 HOH 464  506  506  HOH HOH J . 
WB 14 HOH 465  507  507  HOH HOH J . 
WB 14 HOH 466  508  508  HOH HOH J . 
WB 14 HOH 467  509  509  HOH HOH J . 
WB 14 HOH 468  510  510  HOH HOH J . 
WB 14 HOH 469  511  511  HOH HOH J . 
WB 14 HOH 470  512  512  HOH HOH J . 
WB 14 HOH 471  513  513  HOH HOH J . 
WB 14 HOH 472  514  514  HOH HOH J . 
WB 14 HOH 473  515  515  HOH HOH J . 
WB 14 HOH 474  516  516  HOH HOH J . 
WB 14 HOH 475  517  517  HOH HOH J . 
WB 14 HOH 476  518  518  HOH HOH J . 
WB 14 HOH 477  519  519  HOH HOH J . 
WB 14 HOH 478  520  520  HOH HOH J . 
WB 14 HOH 479  521  521  HOH HOH J . 
WB 14 HOH 480  522  522  HOH HOH J . 
WB 14 HOH 481  523  523  HOH HOH J . 
WB 14 HOH 482  524  524  HOH HOH J . 
WB 14 HOH 483  525  525  HOH HOH J . 
WB 14 HOH 484  526  526  HOH HOH J . 
WB 14 HOH 485  527  527  HOH HOH J . 
WB 14 HOH 486  529  529  HOH HOH J . 
WB 14 HOH 487  530  530  HOH HOH J . 
WB 14 HOH 488  531  531  HOH HOH J . 
WB 14 HOH 489  533  533  HOH HOH J . 
WB 14 HOH 490  535  535  HOH HOH J . 
WB 14 HOH 491  536  536  HOH HOH J . 
WB 14 HOH 492  537  537  HOH HOH J . 
WB 14 HOH 493  538  538  HOH HOH J . 
WB 14 HOH 494  539  539  HOH HOH J . 
WB 14 HOH 495  541  541  HOH HOH J . 
WB 14 HOH 496  542  542  HOH HOH J . 
WB 14 HOH 497  543  543  HOH HOH J . 
WB 14 HOH 498  544  544  HOH HOH J . 
WB 14 HOH 499  545  545  HOH HOH J . 
WB 14 HOH 500  546  546  HOH HOH J . 
WB 14 HOH 501  547  547  HOH HOH J . 
WB 14 HOH 502  548  548  HOH HOH J . 
WB 14 HOH 503  549  549  HOH HOH J . 
WB 14 HOH 504  550  550  HOH HOH J . 
WB 14 HOH 505  551  551  HOH HOH J . 
WB 14 HOH 506  553  553  HOH HOH J . 
WB 14 HOH 507  554  554  HOH HOH J . 
WB 14 HOH 508  555  555  HOH HOH J . 
WB 14 HOH 509  556  556  HOH HOH J . 
WB 14 HOH 510  557  557  HOH HOH J . 
WB 14 HOH 511  558  558  HOH HOH J . 
WB 14 HOH 512  559  559  HOH HOH J . 
WB 14 HOH 513  560  560  HOH HOH J . 
WB 14 HOH 514  561  561  HOH HOH J . 
WB 14 HOH 515  562  562  HOH HOH J . 
WB 14 HOH 516  563  563  HOH HOH J . 
WB 14 HOH 517  564  564  HOH HOH J . 
WB 14 HOH 518  565  565  HOH HOH J . 
WB 14 HOH 519  566  566  HOH HOH J . 
WB 14 HOH 520  567  567  HOH HOH J . 
WB 14 HOH 521  568  568  HOH HOH J . 
WB 14 HOH 522  569  569  HOH HOH J . 
WB 14 HOH 523  570  570  HOH HOH J . 
WB 14 HOH 524  571  571  HOH HOH J . 
WB 14 HOH 525  572  572  HOH HOH J . 
WB 14 HOH 526  573  573  HOH HOH J . 
WB 14 HOH 527  574  574  HOH HOH J . 
WB 14 HOH 528  575  575  HOH HOH J . 
WB 14 HOH 529  577  577  HOH HOH J . 
WB 14 HOH 530  578  578  HOH HOH J . 
WB 14 HOH 531  579  579  HOH HOH J . 
WB 14 HOH 532  580  580  HOH HOH J . 
WB 14 HOH 533  581  581  HOH HOH J . 
WB 14 HOH 534  582  582  HOH HOH J . 
WB 14 HOH 535  583  583  HOH HOH J . 
WB 14 HOH 536  584  584  HOH HOH J . 
WB 14 HOH 537  585  585  HOH HOH J . 
WB 14 HOH 538  586  586  HOH HOH J . 
WB 14 HOH 539  587  587  HOH HOH J . 
WB 14 HOH 540  588  588  HOH HOH J . 
WB 14 HOH 541  589  589  HOH HOH J . 
WB 14 HOH 542  590  590  HOH HOH J . 
WB 14 HOH 543  591  591  HOH HOH J . 
WB 14 HOH 544  592  592  HOH HOH J . 
WB 14 HOH 545  594  594  HOH HOH J . 
WB 14 HOH 546  595  595  HOH HOH J . 
WB 14 HOH 547  596  596  HOH HOH J . 
WB 14 HOH 548  597  597  HOH HOH J . 
WB 14 HOH 549  598  598  HOH HOH J . 
WB 14 HOH 550  599  599  HOH HOH J . 
WB 14 HOH 551  600  600  HOH HOH J . 
WB 14 HOH 552  601  601  HOH HOH J . 
WB 14 HOH 553  602  602  HOH HOH J . 
WB 14 HOH 554  603  603  HOH HOH J . 
WB 14 HOH 555  604  604  HOH HOH J . 
WB 14 HOH 556  605  605  HOH HOH J . 
WB 14 HOH 557  606  606  HOH HOH J . 
WB 14 HOH 558  607  607  HOH HOH J . 
WB 14 HOH 559  608  608  HOH HOH J . 
WB 14 HOH 560  609  609  HOH HOH J . 
WB 14 HOH 561  611  611  HOH HOH J . 
WB 14 HOH 562  612  612  HOH HOH J . 
WB 14 HOH 563  613  613  HOH HOH J . 
WB 14 HOH 564  614  614  HOH HOH J . 
WB 14 HOH 565  615  615  HOH HOH J . 
WB 14 HOH 566  616  616  HOH HOH J . 
WB 14 HOH 567  617  617  HOH HOH J . 
WB 14 HOH 568  618  618  HOH HOH J . 
WB 14 HOH 569  619  619  HOH HOH J . 
WB 14 HOH 570  620  620  HOH HOH J . 
WB 14 HOH 571  621  621  HOH HOH J . 
WB 14 HOH 572  622  622  HOH HOH J . 
WB 14 HOH 573  623  623  HOH HOH J . 
WB 14 HOH 574  624  624  HOH HOH J . 
WB 14 HOH 575  625  625  HOH HOH J . 
WB 14 HOH 576  626  626  HOH HOH J . 
WB 14 HOH 577  627  627  HOH HOH J . 
WB 14 HOH 578  628  628  HOH HOH J . 
WB 14 HOH 579  629  629  HOH HOH J . 
WB 14 HOH 580  630  630  HOH HOH J . 
WB 14 HOH 581  631  631  HOH HOH J . 
WB 14 HOH 582  632  632  HOH HOH J . 
WB 14 HOH 583  633  633  HOH HOH J . 
WB 14 HOH 584  634  634  HOH HOH J . 
WB 14 HOH 585  635  635  HOH HOH J . 
WB 14 HOH 586  636  636  HOH HOH J . 
WB 14 HOH 587  637  637  HOH HOH J . 
WB 14 HOH 588  638  638  HOH HOH J . 
WB 14 HOH 589  639  639  HOH HOH J . 
WB 14 HOH 590  640  640  HOH HOH J . 
WB 14 HOH 591  641  641  HOH HOH J . 
WB 14 HOH 592  643  643  HOH HOH J . 
WB 14 HOH 593  644  644  HOH HOH J . 
WB 14 HOH 594  645  645  HOH HOH J . 
WB 14 HOH 595  647  647  HOH HOH J . 
WB 14 HOH 596  648  648  HOH HOH J . 
WB 14 HOH 597  649  649  HOH HOH J . 
WB 14 HOH 598  650  650  HOH HOH J . 
WB 14 HOH 599  651  651  HOH HOH J . 
WB 14 HOH 600  652  652  HOH HOH J . 
WB 14 HOH 601  653  653  HOH HOH J . 
WB 14 HOH 602  654  654  HOH HOH J . 
WB 14 HOH 603  655  655  HOH HOH J . 
WB 14 HOH 604  656  656  HOH HOH J . 
WB 14 HOH 605  657  657  HOH HOH J . 
WB 14 HOH 606  658  658  HOH HOH J . 
WB 14 HOH 607  659  659  HOH HOH J . 
WB 14 HOH 608  660  660  HOH HOH J . 
WB 14 HOH 609  661  661  HOH HOH J . 
WB 14 HOH 610  662  662  HOH HOH J . 
WB 14 HOH 611  663  663  HOH HOH J . 
WB 14 HOH 612  664  664  HOH HOH J . 
WB 14 HOH 613  665  665  HOH HOH J . 
WB 14 HOH 614  666  666  HOH HOH J . 
WB 14 HOH 615  667  667  HOH HOH J . 
WB 14 HOH 616  668  668  HOH HOH J . 
WB 14 HOH 617  669  669  HOH HOH J . 
WB 14 HOH 618  670  670  HOH HOH J . 
WB 14 HOH 619  671  671  HOH HOH J . 
WB 14 HOH 620  672  672  HOH HOH J . 
WB 14 HOH 621  673  673  HOH HOH J . 
WB 14 HOH 622  674  674  HOH HOH J . 
WB 14 HOH 623  675  675  HOH HOH J . 
WB 14 HOH 624  676  676  HOH HOH J . 
WB 14 HOH 625  677  677  HOH HOH J . 
WB 14 HOH 626  678  678  HOH HOH J . 
WB 14 HOH 627  679  679  HOH HOH J . 
WB 14 HOH 628  680  680  HOH HOH J . 
WB 14 HOH 629  681  681  HOH HOH J . 
WB 14 HOH 630  682  682  HOH HOH J . 
WB 14 HOH 631  683  683  HOH HOH J . 
WB 14 HOH 632  684  684  HOH HOH J . 
WB 14 HOH 633  685  685  HOH HOH J . 
WB 14 HOH 634  686  686  HOH HOH J . 
WB 14 HOH 635  687  687  HOH HOH J . 
WB 14 HOH 636  689  689  HOH HOH J . 
WB 14 HOH 637  690  690  HOH HOH J . 
WB 14 HOH 638  691  691  HOH HOH J . 
WB 14 HOH 639  692  692  HOH HOH J . 
WB 14 HOH 640  693  693  HOH HOH J . 
WB 14 HOH 641  694  694  HOH HOH J . 
WB 14 HOH 642  695  695  HOH HOH J . 
WB 14 HOH 643  696  696  HOH HOH J . 
WB 14 HOH 644  698  698  HOH HOH J . 
WB 14 HOH 645  699  699  HOH HOH J . 
WB 14 HOH 646  700  700  HOH HOH J . 
WB 14 HOH 647  702  702  HOH HOH J . 
WB 14 HOH 648  703  703  HOH HOH J . 
WB 14 HOH 649  704  704  HOH HOH J . 
WB 14 HOH 650  705  705  HOH HOH J . 
WB 14 HOH 651  706  706  HOH HOH J . 
WB 14 HOH 652  707  707  HOH HOH J . 
WB 14 HOH 653  709  709  HOH HOH J . 
WB 14 HOH 654  710  710  HOH HOH J . 
WB 14 HOH 655  711  711  HOH HOH J . 
WB 14 HOH 656  712  712  HOH HOH J . 
WB 14 HOH 657  713  713  HOH HOH J . 
WB 14 HOH 658  714  714  HOH HOH J . 
WB 14 HOH 659  715  715  HOH HOH J . 
WB 14 HOH 660  716  716  HOH HOH J . 
WB 14 HOH 661  717  717  HOH HOH J . 
WB 14 HOH 662  718  718  HOH HOH J . 
WB 14 HOH 663  719  719  HOH HOH J . 
WB 14 HOH 664  720  720  HOH HOH J . 
WB 14 HOH 665  721  721  HOH HOH J . 
WB 14 HOH 666  722  722  HOH HOH J . 
WB 14 HOH 667  723  723  HOH HOH J . 
WB 14 HOH 668  724  724  HOH HOH J . 
WB 14 HOH 669  725  725  HOH HOH J . 
WB 14 HOH 670  726  726  HOH HOH J . 
WB 14 HOH 671  727  727  HOH HOH J . 
WB 14 HOH 672  728  728  HOH HOH J . 
WB 14 HOH 673  729  729  HOH HOH J . 
WB 14 HOH 674  730  730  HOH HOH J . 
WB 14 HOH 675  731  731  HOH HOH J . 
WB 14 HOH 676  733  733  HOH HOH J . 
WB 14 HOH 677  734  734  HOH HOH J . 
WB 14 HOH 678  735  735  HOH HOH J . 
WB 14 HOH 679  736  736  HOH HOH J . 
WB 14 HOH 680  737  737  HOH HOH J . 
WB 14 HOH 681  738  738  HOH HOH J . 
WB 14 HOH 682  739  739  HOH HOH J . 
WB 14 HOH 683  740  740  HOH HOH J . 
WB 14 HOH 684  741  741  HOH HOH J . 
WB 14 HOH 685  742  742  HOH HOH J . 
WB 14 HOH 686  743  743  HOH HOH J . 
WB 14 HOH 687  744  744  HOH HOH J . 
WB 14 HOH 688  745  745  HOH HOH J . 
WB 14 HOH 689  746  746  HOH HOH J . 
WB 14 HOH 690  747  747  HOH HOH J . 
WB 14 HOH 691  748  748  HOH HOH J . 
WB 14 HOH 692  749  749  HOH HOH J . 
WB 14 HOH 693  750  750  HOH HOH J . 
WB 14 HOH 694  751  751  HOH HOH J . 
WB 14 HOH 695  752  752  HOH HOH J . 
WB 14 HOH 696  753  753  HOH HOH J . 
WB 14 HOH 697  754  754  HOH HOH J . 
WB 14 HOH 698  756  756  HOH HOH J . 
WB 14 HOH 699  757  757  HOH HOH J . 
WB 14 HOH 700  758  758  HOH HOH J . 
WB 14 HOH 701  759  759  HOH HOH J . 
WB 14 HOH 702  760  760  HOH HOH J . 
WB 14 HOH 703  761  761  HOH HOH J . 
WB 14 HOH 704  762  762  HOH HOH J . 
WB 14 HOH 705  763  763  HOH HOH J . 
WB 14 HOH 706  764  764  HOH HOH J . 
WB 14 HOH 707  765  765  HOH HOH J . 
WB 14 HOH 708  766  766  HOH HOH J . 
WB 14 HOH 709  767  767  HOH HOH J . 
WB 14 HOH 710  768  768  HOH HOH J . 
WB 14 HOH 711  769  769  HOH HOH J . 
WB 14 HOH 712  770  770  HOH HOH J . 
WB 14 HOH 713  771  771  HOH HOH J . 
WB 14 HOH 714  772  772  HOH HOH J . 
WB 14 HOH 715  773  773  HOH HOH J . 
WB 14 HOH 716  774  774  HOH HOH J . 
WB 14 HOH 717  775  775  HOH HOH J . 
WB 14 HOH 718  776  776  HOH HOH J . 
WB 14 HOH 719  777  777  HOH HOH J . 
WB 14 HOH 720  778  778  HOH HOH J . 
WB 14 HOH 721  779  779  HOH HOH J . 
WB 14 HOH 722  780  780  HOH HOH J . 
WB 14 HOH 723  781  781  HOH HOH J . 
WB 14 HOH 724  782  782  HOH HOH J . 
WB 14 HOH 725  783  783  HOH HOH J . 
WB 14 HOH 726  784  784  HOH HOH J . 
WB 14 HOH 727  785  785  HOH HOH J . 
WB 14 HOH 728  786  786  HOH HOH J . 
WB 14 HOH 729  787  787  HOH HOH J . 
WB 14 HOH 730  788  788  HOH HOH J . 
WB 14 HOH 731  789  789  HOH HOH J . 
WB 14 HOH 732  790  790  HOH HOH J . 
WB 14 HOH 733  791  791  HOH HOH J . 
WB 14 HOH 734  792  792  HOH HOH J . 
WB 14 HOH 735  793  793  HOH HOH J . 
WB 14 HOH 736  794  794  HOH HOH J . 
WB 14 HOH 737  795  795  HOH HOH J . 
WB 14 HOH 738  796  796  HOH HOH J . 
WB 14 HOH 739  797  797  HOH HOH J . 
WB 14 HOH 740  798  798  HOH HOH J . 
WB 14 HOH 741  799  799  HOH HOH J . 
WB 14 HOH 742  800  800  HOH HOH J . 
WB 14 HOH 743  801  801  HOH HOH J . 
WB 14 HOH 744  802  802  HOH HOH J . 
WB 14 HOH 745  803  803  HOH HOH J . 
WB 14 HOH 746  804  804  HOH HOH J . 
WB 14 HOH 747  805  805  HOH HOH J . 
WB 14 HOH 748  806  806  HOH HOH J . 
WB 14 HOH 749  807  807  HOH HOH J . 
WB 14 HOH 750  808  808  HOH HOH J . 
WB 14 HOH 751  809  809  HOH HOH J . 
WB 14 HOH 752  810  810  HOH HOH J . 
WB 14 HOH 753  811  811  HOH HOH J . 
WB 14 HOH 754  812  812  HOH HOH J . 
WB 14 HOH 755  813  813  HOH HOH J . 
WB 14 HOH 756  814  814  HOH HOH J . 
WB 14 HOH 757  816  816  HOH HOH J . 
WB 14 HOH 758  819  819  HOH HOH J . 
WB 14 HOH 759  820  820  HOH HOH J . 
WB 14 HOH 760  821  821  HOH HOH J . 
WB 14 HOH 761  822  822  HOH HOH J . 
WB 14 HOH 762  823  823  HOH HOH J . 
WB 14 HOH 763  824  824  HOH HOH J . 
WB 14 HOH 764  825  825  HOH HOH J . 
WB 14 HOH 765  826  826  HOH HOH J . 
WB 14 HOH 766  827  827  HOH HOH J . 
WB 14 HOH 767  828  828  HOH HOH J . 
WB 14 HOH 768  829  829  HOH HOH J . 
WB 14 HOH 769  830  830  HOH HOH J . 
WB 14 HOH 770  831  831  HOH HOH J . 
WB 14 HOH 771  832  832  HOH HOH J . 
WB 14 HOH 772  834  834  HOH HOH J . 
WB 14 HOH 773  835  835  HOH HOH J . 
WB 14 HOH 774  836  836  HOH HOH J . 
WB 14 HOH 775  837  837  HOH HOH J . 
WB 14 HOH 776  838  838  HOH HOH J . 
WB 14 HOH 777  839  839  HOH HOH J . 
WB 14 HOH 778  840  840  HOH HOH J . 
WB 14 HOH 779  841  841  HOH HOH J . 
WB 14 HOH 780  842  842  HOH HOH J . 
WB 14 HOH 781  843  843  HOH HOH J . 
WB 14 HOH 782  844  844  HOH HOH J . 
WB 14 HOH 783  845  845  HOH HOH J . 
WB 14 HOH 784  846  846  HOH HOH J . 
WB 14 HOH 785  847  847  HOH HOH J . 
WB 14 HOH 786  848  848  HOH HOH J . 
WB 14 HOH 787  849  849  HOH HOH J . 
WB 14 HOH 788  850  850  HOH HOH J . 
WB 14 HOH 789  851  851  HOH HOH J . 
WB 14 HOH 790  852  852  HOH HOH J . 
WB 14 HOH 791  853  853  HOH HOH J . 
WB 14 HOH 792  854  854  HOH HOH J . 
WB 14 HOH 793  855  855  HOH HOH J . 
WB 14 HOH 794  856  856  HOH HOH J . 
WB 14 HOH 795  857  857  HOH HOH J . 
WB 14 HOH 796  858  858  HOH HOH J . 
WB 14 HOH 797  859  859  HOH HOH J . 
WB 14 HOH 798  860  860  HOH HOH J . 
WB 14 HOH 799  861  861  HOH HOH J . 
WB 14 HOH 800  862  862  HOH HOH J . 
WB 14 HOH 801  863  863  HOH HOH J . 
WB 14 HOH 802  864  864  HOH HOH J . 
WB 14 HOH 803  865  865  HOH HOH J . 
WB 14 HOH 804  866  866  HOH HOH J . 
WB 14 HOH 805  867  867  HOH HOH J . 
WB 14 HOH 806  868  868  HOH HOH J . 
WB 14 HOH 807  869  869  HOH HOH J . 
WB 14 HOH 808  870  870  HOH HOH J . 
WB 14 HOH 809  871  871  HOH HOH J . 
WB 14 HOH 810  872  872  HOH HOH J . 
WB 14 HOH 811  873  873  HOH HOH J . 
WB 14 HOH 812  874  874  HOH HOH J . 
WB 14 HOH 813  875  875  HOH HOH J . 
WB 14 HOH 814  876  876  HOH HOH J . 
WB 14 HOH 815  877  877  HOH HOH J . 
WB 14 HOH 816  878  878  HOH HOH J . 
WB 14 HOH 817  879  879  HOH HOH J . 
WB 14 HOH 818  881  881  HOH HOH J . 
WB 14 HOH 819  882  882  HOH HOH J . 
WB 14 HOH 820  883  883  HOH HOH J . 
WB 14 HOH 821  884  884  HOH HOH J . 
WB 14 HOH 822  885  885  HOH HOH J . 
WB 14 HOH 823  887  887  HOH HOH J . 
WB 14 HOH 824  888  888  HOH HOH J . 
WB 14 HOH 825  889  889  HOH HOH J . 
WB 14 HOH 826  890  890  HOH HOH J . 
WB 14 HOH 827  891  891  HOH HOH J . 
WB 14 HOH 828  892  892  HOH HOH J . 
WB 14 HOH 829  893  893  HOH HOH J . 
WB 14 HOH 830  894  894  HOH HOH J . 
WB 14 HOH 831  895  895  HOH HOH J . 
WB 14 HOH 832  896  896  HOH HOH J . 
WB 14 HOH 833  897  897  HOH HOH J . 
WB 14 HOH 834  898  898  HOH HOH J . 
WB 14 HOH 835  899  899  HOH HOH J . 
WB 14 HOH 836  900  900  HOH HOH J . 
WB 14 HOH 837  901  901  HOH HOH J . 
WB 14 HOH 838  902  902  HOH HOH J . 
WB 14 HOH 839  903  903  HOH HOH J . 
WB 14 HOH 840  905  905  HOH HOH J . 
WB 14 HOH 841  906  906  HOH HOH J . 
WB 14 HOH 842  907  907  HOH HOH J . 
WB 14 HOH 843  908  908  HOH HOH J . 
WB 14 HOH 844  909  909  HOH HOH J . 
WB 14 HOH 845  910  910  HOH HOH J . 
WB 14 HOH 846  911  911  HOH HOH J . 
WB 14 HOH 847  912  912  HOH HOH J . 
WB 14 HOH 848  913  913  HOH HOH J . 
WB 14 HOH 849  914  914  HOH HOH J . 
WB 14 HOH 850  915  915  HOH HOH J . 
WB 14 HOH 851  916  916  HOH HOH J . 
WB 14 HOH 852  917  917  HOH HOH J . 
WB 14 HOH 853  918  918  HOH HOH J . 
WB 14 HOH 854  919  919  HOH HOH J . 
WB 14 HOH 855  920  920  HOH HOH J . 
WB 14 HOH 856  921  921  HOH HOH J . 
WB 14 HOH 857  922  922  HOH HOH J . 
WB 14 HOH 858  923  923  HOH HOH J . 
WB 14 HOH 859  924  924  HOH HOH J . 
WB 14 HOH 860  925  925  HOH HOH J . 
WB 14 HOH 861  927  927  HOH HOH J . 
WB 14 HOH 862  928  928  HOH HOH J . 
WB 14 HOH 863  929  929  HOH HOH J . 
WB 14 HOH 864  930  930  HOH HOH J . 
WB 14 HOH 865  931  931  HOH HOH J . 
WB 14 HOH 866  932  932  HOH HOH J . 
WB 14 HOH 867  933  933  HOH HOH J . 
WB 14 HOH 868  934  934  HOH HOH J . 
WB 14 HOH 869  935  935  HOH HOH J . 
WB 14 HOH 870  936  936  HOH HOH J . 
WB 14 HOH 871  937  937  HOH HOH J . 
WB 14 HOH 872  938  938  HOH HOH J . 
WB 14 HOH 873  939  939  HOH HOH J . 
WB 14 HOH 874  940  940  HOH HOH J . 
WB 14 HOH 875  941  941  HOH HOH J . 
WB 14 HOH 876  942  942  HOH HOH J . 
WB 14 HOH 877  943  943  HOH HOH J . 
WB 14 HOH 878  944  944  HOH HOH J . 
WB 14 HOH 879  946  946  HOH HOH J . 
WB 14 HOH 880  947  947  HOH HOH J . 
WB 14 HOH 881  948  948  HOH HOH J . 
WB 14 HOH 882  949  949  HOH HOH J . 
WB 14 HOH 883  950  950  HOH HOH J . 
WB 14 HOH 884  951  951  HOH HOH J . 
WB 14 HOH 885  952  952  HOH HOH J . 
WB 14 HOH 886  953  953  HOH HOH J . 
WB 14 HOH 887  954  954  HOH HOH J . 
WB 14 HOH 888  955  955  HOH HOH J . 
WB 14 HOH 889  956  956  HOH HOH J . 
WB 14 HOH 890  957  957  HOH HOH J . 
WB 14 HOH 891  958  958  HOH HOH J . 
WB 14 HOH 892  960  960  HOH HOH J . 
WB 14 HOH 893  961  961  HOH HOH J . 
WB 14 HOH 894  962  962  HOH HOH J . 
WB 14 HOH 895  963  963  HOH HOH J . 
WB 14 HOH 896  964  964  HOH HOH J . 
WB 14 HOH 897  965  965  HOH HOH J . 
WB 14 HOH 898  966  966  HOH HOH J . 
WB 14 HOH 899  967  967  HOH HOH J . 
WB 14 HOH 900  968  968  HOH HOH J . 
WB 14 HOH 901  969  969  HOH HOH J . 
WB 14 HOH 902  970  970  HOH HOH J . 
WB 14 HOH 903  971  971  HOH HOH J . 
WB 14 HOH 904  972  972  HOH HOH J . 
WB 14 HOH 905  973  973  HOH HOH J . 
WB 14 HOH 906  974  974  HOH HOH J . 
WB 14 HOH 907  975  975  HOH HOH J . 
WB 14 HOH 908  976  976  HOH HOH J . 
WB 14 HOH 909  977  977  HOH HOH J . 
WB 14 HOH 910  978  978  HOH HOH J . 
WB 14 HOH 911  979  979  HOH HOH J . 
WB 14 HOH 912  980  980  HOH HOH J . 
WB 14 HOH 913  981  981  HOH HOH J . 
WB 14 HOH 914  982  982  HOH HOH J . 
WB 14 HOH 915  983  983  HOH HOH J . 
WB 14 HOH 916  984  984  HOH HOH J . 
WB 14 HOH 917  985  985  HOH HOH J . 
WB 14 HOH 918  986  986  HOH HOH J . 
WB 14 HOH 919  987  987  HOH HOH J . 
WB 14 HOH 920  988  988  HOH HOH J . 
WB 14 HOH 921  989  989  HOH HOH J . 
WB 14 HOH 922  990  990  HOH HOH J . 
WB 14 HOH 923  991  991  HOH HOH J . 
WB 14 HOH 924  992  992  HOH HOH J . 
WB 14 HOH 925  993  993  HOH HOH J . 
WB 14 HOH 926  994  994  HOH HOH J . 
WB 14 HOH 927  996  996  HOH HOH J . 
WB 14 HOH 928  997  997  HOH HOH J . 
WB 14 HOH 929  998  998  HOH HOH J . 
WB 14 HOH 930  999  999  HOH HOH J . 
WB 14 HOH 931  1001 1001 HOH HOH J . 
WB 14 HOH 932  1002 1002 HOH HOH J . 
WB 14 HOH 933  1003 1003 HOH HOH J . 
WB 14 HOH 934  1004 1004 HOH HOH J . 
WB 14 HOH 935  1005 1005 HOH HOH J . 
WB 14 HOH 936  1006 1006 HOH HOH J . 
WB 14 HOH 937  1007 1007 HOH HOH J . 
WB 14 HOH 938  1008 1008 HOH HOH J . 
WB 14 HOH 939  1009 1009 HOH HOH J . 
WB 14 HOH 940  1010 1010 HOH HOH J . 
WB 14 HOH 941  1011 1011 HOH HOH J . 
WB 14 HOH 942  1013 1013 HOH HOH J . 
WB 14 HOH 943  1014 1014 HOH HOH J . 
WB 14 HOH 944  1015 1015 HOH HOH J . 
WB 14 HOH 945  1016 1016 HOH HOH J . 
WB 14 HOH 946  1017 1017 HOH HOH J . 
WB 14 HOH 947  1018 1018 HOH HOH J . 
WB 14 HOH 948  1019 1019 HOH HOH J . 
WB 14 HOH 949  1020 1020 HOH HOH J . 
WB 14 HOH 950  1021 1021 HOH HOH J . 
WB 14 HOH 951  1022 1022 HOH HOH J . 
WB 14 HOH 952  1023 1023 HOH HOH J . 
WB 14 HOH 953  1024 1024 HOH HOH J . 
WB 14 HOH 954  1025 1025 HOH HOH J . 
WB 14 HOH 955  1026 1026 HOH HOH J . 
WB 14 HOH 956  1027 1027 HOH HOH J . 
WB 14 HOH 957  1028 1028 HOH HOH J . 
WB 14 HOH 958  1029 1029 HOH HOH J . 
WB 14 HOH 959  1030 1030 HOH HOH J . 
WB 14 HOH 960  1031 1031 HOH HOH J . 
WB 14 HOH 961  1032 1032 HOH HOH J . 
WB 14 HOH 962  1034 1034 HOH HOH J . 
WB 14 HOH 963  1035 1035 HOH HOH J . 
WB 14 HOH 964  1036 1036 HOH HOH J . 
WB 14 HOH 965  1037 1037 HOH HOH J . 
WB 14 HOH 966  1038 1038 HOH HOH J . 
WB 14 HOH 967  1039 1039 HOH HOH J . 
WB 14 HOH 968  1040 1040 HOH HOH J . 
WB 14 HOH 969  1041 1041 HOH HOH J . 
WB 14 HOH 970  1042 1042 HOH HOH J . 
WB 14 HOH 971  1043 1043 HOH HOH J . 
WB 14 HOH 972  1044 1044 HOH HOH J . 
WB 14 HOH 973  1045 1045 HOH HOH J . 
WB 14 HOH 974  1046 1046 HOH HOH J . 
WB 14 HOH 975  1047 1047 HOH HOH J . 
WB 14 HOH 976  1048 1048 HOH HOH J . 
WB 14 HOH 977  1049 1049 HOH HOH J . 
WB 14 HOH 978  1050 1050 HOH HOH J . 
WB 14 HOH 979  1051 1051 HOH HOH J . 
WB 14 HOH 980  1052 1052 HOH HOH J . 
WB 14 HOH 981  1053 1053 HOH HOH J . 
WB 14 HOH 982  1054 1054 HOH HOH J . 
WB 14 HOH 983  1055 1055 HOH HOH J . 
WB 14 HOH 984  1056 1056 HOH HOH J . 
WB 14 HOH 985  1057 1057 HOH HOH J . 
WB 14 HOH 986  1058 1058 HOH HOH J . 
WB 14 HOH 987  1059 1059 HOH HOH J . 
WB 14 HOH 988  1060 1060 HOH HOH J . 
WB 14 HOH 989  1061 1061 HOH HOH J . 
WB 14 HOH 990  1062 1062 HOH HOH J . 
WB 14 HOH 991  1063 1063 HOH HOH J . 
WB 14 HOH 992  1064 1064 HOH HOH J . 
WB 14 HOH 993  1065 1065 HOH HOH J . 
WB 14 HOH 994  1066 1066 HOH HOH J . 
WB 14 HOH 995  1067 1067 HOH HOH J . 
WB 14 HOH 996  1068 1068 HOH HOH J . 
WB 14 HOH 997  1069 1069 HOH HOH J . 
WB 14 HOH 998  1070 1070 HOH HOH J . 
WB 14 HOH 999  1071 1071 HOH HOH J . 
WB 14 HOH 1000 1072 1072 HOH HOH J . 
WB 14 HOH 1001 1073 1073 HOH HOH J . 
WB 14 HOH 1002 1074 1074 HOH HOH J . 
WB 14 HOH 1003 1075 1075 HOH HOH J . 
WB 14 HOH 1004 1076 1076 HOH HOH J . 
WB 14 HOH 1005 1077 1077 HOH HOH J . 
WB 14 HOH 1006 1078 1078 HOH HOH J . 
WB 14 HOH 1007 1079 1079 HOH HOH J . 
WB 14 HOH 1008 1081 1081 HOH HOH J . 
WB 14 HOH 1009 1082 1082 HOH HOH J . 
WB 14 HOH 1010 1083 1083 HOH HOH J . 
WB 14 HOH 1011 1084 1084 HOH HOH J . 
WB 14 HOH 1012 1086 1086 HOH HOH J . 
WB 14 HOH 1013 1087 1087 HOH HOH J . 
WB 14 HOH 1014 1088 1088 HOH HOH J . 
WB 14 HOH 1015 1089 1089 HOH HOH J . 
WB 14 HOH 1016 1090 1090 HOH HOH J . 
WB 14 HOH 1017 1091 1091 HOH HOH J . 
WB 14 HOH 1018 1092 1092 HOH HOH J . 
WB 14 HOH 1019 1093 1093 HOH HOH J . 
WB 14 HOH 1020 1094 1094 HOH HOH J . 
WB 14 HOH 1021 1095 1095 HOH HOH J . 
WB 14 HOH 1022 1096 1096 HOH HOH J . 
WB 14 HOH 1023 1097 1097 HOH HOH J . 
WB 14 HOH 1024 1098 1098 HOH HOH J . 
WB 14 HOH 1025 1099 1099 HOH HOH J . 
WB 14 HOH 1026 1100 1100 HOH HOH J . 
WB 14 HOH 1027 1101 1101 HOH HOH J . 
WB 14 HOH 1028 1102 1102 HOH HOH J . 
WB 14 HOH 1029 1103 1103 HOH HOH J . 
WB 14 HOH 1030 1104 1104 HOH HOH J . 
WB 14 HOH 1031 1105 1105 HOH HOH J . 
WB 14 HOH 1032 1106 1106 HOH HOH J . 
WB 14 HOH 1033 1107 1107 HOH HOH J . 
WB 14 HOH 1034 1108 1108 HOH HOH J . 
WB 14 HOH 1035 1109 1109 HOH HOH J . 
WB 14 HOH 1036 1110 1110 HOH HOH J . 
WB 14 HOH 1037 1111 1111 HOH HOH J . 
WB 14 HOH 1038 1112 1112 HOH HOH J . 
WB 14 HOH 1039 1113 1113 HOH HOH J . 
WB 14 HOH 1040 1114 1114 HOH HOH J . 
WB 14 HOH 1041 1115 1115 HOH HOH J . 
WB 14 HOH 1042 1116 1116 HOH HOH J . 
WB 14 HOH 1043 1119 1119 HOH HOH J . 
WB 14 HOH 1044 1120 1120 HOH HOH J . 
WB 14 HOH 1045 1121 1121 HOH HOH J . 
WB 14 HOH 1046 1122 1122 HOH HOH J . 
WB 14 HOH 1047 1123 1123 HOH HOH J . 
WB 14 HOH 1048 1124 1124 HOH HOH J . 
WB 14 HOH 1049 1125 1125 HOH HOH J . 
WB 14 HOH 1050 1126 1126 HOH HOH J . 
WB 14 HOH 1051 1128 1128 HOH HOH J . 
WB 14 HOH 1052 1129 1129 HOH HOH J . 
WB 14 HOH 1053 1130 1130 HOH HOH J . 
WB 14 HOH 1054 1131 1131 HOH HOH J . 
WB 14 HOH 1055 1132 1132 HOH HOH J . 
WB 14 HOH 1056 1133 1133 HOH HOH J . 
WB 14 HOH 1057 1134 1134 HOH HOH J . 
WB 14 HOH 1058 1135 1135 HOH HOH J . 
WB 14 HOH 1059 1136 1136 HOH HOH J . 
WB 14 HOH 1060 1137 1137 HOH HOH J . 
WB 14 HOH 1061 1138 1138 HOH HOH J . 
WB 14 HOH 1062 1139 1139 HOH HOH J . 
WB 14 HOH 1063 1140 1140 HOH HOH J . 
WB 14 HOH 1064 1141 1141 HOH HOH J . 
WB 14 HOH 1065 1142 1142 HOH HOH J . 
WB 14 HOH 1066 1143 1143 HOH HOH J . 
WB 14 HOH 1067 1144 1144 HOH HOH J . 
WB 14 HOH 1068 1145 1145 HOH HOH J . 
WB 14 HOH 1069 1147 1147 HOH HOH J . 
WB 14 HOH 1070 1148 1148 HOH HOH J . 
WB 14 HOH 1071 1149 1149 HOH HOH J . 
WB 14 HOH 1072 1150 1150 HOH HOH J . 
WB 14 HOH 1073 1151 1151 HOH HOH J . 
WB 14 HOH 1074 1152 1152 HOH HOH J . 
WB 14 HOH 1075 1153 1153 HOH HOH J . 
WB 14 HOH 1076 1154 1154 HOH HOH J . 
WB 14 HOH 1077 1155 1155 HOH HOH J . 
WB 14 HOH 1078 1156 1156 HOH HOH J . 
WB 14 HOH 1079 1157 1157 HOH HOH J . 
WB 14 HOH 1080 1158 1158 HOH HOH J . 
WB 14 HOH 1081 1160 1160 HOH HOH J . 
WB 14 HOH 1082 1161 1161 HOH HOH J . 
WB 14 HOH 1083 1162 1162 HOH HOH J . 
WB 14 HOH 1084 1163 1163 HOH HOH J . 
WB 14 HOH 1085 1164 1164 HOH HOH J . 
WB 14 HOH 1086 1165 1165 HOH HOH J . 
WB 14 HOH 1087 1166 1166 HOH HOH J . 
WB 14 HOH 1088 1167 1167 HOH HOH J . 
WB 14 HOH 1089 1168 1168 HOH HOH J . 
WB 14 HOH 1090 1170 1170 HOH HOH J . 
WB 14 HOH 1091 1171 1171 HOH HOH J . 
WB 14 HOH 1092 1172 1172 HOH HOH J . 
WB 14 HOH 1093 1174 1174 HOH HOH J . 
WB 14 HOH 1094 1175 1175 HOH HOH J . 
WB 14 HOH 1095 1176 1176 HOH HOH J . 
WB 14 HOH 1096 1177 1177 HOH HOH J . 
WB 14 HOH 1097 1178 1178 HOH HOH J . 
WB 14 HOH 1098 1179 1179 HOH HOH J . 
WB 14 HOH 1099 1180 1180 HOH HOH J . 
WB 14 HOH 1100 1181 1181 HOH HOH J . 
WB 14 HOH 1101 1182 1182 HOH HOH J . 
WB 14 HOH 1102 1183 1183 HOH HOH J . 
WB 14 HOH 1103 1184 1184 HOH HOH J . 
WB 14 HOH 1104 1185 1185 HOH HOH J . 
WB 14 HOH 1105 1186 1186 HOH HOH J . 
WB 14 HOH 1106 1187 1187 HOH HOH J . 
WB 14 HOH 1107 1188 1188 HOH HOH J . 
WB 14 HOH 1108 1189 1189 HOH HOH J . 
WB 14 HOH 1109 1190 1190 HOH HOH J . 
WB 14 HOH 1110 1191 1191 HOH HOH J . 
WB 14 HOH 1111 1192 1192 HOH HOH J . 
WB 14 HOH 1112 1193 1193 HOH HOH J . 
WB 14 HOH 1113 1194 1194 HOH HOH J . 
WB 14 HOH 1114 1195 1195 HOH HOH J . 
WB 14 HOH 1115 1196 1196 HOH HOH J . 
WB 14 HOH 1116 1197 1197 HOH HOH J . 
WB 14 HOH 1117 1198 1198 HOH HOH J . 
WB 14 HOH 1118 1199 1199 HOH HOH J . 
WB 14 HOH 1119 1200 1200 HOH HOH J . 
WB 14 HOH 1120 1201 1201 HOH HOH J . 
WB 14 HOH 1121 1202 1202 HOH HOH J . 
WB 14 HOH 1122 1203 1203 HOH HOH J . 
WB 14 HOH 1123 1204 1204 HOH HOH J . 
WB 14 HOH 1124 1205 1205 HOH HOH J . 
WB 14 HOH 1125 1206 1206 HOH HOH J . 
WB 14 HOH 1126 1207 1207 HOH HOH J . 
WB 14 HOH 1127 1208 1208 HOH HOH J . 
WB 14 HOH 1128 1209 1209 HOH HOH J . 
WB 14 HOH 1129 1210 1210 HOH HOH J . 
WB 14 HOH 1130 1211 1211 HOH HOH J . 
WB 14 HOH 1131 1212 1212 HOH HOH J . 
WB 14 HOH 1132 1213 1213 HOH HOH J . 
WB 14 HOH 1133 1214 1214 HOH HOH J . 
WB 14 HOH 1134 1215 1215 HOH HOH J . 
WB 14 HOH 1135 1216 1216 HOH HOH J . 
WB 14 HOH 1136 1217 1217 HOH HOH J . 
WB 14 HOH 1137 1218 1218 HOH HOH J . 
WB 14 HOH 1138 1219 1219 HOH HOH J . 
WB 14 HOH 1139 1220 1220 HOH HOH J . 
WB 14 HOH 1140 1221 1221 HOH HOH J . 
WB 14 HOH 1141 1222 1222 HOH HOH J . 
WB 14 HOH 1142 1223 1223 HOH HOH J . 
WB 14 HOH 1143 1224 1224 HOH HOH J . 
WB 14 HOH 1144 1225 1225 HOH HOH J . 
WB 14 HOH 1145 1226 1226 HOH HOH J . 
WB 14 HOH 1146 1227 1227 HOH HOH J . 
WB 14 HOH 1147 1228 1228 HOH HOH J . 
WB 14 HOH 1148 1229 1229 HOH HOH J . 
WB 14 HOH 1149 1230 1230 HOH HOH J . 
WB 14 HOH 1150 1231 1231 HOH HOH J . 
WB 14 HOH 1151 1232 1232 HOH HOH J . 
WB 14 HOH 1152 1233 1233 HOH HOH J . 
WB 14 HOH 1153 1234 1234 HOH HOH J . 
WB 14 HOH 1154 1235 1235 HOH HOH J . 
WB 14 HOH 1155 1236 1236 HOH HOH J . 
WB 14 HOH 1156 1237 1237 HOH HOH J . 
WB 14 HOH 1157 1238 1238 HOH HOH J . 
WB 14 HOH 1158 1239 1239 HOH HOH J . 
WB 14 HOH 1159 1240 1240 HOH HOH J . 
WB 14 HOH 1160 1241 1241 HOH HOH J . 
WB 14 HOH 1161 1242 1242 HOH HOH J . 
WB 14 HOH 1162 1243 1243 HOH HOH J . 
WB 14 HOH 1163 1244 1244 HOH HOH J . 
WB 14 HOH 1164 1245 1245 HOH HOH J . 
WB 14 HOH 1165 1246 1246 HOH HOH J . 
WB 14 HOH 1166 1247 1247 HOH HOH J . 
WB 14 HOH 1167 1248 1248 HOH HOH J . 
WB 14 HOH 1168 1249 1249 HOH HOH J . 
WB 14 HOH 1169 1250 1250 HOH HOH J . 
WB 14 HOH 1170 1252 1252 HOH HOH J . 
WB 14 HOH 1171 1253 1253 HOH HOH J . 
WB 14 HOH 1172 1254 1254 HOH HOH J . 
WB 14 HOH 1173 1255 1255 HOH HOH J . 
WB 14 HOH 1174 1256 1256 HOH HOH J . 
WB 14 HOH 1175 1257 1257 HOH HOH J . 
WB 14 HOH 1176 1258 1258 HOH HOH J . 
WB 14 HOH 1177 1259 1259 HOH HOH J . 
WB 14 HOH 1178 1260 1260 HOH HOH J . 
WB 14 HOH 1179 1261 1261 HOH HOH J . 
WB 14 HOH 1180 1262 1262 HOH HOH J . 
WB 14 HOH 1181 1263 1263 HOH HOH J . 
WB 14 HOH 1182 1264 1264 HOH HOH J . 
WB 14 HOH 1183 1265 1265 HOH HOH J . 
WB 14 HOH 1184 1266 1266 HOH HOH J . 
WB 14 HOH 1185 1267 1267 HOH HOH J . 
WB 14 HOH 1186 1268 1268 HOH HOH J . 
WB 14 HOH 1187 1269 1269 HOH HOH J . 
WB 14 HOH 1188 1270 1270 HOH HOH J . 
WB 14 HOH 1189 1271 1271 HOH HOH J . 
WB 14 HOH 1190 1272 1272 HOH HOH J . 
WB 14 HOH 1191 1273 1273 HOH HOH J . 
WB 14 HOH 1192 1274 1274 HOH HOH J . 
WB 14 HOH 1193 1275 1275 HOH HOH J . 
WB 14 HOH 1194 1276 1276 HOH HOH J . 
WB 14 HOH 1195 1277 1277 HOH HOH J . 
WB 14 HOH 1196 1278 1278 HOH HOH J . 
WB 14 HOH 1197 1279 1279 HOH HOH J . 
WB 14 HOH 1198 1280 1280 HOH HOH J . 
WB 14 HOH 1199 1281 1281 HOH HOH J . 
WB 14 HOH 1200 1282 1282 HOH HOH J . 
WB 14 HOH 1201 1283 1283 HOH HOH J . 
WB 14 HOH 1202 1284 1284 HOH HOH J . 
WB 14 HOH 1203 1285 1285 HOH HOH J . 
WB 14 HOH 1204 1286 1286 HOH HOH J . 
WB 14 HOH 1205 1287 1287 HOH HOH J . 
WB 14 HOH 1206 1288 1288 HOH HOH J . 
WB 14 HOH 1207 1289 1289 HOH HOH J . 
WB 14 HOH 1208 1290 1290 HOH HOH J . 
WB 14 HOH 1209 1291 1291 HOH HOH J . 
WB 14 HOH 1210 1292 1292 HOH HOH J . 
WB 14 HOH 1211 1293 1293 HOH HOH J . 
WB 14 HOH 1212 1294 1294 HOH HOH J . 
WB 14 HOH 1213 1295 1295 HOH HOH J . 
WB 14 HOH 1214 1296 1296 HOH HOH J . 
WB 14 HOH 1215 1297 1297 HOH HOH J . 
WB 14 HOH 1216 1298 1298 HOH HOH J . 
WB 14 HOH 1217 1299 1299 HOH HOH J . 
WB 14 HOH 1218 1300 1300 HOH HOH J . 
WB 14 HOH 1219 1301 1301 HOH HOH J . 
WB 14 HOH 1220 1302 1302 HOH HOH J . 
WB 14 HOH 1221 1304 1304 HOH HOH J . 
WB 14 HOH 1222 1305 1305 HOH HOH J . 
WB 14 HOH 1223 1306 1306 HOH HOH J . 
WB 14 HOH 1224 1307 1307 HOH HOH J . 
WB 14 HOH 1225 1308 1308 HOH HOH J . 
WB 14 HOH 1226 1309 1309 HOH HOH J . 
WB 14 HOH 1227 1310 1310 HOH HOH J . 
WB 14 HOH 1228 1311 1311 HOH HOH J . 
WB 14 HOH 1229 1312 1312 HOH HOH J . 
WB 14 HOH 1230 1314 1314 HOH HOH J . 
WB 14 HOH 1231 1315 1315 HOH HOH J . 
WB 14 HOH 1232 1316 1316 HOH HOH J . 
WB 14 HOH 1233 1317 1317 HOH HOH J . 
WB 14 HOH 1234 1318 1318 HOH HOH J . 
WB 14 HOH 1235 1319 1319 HOH HOH J . 
WB 14 HOH 1236 1321 1321 HOH HOH J . 
WB 14 HOH 1237 1322 1322 HOH HOH J . 
WB 14 HOH 1238 1323 1323 HOH HOH J . 
WB 14 HOH 1239 1324 1324 HOH HOH J . 
WB 14 HOH 1240 1325 1325 HOH HOH J . 
WB 14 HOH 1241 1326 1326 HOH HOH J . 
WB 14 HOH 1242 1327 1327 HOH HOH J . 
WB 14 HOH 1243 1328 1328 HOH HOH J . 
WB 14 HOH 1244 1329 1329 HOH HOH J . 
WB 14 HOH 1245 1330 1330 HOH HOH J . 
WB 14 HOH 1246 1331 1331 HOH HOH J . 
WB 14 HOH 1247 1332 1332 HOH HOH J . 
WB 14 HOH 1248 1333 1333 HOH HOH J . 
WB 14 HOH 1249 1334 1334 HOH HOH J . 
WB 14 HOH 1250 1335 1335 HOH HOH J . 
WB 14 HOH 1251 1336 1336 HOH HOH J . 
WB 14 HOH 1252 1337 1337 HOH HOH J . 
WB 14 HOH 1253 1338 1338 HOH HOH J . 
WB 14 HOH 1254 1340 1340 HOH HOH J . 
WB 14 HOH 1255 1342 1342 HOH HOH J . 
WB 14 HOH 1256 1343 1343 HOH HOH J . 
WB 14 HOH 1257 1344 1344 HOH HOH J . 
WB 14 HOH 1258 1345 1345 HOH HOH J . 
WB 14 HOH 1259 1346 1346 HOH HOH J . 
WB 14 HOH 1260 1347 1347 HOH HOH J . 
WB 14 HOH 1261 1348 1348 HOH HOH J . 
WB 14 HOH 1262 1349 1349 HOH HOH J . 
WB 14 HOH 1263 1351 1351 HOH HOH J . 
WB 14 HOH 1264 1352 1352 HOH HOH J . 
WB 14 HOH 1265 1353 1353 HOH HOH J . 
WB 14 HOH 1266 1354 1354 HOH HOH J . 
WB 14 HOH 1267 1355 1355 HOH HOH J . 
WB 14 HOH 1268 1356 1356 HOH HOH J . 
WB 14 HOH 1269 1357 1357 HOH HOH J . 
WB 14 HOH 1270 1358 1358 HOH HOH J . 
WB 14 HOH 1271 1359 1359 HOH HOH J . 
WB 14 HOH 1272 1360 1360 HOH HOH J . 
WB 14 HOH 1273 1361 1361 HOH HOH J . 
WB 14 HOH 1274 1362 1362 HOH HOH J . 
WB 14 HOH 1275 1363 1363 HOH HOH J . 
WB 14 HOH 1276 1364 1364 HOH HOH J . 
WB 14 HOH 1277 1365 1365 HOH HOH J . 
WB 14 HOH 1278 1366 1366 HOH HOH J . 
WB 14 HOH 1279 1367 1367 HOH HOH J . 
WB 14 HOH 1280 1368 1368 HOH HOH J . 
WB 14 HOH 1281 1369 1369 HOH HOH J . 
WB 14 HOH 1282 1370 1370 HOH HOH J . 
WB 14 HOH 1283 1371 1371 HOH HOH J . 
WB 14 HOH 1284 1372 1372 HOH HOH J . 
WB 14 HOH 1285 1373 1373 HOH HOH J . 
WB 14 HOH 1286 1374 1374 HOH HOH J . 
WB 14 HOH 1287 1375 1375 HOH HOH J . 
WB 14 HOH 1288 1376 1376 HOH HOH J . 
WB 14 HOH 1289 1377 1377 HOH HOH J . 
WB 14 HOH 1290 1378 1378 HOH HOH J . 
WB 14 HOH 1291 1379 1379 HOH HOH J . 
WB 14 HOH 1292 1380 1380 HOH HOH J . 
WB 14 HOH 1293 1381 1381 HOH HOH J . 
WB 14 HOH 1294 1382 1382 HOH HOH J . 
WB 14 HOH 1295 1383 1383 HOH HOH J . 
WB 14 HOH 1296 1384 1384 HOH HOH J . 
WB 14 HOH 1297 1385 1385 HOH HOH J . 
WB 14 HOH 1298 1386 1386 HOH HOH J . 
WB 14 HOH 1299 1387 1387 HOH HOH J . 
WB 14 HOH 1300 1388 1388 HOH HOH J . 
WB 14 HOH 1301 1389 1389 HOH HOH J . 
WB 14 HOH 1302 1390 1390 HOH HOH J . 
WB 14 HOH 1303 1391 1391 HOH HOH J . 
WB 14 HOH 1304 1392 1392 HOH HOH J . 
WB 14 HOH 1305 1393 1393 HOH HOH J . 
WB 14 HOH 1306 1394 1394 HOH HOH J . 
WB 14 HOH 1307 1395 1395 HOH HOH J . 
WB 14 HOH 1308 1396 1396 HOH HOH J . 
WB 14 HOH 1309 1397 1397 HOH HOH J . 
WB 14 HOH 1310 1398 1398 HOH HOH J . 
WB 14 HOH 1311 1399 1399 HOH HOH J . 
WB 14 HOH 1312 1400 1400 HOH HOH J . 
WB 14 HOH 1313 1401 1401 HOH HOH J . 
WB 14 HOH 1314 1402 1402 HOH HOH J . 
WB 14 HOH 1315 1403 1403 HOH HOH J . 
WB 14 HOH 1316 1404 1404 HOH HOH J . 
WB 14 HOH 1317 1406 1406 HOH HOH J . 
WB 14 HOH 1318 1407 1407 HOH HOH J . 
WB 14 HOH 1319 1408 1408 HOH HOH J . 
WB 14 HOH 1320 1409 1409 HOH HOH J . 
WB 14 HOH 1321 1410 1410 HOH HOH J . 
WB 14 HOH 1322 1411 1411 HOH HOH J . 
WB 14 HOH 1323 1412 1412 HOH HOH J . 
WB 14 HOH 1324 1413 1413 HOH HOH J . 
WB 14 HOH 1325 1414 1414 HOH HOH J . 
WB 14 HOH 1326 1415 1415 HOH HOH J . 
WB 14 HOH 1327 1416 1416 HOH HOH J . 
WB 14 HOH 1328 1417 1417 HOH HOH J . 
WB 14 HOH 1329 1418 1418 HOH HOH J . 
WB 14 HOH 1330 1419 1419 HOH HOH J . 
WB 14 HOH 1331 1420 1420 HOH HOH J . 
WB 14 HOH 1332 1421 1421 HOH HOH J . 
WB 14 HOH 1333 1422 1422 HOH HOH J . 
WB 14 HOH 1334 1423 1423 HOH HOH J . 
WB 14 HOH 1335 1424 1424 HOH HOH J . 
WB 14 HOH 1336 1425 1425 HOH HOH J . 
WB 14 HOH 1337 1426 1426 HOH HOH J . 
WB 14 HOH 1338 1427 1427 HOH HOH J . 
WB 14 HOH 1339 1428 1428 HOH HOH J . 
WB 14 HOH 1340 1429 1429 HOH HOH J . 
WB 14 HOH 1341 1430 1430 HOH HOH J . 
WB 14 HOH 1342 1431 1431 HOH HOH J . 
WB 14 HOH 1343 1432 1432 HOH HOH J . 
WB 14 HOH 1344 1433 1433 HOH HOH J . 
WB 14 HOH 1345 1434 1434 HOH HOH J . 
WB 14 HOH 1346 1435 1435 HOH HOH J . 
WB 14 HOH 1347 1436 1436 HOH HOH J . 
WB 14 HOH 1348 1437 1437 HOH HOH J . 
WB 14 HOH 1349 1438 1438 HOH HOH J . 
WB 14 HOH 1350 1440 1440 HOH HOH J . 
WB 14 HOH 1351 1441 1441 HOH HOH J . 
WB 14 HOH 1352 1442 1442 HOH HOH J . 
WB 14 HOH 1353 1443 1443 HOH HOH J . 
WB 14 HOH 1354 1444 1444 HOH HOH J . 
WB 14 HOH 1355 1445 1445 HOH HOH J . 
WB 14 HOH 1356 1446 1446 HOH HOH J . 
WB 14 HOH 1357 1447 1447 HOH HOH J . 
WB 14 HOH 1358 1448 1448 HOH HOH J . 
WB 14 HOH 1359 1449 1449 HOH HOH J . 
WB 14 HOH 1360 1450 1450 HOH HOH J . 
WB 14 HOH 1361 1451 1451 HOH HOH J . 
WB 14 HOH 1362 1452 1452 HOH HOH J . 
WB 14 HOH 1363 1453 1453 HOH HOH J . 
WB 14 HOH 1364 1454 1454 HOH HOH J . 
WB 14 HOH 1365 1455 1455 HOH HOH J . 
WB 14 HOH 1366 1456 1456 HOH HOH J . 
WB 14 HOH 1367 1457 1457 HOH HOH J . 
WB 14 HOH 1368 1458 1458 HOH HOH J . 
WB 14 HOH 1369 1459 1459 HOH HOH J . 
WB 14 HOH 1370 1460 1460 HOH HOH J . 
WB 14 HOH 1371 1461 1461 HOH HOH J . 
WB 14 HOH 1372 1462 1462 HOH HOH J . 
WB 14 HOH 1373 1463 1463 HOH HOH J . 
WB 14 HOH 1374 1464 1464 HOH HOH J . 
WB 14 HOH 1375 1465 1465 HOH HOH J . 
WB 14 HOH 1376 1466 1466 HOH HOH J . 
WB 14 HOH 1377 1467 1467 HOH HOH J . 
WB 14 HOH 1378 1468 1468 HOH HOH J . 
WB 14 HOH 1379 1469 1469 HOH HOH J . 
WB 14 HOH 1380 1470 1470 HOH HOH J . 
WB 14 HOH 1381 1471 1471 HOH HOH J . 
WB 14 HOH 1382 1472 1472 HOH HOH J . 
WB 14 HOH 1383 1473 1473 HOH HOH J . 
WB 14 HOH 1384 1474 1474 HOH HOH J . 
WB 14 HOH 1385 1476 1476 HOH HOH J . 
WB 14 HOH 1386 1477 1477 HOH HOH J . 
WB 14 HOH 1387 1478 1478 HOH HOH J . 
WB 14 HOH 1388 1479 1479 HOH HOH J . 
WB 14 HOH 1389 1480 1480 HOH HOH J . 
WB 14 HOH 1390 1481 1481 HOH HOH J . 
WB 14 HOH 1391 1482 1482 HOH HOH J . 
WB 14 HOH 1392 1483 1483 HOH HOH J . 
WB 14 HOH 1393 1484 1484 HOH HOH J . 
WB 14 HOH 1394 1486 1486 HOH HOH J . 
WB 14 HOH 1395 1487 1487 HOH HOH J . 
WB 14 HOH 1396 1488 1488 HOH HOH J . 
WB 14 HOH 1397 1489 1489 HOH HOH J . 
WB 14 HOH 1398 1490 1490 HOH HOH J . 
WB 14 HOH 1399 1491 1491 HOH HOH J . 
WB 14 HOH 1400 1492 1492 HOH HOH J . 
WB 14 HOH 1401 1493 1493 HOH HOH J . 
WB 14 HOH 1402 1494 1494 HOH HOH J . 
WB 14 HOH 1403 1495 1495 HOH HOH J . 
WB 14 HOH 1404 1496 1496 HOH HOH J . 
WB 14 HOH 1405 1497 1497 HOH HOH J . 
WB 14 HOH 1406 1498 1498 HOH HOH J . 
WB 14 HOH 1407 1499 1499 HOH HOH J . 
WB 14 HOH 1408 1500 1500 HOH HOH J . 
WB 14 HOH 1409 1501 1501 HOH HOH J . 
WB 14 HOH 1410 1502 1502 HOH HOH J . 
WB 14 HOH 1411 1503 1503 HOH HOH J . 
WB 14 HOH 1412 1504 1504 HOH HOH J . 
WB 14 HOH 1413 1505 1505 HOH HOH J . 
WB 14 HOH 1414 1506 1506 HOH HOH J . 
WB 14 HOH 1415 1507 1507 HOH HOH J . 
WB 14 HOH 1416 1508 1508 HOH HOH J . 
WB 14 HOH 1417 1509 1509 HOH HOH J . 
WB 14 HOH 1418 1510 1510 HOH HOH J . 
WB 14 HOH 1419 1511 1511 HOH HOH J . 
WB 14 HOH 1420 1512 1512 HOH HOH J . 
WB 14 HOH 1421 1513 1513 HOH HOH J . 
WB 14 HOH 1422 1514 1514 HOH HOH J . 
WB 14 HOH 1423 1515 1515 HOH HOH J . 
WB 14 HOH 1424 1516 1516 HOH HOH J . 
WB 14 HOH 1425 1517 1517 HOH HOH J . 
WB 14 HOH 1426 1518 1518 HOH HOH J . 
WB 14 HOH 1427 1521 1521 HOH HOH J . 
WB 14 HOH 1428 1522 1522 HOH HOH J . 
WB 14 HOH 1429 1523 1523 HOH HOH J . 
WB 14 HOH 1430 1524 1524 HOH HOH J . 
WB 14 HOH 1431 1525 1525 HOH HOH J . 
WB 14 HOH 1432 1526 1526 HOH HOH J . 
WB 14 HOH 1433 1527 1527 HOH HOH J . 
WB 14 HOH 1434 1528 1528 HOH HOH J . 
WB 14 HOH 1435 1529 1529 HOH HOH J . 
WB 14 HOH 1436 1530 1530 HOH HOH J . 
WB 14 HOH 1437 1531 1531 HOH HOH J . 
WB 14 HOH 1438 1532 1532 HOH HOH J . 
WB 14 HOH 1439 1534 1534 HOH HOH J . 
WB 14 HOH 1440 1535 1535 HOH HOH J . 
WB 14 HOH 1441 1536 1536 HOH HOH J . 
WB 14 HOH 1442 1537 1537 HOH HOH J . 
WB 14 HOH 1443 1538 1538 HOH HOH J . 
WB 14 HOH 1444 1539 1539 HOH HOH J . 
WB 14 HOH 1445 1540 1540 HOH HOH J . 
WB 14 HOH 1446 1541 1541 HOH HOH J . 
WB 14 HOH 1447 1542 1542 HOH HOH J . 
WB 14 HOH 1448 1543 1543 HOH HOH J . 
WB 14 HOH 1449 1544 1544 HOH HOH J . 
WB 14 HOH 1450 1545 1545 HOH HOH J . 
WB 14 HOH 1451 1546 1546 HOH HOH J . 
WB 14 HOH 1452 1547 1547 HOH HOH J . 
WB 14 HOH 1453 1548 1548 HOH HOH J . 
WB 14 HOH 1454 1549 1549 HOH HOH J . 
WB 14 HOH 1455 1550 1550 HOH HOH J . 
WB 14 HOH 1456 1551 1551 HOH HOH J . 
WB 14 HOH 1457 1552 1552 HOH HOH J . 
WB 14 HOH 1458 1553 1553 HOH HOH J . 
WB 14 HOH 1459 1554 1554 HOH HOH J . 
WB 14 HOH 1460 1555 1555 HOH HOH J . 
WB 14 HOH 1461 1556 1556 HOH HOH J . 
WB 14 HOH 1462 1557 1557 HOH HOH J . 
WB 14 HOH 1463 1558 1558 HOH HOH J . 
WB 14 HOH 1464 1559 1559 HOH HOH J . 
WB 14 HOH 1465 1560 1560 HOH HOH J . 
WB 14 HOH 1466 1561 1561 HOH HOH J . 
WB 14 HOH 1467 1562 1562 HOH HOH J . 
WB 14 HOH 1468 1563 1563 HOH HOH J . 
WB 14 HOH 1469 1564 1564 HOH HOH J . 
WB 14 HOH 1470 1566 1566 HOH HOH J . 
WB 14 HOH 1471 1567 1567 HOH HOH J . 
WB 14 HOH 1472 1568 1568 HOH HOH J . 
WB 14 HOH 1473 1569 1569 HOH HOH J . 
WB 14 HOH 1474 1570 1570 HOH HOH J . 
WB 14 HOH 1475 1571 1571 HOH HOH J . 
WB 14 HOH 1476 1572 1572 HOH HOH J . 
WB 14 HOH 1477 1573 1573 HOH HOH J . 
WB 14 HOH 1478 1574 1574 HOH HOH J . 
WB 14 HOH 1479 1575 1575 HOH HOH J . 
WB 14 HOH 1480 1576 1576 HOH HOH J . 
WB 14 HOH 1481 1577 1577 HOH HOH J . 
WB 14 HOH 1482 1578 1578 HOH HOH J . 
WB 14 HOH 1483 1579 1579 HOH HOH J . 
WB 14 HOH 1484 1580 1580 HOH HOH J . 
WB 14 HOH 1485 1581 1581 HOH HOH J . 
WB 14 HOH 1486 1582 1582 HOH HOH J . 
WB 14 HOH 1487 1584 1584 HOH HOH J . 
WB 14 HOH 1488 1585 1585 HOH HOH J . 
WB 14 HOH 1489 1586 1586 HOH HOH J . 
WB 14 HOH 1490 1587 1587 HOH HOH J . 
WB 14 HOH 1491 1588 1588 HOH HOH J . 
WB 14 HOH 1492 1589 1589 HOH HOH J . 
WB 14 HOH 1493 1590 1590 HOH HOH J . 
WB 14 HOH 1494 1591 1591 HOH HOH J . 
WB 14 HOH 1495 1592 1592 HOH HOH J . 
WB 14 HOH 1496 1593 1593 HOH HOH J . 
WB 14 HOH 1497 1594 1594 HOH HOH J . 
WB 14 HOH 1498 1595 1595 HOH HOH J . 
WB 14 HOH 1499 1596 1596 HOH HOH J . 
WB 14 HOH 1500 1597 1597 HOH HOH J . 
WB 14 HOH 1501 1598 1598 HOH HOH J . 
WB 14 HOH 1502 1600 1600 HOH HOH J . 
WB 14 HOH 1503 1601 1601 HOH HOH J . 
WB 14 HOH 1504 1602 1602 HOH HOH J . 
WB 14 HOH 1505 1603 1603 HOH HOH J . 
WB 14 HOH 1506 1604 1604 HOH HOH J . 
WB 14 HOH 1507 1605 1605 HOH HOH J . 
WB 14 HOH 1508 1606 1606 HOH HOH J . 
WB 14 HOH 1509 1607 1607 HOH HOH J . 
WB 14 HOH 1510 1608 1608 HOH HOH J . 
WB 14 HOH 1511 1610 1610 HOH HOH J . 
WB 14 HOH 1512 1611 1611 HOH HOH J . 
WB 14 HOH 1513 1612 1612 HOH HOH J . 
WB 14 HOH 1514 1613 1613 HOH HOH J . 
WB 14 HOH 1515 1614 1614 HOH HOH J . 
WB 14 HOH 1516 1616 1616 HOH HOH J . 
WB 14 HOH 1517 1618 1618 HOH HOH J . 
WB 14 HOH 1518 1619 1619 HOH HOH J . 
WB 14 HOH 1519 1620 1620 HOH HOH J . 
WB 14 HOH 1520 1621 1621 HOH HOH J . 
WB 14 HOH 1521 1622 1622 HOH HOH J . 
WB 14 HOH 1522 1623 1623 HOH HOH J . 
WB 14 HOH 1523 1624 1624 HOH HOH J . 
WB 14 HOH 1524 1625 1625 HOH HOH J . 
WB 14 HOH 1525 1626 1626 HOH HOH J . 
WB 14 HOH 1526 1627 1627 HOH HOH J . 
WB 14 HOH 1527 1628 1628 HOH HOH J . 
WB 14 HOH 1528 1629 1629 HOH HOH J . 
WB 14 HOH 1529 1632 1632 HOH HOH J . 
WB 14 HOH 1530 1633 1633 HOH HOH J . 
WB 14 HOH 1531 1634 1634 HOH HOH J . 
WB 14 HOH 1532 1636 1636 HOH HOH J . 
WB 14 HOH 1533 1637 1637 HOH HOH J . 
WB 14 HOH 1534 1638 1638 HOH HOH J . 
WB 14 HOH 1535 1639 1639 HOH HOH J . 
WB 14 HOH 1536 1640 1640 HOH HOH J . 
WB 14 HOH 1537 1641 1641 HOH HOH J . 
WB 14 HOH 1538 1642 1642 HOH HOH J . 
WB 14 HOH 1539 1643 1643 HOH HOH J . 
WB 14 HOH 1540 1644 1644 HOH HOH J . 
WB 14 HOH 1541 1645 1645 HOH HOH J . 
WB 14 HOH 1542 1646 1646 HOH HOH J . 
WB 14 HOH 1543 1647 1647 HOH HOH J . 
WB 14 HOH 1544 1648 1648 HOH HOH J . 
WB 14 HOH 1545 1649 1649 HOH HOH J . 
WB 14 HOH 1546 1650 1650 HOH HOH J . 
WB 14 HOH 1547 1651 1651 HOH HOH J . 
WB 14 HOH 1548 1652 1652 HOH HOH J . 
WB 14 HOH 1549 1653 1653 HOH HOH J . 
WB 14 HOH 1550 1654 1654 HOH HOH J . 
WB 14 HOH 1551 1655 1655 HOH HOH J . 
WB 14 HOH 1552 1657 1657 HOH HOH J . 
WB 14 HOH 1553 1658 1658 HOH HOH J . 
WB 14 HOH 1554 1659 1659 HOH HOH J . 
WB 14 HOH 1555 1660 1660 HOH HOH J . 
WB 14 HOH 1556 1661 1661 HOH HOH J . 
WB 14 HOH 1557 1662 1662 HOH HOH J . 
WB 14 HOH 1558 1663 1663 HOH HOH J . 
WB 14 HOH 1559 1664 1664 HOH HOH J . 
WB 14 HOH 1560 1665 1665 HOH HOH J . 
WB 14 HOH 1561 1666 1666 HOH HOH J . 
WB 14 HOH 1562 1667 1667 HOH HOH J . 
WB 14 HOH 1563 1668 1668 HOH HOH J . 
WB 14 HOH 1564 1669 1669 HOH HOH J . 
WB 14 HOH 1565 1670 1670 HOH HOH J . 
WB 14 HOH 1566 1671 1671 HOH HOH J . 
WB 14 HOH 1567 1672 1672 HOH HOH J . 
WB 14 HOH 1568 1673 1673 HOH HOH J . 
WB 14 HOH 1569 1674 1674 HOH HOH J . 
WB 14 HOH 1570 1675 1675 HOH HOH J . 
WB 14 HOH 1571 1677 1677 HOH HOH J . 
WB 14 HOH 1572 1678 1678 HOH HOH J . 
WB 14 HOH 1573 1679 1679 HOH HOH J . 
WB 14 HOH 1574 1680 1680 HOH HOH J . 
WB 14 HOH 1575 1681 1681 HOH HOH J . 
WB 14 HOH 1576 1682 1682 HOH HOH J . 
WB 14 HOH 1577 1683 1683 HOH HOH J . 
WB 14 HOH 1578 1684 1684 HOH HOH J . 
WB 14 HOH 1579 1685 1685 HOH HOH J . 
WB 14 HOH 1580 1686 1686 HOH HOH J . 
WB 14 HOH 1581 1687 1687 HOH HOH J . 
WB 14 HOH 1582 1688 1688 HOH HOH J . 
WB 14 HOH 1583 1689 1689 HOH HOH J . 
WB 14 HOH 1584 1690 1690 HOH HOH J . 
WB 14 HOH 1585 1691 1691 HOH HOH J . 
WB 14 HOH 1586 1692 1692 HOH HOH J . 
WB 14 HOH 1587 1693 1693 HOH HOH J . 
WB 14 HOH 1588 1694 1694 HOH HOH J . 
WB 14 HOH 1589 1695 1695 HOH HOH J . 
WB 14 HOH 1590 1696 1696 HOH HOH J . 
WB 14 HOH 1591 1697 1697 HOH HOH J . 
WB 14 HOH 1592 1698 1698 HOH HOH J . 
WB 14 HOH 1593 1699 1699 HOH HOH J . 
WB 14 HOH 1594 1700 1700 HOH HOH J . 
WB 14 HOH 1595 1701 1701 HOH HOH J . 
WB 14 HOH 1596 1702 1702 HOH HOH J . 
WB 14 HOH 1597 1703 1703 HOH HOH J . 
WB 14 HOH 1598 1704 1704 HOH HOH J . 
WB 14 HOH 1599 1705 1705 HOH HOH J . 
WB 14 HOH 1600 1706 1706 HOH HOH J . 
WB 14 HOH 1601 1707 1707 HOH HOH J . 
WB 14 HOH 1602 1708 1708 HOH HOH J . 
WB 14 HOH 1603 1709 1709 HOH HOH J . 
WB 14 HOH 1604 1710 1710 HOH HOH J . 
WB 14 HOH 1605 1712 1712 HOH HOH J . 
WB 14 HOH 1606 1713 1713 HOH HOH J . 
WB 14 HOH 1607 1714 1714 HOH HOH J . 
WB 14 HOH 1608 1715 1715 HOH HOH J . 
WB 14 HOH 1609 1716 1716 HOH HOH J . 
WB 14 HOH 1610 1717 1717 HOH HOH J . 
WB 14 HOH 1611 1718 1718 HOH HOH J . 
WB 14 HOH 1612 1719 1719 HOH HOH J . 
WB 14 HOH 1613 1720 1720 HOH HOH J . 
WB 14 HOH 1614 1721 1721 HOH HOH J . 
WB 14 HOH 1615 1723 1723 HOH HOH J . 
WB 14 HOH 1616 1724 1724 HOH HOH J . 
WB 14 HOH 1617 1725 1725 HOH HOH J . 
WB 14 HOH 1618 1726 1726 HOH HOH J . 
WB 14 HOH 1619 1727 1727 HOH HOH J . 
WB 14 HOH 1620 1728 1728 HOH HOH J . 
WB 14 HOH 1621 1729 1729 HOH HOH J . 
WB 14 HOH 1622 1730 1730 HOH HOH J . 
WB 14 HOH 1623 1731 1731 HOH HOH J . 
WB 14 HOH 1624 1732 1732 HOH HOH J . 
WB 14 HOH 1625 1733 1733 HOH HOH J . 
WB 14 HOH 1626 1734 1734 HOH HOH J . 
WB 14 HOH 1627 1735 1735 HOH HOH J . 
WB 14 HOH 1628 1736 1736 HOH HOH J . 
WB 14 HOH 1629 1737 1737 HOH HOH J . 
WB 14 HOH 1630 1738 1738 HOH HOH J . 
WB 14 HOH 1631 1739 1739 HOH HOH J . 
WB 14 HOH 1632 1741 1741 HOH HOH J . 
WB 14 HOH 1633 1742 1742 HOH HOH J . 
WB 14 HOH 1634 1743 1743 HOH HOH J . 
WB 14 HOH 1635 1744 1744 HOH HOH J . 
WB 14 HOH 1636 1745 1745 HOH HOH J . 
WB 14 HOH 1637 1746 1746 HOH HOH J . 
WB 14 HOH 1638 1747 1747 HOH HOH J . 
WB 14 HOH 1639 1748 1748 HOH HOH J . 
WB 14 HOH 1640 1749 1749 HOH HOH J . 
WB 14 HOH 1641 1750 1750 HOH HOH J . 
WB 14 HOH 1642 1752 1752 HOH HOH J . 
WB 14 HOH 1643 1753 1753 HOH HOH J . 
WB 14 HOH 1644 1754 1754 HOH HOH J . 
WB 14 HOH 1645 1755 1755 HOH HOH J . 
WB 14 HOH 1646 1756 1756 HOH HOH J . 
WB 14 HOH 1647 1757 1757 HOH HOH J . 
WB 14 HOH 1648 1758 1758 HOH HOH J . 
WB 14 HOH 1649 1759 1759 HOH HOH J . 
WB 14 HOH 1650 1760 1760 HOH HOH J . 
WB 14 HOH 1651 1761 1761 HOH HOH J . 
WB 14 HOH 1652 1762 1762 HOH HOH J . 
WB 14 HOH 1653 1763 1763 HOH HOH J . 
WB 14 HOH 1654 1764 1764 HOH HOH J . 
WB 14 HOH 1655 1765 1765 HOH HOH J . 
WB 14 HOH 1656 1766 1766 HOH HOH J . 
WB 14 HOH 1657 1767 1767 HOH HOH J . 
WB 14 HOH 1658 1768 1768 HOH HOH J . 
WB 14 HOH 1659 1769 1769 HOH HOH J . 
WB 14 HOH 1660 1770 1770 HOH HOH J . 
WB 14 HOH 1661 1771 1771 HOH HOH J . 
WB 14 HOH 1662 1772 1772 HOH HOH J . 
WB 14 HOH 1663 1773 1773 HOH HOH J . 
WB 14 HOH 1664 1774 1774 HOH HOH J . 
WB 14 HOH 1665 1775 1775 HOH HOH J . 
WB 14 HOH 1666 1776 1776 HOH HOH J . 
WB 14 HOH 1667 1777 1777 HOH HOH J . 
WB 14 HOH 1668 1778 1778 HOH HOH J . 
WB 14 HOH 1669 1779 1779 HOH HOH J . 
WB 14 HOH 1670 1780 1780 HOH HOH J . 
WB 14 HOH 1671 1781 1781 HOH HOH J . 
WB 14 HOH 1672 1782 1782 HOH HOH J . 
WB 14 HOH 1673 1784 1784 HOH HOH J . 
WB 14 HOH 1674 1785 1785 HOH HOH J . 
WB 14 HOH 1675 1786 1786 HOH HOH J . 
WB 14 HOH 1676 1787 1787 HOH HOH J . 
WB 14 HOH 1677 1788 1788 HOH HOH J . 
WB 14 HOH 1678 1789 1789 HOH HOH J . 
WB 14 HOH 1679 1790 1790 HOH HOH J . 
WB 14 HOH 1680 1791 1791 HOH HOH J . 
WB 14 HOH 1681 1792 1792 HOH HOH J . 
WB 14 HOH 1682 1793 1793 HOH HOH J . 
WB 14 HOH 1683 1794 1794 HOH HOH J . 
WB 14 HOH 1684 1795 1795 HOH HOH J . 
WB 14 HOH 1685 1797 1797 HOH HOH J . 
WB 14 HOH 1686 1798 1798 HOH HOH J . 
WB 14 HOH 1687 1800 1800 HOH HOH J . 
WB 14 HOH 1688 1801 1801 HOH HOH J . 
WB 14 HOH 1689 1802 1802 HOH HOH J . 
WB 14 HOH 1690 1805 1805 HOH HOH J . 
WB 14 HOH 1691 1806 1806 HOH HOH J . 
WB 14 HOH 1692 1807 1807 HOH HOH J . 
WB 14 HOH 1693 1809 1809 HOH HOH J . 
WB 14 HOH 1694 1811 1811 HOH HOH J . 
WB 14 HOH 1695 1812 1812 HOH HOH J . 
WB 14 HOH 1696 1813 1813 HOH HOH J . 
WB 14 HOH 1697 1814 1814 HOH HOH J . 
WB 14 HOH 1698 1815 1815 HOH HOH J . 
WB 14 HOH 1699 1816 1816 HOH HOH J . 
WB 14 HOH 1700 1817 1817 HOH HOH J . 
WB 14 HOH 1701 1818 1818 HOH HOH J . 
WB 14 HOH 1702 1819 1819 HOH HOH J . 
WB 14 HOH 1703 1820 1820 HOH HOH J . 
WB 14 HOH 1704 1821 1821 HOH HOH J . 
WB 14 HOH 1705 1822 1822 HOH HOH J . 
WB 14 HOH 1706 1823 1823 HOH HOH J . 
WB 14 HOH 1707 1824 1824 HOH HOH J . 
WB 14 HOH 1708 1826 1826 HOH HOH J . 
WB 14 HOH 1709 1827 1827 HOH HOH J . 
WB 14 HOH 1710 1829 1829 HOH HOH J . 
WB 14 HOH 1711 1830 1830 HOH HOH J . 
WB 14 HOH 1712 1831 1831 HOH HOH J . 
WB 14 HOH 1713 1832 1832 HOH HOH J . 
WB 14 HOH 1714 1833 1833 HOH HOH J . 
WB 14 HOH 1715 1834 1834 HOH HOH J . 
WB 14 HOH 1716 1835 1835 HOH HOH J . 
WB 14 HOH 1717 1836 1836 HOH HOH J . 
WB 14 HOH 1718 1837 1837 HOH HOH J . 
WB 14 HOH 1719 1838 1838 HOH HOH J . 
WB 14 HOH 1720 1839 1839 HOH HOH J . 
WB 14 HOH 1721 1840 1840 HOH HOH J . 
WB 14 HOH 1722 1841 1841 HOH HOH J . 
WB 14 HOH 1723 1842 1842 HOH HOH J . 
WB 14 HOH 1724 1843 1843 HOH HOH J . 
WB 14 HOH 1725 1844 1844 HOH HOH J . 
WB 14 HOH 1726 1845 1845 HOH HOH J . 
WB 14 HOH 1727 1846 1846 HOH HOH J . 
WB 14 HOH 1728 1848 1848 HOH HOH J . 
WB 14 HOH 1729 1849 1849 HOH HOH J . 
WB 14 HOH 1730 1851 1851 HOH HOH J . 
WB 14 HOH 1731 1852 1852 HOH HOH J . 
WB 14 HOH 1732 1854 1854 HOH HOH J . 
WB 14 HOH 1733 1855 1855 HOH HOH J . 
WB 14 HOH 1734 1856 1856 HOH HOH J . 
WB 14 HOH 1735 1857 1857 HOH HOH J . 
WB 14 HOH 1736 1859 1859 HOH HOH J . 
WB 14 HOH 1737 1860 1860 HOH HOH J . 
WB 14 HOH 1738 1861 1861 HOH HOH J . 
WB 14 HOH 1739 1862 1862 HOH HOH J . 
WB 14 HOH 1740 1865 1865 HOH HOH J . 
WB 14 HOH 1741 1866 1866 HOH HOH J . 
WB 14 HOH 1742 1867 1867 HOH HOH J . 
WB 14 HOH 1743 1868 1868 HOH HOH J . 
WB 14 HOH 1744 1869 1869 HOH HOH J . 
WB 14 HOH 1745 1870 1870 HOH HOH J . 
WB 14 HOH 1746 1872 1872 HOH HOH J . 
WB 14 HOH 1747 1874 1874 HOH HOH J . 
WB 14 HOH 1748 1875 1875 HOH HOH J . 
WB 14 HOH 1749 1876 1876 HOH HOH J . 
WB 14 HOH 1750 1877 1877 HOH HOH J . 
WB 14 HOH 1751 1878 1878 HOH HOH J . 
WB 14 HOH 1752 1879 1879 HOH HOH J . 
WB 14 HOH 1753 1880 1880 HOH HOH J . 
WB 14 HOH 1754 1881 1881 HOH HOH J . 
WB 14 HOH 1755 1882 1882 HOH HOH J . 
WB 14 HOH 1756 1883 1883 HOH HOH J . 
WB 14 HOH 1757 1884 1884 HOH HOH J . 
WB 14 HOH 1758 1885 1885 HOH HOH J . 
WB 14 HOH 1759 1886 1886 HOH HOH J . 
WB 14 HOH 1760 1887 1887 HOH HOH J . 
WB 14 HOH 1761 1888 1888 HOH HOH J . 
WB 14 HOH 1762 1889 1889 HOH HOH J . 
WB 14 HOH 1763 1890 1890 HOH HOH J . 
WB 14 HOH 1764 1891 1891 HOH HOH J . 
WB 14 HOH 1765 1892 1892 HOH HOH J . 
WB 14 HOH 1766 1893 1893 HOH HOH J . 
WB 14 HOH 1767 1894 1894 HOH HOH J . 
WB 14 HOH 1768 1895 1895 HOH HOH J . 
WB 14 HOH 1769 1896 1896 HOH HOH J . 
WB 14 HOH 1770 1897 1897 HOH HOH J . 
WB 14 HOH 1771 1898 1898 HOH HOH J . 
WB 14 HOH 1772 1899 1899 HOH HOH J . 
WB 14 HOH 1773 1900 1900 HOH HOH J . 
WB 14 HOH 1774 1901 1901 HOH HOH J . 
WB 14 HOH 1775 1902 1902 HOH HOH J . 
WB 14 HOH 1776 1903 1903 HOH HOH J . 
WB 14 HOH 1777 1904 1904 HOH HOH J . 
WB 14 HOH 1778 1905 1905 HOH HOH J . 
WB 14 HOH 1779 1906 1906 HOH HOH J . 
WB 14 HOH 1780 1907 1907 HOH HOH J . 
WB 14 HOH 1781 1908 1908 HOH HOH J . 
WB 14 HOH 1782 1909 1909 HOH HOH J . 
WB 14 HOH 1783 1910 1910 HOH HOH J . 
WB 14 HOH 1784 1911 1911 HOH HOH J . 
WB 14 HOH 1785 1912 1912 HOH HOH J . 
WB 14 HOH 1786 1913 1913 HOH HOH J . 
WB 14 HOH 1787 1914 1914 HOH HOH J . 
WB 14 HOH 1788 1915 1915 HOH HOH J . 
WB 14 HOH 1789 1916 1916 HOH HOH J . 
WB 14 HOH 1790 1917 1917 HOH HOH J . 
WB 14 HOH 1791 1918 1918 HOH HOH J . 
WB 14 HOH 1792 1919 1919 HOH HOH J . 
WB 14 HOH 1793 1920 1920 HOH HOH J . 
WB 14 HOH 1794 1921 1921 HOH HOH J . 
WB 14 HOH 1795 1922 1922 HOH HOH J . 
WB 14 HOH 1796 1923 1923 HOH HOH J . 
WB 14 HOH 1797 1924 1924 HOH HOH J . 
WB 14 HOH 1798 1925 1925 HOH HOH J . 
WB 14 HOH 1799 1926 1926 HOH HOH J . 
WB 14 HOH 1800 1927 1927 HOH HOH J . 
WB 14 HOH 1801 1928 1928 HOH HOH J . 
WB 14 HOH 1802 1929 1929 HOH HOH J . 
WB 14 HOH 1803 1930 1930 HOH HOH J . 
WB 14 HOH 1804 1931 1931 HOH HOH J . 
WB 14 HOH 1805 1932 1932 HOH HOH J . 
WB 14 HOH 1806 1933 1933 HOH HOH J . 
WB 14 HOH 1807 1934 1934 HOH HOH J . 
WB 14 HOH 1808 1935 1935 HOH HOH J . 
WB 14 HOH 1809 1936 1936 HOH HOH J . 
WB 14 HOH 1810 1937 1937 HOH HOH J . 
WB 14 HOH 1811 1938 1938 HOH HOH J . 
WB 14 HOH 1812 1939 1939 HOH HOH J . 
WB 14 HOH 1813 1940 1940 HOH HOH J . 
WB 14 HOH 1814 1941 1941 HOH HOH J . 
WB 14 HOH 1815 1942 1942 HOH HOH J . 
WB 14 HOH 1816 1943 1943 HOH HOH J . 
WB 14 HOH 1817 1944 1944 HOH HOH J . 
WB 14 HOH 1818 1945 1945 HOH HOH J . 
WB 14 HOH 1819 1946 1946 HOH HOH J . 
WB 14 HOH 1820 1947 1947 HOH HOH J . 
WB 14 HOH 1821 1948 1948 HOH HOH J . 
WB 14 HOH 1822 1949 1949 HOH HOH J . 
WB 14 HOH 1823 1950 1950 HOH HOH J . 
WB 14 HOH 1824 1951 1951 HOH HOH J . 
WB 14 HOH 1825 1952 1952 HOH HOH J . 
WB 14 HOH 1826 1953 1953 HOH HOH J . 
WB 14 HOH 1827 1954 1954 HOH HOH J . 
WB 14 HOH 1828 1955 1955 HOH HOH J . 
WB 14 HOH 1829 1956 1956 HOH HOH J . 
WB 14 HOH 1830 1957 1957 HOH HOH J . 
WB 14 HOH 1831 1958 1958 HOH HOH J . 
WB 14 HOH 1832 1959 1959 HOH HOH J . 
WB 14 HOH 1833 1960 1960 HOH HOH J . 
WB 14 HOH 1834 1961 1961 HOH HOH J . 
WB 14 HOH 1835 1962 1962 HOH HOH J . 
WB 14 HOH 1836 1963 1963 HOH HOH J . 
WB 14 HOH 1837 1964 1964 HOH HOH J . 
WB 14 HOH 1838 1965 1965 HOH HOH J . 
WB 14 HOH 1839 1966 1966 HOH HOH J . 
WB 14 HOH 1840 1967 1967 HOH HOH J . 
WB 14 HOH 1841 1968 1968 HOH HOH J . 
WB 14 HOH 1842 1969 1969 HOH HOH J . 
WB 14 HOH 1843 1970 1970 HOH HOH J . 
WB 14 HOH 1844 1971 1971 HOH HOH J . 
WB 14 HOH 1845 1972 1972 HOH HOH J . 
WB 14 HOH 1846 1973 1973 HOH HOH J . 
WB 14 HOH 1847 1974 1974 HOH HOH J . 
WB 14 HOH 1848 1975 1975 HOH HOH J . 
WB 14 HOH 1849 1976 1976 HOH HOH J . 
WB 14 HOH 1850 1977 1977 HOH HOH J . 
WB 14 HOH 1851 1978 1978 HOH HOH J . 
WB 14 HOH 1852 1979 1979 HOH HOH J . 
WB 14 HOH 1853 1980 1980 HOH HOH J . 
WB 14 HOH 1854 1981 1981 HOH HOH J . 
WB 14 HOH 1855 1982 1982 HOH HOH J . 
WB 14 HOH 1856 1983 1983 HOH HOH J . 
WB 14 HOH 1857 1984 1984 HOH HOH J . 
WB 14 HOH 1858 1985 1985 HOH HOH J . 
WB 14 HOH 1859 1986 1986 HOH HOH J . 
WB 14 HOH 1860 1987 1987 HOH HOH J . 
WB 14 HOH 1861 1988 1988 HOH HOH J . 
WB 14 HOH 1862 1989 1989 HOH HOH J . 
WB 14 HOH 1863 1990 1990 HOH HOH J . 
WB 14 HOH 1864 1991 1991 HOH HOH J . 
WB 14 HOH 1865 1992 1992 HOH HOH J . 
WB 14 HOH 1866 1993 1993 HOH HOH J . 
WB 14 HOH 1867 1994 1994 HOH HOH J . 
WB 14 HOH 1868 1995 1995 HOH HOH J . 
WB 14 HOH 1869 1996 1996 HOH HOH J . 
WB 14 HOH 1870 1997 1997 HOH HOH J . 
WB 14 HOH 1871 1998 1998 HOH HOH J . 
WB 14 HOH 1872 1999 1999 HOH HOH J . 
WB 14 HOH 1873 2000 2000 HOH HOH J . 
WB 14 HOH 1874 2001 2001 HOH HOH J . 
WB 14 HOH 1875 2002 2002 HOH HOH J . 
WB 14 HOH 1876 2003 2003 HOH HOH J . 
WB 14 HOH 1877 2004 2004 HOH HOH J . 
WB 14 HOH 1878 2005 2005 HOH HOH J . 
WB 14 HOH 1879 2006 2006 HOH HOH J . 
WB 14 HOH 1880 2007 2007 HOH HOH J . 
WB 14 HOH 1881 2008 2008 HOH HOH J . 
WB 14 HOH 1882 2009 2009 HOH HOH J . 
WB 14 HOH 1883 2010 2010 HOH HOH J . 
WB 14 HOH 1884 2011 2011 HOH HOH J . 
WB 14 HOH 1885 2012 2012 HOH HOH J . 
WB 14 HOH 1886 2013 2013 HOH HOH J . 
WB 14 HOH 1887 2014 2014 HOH HOH J . 
WB 14 HOH 1888 2015 2015 HOH HOH J . 
WB 14 HOH 1889 2016 2016 HOH HOH J . 
WB 14 HOH 1890 2017 2017 HOH HOH J . 
WB 14 HOH 1891 2018 2018 HOH HOH J . 
WB 14 HOH 1892 2019 2019 HOH HOH J . 
WB 14 HOH 1893 2020 2020 HOH HOH J . 
WB 14 HOH 1894 2021 2021 HOH HOH J . 
WB 14 HOH 1895 2022 2022 HOH HOH J . 
WB 14 HOH 1896 2023 2023 HOH HOH J . 
WB 14 HOH 1897 2024 2024 HOH HOH J . 
WB 14 HOH 1898 2025 2025 HOH HOH J . 
WB 14 HOH 1899 2026 2026 HOH HOH J . 
WB 14 HOH 1900 2027 2027 HOH HOH J . 
WB 14 HOH 1901 2028 2028 HOH HOH J . 
WB 14 HOH 1902 2029 2029 HOH HOH J . 
WB 14 HOH 1903 2030 2030 HOH HOH J . 
WB 14 HOH 1904 2031 2031 HOH HOH J . 
WB 14 HOH 1905 2032 2032 HOH HOH J . 
WB 14 HOH 1906 2033 2033 HOH HOH J . 
WB 14 HOH 1907 2034 2034 HOH HOH J . 
WB 14 HOH 1908 2035 2035 HOH HOH J . 
WB 14 HOH 1909 2036 2036 HOH HOH J . 
WB 14 HOH 1910 2037 2037 HOH HOH J . 
WB 14 HOH 1911 2038 2038 HOH HOH J . 
WB 14 HOH 1912 2039 2039 HOH HOH J . 
WB 14 HOH 1913 2040 2040 HOH HOH J . 
WB 14 HOH 1914 2041 2041 HOH HOH J . 
WB 14 HOH 1915 2042 2042 HOH HOH J . 
WB 14 HOH 1916 2043 2043 HOH HOH J . 
WB 14 HOH 1917 2044 2044 HOH HOH J . 
WB 14 HOH 1918 2045 2045 HOH HOH J . 
WB 14 HOH 1919 2046 2046 HOH HOH J . 
WB 14 HOH 1920 2047 2047 HOH HOH J . 
WB 14 HOH 1921 2048 2048 HOH HOH J . 
WB 14 HOH 1922 2049 2049 HOH HOH J . 
WB 14 HOH 1923 2050 2050 HOH HOH J . 
WB 14 HOH 1924 2051 2051 HOH HOH J . 
WB 14 HOH 1925 2052 2052 HOH HOH J . 
WB 14 HOH 1926 2053 2053 HOH HOH J . 
WB 14 HOH 1927 2054 2054 HOH HOH J . 
WB 14 HOH 1928 2055 2055 HOH HOH J . 
WB 14 HOH 1929 2056 2056 HOH HOH J . 
WB 14 HOH 1930 2057 2057 HOH HOH J . 
WB 14 HOH 1931 2058 2058 HOH HOH J . 
WB 14 HOH 1932 2059 2059 HOH HOH J . 
WB 14 HOH 1933 2060 2060 HOH HOH J . 
WB 14 HOH 1934 2061 2061 HOH HOH J . 
WB 14 HOH 1935 2062 2062 HOH HOH J . 
WB 14 HOH 1936 2063 2063 HOH HOH J . 
WB 14 HOH 1937 2064 2064 HOH HOH J . 
WB 14 HOH 1938 2065 2065 HOH HOH J . 
WB 14 HOH 1939 2066 2066 HOH HOH J . 
WB 14 HOH 1940 2067 2067 HOH HOH J . 
WB 14 HOH 1941 2068 2068 HOH HOH J . 
WB 14 HOH 1942 2069 2069 HOH HOH J . 
WB 14 HOH 1943 2070 2070 HOH HOH J . 
WB 14 HOH 1944 2071 2071 HOH HOH J . 
WB 14 HOH 1945 2072 2072 HOH HOH J . 
WB 14 HOH 1946 2073 2073 HOH HOH J . 
WB 14 HOH 1947 2074 2074 HOH HOH J . 
WB 14 HOH 1948 2075 2075 HOH HOH J . 
WB 14 HOH 1949 2076 2076 HOH HOH J . 
WB 14 HOH 1950 2077 2077 HOH HOH J . 
WB 14 HOH 1951 2078 2078 HOH HOH J . 
WB 14 HOH 1952 2079 2079 HOH HOH J . 
WB 14 HOH 1953 2080 2080 HOH HOH J . 
WB 14 HOH 1954 2081 2081 HOH HOH J . 
WB 14 HOH 1955 2082 2082 HOH HOH J . 
WB 14 HOH 1956 2083 2083 HOH HOH J . 
WB 14 HOH 1957 2084 2084 HOH HOH J . 
WB 14 HOH 1958 2085 2085 HOH HOH J . 
WB 14 HOH 1959 2086 2086 HOH HOH J . 
WB 14 HOH 1960 2087 2087 HOH HOH J . 
WB 14 HOH 1961 2088 2088 HOH HOH J . 
WB 14 HOH 1962 2089 2089 HOH HOH J . 
WB 14 HOH 1963 2090 2090 HOH HOH J . 
WB 14 HOH 1964 2091 2091 HOH HOH J . 
WB 14 HOH 1965 2092 2092 HOH HOH J . 
WB 14 HOH 1966 2093 2093 HOH HOH J . 
WB 14 HOH 1967 2094 2094 HOH HOH J . 
WB 14 HOH 1968 2095 2095 HOH HOH J . 
WB 14 HOH 1969 2096 2096 HOH HOH J . 
WB 14 HOH 1970 2097 2097 HOH HOH J . 
WB 14 HOH 1971 2098 2098 HOH HOH J . 
WB 14 HOH 1972 2099 2099 HOH HOH J . 
WB 14 HOH 1973 2100 2100 HOH HOH J . 
WB 14 HOH 1974 2101 2101 HOH HOH J . 
WB 14 HOH 1975 2102 2102 HOH HOH J . 
WB 14 HOH 1976 2103 2103 HOH HOH J . 
WB 14 HOH 1977 2104 2104 HOH HOH J . 
WB 14 HOH 1978 2105 2105 HOH HOH J . 
WB 14 HOH 1979 2106 2106 HOH HOH J . 
WB 14 HOH 1980 2107 2107 HOH HOH J . 
WB 14 HOH 1981 2108 2108 HOH HOH J . 
WB 14 HOH 1982 2109 2109 HOH HOH J . 
WB 14 HOH 1983 2110 2110 HOH HOH J . 
WB 14 HOH 1984 2111 2111 HOH HOH J . 
WB 14 HOH 1985 2112 2112 HOH HOH J . 
WB 14 HOH 1986 2113 2113 HOH HOH J . 
WB 14 HOH 1987 2114 2114 HOH HOH J . 
WB 14 HOH 1988 2115 2115 HOH HOH J . 
WB 14 HOH 1989 2116 2116 HOH HOH J . 
WB 14 HOH 1990 2117 2117 HOH HOH J . 
WB 14 HOH 1991 2118 2118 HOH HOH J . 
WB 14 HOH 1992 2119 2119 HOH HOH J . 
WB 14 HOH 1993 2120 2120 HOH HOH J . 
WB 14 HOH 1994 2121 2121 HOH HOH J . 
WB 14 HOH 1995 2122 2122 HOH HOH J . 
WB 14 HOH 1996 2123 2123 HOH HOH J . 
WB 14 HOH 1997 2124 2124 HOH HOH J . 
WB 14 HOH 1998 2125 2125 HOH HOH J . 
WB 14 HOH 1999 2126 2126 HOH HOH J . 
WB 14 HOH 2000 2127 2127 HOH HOH J . 
WB 14 HOH 2001 2128 2128 HOH HOH J . 
WB 14 HOH 2002 2129 2129 HOH HOH J . 
WB 14 HOH 2003 2130 2130 HOH HOH J . 
WB 14 HOH 2004 2131 2131 HOH HOH J . 
WB 14 HOH 2005 2132 2132 HOH HOH J . 
WB 14 HOH 2006 2133 2133 HOH HOH J . 
WB 14 HOH 2007 2134 2134 HOH HOH J . 
WB 14 HOH 2008 2135 2135 HOH HOH J . 
WB 14 HOH 2009 2136 2136 HOH HOH J . 
WB 14 HOH 2010 2137 2137 HOH HOH J . 
WB 14 HOH 2011 2138 2138 HOH HOH J . 
WB 14 HOH 2012 2139 2139 HOH HOH J . 
WB 14 HOH 2013 2140 2140 HOH HOH J . 
WB 14 HOH 2014 2141 2141 HOH HOH J . 
WB 14 HOH 2015 2142 2142 HOH HOH J . 
WB 14 HOH 2016 2143 2143 HOH HOH J . 
WB 14 HOH 2017 2144 2144 HOH HOH J . 
WB 14 HOH 2018 2145 2145 HOH HOH J . 
WB 14 HOH 2019 2146 2146 HOH HOH J . 
WB 14 HOH 2020 2147 2147 HOH HOH J . 
WB 14 HOH 2021 2148 2148 HOH HOH J . 
WB 14 HOH 2022 2149 2149 HOH HOH J . 
WB 14 HOH 2023 2150 2150 HOH HOH J . 
WB 14 HOH 2024 2151 2151 HOH HOH J . 
WB 14 HOH 2025 2152 2152 HOH HOH J . 
WB 14 HOH 2026 2153 2153 HOH HOH J . 
WB 14 HOH 2027 2154 2154 HOH HOH J . 
WB 14 HOH 2028 2155 2155 HOH HOH J . 
WB 14 HOH 2029 2156 2156 HOH HOH J . 
WB 14 HOH 2030 2157 2157 HOH HOH J . 
WB 14 HOH 2031 2158 2158 HOH HOH J . 
WB 14 HOH 2032 2159 2159 HOH HOH J . 
WB 14 HOH 2033 2160 2160 HOH HOH J . 
WB 14 HOH 2034 2161 2161 HOH HOH J . 
WB 14 HOH 2035 2162 2162 HOH HOH J . 
WB 14 HOH 2036 2163 2163 HOH HOH J . 
WB 14 HOH 2037 2164 2164 HOH HOH J . 
WB 14 HOH 2038 2165 2165 HOH HOH J . 
WB 14 HOH 2039 2166 2166 HOH HOH J . 
WB 14 HOH 2040 2167 2167 HOH HOH J . 
WB 14 HOH 2041 2168 2168 HOH HOH J . 
WB 14 HOH 2042 2169 2169 HOH HOH J . 
WB 14 HOH 2043 2170 2170 HOH HOH J . 
WB 14 HOH 2044 2171 2171 HOH HOH J . 
WB 14 HOH 2045 2172 2172 HOH HOH J . 
WB 14 HOH 2046 2173 2173 HOH HOH J . 
WB 14 HOH 2047 2174 2174 HOH HOH J . 
WB 14 HOH 2048 2175 2175 HOH HOH J . 
WB 14 HOH 2049 2176 2176 HOH HOH J . 
WB 14 HOH 2050 2177 2177 HOH HOH J . 
WB 14 HOH 2051 2178 2178 HOH HOH J . 
WB 14 HOH 2052 2179 2179 HOH HOH J . 
WB 14 HOH 2053 2180 2180 HOH HOH J . 
WB 14 HOH 2054 2181 2181 HOH HOH J . 
WB 14 HOH 2055 2182 2182 HOH HOH J . 
WB 14 HOH 2056 2183 2183 HOH HOH J . 
WB 14 HOH 2057 2184 2184 HOH HOH J . 
WB 14 HOH 2058 2185 2185 HOH HOH J . 
WB 14 HOH 2059 2186 2186 HOH HOH J . 
WB 14 HOH 2060 2187 2187 HOH HOH J . 
WB 14 HOH 2061 2188 2188 HOH HOH J . 
WB 14 HOH 2062 2189 2189 HOH HOH J . 
WB 14 HOH 2063 2190 2190 HOH HOH J . 
WB 14 HOH 2064 2191 2191 HOH HOH J . 
WB 14 HOH 2065 2192 2192 HOH HOH J . 
WB 14 HOH 2066 2193 2193 HOH HOH J . 
WB 14 HOH 2067 2194 2194 HOH HOH J . 
WB 14 HOH 2068 2195 2195 HOH HOH J . 
WB 14 HOH 2069 2196 2196 HOH HOH J . 
WB 14 HOH 2070 2197 2197 HOH HOH J . 
WB 14 HOH 2071 2198 2198 HOH HOH J . 
WB 14 HOH 2072 2199 2199 HOH HOH J . 
WB 14 HOH 2073 2200 2200 HOH HOH J . 
WB 14 HOH 2074 2201 2201 HOH HOH J . 
WB 14 HOH 2075 2202 2202 HOH HOH J . 
WB 14 HOH 2076 2203 2203 HOH HOH J . 
WB 14 HOH 2077 2204 2204 HOH HOH J . 
WB 14 HOH 2078 2205 2205 HOH HOH J . 
WB 14 HOH 2079 2206 2206 HOH HOH J . 
WB 14 HOH 2080 2207 2207 HOH HOH J . 
WB 14 HOH 2081 2208 2208 HOH HOH J . 
WB 14 HOH 2082 2209 2209 HOH HOH J . 
WB 14 HOH 2083 2210 2210 HOH HOH J . 
WB 14 HOH 2084 2211 2211 HOH HOH J . 
WB 14 HOH 2085 2212 2212 HOH HOH J . 
WB 14 HOH 2086 2213 2213 HOH HOH J . 
WB 14 HOH 2087 2214 2214 HOH HOH J . 
WB 14 HOH 2088 2215 2215 HOH HOH J . 
WB 14 HOH 2089 2216 2216 HOH HOH J . 
WB 14 HOH 2090 2217 2217 HOH HOH J . 
WB 14 HOH 2091 2218 2218 HOH HOH J . 
WB 14 HOH 2092 2219 2219 HOH HOH J . 
WB 14 HOH 2093 2220 2220 HOH HOH J . 
WB 14 HOH 2094 2221 2221 HOH HOH J . 
WB 14 HOH 2095 2222 2222 HOH HOH J . 
WB 14 HOH 2096 2223 2223 HOH HOH J . 
WB 14 HOH 2097 2224 2224 HOH HOH J . 
WB 14 HOH 2098 2225 2225 HOH HOH J . 
WB 14 HOH 2099 2226 2226 HOH HOH J . 
WB 14 HOH 2100 2227 2227 HOH HOH J . 
WB 14 HOH 2101 2228 2228 HOH HOH J . 
WB 14 HOH 2102 2229 2229 HOH HOH J . 
WB 14 HOH 2103 2230 2230 HOH HOH J . 
WB 14 HOH 2104 2231 2231 HOH HOH J . 
WB 14 HOH 2105 2232 2232 HOH HOH J . 
WB 14 HOH 2106 2233 2233 HOH HOH J . 
WB 14 HOH 2107 2234 2234 HOH HOH J . 
WB 14 HOH 2108 2235 2235 HOH HOH J . 
WB 14 HOH 2109 2236 2236 HOH HOH J . 
WB 14 HOH 2110 2237 2237 HOH HOH J . 
WB 14 HOH 2111 2238 2238 HOH HOH J . 
WB 14 HOH 2112 2239 2239 HOH HOH J . 
WB 14 HOH 2113 2240 2240 HOH HOH J . 
WB 14 HOH 2114 2241 2241 HOH HOH J . 
WB 14 HOH 2115 2242 2242 HOH HOH J . 
WB 14 HOH 2116 2243 2243 HOH HOH J . 
WB 14 HOH 2117 2244 2244 HOH HOH J . 
WB 14 HOH 2118 2245 2245 HOH HOH J . 
WB 14 HOH 2119 2246 2246 HOH HOH J . 
WB 14 HOH 2120 2247 2247 HOH HOH J . 
WB 14 HOH 2121 2248 2248 HOH HOH J . 
WB 14 HOH 2122 2249 2249 HOH HOH J . 
WB 14 HOH 2123 2250 2250 HOH HOH J . 
WB 14 HOH 2124 2251 2251 HOH HOH J . 
WB 14 HOH 2125 2252 2252 HOH HOH J . 
WB 14 HOH 2126 2253 2253 HOH HOH J . 
WB 14 HOH 2127 2254 2254 HOH HOH J . 
WB 14 HOH 2128 2255 2255 HOH HOH J . 
WB 14 HOH 2129 2256 2256 HOH HOH J . 
WB 14 HOH 2130 2257 2257 HOH HOH J . 
WB 14 HOH 2131 2258 2258 HOH HOH J . 
WB 14 HOH 2132 2259 2259 HOH HOH J . 
WB 14 HOH 2133 2260 2260 HOH HOH J . 
WB 14 HOH 2134 2261 2261 HOH HOH J . 
WB 14 HOH 2135 2263 2263 HOH HOH J . 
WB 14 HOH 2136 2264 2264 HOH HOH J . 
WB 14 HOH 2137 2265 2265 HOH HOH J . 
WB 14 HOH 2138 2266 2266 HOH HOH J . 
WB 14 HOH 2139 2267 2267 HOH HOH J . 
WB 14 HOH 2140 2268 2268 HOH HOH J . 
WB 14 HOH 2141 2269 2269 HOH HOH J . 
WB 14 HOH 2142 2270 2270 HOH HOH J . 
WB 14 HOH 2143 2271 2271 HOH HOH J . 
WB 14 HOH 2144 2272 2272 HOH HOH J . 
WB 14 HOH 2145 2273 2273 HOH HOH J . 
WB 14 HOH 2146 2274 2274 HOH HOH J . 
WB 14 HOH 2147 2275 2275 HOH HOH J . 
WB 14 HOH 2148 2276 2276 HOH HOH J . 
WB 14 HOH 2149 2277 2277 HOH HOH J . 
WB 14 HOH 2150 2278 2278 HOH HOH J . 
WB 14 HOH 2151 2279 2279 HOH HOH J . 
WB 14 HOH 2152 2280 2280 HOH HOH J . 
WB 14 HOH 2153 2281 2281 HOH HOH J . 
WB 14 HOH 2154 2282 2282 HOH HOH J . 
WB 14 HOH 2155 2283 2283 HOH HOH J . 
WB 14 HOH 2156 2284 2284 HOH HOH J . 
WB 14 HOH 2157 2285 2285 HOH HOH J . 
WB 14 HOH 2158 2286 2286 HOH HOH J . 
WB 14 HOH 2159 2287 2287 HOH HOH J . 
WB 14 HOH 2160 2288 2288 HOH HOH J . 
WB 14 HOH 2161 2289 2289 HOH HOH J . 
WB 14 HOH 2162 2290 2290 HOH HOH J . 
WB 14 HOH 2163 2291 2291 HOH HOH J . 
WB 14 HOH 2164 2292 2292 HOH HOH J . 
WB 14 HOH 2165 2293 2293 HOH HOH J . 
WB 14 HOH 2166 2294 2294 HOH HOH J . 
WB 14 HOH 2167 2295 2295 HOH HOH J . 
WB 14 HOH 2168 2296 2296 HOH HOH J . 
WB 14 HOH 2169 2297 2297 HOH HOH J . 
WB 14 HOH 2170 2298 2298 HOH HOH J . 
WB 14 HOH 2171 2299 2299 HOH HOH J . 
WB 14 HOH 2172 2300 2300 HOH HOH J . 
WB 14 HOH 2173 2301 2301 HOH HOH J . 
WB 14 HOH 2174 2302 2302 HOH HOH J . 
WB 14 HOH 2175 2303 2303 HOH HOH J . 
WB 14 HOH 2176 2304 2304 HOH HOH J . 
WB 14 HOH 2177 2305 2305 HOH HOH J . 
WB 14 HOH 2178 2306 2306 HOH HOH J . 
WB 14 HOH 2179 2307 2307 HOH HOH J . 
WB 14 HOH 2180 2308 2308 HOH HOH J . 
WB 14 HOH 2181 2309 2309 HOH HOH J . 
WB 14 HOH 2182 2310 2310 HOH HOH J . 
WB 14 HOH 2183 2311 2311 HOH HOH J . 
WB 14 HOH 2184 2312 2312 HOH HOH J . 
WB 14 HOH 2185 2313 2313 HOH HOH J . 
WB 14 HOH 2186 2314 2314 HOH HOH J . 
WB 14 HOH 2187 2315 2315 HOH HOH J . 
WB 14 HOH 2188 2316 2316 HOH HOH J . 
WB 14 HOH 2189 2317 2317 HOH HOH J . 
WB 14 HOH 2190 2318 2318 HOH HOH J . 
WB 14 HOH 2191 2319 2319 HOH HOH J . 
WB 14 HOH 2192 2320 2320 HOH HOH J . 
WB 14 HOH 2193 2321 2321 HOH HOH J . 
WB 14 HOH 2194 2322 2322 HOH HOH J . 
WB 14 HOH 2195 2323 2323 HOH HOH J . 
WB 14 HOH 2196 2324 2324 HOH HOH J . 
WB 14 HOH 2197 2325 2325 HOH HOH J . 
WB 14 HOH 2198 2326 2326 HOH HOH J . 
WB 14 HOH 2199 2327 2327 HOH HOH J . 
WB 14 HOH 2200 2328 2328 HOH HOH J . 
WB 14 HOH 2201 2329 2329 HOH HOH J . 
WB 14 HOH 2202 2330 2330 HOH HOH J . 
WB 14 HOH 2203 2331 2331 HOH HOH J . 
WB 14 HOH 2204 2332 2332 HOH HOH J . 
WB 14 HOH 2205 2333 2333 HOH HOH J . 
WB 14 HOH 2206 2334 2334 HOH HOH J . 
WB 14 HOH 2207 2335 2335 HOH HOH J . 
WB 14 HOH 2208 2336 2336 HOH HOH J . 
WB 14 HOH 2209 2337 2337 HOH HOH J . 
WB 14 HOH 2210 2338 2338 HOH HOH J . 
WB 14 HOH 2211 2339 2339 HOH HOH J . 
WB 14 HOH 2212 2340 2340 HOH HOH J . 
WB 14 HOH 2213 2341 2341 HOH HOH J . 
WB 14 HOH 2214 2342 2342 HOH HOH J . 
WB 14 HOH 2215 2343 2343 HOH HOH J . 
WB 14 HOH 2216 2344 2344 HOH HOH J . 
WB 14 HOH 2217 2345 2345 HOH HOH J . 
WB 14 HOH 2218 2346 2346 HOH HOH J . 
WB 14 HOH 2219 2347 2347 HOH HOH J . 
WB 14 HOH 2220 2348 2348 HOH HOH J . 
WB 14 HOH 2221 2349 2349 HOH HOH J . 
WB 14 HOH 2222 2350 2350 HOH HOH J . 
WB 14 HOH 2223 2351 2351 HOH HOH J . 
WB 14 HOH 2224 2352 2352 HOH HOH J . 
WB 14 HOH 2225 2353 2353 HOH HOH J . 
WB 14 HOH 2226 2354 2354 HOH HOH J . 
WB 14 HOH 2227 2355 2355 HOH HOH J . 
WB 14 HOH 2228 2356 2356 HOH HOH J . 
WB 14 HOH 2229 2357 2357 HOH HOH J . 
WB 14 HOH 2230 2358 2358 HOH HOH J . 
WB 14 HOH 2231 2359 2359 HOH HOH J . 
WB 14 HOH 2232 2360 2360 HOH HOH J . 
WB 14 HOH 2233 2361 2361 HOH HOH J . 
WB 14 HOH 2234 2362 2362 HOH HOH J . 
WB 14 HOH 2235 2363 2363 HOH HOH J . 
WB 14 HOH 2236 2364 2364 HOH HOH J . 
WB 14 HOH 2237 2365 2365 HOH HOH J . 
WB 14 HOH 2238 2366 2366 HOH HOH J . 
WB 14 HOH 2239 2367 2367 HOH HOH J . 
WB 14 HOH 2240 2368 2368 HOH HOH J . 
WB 14 HOH 2241 2369 2369 HOH HOH J . 
WB 14 HOH 2242 2370 2370 HOH HOH J . 
WB 14 HOH 2243 2371 2371 HOH HOH J . 
WB 14 HOH 2244 2372 2372 HOH HOH J . 
WB 14 HOH 2245 2373 2373 HOH HOH J . 
WB 14 HOH 2246 2374 2374 HOH HOH J . 
WB 14 HOH 2247 2375 2375 HOH HOH J . 
WB 14 HOH 2248 2376 2376 HOH HOH J . 
WB 14 HOH 2249 2377 2377 HOH HOH J . 
WB 14 HOH 2250 2378 2378 HOH HOH J . 
WB 14 HOH 2251 2379 2379 HOH HOH J . 
WB 14 HOH 2252 2380 2380 HOH HOH J . 
WB 14 HOH 2253 2381 2381 HOH HOH J . 
WB 14 HOH 2254 2382 2382 HOH HOH J . 
WB 14 HOH 2255 2383 2383 HOH HOH J . 
WB 14 HOH 2256 2384 2384 HOH HOH J . 
WB 14 HOH 2257 2385 2385 HOH HOH J . 
WB 14 HOH 2258 2386 2386 HOH HOH J . 
WB 14 HOH 2259 2387 2387 HOH HOH J . 
WB 14 HOH 2260 2388 2388 HOH HOH J . 
WB 14 HOH 2261 2389 2389 HOH HOH J . 
WB 14 HOH 2262 2390 2390 HOH HOH J . 
WB 14 HOH 2263 2391 2391 HOH HOH J . 
WB 14 HOH 2264 2392 2392 HOH HOH J . 
WB 14 HOH 2265 2393 2393 HOH HOH J . 
WB 14 HOH 2266 2394 2394 HOH HOH J . 
WB 14 HOH 2267 2395 2395 HOH HOH J . 
WB 14 HOH 2268 2396 2396 HOH HOH J . 
WB 14 HOH 2269 2397 2397 HOH HOH J . 
WB 14 HOH 2270 2398 2398 HOH HOH J . 
WB 14 HOH 2271 2399 2399 HOH HOH J . 
WB 14 HOH 2272 2400 2400 HOH HOH J . 
WB 14 HOH 2273 2401 2401 HOH HOH J . 
WB 14 HOH 2274 2402 2402 HOH HOH J . 
WB 14 HOH 2275 2403 2403 HOH HOH J . 
WB 14 HOH 2276 2404 2404 HOH HOH J . 
WB 14 HOH 2277 2405 2405 HOH HOH J . 
WB 14 HOH 2278 2406 2406 HOH HOH J . 
WB 14 HOH 2279 2407 2407 HOH HOH J . 
WB 14 HOH 2280 2408 2408 HOH HOH J . 
WB 14 HOH 2281 2409 2409 HOH HOH J . 
WB 14 HOH 2282 2410 2410 HOH HOH J . 
WB 14 HOH 2283 2411 2411 HOH HOH J . 
WB 14 HOH 2284 2412 2412 HOH HOH J . 
WB 14 HOH 2285 2413 2413 HOH HOH J . 
WB 14 HOH 2286 2414 2414 HOH HOH J . 
WB 14 HOH 2287 2415 2415 HOH HOH J . 
WB 14 HOH 2288 2416 2416 HOH HOH J . 
WB 14 HOH 2289 2417 2417 HOH HOH J . 
WB 14 HOH 2290 2418 2418 HOH HOH J . 
WB 14 HOH 2291 2419 2419 HOH HOH J . 
WB 14 HOH 2292 2420 2420 HOH HOH J . 
WB 14 HOH 2293 2421 2421 HOH HOH J . 
WB 14 HOH 2294 2422 2422 HOH HOH J . 
WB 14 HOH 2295 2423 2423 HOH HOH J . 
WB 14 HOH 2296 2424 2424 HOH HOH J . 
WB 14 HOH 2297 2425 2425 HOH HOH J . 
WB 14 HOH 2298 2426 2426 HOH HOH J . 
WB 14 HOH 2299 2427 2427 HOH HOH J . 
WB 14 HOH 2300 2428 2428 HOH HOH J . 
WB 14 HOH 2301 2429 2429 HOH HOH J . 
WB 14 HOH 2302 2430 2430 HOH HOH J . 
WB 14 HOH 2303 2431 2431 HOH HOH J . 
WB 14 HOH 2304 2432 2432 HOH HOH J . 
WB 14 HOH 2305 2433 2433 HOH HOH J . 
WB 14 HOH 2306 2434 2434 HOH HOH J . 
WB 14 HOH 2307 2435 2435 HOH HOH J . 
WB 14 HOH 2308 2436 2436 HOH HOH J . 
WB 14 HOH 2309 2437 2437 HOH HOH J . 
WB 14 HOH 2310 2438 2438 HOH HOH J . 
WB 14 HOH 2311 2439 2439 HOH HOH J . 
WB 14 HOH 2312 2440 2440 HOH HOH J . 
WB 14 HOH 2313 2441 2441 HOH HOH J . 
WB 14 HOH 2314 2442 2442 HOH HOH J . 
WB 14 HOH 2315 2443 2443 HOH HOH J . 
WB 14 HOH 2316 2444 2444 HOH HOH J . 
WB 14 HOH 2317 2445 2445 HOH HOH J . 
WB 14 HOH 2318 2446 2446 HOH HOH J . 
WB 14 HOH 2319 2447 2447 HOH HOH J . 
WB 14 HOH 2320 2448 2448 HOH HOH J . 
WB 14 HOH 2321 2449 2449 HOH HOH J . 
WB 14 HOH 2322 2450 2450 HOH HOH J . 
WB 14 HOH 2323 2451 2451 HOH HOH J . 
WB 14 HOH 2324 2452 2452 HOH HOH J . 
WB 14 HOH 2325 2453 2453 HOH HOH J . 
WB 14 HOH 2326 2454 2454 HOH HOH J . 
WB 14 HOH 2327 2455 2455 HOH HOH J . 
WB 14 HOH 2328 2456 2456 HOH HOH J . 
WB 14 HOH 2329 2457 2457 HOH HOH J . 
WB 14 HOH 2330 2458 2458 HOH HOH J . 
WB 14 HOH 2331 2459 2459 HOH HOH J . 
WB 14 HOH 2332 2460 2460 HOH HOH J . 
WB 14 HOH 2333 2461 2461 HOH HOH J . 
WB 14 HOH 2334 2462 2462 HOH HOH J . 
WB 14 HOH 2335 2463 2463 HOH HOH J . 
WB 14 HOH 2336 2464 2464 HOH HOH J . 
WB 14 HOH 2337 2465 2465 HOH HOH J . 
WB 14 HOH 2338 2466 2466 HOH HOH J . 
WB 14 HOH 2339 2467 2467 HOH HOH J . 
WB 14 HOH 2340 2468 2468 HOH HOH J . 
WB 14 HOH 2341 2469 2469 HOH HOH J . 
WB 14 HOH 2342 2470 2470 HOH HOH J . 
WB 14 HOH 2343 2471 2471 HOH HOH J . 
WB 14 HOH 2344 2472 2472 HOH HOH J . 
WB 14 HOH 2345 2473 2473 HOH HOH J . 
WB 14 HOH 2346 2474 2474 HOH HOH J . 
WB 14 HOH 2347 2475 2475 HOH HOH J . 
WB 14 HOH 2348 2476 2476 HOH HOH J . 
WB 14 HOH 2349 2477 2477 HOH HOH J . 
WB 14 HOH 2350 2478 2478 HOH HOH J . 
WB 14 HOH 2351 2479 2479 HOH HOH J . 
WB 14 HOH 2352 2480 2480 HOH HOH J . 
WB 14 HOH 2353 2481 2481 HOH HOH J . 
WB 14 HOH 2354 2482 2482 HOH HOH J . 
WB 14 HOH 2355 2483 2483 HOH HOH J . 
WB 14 HOH 2356 2484 2484 HOH HOH J . 
WB 14 HOH 2357 2485 2485 HOH HOH J . 
WB 14 HOH 2358 2486 2486 HOH HOH J . 
WB 14 HOH 2359 2487 2487 HOH HOH J . 
WB 14 HOH 2360 2488 2488 HOH HOH J . 
WB 14 HOH 2361 2489 2489 HOH HOH J . 
WB 14 HOH 2362 2490 2490 HOH HOH J . 
WB 14 HOH 2363 2491 2491 HOH HOH J . 
WB 14 HOH 2364 2492 2492 HOH HOH J . 
WB 14 HOH 2365 2493 2493 HOH HOH J . 
WB 14 HOH 2366 2494 2494 HOH HOH J . 
WB 14 HOH 2367 2495 2495 HOH HOH J . 
WB 14 HOH 2368 2496 2496 HOH HOH J . 
WB 14 HOH 2369 2497 2497 HOH HOH J . 
WB 14 HOH 2370 2498 2498 HOH HOH J . 
WB 14 HOH 2371 2499 2499 HOH HOH J . 
WB 14 HOH 2372 2500 2500 HOH HOH J . 
WB 14 HOH 2373 2501 2501 HOH HOH J . 
WB 14 HOH 2374 2502 2502 HOH HOH J . 
WB 14 HOH 2375 2503 2503 HOH HOH J . 
WB 14 HOH 2376 2504 2504 HOH HOH J . 
WB 14 HOH 2377 2505 2505 HOH HOH J . 
WB 14 HOH 2378 2506 2506 HOH HOH J . 
WB 14 HOH 2379 2507 2507 HOH HOH J . 
WB 14 HOH 2380 2508 2508 HOH HOH J . 
WB 14 HOH 2381 2509 2509 HOH HOH J . 
WB 14 HOH 2382 2510 2510 HOH HOH J . 
WB 14 HOH 2383 2511 2511 HOH HOH J . 
WB 14 HOH 2384 2512 2512 HOH HOH J . 
WB 14 HOH 2385 2513 2513 HOH HOH J . 
WB 14 HOH 2386 2514 2514 HOH HOH J . 
WB 14 HOH 2387 2515 2515 HOH HOH J . 
WB 14 HOH 2388 2516 2516 HOH HOH J . 
WB 14 HOH 2389 2517 2517 HOH HOH J . 
WB 14 HOH 2390 2518 2518 HOH HOH J . 
WB 14 HOH 2391 2519 2519 HOH HOH J . 
WB 14 HOH 2392 2520 2520 HOH HOH J . 
WB 14 HOH 2393 2521 2521 HOH HOH J . 
WB 14 HOH 2394 2522 2522 HOH HOH J . 
WB 14 HOH 2395 2523 2523 HOH HOH J . 
WB 14 HOH 2396 2524 2524 HOH HOH J . 
WB 14 HOH 2397 2525 2525 HOH HOH J . 
WB 14 HOH 2398 2526 2526 HOH HOH J . 
WB 14 HOH 2399 2527 2527 HOH HOH J . 
WB 14 HOH 2400 2528 2528 HOH HOH J . 
WB 14 HOH 2401 2529 2529 HOH HOH J . 
WB 14 HOH 2402 2530 2530 HOH HOH J . 
WB 14 HOH 2403 2531 2531 HOH HOH J . 
WB 14 HOH 2404 2532 2532 HOH HOH J . 
WB 14 HOH 2405 2533 2533 HOH HOH J . 
WB 14 HOH 2406 2534 2534 HOH HOH J . 
WB 14 HOH 2407 2535 2535 HOH HOH J . 
WB 14 HOH 2408 2536 2536 HOH HOH J . 
WB 14 HOH 2409 2537 2537 HOH HOH J . 
WB 14 HOH 2410 2538 2538 HOH HOH J . 
WB 14 HOH 2411 2539 2539 HOH HOH J . 
WB 14 HOH 2412 2540 2540 HOH HOH J . 
WB 14 HOH 2413 2541 2541 HOH HOH J . 
WB 14 HOH 2414 2542 2542 HOH HOH J . 
WB 14 HOH 2415 2543 2543 HOH HOH J . 
WB 14 HOH 2416 2544 2544 HOH HOH J . 
WB 14 HOH 2417 2545 2545 HOH HOH J . 
WB 14 HOH 2418 2546 2546 HOH HOH J . 
WB 14 HOH 2419 2547 2547 HOH HOH J . 
WB 14 HOH 2420 2548 2548 HOH HOH J . 
WB 14 HOH 2421 2549 2549 HOH HOH J . 
WB 14 HOH 2422 2550 2550 HOH HOH J . 
WB 14 HOH 2423 2551 2551 HOH HOH J . 
WB 14 HOH 2424 2552 2552 HOH HOH J . 
WB 14 HOH 2425 2553 2553 HOH HOH J . 
WB 14 HOH 2426 2554 2554 HOH HOH J . 
WB 14 HOH 2427 2555 2555 HOH HOH J . 
WB 14 HOH 2428 2556 2556 HOH HOH J . 
WB 14 HOH 2429 2557 2557 HOH HOH J . 
WB 14 HOH 2430 2558 2558 HOH HOH J . 
WB 14 HOH 2431 2559 2559 HOH HOH J . 
WB 14 HOH 2432 2560 2560 HOH HOH J . 
WB 14 HOH 2433 2561 2561 HOH HOH J . 
WB 14 HOH 2434 2562 2562 HOH HOH J . 
WB 14 HOH 2435 2563 2563 HOH HOH J . 
WB 14 HOH 2436 2564 2564 HOH HOH J . 
WB 14 HOH 2437 2565 2565 HOH HOH J . 
WB 14 HOH 2438 2566 2566 HOH HOH J . 
WB 14 HOH 2439 2567 2567 HOH HOH J . 
WB 14 HOH 2440 2568 2568 HOH HOH J . 
WB 14 HOH 2441 2569 2569 HOH HOH J . 
WB 14 HOH 2442 2570 2570 HOH HOH J . 
WB 14 HOH 2443 2571 2571 HOH HOH J . 
WB 14 HOH 2444 2572 2572 HOH HOH J . 
WB 14 HOH 2445 2573 2573 HOH HOH J . 
WB 14 HOH 2446 2574 2574 HOH HOH J . 
WB 14 HOH 2447 2575 2575 HOH HOH J . 
WB 14 HOH 2448 2576 2576 HOH HOH J . 
WB 14 HOH 2449 2577 2577 HOH HOH J . 
WB 14 HOH 2450 2578 2578 HOH HOH J . 
WB 14 HOH 2451 2579 2579 HOH HOH J . 
WB 14 HOH 2452 2580 2580 HOH HOH J . 
WB 14 HOH 2453 2581 2581 HOH HOH J . 
WB 14 HOH 2454 2582 2582 HOH HOH J . 
WB 14 HOH 2455 2583 2583 HOH HOH J . 
WB 14 HOH 2456 2584 2584 HOH HOH J . 
WB 14 HOH 2457 2585 2585 HOH HOH J . 
WB 14 HOH 2458 2586 2586 HOH HOH J . 
WB 14 HOH 2459 2587 2587 HOH HOH J . 
WB 14 HOH 2460 2588 2588 HOH HOH J . 
WB 14 HOH 2461 2589 2589 HOH HOH J . 
WB 14 HOH 2462 2590 2590 HOH HOH J . 
WB 14 HOH 2463 2591 2591 HOH HOH J . 
WB 14 HOH 2464 2592 2592 HOH HOH J . 
WB 14 HOH 2465 2593 2593 HOH HOH J . 
WB 14 HOH 2466 2594 2594 HOH HOH J . 
WB 14 HOH 2467 2595 2595 HOH HOH J . 
WB 14 HOH 2468 2596 2596 HOH HOH J . 
WB 14 HOH 2469 2597 2597 HOH HOH J . 
WB 14 HOH 2470 2598 2598 HOH HOH J . 
WB 14 HOH 2471 2599 2599 HOH HOH J . 
WB 14 HOH 2472 2600 2600 HOH HOH J . 
WB 14 HOH 2473 2601 2601 HOH HOH J . 
WB 14 HOH 2474 2602 2602 HOH HOH J . 
WB 14 HOH 2475 2603 2603 HOH HOH J . 
WB 14 HOH 2476 2604 2604 HOH HOH J . 
WB 14 HOH 2477 2605 2605 HOH HOH J . 
WB 14 HOH 2478 2606 2606 HOH HOH J . 
WB 14 HOH 2479 2607 2607 HOH HOH J . 
WB 14 HOH 2480 2608 2608 HOH HOH J . 
WB 14 HOH 2481 2609 2609 HOH HOH J . 
WB 14 HOH 2482 2610 2610 HOH HOH J . 
WB 14 HOH 2483 2611 2611 HOH HOH J . 
WB 14 HOH 2484 2612 2612 HOH HOH J . 
WB 14 HOH 2485 2613 2613 HOH HOH J . 
WB 14 HOH 2486 2614 2614 HOH HOH J . 
WB 14 HOH 2487 2615 2615 HOH HOH J . 
WB 14 HOH 2488 2616 2616 HOH HOH J . 
WB 14 HOH 2489 2617 2617 HOH HOH J . 
WB 14 HOH 2490 2618 2618 HOH HOH J . 
WB 14 HOH 2491 2619 2619 HOH HOH J . 
WB 14 HOH 2492 2620 2620 HOH HOH J . 
WB 14 HOH 2493 2621 2621 HOH HOH J . 
WB 14 HOH 2494 2622 2622 HOH HOH J . 
WB 14 HOH 2495 2623 2623 HOH HOH J . 
WB 14 HOH 2496 2624 2624 HOH HOH J . 
WB 14 HOH 2497 2625 2625 HOH HOH J . 
WB 14 HOH 2498 2626 2626 HOH HOH J . 
WB 14 HOH 2499 2627 2627 HOH HOH J . 
WB 14 HOH 2500 2628 2628 HOH HOH J . 
WB 14 HOH 2501 2629 2629 HOH HOH J . 
WB 14 HOH 2502 2630 2630 HOH HOH J . 
WB 14 HOH 2503 2631 2631 HOH HOH J . 
WB 14 HOH 2504 2632 2632 HOH HOH J . 
WB 14 HOH 2505 2633 2633 HOH HOH J . 
WB 14 HOH 2506 2634 2634 HOH HOH J . 
WB 14 HOH 2507 2635 2635 HOH HOH J . 
WB 14 HOH 2508 2637 2637 HOH HOH J . 
WB 14 HOH 2509 2638 2638 HOH HOH J . 
WB 14 HOH 2510 2639 2639 HOH HOH J . 
WB 14 HOH 2511 2640 2640 HOH HOH J . 
WB 14 HOH 2512 2641 2641 HOH HOH J . 
WB 14 HOH 2513 2642 2642 HOH HOH J . 
WB 14 HOH 2514 2643 2643 HOH HOH J . 
WB 14 HOH 2515 2644 2644 HOH HOH J . 
WB 14 HOH 2516 2645 2645 HOH HOH J . 
WB 14 HOH 2517 2646 2646 HOH HOH J . 
WB 14 HOH 2518 2647 2647 HOH HOH J . 
WB 14 HOH 2519 2648 2648 HOH HOH J . 
WB 14 HOH 2520 2649 2649 HOH HOH J . 
WB 14 HOH 2521 2650 2650 HOH HOH J . 
WB 14 HOH 2522 2651 2651 HOH HOH J . 
WB 14 HOH 2523 2652 2652 HOH HOH J . 
WB 14 HOH 2524 2653 2653 HOH HOH J . 
WB 14 HOH 2525 2654 2654 HOH HOH J . 
WB 14 HOH 2526 2655 2655 HOH HOH J . 
WB 14 HOH 2527 2656 2656 HOH HOH J . 
WB 14 HOH 2528 2657 2657 HOH HOH J . 
WB 14 HOH 2529 2658 2658 HOH HOH J . 
WB 14 HOH 2530 2659 2659 HOH HOH J . 
WB 14 HOH 2531 2660 2660 HOH HOH J . 
WB 14 HOH 2532 2661 2661 HOH HOH J . 
WB 14 HOH 2533 2662 2662 HOH HOH J . 
WB 14 HOH 2534 2663 2663 HOH HOH J . 
WB 14 HOH 2535 2664 2664 HOH HOH J . 
WB 14 HOH 2536 2665 2665 HOH HOH J . 
WB 14 HOH 2537 2666 2666 HOH HOH J . 
WB 14 HOH 2538 2667 2667 HOH HOH J . 
WB 14 HOH 2539 2668 2668 HOH HOH J . 
WB 14 HOH 2540 2669 2669 HOH HOH J . 
WB 14 HOH 2541 2670 2670 HOH HOH J . 
WB 14 HOH 2542 2671 2671 HOH HOH J . 
WB 14 HOH 2543 2672 2672 HOH HOH J . 
WB 14 HOH 2544 2673 2673 HOH HOH J . 
WB 14 HOH 2545 2674 2674 HOH HOH J . 
WB 14 HOH 2546 2675 2675 HOH HOH J . 
WB 14 HOH 2547 2676 2676 HOH HOH J . 
WB 14 HOH 2548 2677 2677 HOH HOH J . 
WB 14 HOH 2549 2678 2678 HOH HOH J . 
WB 14 HOH 2550 2679 2679 HOH HOH J . 
WB 14 HOH 2551 2680 2680 HOH HOH J . 
WB 14 HOH 2552 2681 2681 HOH HOH J . 
WB 14 HOH 2553 2682 2682 HOH HOH J . 
WB 14 HOH 2554 2683 2683 HOH HOH J . 
WB 14 HOH 2555 2684 2684 HOH HOH J . 
WB 14 HOH 2556 2685 2685 HOH HOH J . 
WB 14 HOH 2557 2686 2686 HOH HOH J . 
WB 14 HOH 2558 2687 2687 HOH HOH J . 
WB 14 HOH 2559 2688 2688 HOH HOH J . 
WB 14 HOH 2560 2689 2689 HOH HOH J . 
WB 14 HOH 2561 2690 2690 HOH HOH J . 
WB 14 HOH 2562 2691 2691 HOH HOH J . 
WB 14 HOH 2563 2692 2692 HOH HOH J . 
WB 14 HOH 2564 2693 2693 HOH HOH J . 
WB 14 HOH 2565 2694 2694 HOH HOH J . 
WB 14 HOH 2566 2695 2695 HOH HOH J . 
WB 14 HOH 2567 2696 2696 HOH HOH J . 
WB 14 HOH 2568 2697 2697 HOH HOH J . 
WB 14 HOH 2569 2698 2698 HOH HOH J . 
WB 14 HOH 2570 2699 2699 HOH HOH J . 
WB 14 HOH 2571 2700 2700 HOH HOH J . 
WB 14 HOH 2572 2701 2701 HOH HOH J . 
WB 14 HOH 2573 2702 2702 HOH HOH J . 
WB 14 HOH 2574 2703 2703 HOH HOH J . 
WB 14 HOH 2575 2704 2704 HOH HOH J . 
WB 14 HOH 2576 2705 2705 HOH HOH J . 
WB 14 HOH 2577 2706 2706 HOH HOH J . 
WB 14 HOH 2578 2707 2707 HOH HOH J . 
WB 14 HOH 2579 2708 2708 HOH HOH J . 
WB 14 HOH 2580 2709 2709 HOH HOH J . 
WB 14 HOH 2581 2710 2710 HOH HOH J . 
WB 14 HOH 2582 2711 2711 HOH HOH J . 
WB 14 HOH 2583 2712 2712 HOH HOH J . 
WB 14 HOH 2584 2713 2713 HOH HOH J . 
WB 14 HOH 2585 2714 2714 HOH HOH J . 
WB 14 HOH 2586 2715 2715 HOH HOH J . 
WB 14 HOH 2587 2716 2716 HOH HOH J . 
WB 14 HOH 2588 2717 2717 HOH HOH J . 
WB 14 HOH 2589 2718 2718 HOH HOH J . 
WB 14 HOH 2590 2720 2720 HOH HOH J . 
WB 14 HOH 2591 2721 2721 HOH HOH J . 
WB 14 HOH 2592 2722 2722 HOH HOH J . 
WB 14 HOH 2593 2723 2723 HOH HOH J . 
WB 14 HOH 2594 2724 2724 HOH HOH J . 
WB 14 HOH 2595 2725 2725 HOH HOH J . 
WB 14 HOH 2596 2726 2726 HOH HOH J . 
WB 14 HOH 2597 2727 2727 HOH HOH J . 
WB 14 HOH 2598 2728 2728 HOH HOH J . 
WB 14 HOH 2599 2729 2729 HOH HOH J . 
WB 14 HOH 2600 2730 2730 HOH HOH J . 
WB 14 HOH 2601 2731 2731 HOH HOH J . 
WB 14 HOH 2602 2732 2732 HOH HOH J . 
WB 14 HOH 2603 2733 2733 HOH HOH J . 
WB 14 HOH 2604 2734 2734 HOH HOH J . 
WB 14 HOH 2605 2735 2735 HOH HOH J . 
WB 14 HOH 2606 2736 2736 HOH HOH J . 
WB 14 HOH 2607 2737 2737 HOH HOH J . 
WB 14 HOH 2608 2738 2738 HOH HOH J . 
WB 14 HOH 2609 2739 2739 HOH HOH J . 
WB 14 HOH 2610 2740 2740 HOH HOH J . 
WB 14 HOH 2611 2741 2741 HOH HOH J . 
WB 14 HOH 2612 2742 2742 HOH HOH J . 
WB 14 HOH 2613 2743 2743 HOH HOH J . 
WB 14 HOH 2614 2744 2744 HOH HOH J . 
WB 14 HOH 2615 2745 2745 HOH HOH J . 
WB 14 HOH 2616 2746 2746 HOH HOH J . 
WB 14 HOH 2617 2747 2747 HOH HOH J . 
WB 14 HOH 2618 2748 2748 HOH HOH J . 
WB 14 HOH 2619 2749 2749 HOH HOH J . 
WB 14 HOH 2620 2750 2750 HOH HOH J . 
WB 14 HOH 2621 2751 2751 HOH HOH J . 
WB 14 HOH 2622 2752 2752 HOH HOH J . 
WB 14 HOH 2623 2753 2753 HOH HOH J . 
WB 14 HOH 2624 2754 2754 HOH HOH J . 
WB 14 HOH 2625 2755 2755 HOH HOH J . 
WB 14 HOH 2626 2756 2756 HOH HOH J . 
WB 14 HOH 2627 2757 2757 HOH HOH J . 
WB 14 HOH 2628 2758 2758 HOH HOH J . 
WB 14 HOH 2629 2759 2759 HOH HOH J . 
WB 14 HOH 2630 2760 2760 HOH HOH J . 
WB 14 HOH 2631 2761 2761 HOH HOH J . 
WB 14 HOH 2632 2762 2762 HOH HOH J . 
WB 14 HOH 2633 2763 2763 HOH HOH J . 
WB 14 HOH 2634 2764 2764 HOH HOH J . 
WB 14 HOH 2635 2765 2765 HOH HOH J . 
WB 14 HOH 2636 2766 2766 HOH HOH J . 
WB 14 HOH 2637 2767 2767 HOH HOH J . 
WB 14 HOH 2638 2768 2768 HOH HOH J . 
WB 14 HOH 2639 2769 2769 HOH HOH J . 
WB 14 HOH 2640 2770 2770 HOH HOH J . 
WB 14 HOH 2641 2771 2771 HOH HOH J . 
WB 14 HOH 2642 2772 2772 HOH HOH J . 
WB 14 HOH 2643 2773 2773 HOH HOH J . 
WB 14 HOH 2644 2774 2774 HOH HOH J . 
WB 14 HOH 2645 2775 2775 HOH HOH J . 
WB 14 HOH 2646 2776 2776 HOH HOH J . 
WB 14 HOH 2647 2777 2777 HOH HOH J . 
WB 14 HOH 2648 2778 2778 HOH HOH J . 
WB 14 HOH 2649 2779 2779 HOH HOH J . 
WB 14 HOH 2650 2780 2780 HOH HOH J . 
WB 14 HOH 2651 2781 2781 HOH HOH J . 
WB 14 HOH 2652 2782 2782 HOH HOH J . 
WB 14 HOH 2653 2783 2783 HOH HOH J . 
WB 14 HOH 2654 2784 2784 HOH HOH J . 
WB 14 HOH 2655 2785 2785 HOH HOH J . 
WB 14 HOH 2656 2786 2786 HOH HOH J . 
WB 14 HOH 2657 2787 2787 HOH HOH J . 
WB 14 HOH 2658 2788 2788 HOH HOH J . 
WB 14 HOH 2659 2789 2789 HOH HOH J . 
WB 14 HOH 2660 2790 2790 HOH HOH J . 
WB 14 HOH 2661 2791 2791 HOH HOH J . 
WB 14 HOH 2662 2792 2792 HOH HOH J . 
WB 14 HOH 2663 2793 2793 HOH HOH J . 
WB 14 HOH 2664 2794 2794 HOH HOH J . 
WB 14 HOH 2665 2795 2795 HOH HOH J . 
WB 14 HOH 2666 2796 2796 HOH HOH J . 
WB 14 HOH 2667 2797 2797 HOH HOH J . 
WB 14 HOH 2668 2798 2798 HOH HOH J . 
WB 14 HOH 2669 2799 2799 HOH HOH J . 
WB 14 HOH 2670 2800 2800 HOH HOH J . 
WB 14 HOH 2671 2801 2801 HOH HOH J . 
WB 14 HOH 2672 2802 2802 HOH HOH J . 
WB 14 HOH 2673 2803 2803 HOH HOH J . 
WB 14 HOH 2674 2804 2804 HOH HOH J . 
WB 14 HOH 2675 2805 2805 HOH HOH J . 
WB 14 HOH 2676 2806 2806 HOH HOH J . 
WB 14 HOH 2677 2807 2807 HOH HOH J . 
WB 14 HOH 2678 2808 2808 HOH HOH J . 
WB 14 HOH 2679 2809 2809 HOH HOH J . 
WB 14 HOH 2680 2810 2810 HOH HOH J . 
WB 14 HOH 2681 2811 2811 HOH HOH J . 
WB 14 HOH 2682 2812 2812 HOH HOH J . 
WB 14 HOH 2683 2813 2813 HOH HOH J . 
WB 14 HOH 2684 2814 2814 HOH HOH J . 
WB 14 HOH 2685 2815 2815 HOH HOH J . 
WB 14 HOH 2686 2816 2816 HOH HOH J . 
WB 14 HOH 2687 2817 2817 HOH HOH J . 
WB 14 HOH 2688 2818 2818 HOH HOH J . 
WB 14 HOH 2689 2819 2819 HOH HOH J . 
WB 14 HOH 2690 2820 2820 HOH HOH J . 
WB 14 HOH 2691 2821 2821 HOH HOH J . 
WB 14 HOH 2692 2822 2822 HOH HOH J . 
WB 14 HOH 2693 2823 2823 HOH HOH J . 
WB 14 HOH 2694 2824 2824 HOH HOH J . 
WB 14 HOH 2695 2825 2825 HOH HOH J . 
WB 14 HOH 2696 2826 2826 HOH HOH J . 
WB 14 HOH 2697 2827 2827 HOH HOH J . 
WB 14 HOH 2698 2828 2828 HOH HOH J . 
WB 14 HOH 2699 2829 2829 HOH HOH J . 
WB 14 HOH 2700 2830 2830 HOH HOH J . 
WB 14 HOH 2701 2831 2831 HOH HOH J . 
WB 14 HOH 2702 2832 2832 HOH HOH J . 
WB 14 HOH 2703 2833 2833 HOH HOH J . 
WB 14 HOH 2704 2834 2834 HOH HOH J . 
WB 14 HOH 2705 2835 2835 HOH HOH J . 
WB 14 HOH 2706 2836 2836 HOH HOH J . 
WB 14 HOH 2707 2837 2837 HOH HOH J . 
WB 14 HOH 2708 2838 2838 HOH HOH J . 
WB 14 HOH 2709 2839 2839 HOH HOH J . 
WB 14 HOH 2710 2840 2840 HOH HOH J . 
WB 14 HOH 2711 2841 2841 HOH HOH J . 
WB 14 HOH 2712 2842 2842 HOH HOH J . 
WB 14 HOH 2713 2843 2843 HOH HOH J . 
WB 14 HOH 2714 2844 2844 HOH HOH J . 
WB 14 HOH 2715 2845 2845 HOH HOH J . 
WB 14 HOH 2716 2846 2846 HOH HOH J . 
WB 14 HOH 2717 2847 2847 HOH HOH J . 
WB 14 HOH 2718 2848 2848 HOH HOH J . 
WB 14 HOH 2719 2849 2849 HOH HOH J . 
WB 14 HOH 2720 2850 2850 HOH HOH J . 
WB 14 HOH 2721 2851 2851 HOH HOH J . 
WB 14 HOH 2722 2852 2852 HOH HOH J . 
WB 14 HOH 2723 2853 2853 HOH HOH J . 
WB 14 HOH 2724 2854 2854 HOH HOH J . 
WB 14 HOH 2725 2855 2855 HOH HOH J . 
WB 14 HOH 2726 2856 2856 HOH HOH J . 
WB 14 HOH 2727 2857 2857 HOH HOH J . 
WB 14 HOH 2728 2858 2858 HOH HOH J . 
WB 14 HOH 2729 2859 2859 HOH HOH J . 
WB 14 HOH 2730 2860 2860 HOH HOH J . 
WB 14 HOH 2731 2861 2861 HOH HOH J . 
WB 14 HOH 2732 2862 2862 HOH HOH J . 
WB 14 HOH 2733 2863 2863 HOH HOH J . 
WB 14 HOH 2734 2864 2864 HOH HOH J . 
WB 14 HOH 2735 2865 2865 HOH HOH J . 
WB 14 HOH 2736 2866 2866 HOH HOH J . 
WB 14 HOH 2737 2867 2867 HOH HOH J . 
WB 14 HOH 2738 2868 2868 HOH HOH J . 
WB 14 HOH 2739 2869 2869 HOH HOH J . 
WB 14 HOH 2740 2870 2870 HOH HOH J . 
WB 14 HOH 2741 2871 2871 HOH HOH J . 
WB 14 HOH 2742 2872 2872 HOH HOH J . 
WB 14 HOH 2743 2873 2873 HOH HOH J . 
WB 14 HOH 2744 2874 2874 HOH HOH J . 
WB 14 HOH 2745 2875 2875 HOH HOH J . 
WB 14 HOH 2746 2876 2876 HOH HOH J . 
WB 14 HOH 2747 2877 2877 HOH HOH J . 
WB 14 HOH 2748 2878 2878 HOH HOH J . 
WB 14 HOH 2749 2879 2879 HOH HOH J . 
WB 14 HOH 2750 2880 2880 HOH HOH J . 
WB 14 HOH 2751 2881 2881 HOH HOH J . 
WB 14 HOH 2752 2882 2882 HOH HOH J . 
WB 14 HOH 2753 2883 2883 HOH HOH J . 
WB 14 HOH 2754 2884 2884 HOH HOH J . 
WB 14 HOH 2755 2885 2885 HOH HOH J . 
WB 14 HOH 2756 2886 2886 HOH HOH J . 
WB 14 HOH 2757 2887 2887 HOH HOH J . 
WB 14 HOH 2758 2888 2888 HOH HOH J . 
WB 14 HOH 2759 2889 2889 HOH HOH J . 
WB 14 HOH 2760 2890 2890 HOH HOH J . 
WB 14 HOH 2761 2891 2891 HOH HOH J . 
WB 14 HOH 2762 2892 2892 HOH HOH J . 
WB 14 HOH 2763 2893 2893 HOH HOH J . 
WB 14 HOH 2764 2894 2894 HOH HOH J . 
WB 14 HOH 2765 2895 2895 HOH HOH J . 
WB 14 HOH 2766 2896 2896 HOH HOH J . 
WB 14 HOH 2767 2897 2897 HOH HOH J . 
WB 14 HOH 2768 2898 2898 HOH HOH J . 
WB 14 HOH 2769 2899 2899 HOH HOH J . 
WB 14 HOH 2770 2900 2900 HOH HOH J . 
WB 14 HOH 2771 2901 2901 HOH HOH J . 
WB 14 HOH 2772 2902 2902 HOH HOH J . 
WB 14 HOH 2773 2903 2903 HOH HOH J . 
WB 14 HOH 2774 2904 2904 HOH HOH J . 
WB 14 HOH 2775 2905 2905 HOH HOH J . 
WB 14 HOH 2776 2906 2906 HOH HOH J . 
WB 14 HOH 2777 2907 2907 HOH HOH J . 
WB 14 HOH 2778 2908 2908 HOH HOH J . 
WB 14 HOH 2779 2909 2909 HOH HOH J . 
WB 14 HOH 2780 2910 2910 HOH HOH J . 
WB 14 HOH 2781 2911 2911 HOH HOH J . 
WB 14 HOH 2782 2912 2912 HOH HOH J . 
WB 14 HOH 2783 2913 2913 HOH HOH J . 
WB 14 HOH 2784 2914 2914 HOH HOH J . 
WB 14 HOH 2785 2915 2915 HOH HOH J . 
WB 14 HOH 2786 2916 2916 HOH HOH J . 
WB 14 HOH 2787 2917 2917 HOH HOH J . 
WB 14 HOH 2788 2918 2918 HOH HOH J . 
WB 14 HOH 2789 2919 2919 HOH HOH J . 
WB 14 HOH 2790 2920 2920 HOH HOH J . 
WB 14 HOH 2791 2921 2921 HOH HOH J . 
WB 14 HOH 2792 2922 2922 HOH HOH J . 
WB 14 HOH 2793 2923 2923 HOH HOH J . 
WB 14 HOH 2794 2924 2924 HOH HOH J . 
WB 14 HOH 2795 2925 2925 HOH HOH J . 
WB 14 HOH 2796 2926 2926 HOH HOH J . 
WB 14 HOH 2797 2927 2927 HOH HOH J . 
WB 14 HOH 2798 2928 2928 HOH HOH J . 
WB 14 HOH 2799 2929 2929 HOH HOH J . 
WB 14 HOH 2800 2930 2930 HOH HOH J . 
WB 14 HOH 2801 2931 2931 HOH HOH J . 
WB 14 HOH 2802 2932 2932 HOH HOH J . 
WB 14 HOH 2803 2933 2933 HOH HOH J . 
WB 14 HOH 2804 2934 2934 HOH HOH J . 
WB 14 HOH 2805 2935 2935 HOH HOH J . 
WB 14 HOH 2806 2936 2936 HOH HOH J . 
WB 14 HOH 2807 2937 2937 HOH HOH J . 
WB 14 HOH 2808 2938 2938 HOH HOH J . 
WB 14 HOH 2809 2939 2939 HOH HOH J . 
WB 14 HOH 2810 2940 2940 HOH HOH J . 
WB 14 HOH 2811 2941 2941 HOH HOH J . 
WB 14 HOH 2812 2942 2942 HOH HOH J . 
WB 14 HOH 2813 2943 2943 HOH HOH J . 
WB 14 HOH 2814 2944 2944 HOH HOH J . 
WB 14 HOH 2815 2945 2945 HOH HOH J . 
WB 14 HOH 2816 2946 2946 HOH HOH J . 
WB 14 HOH 2817 2947 2947 HOH HOH J . 
WB 14 HOH 2818 2948 2948 HOH HOH J . 
WB 14 HOH 2819 2949 2949 HOH HOH J . 
WB 14 HOH 2820 2950 2950 HOH HOH J . 
WB 14 HOH 2821 2951 2951 HOH HOH J . 
WB 14 HOH 2822 2952 2952 HOH HOH J . 
WB 14 HOH 2823 2953 2953 HOH HOH J . 
WB 14 HOH 2824 2954 2954 HOH HOH J . 
WB 14 HOH 2825 2955 2955 HOH HOH J . 
WB 14 HOH 2826 2956 2956 HOH HOH J . 
WB 14 HOH 2827 2957 2957 HOH HOH J . 
WB 14 HOH 2828 2958 2958 HOH HOH J . 
WB 14 HOH 2829 2959 2959 HOH HOH J . 
WB 14 HOH 2830 2960 2960 HOH HOH J . 
WB 14 HOH 2831 2961 2961 HOH HOH J . 
WB 14 HOH 2832 2962 2962 HOH HOH J . 
WB 14 HOH 2833 2963 2963 HOH HOH J . 
WB 14 HOH 2834 2964 2964 HOH HOH J . 
WB 14 HOH 2835 2965 2965 HOH HOH J . 
WB 14 HOH 2836 2966 2966 HOH HOH J . 
WB 14 HOH 2837 2967 2967 HOH HOH J . 
WB 14 HOH 2838 2968 2968 HOH HOH J . 
WB 14 HOH 2839 2969 2969 HOH HOH J . 
WB 14 HOH 2840 2970 2970 HOH HOH J . 
WB 14 HOH 2841 2971 2971 HOH HOH J . 
WB 14 HOH 2842 2972 2972 HOH HOH J . 
WB 14 HOH 2843 2973 2973 HOH HOH J . 
WB 14 HOH 2844 2974 2974 HOH HOH J . 
WB 14 HOH 2845 2975 2975 HOH HOH J . 
WB 14 HOH 2846 2976 2976 HOH HOH J . 
WB 14 HOH 2847 2977 2977 HOH HOH J . 
WB 14 HOH 2848 2978 2978 HOH HOH J . 
WB 14 HOH 2849 2979 2979 HOH HOH J . 
WB 14 HOH 2850 2980 2980 HOH HOH J . 
WB 14 HOH 2851 2981 2981 HOH HOH J . 
WB 14 HOH 2852 2982 2982 HOH HOH J . 
WB 14 HOH 2853 2983 2983 HOH HOH J . 
WB 14 HOH 2854 2984 2984 HOH HOH J . 
WB 14 HOH 2855 2985 2985 HOH HOH J . 
WB 14 HOH 2856 2986 2986 HOH HOH J . 
WB 14 HOH 2857 2987 2987 HOH HOH J . 
WB 14 HOH 2858 2988 2988 HOH HOH J . 
WB 14 HOH 2859 2989 2989 HOH HOH J . 
WB 14 HOH 2860 2990 2990 HOH HOH J . 
WB 14 HOH 2861 2991 2991 HOH HOH J . 
WB 14 HOH 2862 2992 2992 HOH HOH J . 
WB 14 HOH 2863 2993 2993 HOH HOH J . 
WB 14 HOH 2864 2994 2994 HOH HOH J . 
WB 14 HOH 2865 2995 2995 HOH HOH J . 
WB 14 HOH 2866 2996 2996 HOH HOH J . 
WB 14 HOH 2867 2997 2997 HOH HOH J . 
WB 14 HOH 2868 2998 2998 HOH HOH J . 
WB 14 HOH 2869 2999 2999 HOH HOH J . 
WB 14 HOH 2870 3000 3000 HOH HOH J . 
WB 14 HOH 2871 3001 3001 HOH HOH J . 
WB 14 HOH 2872 3002 3002 HOH HOH J . 
WB 14 HOH 2873 3003 3003 HOH HOH J . 
WB 14 HOH 2874 3004 3004 HOH HOH J . 
WB 14 HOH 2875 3005 3005 HOH HOH J . 
WB 14 HOH 2876 3006 3006 HOH HOH J . 
WB 14 HOH 2877 3007 3007 HOH HOH J . 
WB 14 HOH 2878 3008 3008 HOH HOH J . 
WB 14 HOH 2879 3009 3009 HOH HOH J . 
WB 14 HOH 2880 3010 3010 HOH HOH J . 
WB 14 HOH 2881 3011 3011 HOH HOH J . 
WB 14 HOH 2882 3012 3012 HOH HOH J . 
WB 14 HOH 2883 3013 3013 HOH HOH J . 
WB 14 HOH 2884 3014 3014 HOH HOH J . 
WB 14 HOH 2885 3015 3015 HOH HOH J . 
WB 14 HOH 2886 3016 3016 HOH HOH J . 
WB 14 HOH 2887 3017 3017 HOH HOH J . 
WB 14 HOH 2888 3018 3018 HOH HOH J . 
WB 14 HOH 2889 3019 3019 HOH HOH J . 
WB 14 HOH 2890 3020 3020 HOH HOH J . 
WB 14 HOH 2891 3021 3021 HOH HOH J . 
WB 14 HOH 2892 3022 3022 HOH HOH J . 
WB 14 HOH 2893 3023 3023 HOH HOH J . 
WB 14 HOH 2894 3024 3024 HOH HOH J . 
WB 14 HOH 2895 3025 3025 HOH HOH J . 
WB 14 HOH 2896 3026 3026 HOH HOH J . 
WB 14 HOH 2897 3027 3027 HOH HOH J . 
WB 14 HOH 2898 3028 3028 HOH HOH J . 
WB 14 HOH 2899 3029 3029 HOH HOH J . 
WB 14 HOH 2900 3030 3030 HOH HOH J . 
WB 14 HOH 2901 3031 3031 HOH HOH J . 
WB 14 HOH 2902 3032 3032 HOH HOH J . 
WB 14 HOH 2903 3033 3033 HOH HOH J . 
WB 14 HOH 2904 3034 3034 HOH HOH J . 
WB 14 HOH 2905 3035 3035 HOH HOH J . 
WB 14 HOH 2906 3036 3036 HOH HOH J . 
WB 14 HOH 2907 3037 3037 HOH HOH J . 
WB 14 HOH 2908 3038 3038 HOH HOH J . 
WB 14 HOH 2909 3039 3039 HOH HOH J . 
WB 14 HOH 2910 3040 3040 HOH HOH J . 
WB 14 HOH 2911 3041 3041 HOH HOH J . 
WB 14 HOH 2912 3042 3042 HOH HOH J . 
WB 14 HOH 2913 3043 3043 HOH HOH J . 
WB 14 HOH 2914 3044 3044 HOH HOH J . 
WB 14 HOH 2915 3045 3045 HOH HOH J . 
WB 14 HOH 2916 3046 3046 HOH HOH J . 
WB 14 HOH 2917 3047 3047 HOH HOH J . 
WB 14 HOH 2918 3048 3048 HOH HOH J . 
WB 14 HOH 2919 3049 3049 HOH HOH J . 
WB 14 HOH 2920 3050 3050 HOH HOH J . 
WB 14 HOH 2921 3051 3051 HOH HOH J . 
WB 14 HOH 2922 3052 3052 HOH HOH J . 
WB 14 HOH 2923 3053 3053 HOH HOH J . 
WB 14 HOH 2924 3054 3054 HOH HOH J . 
WB 14 HOH 2925 3055 3055 HOH HOH J . 
WB 14 HOH 2926 3056 3056 HOH HOH J . 
WB 14 HOH 2927 3057 3057 HOH HOH J . 
WB 14 HOH 2928 3058 3058 HOH HOH J . 
WB 14 HOH 2929 3059 3059 HOH HOH J . 
WB 14 HOH 2930 3060 3060 HOH HOH J . 
WB 14 HOH 2931 3061 3061 HOH HOH J . 
WB 14 HOH 2932 3062 3062 HOH HOH J . 
WB 14 HOH 2933 3063 3063 HOH HOH J . 
WB 14 HOH 2934 3064 3064 HOH HOH J . 
WB 14 HOH 2935 3065 3065 HOH HOH J . 
WB 14 HOH 2936 3066 3066 HOH HOH J . 
WB 14 HOH 2937 3067 3067 HOH HOH J . 
WB 14 HOH 2938 3068 3068 HOH HOH J . 
WB 14 HOH 2939 3069 3069 HOH HOH J . 
WB 14 HOH 2940 3070 3070 HOH HOH J . 
WB 14 HOH 2941 3071 3071 HOH HOH J . 
WB 14 HOH 2942 3072 3072 HOH HOH J . 
WB 14 HOH 2943 3073 3073 HOH HOH J . 
WB 14 HOH 2944 3074 3074 HOH HOH J . 
WB 14 HOH 2945 3075 3075 HOH HOH J . 
WB 14 HOH 2946 3076 3076 HOH HOH J . 
WB 14 HOH 2947 3077 3077 HOH HOH J . 
WB 14 HOH 2948 3078 3078 HOH HOH J . 
WB 14 HOH 2949 3079 3079 HOH HOH J . 
WB 14 HOH 2950 3080 3080 HOH HOH J . 
WB 14 HOH 2951 3081 3081 HOH HOH J . 
WB 14 HOH 2952 3082 3082 HOH HOH J . 
WB 14 HOH 2953 3083 3083 HOH HOH J . 
WB 14 HOH 2954 3084 3084 HOH HOH J . 
WB 14 HOH 2955 3085 3085 HOH HOH J . 
WB 14 HOH 2956 3086 3086 HOH HOH J . 
WB 14 HOH 2957 3087 3087 HOH HOH J . 
WB 14 HOH 2958 3088 3088 HOH HOH J . 
WB 14 HOH 2959 3089 3089 HOH HOH J . 
WB 14 HOH 2960 3090 3090 HOH HOH J . 
WB 14 HOH 2961 3091 3091 HOH HOH J . 
WB 14 HOH 2962 3092 3092 HOH HOH J . 
WB 14 HOH 2963 3093 3093 HOH HOH J . 
WB 14 HOH 2964 3094 3094 HOH HOH J . 
WB 14 HOH 2965 3095 3095 HOH HOH J . 
WB 14 HOH 2966 3096 3096 HOH HOH J . 
WB 14 HOH 2967 3097 3097 HOH HOH J . 
WB 14 HOH 2968 3098 3098 HOH HOH J . 
WB 14 HOH 2969 3099 3099 HOH HOH J . 
WB 14 HOH 2970 3100 3100 HOH HOH J . 
WB 14 HOH 2971 3101 3101 HOH HOH J . 
WB 14 HOH 2972 3102 3102 HOH HOH J . 
WB 14 HOH 2973 3103 3103 HOH HOH J . 
WB 14 HOH 2974 3104 3104 HOH HOH J . 
WB 14 HOH 2975 3105 3105 HOH HOH J . 
WB 14 HOH 2976 3106 3106 HOH HOH J . 
WB 14 HOH 2977 3107 3107 HOH HOH J . 
WB 14 HOH 2978 3108 3108 HOH HOH J . 
WB 14 HOH 2979 3109 3109 HOH HOH J . 
WB 14 HOH 2980 3110 3110 HOH HOH J . 
WB 14 HOH 2981 3111 3111 HOH HOH J . 
WB 14 HOH 2982 3112 3112 HOH HOH J . 
WB 14 HOH 2983 3113 3113 HOH HOH J . 
WB 14 HOH 2984 3114 3114 HOH HOH J . 
WB 14 HOH 2985 3115 3115 HOH HOH J . 
WB 14 HOH 2986 3116 3116 HOH HOH J . 
WB 14 HOH 2987 3117 3117 HOH HOH J . 
WB 14 HOH 2988 3118 3118 HOH HOH J . 
WB 14 HOH 2989 3119 3119 HOH HOH J . 
WB 14 HOH 2990 3120 3120 HOH HOH J . 
WB 14 HOH 2991 3121 3121 HOH HOH J . 
WB 14 HOH 2992 3122 3122 HOH HOH J . 
WB 14 HOH 2993 3123 3123 HOH HOH J . 
WB 14 HOH 2994 3124 3124 HOH HOH J . 
WB 14 HOH 2995 3125 3125 HOH HOH J . 
WB 14 HOH 2996 3126 3126 HOH HOH J . 
WB 14 HOH 2997 3127 3127 HOH HOH J . 
WB 14 HOH 2998 3128 3128 HOH HOH J . 
WB 14 HOH 2999 3129 3129 HOH HOH J . 
WB 14 HOH 3000 3130 3130 HOH HOH J . 
WB 14 HOH 3001 3131 3131 HOH HOH J . 
WB 14 HOH 3002 3132 3132 HOH HOH J . 
WB 14 HOH 3003 3133 3133 HOH HOH J . 
WB 14 HOH 3004 3134 3134 HOH HOH J . 
WB 14 HOH 3005 3135 3135 HOH HOH J . 
WB 14 HOH 3006 3136 3136 HOH HOH J . 
WB 14 HOH 3007 3137 3137 HOH HOH J . 
WB 14 HOH 3008 3138 3138 HOH HOH J . 
WB 14 HOH 3009 3139 3139 HOH HOH J . 
WB 14 HOH 3010 3140 3140 HOH HOH J . 
WB 14 HOH 3011 3141 3141 HOH HOH J . 
WB 14 HOH 3012 3142 3142 HOH HOH J . 
WB 14 HOH 3013 3143 3143 HOH HOH J . 
WB 14 HOH 3014 3144 3144 HOH HOH J . 
WB 14 HOH 3015 3145 3145 HOH HOH J . 
WB 14 HOH 3016 3146 3146 HOH HOH J . 
WB 14 HOH 3017 3147 3147 HOH HOH J . 
WB 14 HOH 3018 3148 3148 HOH HOH J . 
WB 14 HOH 3019 3149 3149 HOH HOH J . 
WB 14 HOH 3020 3150 3150 HOH HOH J . 
WB 14 HOH 3021 3151 3151 HOH HOH J . 
WB 14 HOH 3022 3152 3152 HOH HOH J . 
WB 14 HOH 3023 3153 3153 HOH HOH J . 
WB 14 HOH 3024 3154 3154 HOH HOH J . 
WB 14 HOH 3025 3155 3155 HOH HOH J . 
WB 14 HOH 3026 3156 3156 HOH HOH J . 
WB 14 HOH 3027 3157 3157 HOH HOH J . 
WB 14 HOH 3028 3158 3158 HOH HOH J . 
WB 14 HOH 3029 3159 3159 HOH HOH J . 
WB 14 HOH 3030 3160 3160 HOH HOH J . 
WB 14 HOH 3031 3161 3161 HOH HOH J . 
WB 14 HOH 3032 3162 3162 HOH HOH J . 
WB 14 HOH 3033 3163 3163 HOH HOH J . 
WB 14 HOH 3034 3164 3164 HOH HOH J . 
WB 14 HOH 3035 3165 3165 HOH HOH J . 
WB 14 HOH 3036 3166 3166 HOH HOH J . 
WB 14 HOH 3037 3167 3167 HOH HOH J . 
WB 14 HOH 3038 3168 3168 HOH HOH J . 
WB 14 HOH 3039 3169 3169 HOH HOH J . 
WB 14 HOH 3040 3170 3170 HOH HOH J . 
WB 14 HOH 3041 3171 3171 HOH HOH J . 
WB 14 HOH 3042 3172 3172 HOH HOH J . 
WB 14 HOH 3043 3173 3173 HOH HOH J . 
WB 14 HOH 3044 3174 3174 HOH HOH J . 
WB 14 HOH 3045 3175 3175 HOH HOH J . 
WB 14 HOH 3046 3176 3176 HOH HOH J . 
WB 14 HOH 3047 3177 3177 HOH HOH J . 
WB 14 HOH 3048 3178 3178 HOH HOH J . 
WB 14 HOH 3049 3179 3179 HOH HOH J . 
WB 14 HOH 3050 3180 3180 HOH HOH J . 
WB 14 HOH 3051 3181 3181 HOH HOH J . 
WB 14 HOH 3052 3182 3182 HOH HOH J . 
WB 14 HOH 3053 3183 3183 HOH HOH J . 
WB 14 HOH 3054 3184 3184 HOH HOH J . 
WB 14 HOH 3055 3185 3185 HOH HOH J . 
WB 14 HOH 3056 3186 3186 HOH HOH J . 
WB 14 HOH 3057 3187 3187 HOH HOH J . 
WB 14 HOH 3058 3188 3188 HOH HOH J . 
WB 14 HOH 3059 3189 3189 HOH HOH J . 
WB 14 HOH 3060 3190 3190 HOH HOH J . 
WB 14 HOH 3061 3191 3191 HOH HOH J . 
WB 14 HOH 3062 3192 3192 HOH HOH J . 
WB 14 HOH 3063 3193 3193 HOH HOH J . 
WB 14 HOH 3064 3194 3194 HOH HOH J . 
WB 14 HOH 3065 3195 3195 HOH HOH J . 
WB 14 HOH 3066 3196 3196 HOH HOH J . 
WB 14 HOH 3067 3197 3197 HOH HOH J . 
WB 14 HOH 3068 3198 3198 HOH HOH J . 
WB 14 HOH 3069 3199 3199 HOH HOH J . 
WB 14 HOH 3070 3200 3200 HOH HOH J . 
WB 14 HOH 3071 3201 3201 HOH HOH J . 
WB 14 HOH 3072 3202 3202 HOH HOH J . 
WB 14 HOH 3073 3203 3203 HOH HOH J . 
WB 14 HOH 3074 3204 3204 HOH HOH J . 
WB 14 HOH 3075 3205 3205 HOH HOH J . 
WB 14 HOH 3076 3206 3206 HOH HOH J . 
WB 14 HOH 3077 3207 3207 HOH HOH J . 
WB 14 HOH 3078 3208 3208 HOH HOH J . 
WB 14 HOH 3079 3209 3209 HOH HOH J . 
WB 14 HOH 3080 3210 3210 HOH HOH J . 
WB 14 HOH 3081 3211 3211 HOH HOH J . 
WB 14 HOH 3082 3212 3212 HOH HOH J . 
WB 14 HOH 3083 3213 3213 HOH HOH J . 
WB 14 HOH 3084 3214 3214 HOH HOH J . 
WB 14 HOH 3085 3215 3215 HOH HOH J . 
WB 14 HOH 3086 3216 3216 HOH HOH J . 
WB 14 HOH 3087 3217 3217 HOH HOH J . 
WB 14 HOH 3088 3218 3218 HOH HOH J . 
WB 14 HOH 3089 3219 3219 HOH HOH J . 
WB 14 HOH 3090 3220 3220 HOH HOH J . 
WB 14 HOH 3091 3221 3221 HOH HOH J . 
WB 14 HOH 3092 3222 3222 HOH HOH J . 
WB 14 HOH 3093 3223 3223 HOH HOH J . 
WB 14 HOH 3094 3224 3224 HOH HOH J . 
WB 14 HOH 3095 3225 3225 HOH HOH J . 
WB 14 HOH 3096 3226 3226 HOH HOH J . 
WB 14 HOH 3097 3227 3227 HOH HOH J . 
WB 14 HOH 3098 3228 3228 HOH HOH J . 
WB 14 HOH 3099 3229 3229 HOH HOH J . 
WB 14 HOH 3100 3230 3230 HOH HOH J . 
WB 14 HOH 3101 3231 3231 HOH HOH J . 
WB 14 HOH 3102 3232 3232 HOH HOH J . 
WB 14 HOH 3103 3233 3233 HOH HOH J . 
WB 14 HOH 3104 3234 3234 HOH HOH J . 
WB 14 HOH 3105 3235 3235 HOH HOH J . 
WB 14 HOH 3106 3236 3236 HOH HOH J . 
WB 14 HOH 3107 3237 3237 HOH HOH J . 
WB 14 HOH 3108 3238 3238 HOH HOH J . 
WB 14 HOH 3109 3239 3239 HOH HOH J . 
WB 14 HOH 3110 3240 3240 HOH HOH J . 
WB 14 HOH 3111 3241 3241 HOH HOH J . 
WB 14 HOH 3112 3242 3242 HOH HOH J . 
WB 14 HOH 3113 3243 3243 HOH HOH J . 
WB 14 HOH 3114 3244 3244 HOH HOH J . 
WB 14 HOH 3115 3245 3245 HOH HOH J . 
WB 14 HOH 3116 3246 3246 HOH HOH J . 
WB 14 HOH 3117 3247 3247 HOH HOH J . 
WB 14 HOH 3118 3248 3248 HOH HOH J . 
WB 14 HOH 3119 3249 3249 HOH HOH J . 
WB 14 HOH 3120 3250 3250 HOH HOH J . 
WB 14 HOH 3121 3251 3251 HOH HOH J . 
WB 14 HOH 3122 3252 3252 HOH HOH J . 
WB 14 HOH 3123 3253 3253 HOH HOH J . 
WB 14 HOH 3124 3254 3254 HOH HOH J . 
WB 14 HOH 3125 3255 3255 HOH HOH J . 
WB 14 HOH 3126 3256 3256 HOH HOH J . 
WB 14 HOH 3127 3257 3257 HOH HOH J . 
WB 14 HOH 3128 3258 3258 HOH HOH J . 
WB 14 HOH 3129 3259 3259 HOH HOH J . 
WB 14 HOH 3130 3260 3260 HOH HOH J . 
WB 14 HOH 3131 3261 3261 HOH HOH J . 
WB 14 HOH 3132 3262 3262 HOH HOH J . 
WB 14 HOH 3133 3263 3263 HOH HOH J . 
WB 14 HOH 3134 3264 3264 HOH HOH J . 
WB 14 HOH 3135 3265 3265 HOH HOH J . 
WB 14 HOH 3136 3266 3266 HOH HOH J . 
WB 14 HOH 3137 3267 3267 HOH HOH J . 
WB 14 HOH 3138 3268 3268 HOH HOH J . 
WB 14 HOH 3139 3269 3269 HOH HOH J . 
WB 14 HOH 3140 3270 3270 HOH HOH J . 
WB 14 HOH 3141 3271 3271 HOH HOH J . 
WB 14 HOH 3142 3272 3272 HOH HOH J . 
WB 14 HOH 3143 3273 3273 HOH HOH J . 
WB 14 HOH 3144 3274 3274 HOH HOH J . 
WB 14 HOH 3145 3275 3275 HOH HOH J . 
WB 14 HOH 3146 3276 3276 HOH HOH J . 
WB 14 HOH 3147 3277 3277 HOH HOH J . 
WB 14 HOH 3148 3278 3278 HOH HOH J . 
WB 14 HOH 3149 3279 3279 HOH HOH J . 
WB 14 HOH 3150 3280 3280 HOH HOH J . 
WB 14 HOH 3151 3281 3281 HOH HOH J . 
WB 14 HOH 3152 3282 3282 HOH HOH J . 
WB 14 HOH 3153 3283 3283 HOH HOH J . 
WB 14 HOH 3154 3284 3284 HOH HOH J . 
WB 14 HOH 3155 3285 3285 HOH HOH J . 
WB 14 HOH 3156 3286 3286 HOH HOH J . 
WB 14 HOH 3157 3287 3287 HOH HOH J . 
WB 14 HOH 3158 3288 3288 HOH HOH J . 
WB 14 HOH 3159 3289 3289 HOH HOH J . 
WB 14 HOH 3160 3290 3290 HOH HOH J . 
WB 14 HOH 3161 3291 3291 HOH HOH J . 
WB 14 HOH 3162 3292 3292 HOH HOH J . 
WB 14 HOH 3163 3293 3293 HOH HOH J . 
WB 14 HOH 3164 3294 3294 HOH HOH J . 
WB 14 HOH 3165 3295 3295 HOH HOH J . 
WB 14 HOH 3166 3296 3296 HOH HOH J . 
WB 14 HOH 3167 3297 3297 HOH HOH J . 
WB 14 HOH 3168 3298 3298 HOH HOH J . 
WB 14 HOH 3169 3299 3299 HOH HOH J . 
WB 14 HOH 3170 3300 3300 HOH HOH J . 
WB 14 HOH 3171 3301 3301 HOH HOH J . 
WB 14 HOH 3172 3302 3302 HOH HOH J . 
WB 14 HOH 3173 3303 3303 HOH HOH J . 
WB 14 HOH 3174 3304 3304 HOH HOH J . 
WB 14 HOH 3175 3305 3305 HOH HOH J . 
WB 14 HOH 3176 3306 3306 HOH HOH J . 
WB 14 HOH 3177 3307 3307 HOH HOH J . 
WB 14 HOH 3178 3308 3308 HOH HOH J . 
WB 14 HOH 3179 3309 3309 HOH HOH J . 
WB 14 HOH 3180 3310 3310 HOH HOH J . 
WB 14 HOH 3181 3311 3311 HOH HOH J . 
WB 14 HOH 3182 3312 3312 HOH HOH J . 
WB 14 HOH 3183 3313 3313 HOH HOH J . 
WB 14 HOH 3184 3314 3314 HOH HOH J . 
WB 14 HOH 3185 3315 3315 HOH HOH J . 
WB 14 HOH 3186 3316 3316 HOH HOH J . 
WB 14 HOH 3187 3317 3317 HOH HOH J . 
WB 14 HOH 3188 3318 3318 HOH HOH J . 
WB 14 HOH 3189 3319 3319 HOH HOH J . 
WB 14 HOH 3190 3320 3320 HOH HOH J . 
WB 14 HOH 3191 3321 3321 HOH HOH J . 
WB 14 HOH 3192 3322 3322 HOH HOH J . 
WB 14 HOH 3193 3323 3323 HOH HOH J . 
WB 14 HOH 3194 3324 3324 HOH HOH J . 
WB 14 HOH 3195 3325 3325 HOH HOH J . 
WB 14 HOH 3196 3326 3326 HOH HOH J . 
WB 14 HOH 3197 3327 3327 HOH HOH J . 
WB 14 HOH 3198 3328 3328 HOH HOH J . 
WB 14 HOH 3199 3329 3329 HOH HOH J . 
WB 14 HOH 3200 3330 3330 HOH HOH J . 
WB 14 HOH 3201 3331 3331 HOH HOH J . 
WB 14 HOH 3202 3332 3332 HOH HOH J . 
WB 14 HOH 3203 3333 3333 HOH HOH J . 
WB 14 HOH 3204 3334 3334 HOH HOH J . 
WB 14 HOH 3205 3335 3335 HOH HOH J . 
WB 14 HOH 3206 3336 3336 HOH HOH J . 
WB 14 HOH 3207 3337 3337 HOH HOH J . 
WB 14 HOH 3208 3338 3338 HOH HOH J . 
WB 14 HOH 3209 3339 3339 HOH HOH J . 
WB 14 HOH 3210 3340 3340 HOH HOH J . 
WB 14 HOH 3211 3341 3341 HOH HOH J . 
WB 14 HOH 3212 3342 3342 HOH HOH J . 
WB 14 HOH 3213 3343 3343 HOH HOH J . 
WB 14 HOH 3214 3344 3344 HOH HOH J . 
WB 14 HOH 3215 3345 3345 HOH HOH J . 
WB 14 HOH 3216 3346 3346 HOH HOH J . 
WB 14 HOH 3217 3347 3347 HOH HOH J . 
WB 14 HOH 3218 3348 3348 HOH HOH J . 
WB 14 HOH 3219 3349 3349 HOH HOH J . 
WB 14 HOH 3220 3350 3350 HOH HOH J . 
WB 14 HOH 3221 3351 3351 HOH HOH J . 
WB 14 HOH 3222 3352 3352 HOH HOH J . 
WB 14 HOH 3223 3353 3353 HOH HOH J . 
WB 14 HOH 3224 3354 3354 HOH HOH J . 
WB 14 HOH 3225 3355 3355 HOH HOH J . 
WB 14 HOH 3226 3356 3356 HOH HOH J . 
WB 14 HOH 3227 3357 3357 HOH HOH J . 
WB 14 HOH 3228 3358 3358 HOH HOH J . 
WB 14 HOH 3229 3359 3359 HOH HOH J . 
WB 14 HOH 3230 3360 3360 HOH HOH J . 
WB 14 HOH 3231 3361 3361 HOH HOH J . 
WB 14 HOH 3232 3362 3362 HOH HOH J . 
WB 14 HOH 3233 3363 3363 HOH HOH J . 
WB 14 HOH 3234 3364 3364 HOH HOH J . 
WB 14 HOH 3235 3365 3365 HOH HOH J . 
WB 14 HOH 3236 3366 3366 HOH HOH J . 
WB 14 HOH 3237 3367 3367 HOH HOH J . 
WB 14 HOH 3238 3368 3368 HOH HOH J . 
WB 14 HOH 3239 3369 3369 HOH HOH J . 
WB 14 HOH 3240 3370 3370 HOH HOH J . 
WB 14 HOH 3241 3371 3371 HOH HOH J . 
WB 14 HOH 3242 3372 3372 HOH HOH J . 
WB 14 HOH 3243 3373 3373 HOH HOH J . 
WB 14 HOH 3244 3374 3374 HOH HOH J . 
WB 14 HOH 3245 3375 3375 HOH HOH J . 
WB 14 HOH 3246 3376 3376 HOH HOH J . 
WB 14 HOH 3247 3377 3377 HOH HOH J . 
WB 14 HOH 3248 3378 3378 HOH HOH J . 
WB 14 HOH 3249 3379 3379 HOH HOH J . 
WB 14 HOH 3250 3380 3380 HOH HOH J . 
WB 14 HOH 3251 3381 3381 HOH HOH J . 
WB 14 HOH 3252 3382 3382 HOH HOH J . 
WB 14 HOH 3253 3383 3383 HOH HOH J . 
WB 14 HOH 3254 3384 3384 HOH HOH J . 
WB 14 HOH 3255 3385 3385 HOH HOH J . 
WB 14 HOH 3256 3386 3386 HOH HOH J . 
WB 14 HOH 3257 3387 3387 HOH HOH J . 
WB 14 HOH 3258 3388 3388 HOH HOH J . 
WB 14 HOH 3259 3389 3389 HOH HOH J . 
WB 14 HOH 3260 3390 3390 HOH HOH J . 
WB 14 HOH 3261 3391 3391 HOH HOH J . 
WB 14 HOH 3262 3392 3392 HOH HOH J . 
WB 14 HOH 3263 3393 3393 HOH HOH J . 
WB 14 HOH 3264 3394 3394 HOH HOH J . 
WB 14 HOH 3265 3395 3395 HOH HOH J . 
WB 14 HOH 3266 3396 3396 HOH HOH J . 
WB 14 HOH 3267 3397 3397 HOH HOH J . 
WB 14 HOH 3268 3398 3398 HOH HOH J . 
WB 14 HOH 3269 3399 3399 HOH HOH J . 
WB 14 HOH 3270 3400 3400 HOH HOH J . 
WB 14 HOH 3271 3401 3401 HOH HOH J . 
WB 14 HOH 3272 3402 3402 HOH HOH J . 
WB 14 HOH 3273 3403 3403 HOH HOH J . 
WB 14 HOH 3274 3404 3404 HOH HOH J . 
WB 14 HOH 3275 3405 3405 HOH HOH J . 
WB 14 HOH 3276 3406 3406 HOH HOH J . 
WB 14 HOH 3277 3407 3407 HOH HOH J . 
WB 14 HOH 3278 3408 3408 HOH HOH J . 
WB 14 HOH 3279 3409 3409 HOH HOH J . 
WB 14 HOH 3280 3410 3410 HOH HOH J . 
WB 14 HOH 3281 3411 3411 HOH HOH J . 
WB 14 HOH 3282 3412 3412 HOH HOH J . 
WB 14 HOH 3283 3413 3413 HOH HOH J . 
WB 14 HOH 3284 3414 3414 HOH HOH J . 
WB 14 HOH 3285 3415 3415 HOH HOH J . 
WB 14 HOH 3286 3416 3416 HOH HOH J . 
WB 14 HOH 3287 3417 3417 HOH HOH J . 
WB 14 HOH 3288 3418 3418 HOH HOH J . 
WB 14 HOH 3289 3419 3419 HOH HOH J . 
WB 14 HOH 3290 3420 3420 HOH HOH J . 
WB 14 HOH 3291 3421 3421 HOH HOH J . 
WB 14 HOH 3292 3422 3422 HOH HOH J . 
WB 14 HOH 3293 3423 3423 HOH HOH J . 
WB 14 HOH 3294 3424 3424 HOH HOH J . 
WB 14 HOH 3295 3425 3425 HOH HOH J . 
WB 14 HOH 3296 3426 3426 HOH HOH J . 
WB 14 HOH 3297 3427 3427 HOH HOH J . 
WB 14 HOH 3298 3428 3428 HOH HOH J . 
WB 14 HOH 3299 3429 3429 HOH HOH J . 
WB 14 HOH 3300 3430 3430 HOH HOH J . 
WB 14 HOH 3301 3431 3431 HOH HOH J . 
WB 14 HOH 3302 3432 3432 HOH HOH J . 
WB 14 HOH 3303 3433 3433 HOH HOH J . 
WB 14 HOH 3304 3434 3434 HOH HOH J . 
WB 14 HOH 3305 3435 3435 HOH HOH J . 
WB 14 HOH 3306 3436 3436 HOH HOH J . 
WB 14 HOH 3307 3437 3437 HOH HOH J . 
WB 14 HOH 3308 3438 3438 HOH HOH J . 
WB 14 HOH 3309 3439 3439 HOH HOH J . 
WB 14 HOH 3310 3440 3440 HOH HOH J . 
WB 14 HOH 3311 3441 3441 HOH HOH J . 
WB 14 HOH 3312 3442 3442 HOH HOH J . 
WB 14 HOH 3313 3443 3443 HOH HOH J . 
WB 14 HOH 3314 3444 3444 HOH HOH J . 
WB 14 HOH 3315 3445 3445 HOH HOH J . 
WB 14 HOH 3316 3446 3446 HOH HOH J . 
WB 14 HOH 3317 3447 3447 HOH HOH J . 
WB 14 HOH 3318 3448 3448 HOH HOH J . 
WB 14 HOH 3319 3449 3449 HOH HOH J . 
WB 14 HOH 3320 3450 3450 HOH HOH J . 
WB 14 HOH 3321 3451 3451 HOH HOH J . 
WB 14 HOH 3322 3452 3452 HOH HOH J . 
WB 14 HOH 3323 3453 3453 HOH HOH J . 
WB 14 HOH 3324 3454 3454 HOH HOH J . 
WB 14 HOH 3325 3455 3455 HOH HOH J . 
WB 14 HOH 3326 3456 3456 HOH HOH J . 
WB 14 HOH 3327 3457 3457 HOH HOH J . 
WB 14 HOH 3328 3458 3458 HOH HOH J . 
WB 14 HOH 3329 3459 3459 HOH HOH J . 
WB 14 HOH 3330 3460 3460 HOH HOH J . 
WB 14 HOH 3331 3461 3461 HOH HOH J . 
WB 14 HOH 3332 3462 3462 HOH HOH J . 
WB 14 HOH 3333 3463 3463 HOH HOH J . 
WB 14 HOH 3334 3464 3464 HOH HOH J . 
WB 14 HOH 3335 3465 3465 HOH HOH J . 
WB 14 HOH 3336 3466 3466 HOH HOH J . 
WB 14 HOH 3337 3467 3467 HOH HOH J . 
WB 14 HOH 3338 3468 3468 HOH HOH J . 
WB 14 HOH 3339 3469 3469 HOH HOH J . 
WB 14 HOH 3340 3470 3470 HOH HOH J . 
WB 14 HOH 3341 3471 3471 HOH HOH J . 
WB 14 HOH 3342 3472 3472 HOH HOH J . 
WB 14 HOH 3343 3473 3473 HOH HOH J . 
WB 14 HOH 3344 3474 3474 HOH HOH J . 
WB 14 HOH 3345 3475 3475 HOH HOH J . 
WB 14 HOH 3346 3476 3476 HOH HOH J . 
WB 14 HOH 3347 3477 3477 HOH HOH J . 
WB 14 HOH 3348 3478 3478 HOH HOH J . 
WB 14 HOH 3349 3479 3479 HOH HOH J . 
WB 14 HOH 3350 3480 3480 HOH HOH J . 
WB 14 HOH 3351 3481 3481 HOH HOH J . 
WB 14 HOH 3352 3482 3482 HOH HOH J . 
WB 14 HOH 3353 3483 3483 HOH HOH J . 
WB 14 HOH 3354 3484 3484 HOH HOH J . 
WB 14 HOH 3355 3485 3485 HOH HOH J . 
WB 14 HOH 3356 3486 3486 HOH HOH J . 
WB 14 HOH 3357 3487 3487 HOH HOH J . 
WB 14 HOH 3358 3488 3488 HOH HOH J . 
WB 14 HOH 3359 3489 3489 HOH HOH J . 
WB 14 HOH 3360 3490 3490 HOH HOH J . 
WB 14 HOH 3361 3491 3491 HOH HOH J . 
WB 14 HOH 3362 3492 3492 HOH HOH J . 
WB 14 HOH 3363 3493 3493 HOH HOH J . 
WB 14 HOH 3364 3494 3494 HOH HOH J . 
WB 14 HOH 3365 3495 3495 HOH HOH J . 
WB 14 HOH 3366 3496 3496 HOH HOH J . 
WB 14 HOH 3367 3497 3497 HOH HOH J . 
WB 14 HOH 3368 3498 3498 HOH HOH J . 
WB 14 HOH 3369 3499 3499 HOH HOH J . 
WB 14 HOH 3370 3500 3500 HOH HOH J . 
WB 14 HOH 3371 3501 3501 HOH HOH J . 
WB 14 HOH 3372 3502 3502 HOH HOH J . 
WB 14 HOH 3373 3503 3503 HOH HOH J . 
WB 14 HOH 3374 3504 3504 HOH HOH J . 
WB 14 HOH 3375 3505 3505 HOH HOH J . 
WB 14 HOH 3376 3506 3506 HOH HOH J . 
WB 14 HOH 3377 3507 3507 HOH HOH J . 
WB 14 HOH 3378 3508 3508 HOH HOH J . 
WB 14 HOH 3379 3509 3509 HOH HOH J . 
WB 14 HOH 3380 3510 3510 HOH HOH J . 
WB 14 HOH 3381 3511 3511 HOH HOH J . 
WB 14 HOH 3382 3512 3512 HOH HOH J . 
WB 14 HOH 3383 3513 3513 HOH HOH J . 
WB 14 HOH 3384 3514 3514 HOH HOH J . 
WB 14 HOH 3385 3515 3515 HOH HOH J . 
WB 14 HOH 3386 3516 3516 HOH HOH J . 
WB 14 HOH 3387 3517 3517 HOH HOH J . 
WB 14 HOH 3388 3518 3518 HOH HOH J . 
WB 14 HOH 3389 3519 3519 HOH HOH J . 
WB 14 HOH 3390 3520 3520 HOH HOH J . 
WB 14 HOH 3391 3521 3521 HOH HOH J . 
WB 14 HOH 3392 3522 3522 HOH HOH J . 
WB 14 HOH 3393 3523 3523 HOH HOH J . 
WB 14 HOH 3394 3524 3524 HOH HOH J . 
WB 14 HOH 3395 3525 3525 HOH HOH J . 
WB 14 HOH 3396 3526 3526 HOH HOH J . 
WB 14 HOH 3397 3527 3527 HOH HOH J . 
WB 14 HOH 3398 3528 3528 HOH HOH J . 
WB 14 HOH 3399 3529 3529 HOH HOH J . 
WB 14 HOH 3400 3530 3530 HOH HOH J . 
WB 14 HOH 3401 3531 3531 HOH HOH J . 
WB 14 HOH 3402 3532 3532 HOH HOH J . 
WB 14 HOH 3403 3533 3533 HOH HOH J . 
WB 14 HOH 3404 3534 3534 HOH HOH J . 
WB 14 HOH 3405 3535 3535 HOH HOH J . 
WB 14 HOH 3406 3536 3536 HOH HOH J . 
WB 14 HOH 3407 3537 3537 HOH HOH J . 
WB 14 HOH 3408 3538 3538 HOH HOH J . 
WB 14 HOH 3409 3539 3539 HOH HOH J . 
WB 14 HOH 3410 3540 3540 HOH HOH J . 
WB 14 HOH 3411 3541 3541 HOH HOH J . 
WB 14 HOH 3412 3542 3542 HOH HOH J . 
WB 14 HOH 3413 3543 3543 HOH HOH J . 
WB 14 HOH 3414 3544 3544 HOH HOH J . 
WB 14 HOH 3415 3545 3545 HOH HOH J . 
WB 14 HOH 3416 3546 3546 HOH HOH J . 
WB 14 HOH 3417 3547 3547 HOH HOH J . 
WB 14 HOH 3418 3548 3548 HOH HOH J . 
WB 14 HOH 3419 3549 3549 HOH HOH J . 
WB 14 HOH 3420 3550 3550 HOH HOH J . 
WB 14 HOH 3421 3551 3551 HOH HOH J . 
WB 14 HOH 3422 3552 3552 HOH HOH J . 
WB 14 HOH 3423 3553 3553 HOH HOH J . 
WB 14 HOH 3424 3554 3554 HOH HOH J . 
WB 14 HOH 3425 3555 3555 HOH HOH J . 
WB 14 HOH 3426 3556 3556 HOH HOH J . 
WB 14 HOH 3427 3557 3557 HOH HOH J . 
WB 14 HOH 3428 3558 3558 HOH HOH J . 
WB 14 HOH 3429 3559 3559 HOH HOH J . 
WB 14 HOH 3430 3560 3560 HOH HOH J . 
WB 14 HOH 3431 3561 3561 HOH HOH J . 
WB 14 HOH 3432 3562 3562 HOH HOH J . 
WB 14 HOH 3433 3563 3563 HOH HOH J . 
WB 14 HOH 3434 3564 3564 HOH HOH J . 
WB 14 HOH 3435 3565 3565 HOH HOH J . 
WB 14 HOH 3436 3566 3566 HOH HOH J . 
WB 14 HOH 3437 3567 3567 HOH HOH J . 
WB 14 HOH 3438 3568 3568 HOH HOH J . 
WB 14 HOH 3439 3569 3569 HOH HOH J . 
WB 14 HOH 3440 3570 3570 HOH HOH J . 
WB 14 HOH 3441 3571 3571 HOH HOH J . 
WB 14 HOH 3442 3572 3572 HOH HOH J . 
WB 14 HOH 3443 3573 3573 HOH HOH J . 
WB 14 HOH 3444 3574 3574 HOH HOH J . 
WB 14 HOH 3445 3575 3575 HOH HOH J . 
WB 14 HOH 3446 3576 3576 HOH HOH J . 
WB 14 HOH 3447 3577 3577 HOH HOH J . 
WB 14 HOH 3448 3578 3578 HOH HOH J . 
WB 14 HOH 3449 3579 3579 HOH HOH J . 
WB 14 HOH 3450 3580 3580 HOH HOH J . 
WB 14 HOH 3451 3581 3581 HOH HOH J . 
WB 14 HOH 3452 3582 3582 HOH HOH J . 
WB 14 HOH 3453 3583 3583 HOH HOH J . 
WB 14 HOH 3454 3584 3584 HOH HOH J . 
WB 14 HOH 3455 3585 3585 HOH HOH J . 
WB 14 HOH 3456 3586 3586 HOH HOH J . 
WB 14 HOH 3457 3587 3587 HOH HOH J . 
WB 14 HOH 3458 3588 3588 HOH HOH J . 
WB 14 HOH 3459 3589 3589 HOH HOH J . 
WB 14 HOH 3460 3590 3590 HOH HOH J . 
WB 14 HOH 3461 3591 3591 HOH HOH J . 
WB 14 HOH 3462 3592 3592 HOH HOH J . 
WB 14 HOH 3463 3593 3593 HOH HOH J . 
WB 14 HOH 3464 3594 3594 HOH HOH J . 
WB 14 HOH 3465 3595 3595 HOH HOH J . 
WB 14 HOH 3466 3596 3596 HOH HOH J . 
WB 14 HOH 3467 3597 3597 HOH HOH J . 
WB 14 HOH 3468 3598 3598 HOH HOH J . 
WB 14 HOH 3469 3599 3599 HOH HOH J . 
WB 14 HOH 3470 3600 3600 HOH HOH J . 
WB 14 HOH 3471 3601 3601 HOH HOH J . 
WB 14 HOH 3472 3602 3602 HOH HOH J . 
WB 14 HOH 3473 3603 3603 HOH HOH J . 
WB 14 HOH 3474 3604 3604 HOH HOH J . 
WB 14 HOH 3475 3605 3605 HOH HOH J . 
WB 14 HOH 3476 3606 3606 HOH HOH J . 
WB 14 HOH 3477 3607 3607 HOH HOH J . 
WB 14 HOH 3478 3608 3608 HOH HOH J . 
WB 14 HOH 3479 3609 3609 HOH HOH J . 
WB 14 HOH 3480 3610 3610 HOH HOH J . 
WB 14 HOH 3481 3611 3611 HOH HOH J . 
WB 14 HOH 3482 3612 3612 HOH HOH J . 
WB 14 HOH 3483 3613 3613 HOH HOH J . 
WB 14 HOH 3484 3614 3614 HOH HOH J . 
WB 14 HOH 3485 3615 3615 HOH HOH J . 
WB 14 HOH 3486 3616 3616 HOH HOH J . 
WB 14 HOH 3487 3617 3617 HOH HOH J . 
WB 14 HOH 3488 3618 3618 HOH HOH J . 
WB 14 HOH 3489 3619 3619 HOH HOH J . 
WB 14 HOH 3490 3620 3620 HOH HOH J . 
WB 14 HOH 3491 3621 3621 HOH HOH J . 
WB 14 HOH 3492 3622 3622 HOH HOH J . 
WB 14 HOH 3493 3623 3623 HOH HOH J . 
WB 14 HOH 3494 3624 3624 HOH HOH J . 
WB 14 HOH 3495 3625 3625 HOH HOH J . 
WB 14 HOH 3496 3626 3626 HOH HOH J . 
WB 14 HOH 3497 3627 3627 HOH HOH J . 
WB 14 HOH 3498 3628 3628 HOH HOH J . 
WB 14 HOH 3499 3629 3629 HOH HOH J . 
WB 14 HOH 3500 3630 3630 HOH HOH J . 
WB 14 HOH 3501 3631 3631 HOH HOH J . 
WB 14 HOH 3502 3632 3632 HOH HOH J . 
WB 14 HOH 3503 3633 3633 HOH HOH J . 
WB 14 HOH 3504 3634 3634 HOH HOH J . 
WB 14 HOH 3505 3635 3635 HOH HOH J . 
WB 14 HOH 3506 3636 3636 HOH HOH J . 
WB 14 HOH 3507 3637 3637 HOH HOH J . 
WB 14 HOH 3508 3638 3638 HOH HOH J . 
WB 14 HOH 3509 3639 3639 HOH HOH J . 
WB 14 HOH 3510 3640 3640 HOH HOH J . 
WB 14 HOH 3511 3641 3641 HOH HOH J . 
WB 14 HOH 3512 3642 3642 HOH HOH J . 
WB 14 HOH 3513 3643 3643 HOH HOH J . 
WB 14 HOH 3514 3644 3644 HOH HOH J . 
WB 14 HOH 3515 3645 3645 HOH HOH J . 
WB 14 HOH 3516 3646 3646 HOH HOH J . 
WB 14 HOH 3517 3647 3647 HOH HOH J . 
WB 14 HOH 3518 3648 3648 HOH HOH J . 
WB 14 HOH 3519 3649 3649 HOH HOH J . 
WB 14 HOH 3520 3650 3650 HOH HOH J . 
WB 14 HOH 3521 3651 3651 HOH HOH J . 
WB 14 HOH 3522 3652 3652 HOH HOH J . 
WB 14 HOH 3523 3653 3653 HOH HOH J . 
WB 14 HOH 3524 3654 3654 HOH HOH J . 
WB 14 HOH 3525 3655 3655 HOH HOH J . 
WB 14 HOH 3526 3656 3656 HOH HOH J . 
WB 14 HOH 3527 3657 3657 HOH HOH J . 
WB 14 HOH 3528 3658 3658 HOH HOH J . 
WB 14 HOH 3529 3659 3659 HOH HOH J . 
WB 14 HOH 3530 3660 3660 HOH HOH J . 
WB 14 HOH 3531 3661 3661 HOH HOH J . 
WB 14 HOH 3532 3662 3662 HOH HOH J . 
WB 14 HOH 3533 3663 3663 HOH HOH J . 
WB 14 HOH 3534 3664 3664 HOH HOH J . 
WB 14 HOH 3535 3665 3665 HOH HOH J . 
WB 14 HOH 3536 3666 3666 HOH HOH J . 
WB 14 HOH 3537 3667 3667 HOH HOH J . 
WB 14 HOH 3538 3668 3668 HOH HOH J . 
WB 14 HOH 3539 3669 3669 HOH HOH J . 
WB 14 HOH 3540 3670 3670 HOH HOH J . 
WB 14 HOH 3541 3671 3671 HOH HOH J . 
WB 14 HOH 3542 3672 3672 HOH HOH J . 
WB 14 HOH 3543 3673 3673 HOH HOH J . 
WB 14 HOH 3544 3674 3674 HOH HOH J . 
WB 14 HOH 3545 3675 3675 HOH HOH J . 
WB 14 HOH 3546 3676 3676 HOH HOH J . 
WB 14 HOH 3547 3677 3677 HOH HOH J . 
WB 14 HOH 3548 3678 3678 HOH HOH J . 
WB 14 HOH 3549 3679 3679 HOH HOH J . 
WB 14 HOH 3550 3680 3680 HOH HOH J . 
WB 14 HOH 3551 3681 3681 HOH HOH J . 
WB 14 HOH 3552 3682 3682 HOH HOH J . 
WB 14 HOH 3553 3683 3683 HOH HOH J . 
WB 14 HOH 3554 3684 3684 HOH HOH J . 
WB 14 HOH 3555 3685 3685 HOH HOH J . 
WB 14 HOH 3556 3686 3686 HOH HOH J . 
WB 14 HOH 3557 3687 3687 HOH HOH J . 
WB 14 HOH 3558 3688 3688 HOH HOH J . 
WB 14 HOH 3559 3689 3689 HOH HOH J . 
WB 14 HOH 3560 3690 3690 HOH HOH J . 
WB 14 HOH 3561 3691 3691 HOH HOH J . 
WB 14 HOH 3562 3692 3692 HOH HOH J . 
WB 14 HOH 3563 3693 3693 HOH HOH J . 
WB 14 HOH 3564 3694 3694 HOH HOH J . 
WB 14 HOH 3565 3695 3695 HOH HOH J . 
WB 14 HOH 3566 3696 3696 HOH HOH J . 
WB 14 HOH 3567 3697 3697 HOH HOH J . 
WB 14 HOH 3568 3698 3698 HOH HOH J . 
WB 14 HOH 3569 3699 3699 HOH HOH J . 
WB 14 HOH 3570 3700 3700 HOH HOH J . 
WB 14 HOH 3571 3701 3701 HOH HOH J . 
WB 14 HOH 3572 3702 3702 HOH HOH J . 
WB 14 HOH 3573 3703 3703 HOH HOH J . 
WB 14 HOH 3574 3704 3704 HOH HOH J . 
WB 14 HOH 3575 3705 3705 HOH HOH J . 
WB 14 HOH 3576 3706 3706 HOH HOH J . 
WB 14 HOH 3577 3707 3707 HOH HOH J . 
WB 14 HOH 3578 3708 3708 HOH HOH J . 
WB 14 HOH 3579 3709 3709 HOH HOH J . 
WB 14 HOH 3580 3710 3710 HOH HOH J . 
WB 14 HOH 3581 3711 3711 HOH HOH J . 
WB 14 HOH 3582 3712 3712 HOH HOH J . 
WB 14 HOH 3583 3713 3713 HOH HOH J . 
WB 14 HOH 3584 3714 3714 HOH HOH J . 
WB 14 HOH 3585 3715 3715 HOH HOH J . 
WB 14 HOH 3586 3716 3716 HOH HOH J . 
WB 14 HOH 3587 3717 3717 HOH HOH J . 
WB 14 HOH 3588 3718 3718 HOH HOH J . 
WB 14 HOH 3589 3719 3719 HOH HOH J . 
WB 14 HOH 3590 3720 3720 HOH HOH J . 
WB 14 HOH 3591 3721 3721 HOH HOH J . 
WB 14 HOH 3592 3722 3722 HOH HOH J . 
WB 14 HOH 3593 3723 3723 HOH HOH J . 
WB 14 HOH 3594 3724 3724 HOH HOH J . 
WB 14 HOH 3595 3725 3725 HOH HOH J . 
WB 14 HOH 3596 3726 3726 HOH HOH J . 
WB 14 HOH 3597 3727 3727 HOH HOH J . 
WB 14 HOH 3598 3728 3728 HOH HOH J . 
WB 14 HOH 3599 3729 3729 HOH HOH J . 
WB 14 HOH 3600 3730 3730 HOH HOH J . 
WB 14 HOH 3601 3731 3731 HOH HOH J . 
WB 14 HOH 3602 3732 3732 HOH HOH J . 
WB 14 HOH 3603 3733 3733 HOH HOH J . 
WB 14 HOH 3604 3734 3734 HOH HOH J . 
WB 14 HOH 3605 3735 3735 HOH HOH J . 
WB 14 HOH 3606 3736 3736 HOH HOH J . 
WB 14 HOH 3607 3737 3737 HOH HOH J . 
WB 14 HOH 3608 3738 3738 HOH HOH J . 
WB 14 HOH 3609 3739 3739 HOH HOH J . 
WB 14 HOH 3610 3740 3740 HOH HOH J . 
WB 14 HOH 3611 3741 3741 HOH HOH J . 
WB 14 HOH 3612 3742 3742 HOH HOH J . 
WB 14 HOH 3613 3743 3743 HOH HOH J . 
WB 14 HOH 3614 3744 3744 HOH HOH J . 
WB 14 HOH 3615 3745 3745 HOH HOH J . 
WB 14 HOH 3616 3746 3746 HOH HOH J . 
WB 14 HOH 3617 3747 3747 HOH HOH J . 
WB 14 HOH 3618 3748 3748 HOH HOH J . 
WB 14 HOH 3619 3749 3749 HOH HOH J . 
WB 14 HOH 3620 3750 3750 HOH HOH J . 
WB 14 HOH 3621 3751 3751 HOH HOH J . 
WB 14 HOH 3622 3752 3752 HOH HOH J . 
WB 14 HOH 3623 3753 3753 HOH HOH J . 
WB 14 HOH 3624 3754 3754 HOH HOH J . 
WB 14 HOH 3625 3755 3755 HOH HOH J . 
WB 14 HOH 3626 3756 3756 HOH HOH J . 
WB 14 HOH 3627 3757 3757 HOH HOH J . 
WB 14 HOH 3628 3758 3758 HOH HOH J . 
WB 14 HOH 3629 3759 3759 HOH HOH J . 
WB 14 HOH 3630 3760 3760 HOH HOH J . 
WB 14 HOH 3631 3761 3761 HOH HOH J . 
WB 14 HOH 3632 3762 3762 HOH HOH J . 
WB 14 HOH 3633 3763 3763 HOH HOH J . 
WB 14 HOH 3634 3764 3764 HOH HOH J . 
WB 14 HOH 3635 3765 3765 HOH HOH J . 
WB 14 HOH 3636 3766 3766 HOH HOH J . 
WB 14 HOH 3637 3767 3767 HOH HOH J . 
WB 14 HOH 3638 3768 3768 HOH HOH J . 
WB 14 HOH 3639 3769 3769 HOH HOH J . 
WB 14 HOH 3640 3770 3770 HOH HOH J . 
WB 14 HOH 3641 3771 3771 HOH HOH J . 
WB 14 HOH 3642 3772 3772 HOH HOH J . 
WB 14 HOH 3643 3773 3773 HOH HOH J . 
WB 14 HOH 3644 3774 3774 HOH HOH J . 
WB 14 HOH 3645 3775 3775 HOH HOH J . 
WB 14 HOH 3646 3776 3776 HOH HOH J . 
WB 14 HOH 3647 3777 3777 HOH HOH J . 
WB 14 HOH 3648 3778 3778 HOH HOH J . 
WB 14 HOH 3649 3779 3779 HOH HOH J . 
WB 14 HOH 3650 3780 3780 HOH HOH J . 
WB 14 HOH 3651 3781 3781 HOH HOH J . 
WB 14 HOH 3652 3782 3782 HOH HOH J . 
WB 14 HOH 3653 3783 3783 HOH HOH J . 
WB 14 HOH 3654 3784 3784 HOH HOH J . 
WB 14 HOH 3655 3785 3785 HOH HOH J . 
WB 14 HOH 3656 3786 3786 HOH HOH J . 
WB 14 HOH 3657 3787 3787 HOH HOH J . 
WB 14 HOH 3658 3788 3788 HOH HOH J . 
WB 14 HOH 3659 3789 3789 HOH HOH J . 
WB 14 HOH 3660 3790 3790 HOH HOH J . 
WB 14 HOH 3661 3791 3791 HOH HOH J . 
WB 14 HOH 3662 3792 3792 HOH HOH J . 
WB 14 HOH 3663 3793 3793 HOH HOH J . 
WB 14 HOH 3664 3794 3794 HOH HOH J . 
WB 14 HOH 3665 3795 3795 HOH HOH J . 
WB 14 HOH 3666 3796 3796 HOH HOH J . 
WB 14 HOH 3667 3797 3797 HOH HOH J . 
WB 14 HOH 3668 3798 3798 HOH HOH J . 
WB 14 HOH 3669 3799 3799 HOH HOH J . 
WB 14 HOH 3670 3800 3800 HOH HOH J . 
WB 14 HOH 3671 3801 3801 HOH HOH J . 
WB 14 HOH 3672 3802 3802 HOH HOH J . 
WB 14 HOH 3673 3803 3803 HOH HOH J . 
WB 14 HOH 3674 3804 3804 HOH HOH J . 
WB 14 HOH 3675 3805 3805 HOH HOH J . 
WB 14 HOH 3676 3806 3806 HOH HOH J . 
WB 14 HOH 3677 3807 3807 HOH HOH J . 
WB 14 HOH 3678 3808 3808 HOH HOH J . 
WB 14 HOH 3679 3809 3809 HOH HOH J . 
WB 14 HOH 3680 3810 3810 HOH HOH J . 
WB 14 HOH 3681 3811 3811 HOH HOH J . 
WB 14 HOH 3682 3812 3812 HOH HOH J . 
WB 14 HOH 3683 3813 3813 HOH HOH J . 
# 
loop_
_chem_comp.id 
_chem_comp.type 
_chem_comp.mon_nstd_flag 
_chem_comp.name 
_chem_comp.pdbx_synonyms 
_chem_comp.formula 
_chem_comp.formula_weight 
ALA "L-peptide linking" y ALANINE                                                                                                              ?                                      "C3 H7 N O2"            89.093  
ARG "L-peptide linking" y ARGININE                                                                                                             ?                                      "C6 H15 N4 O2 1"        175.209 
ASN "L-peptide linking" y ASPARAGINE                                                                                                           ?                                      "C4 H8 N2 O3"           132.118 
ASP "L-peptide linking" y "ASPARTIC ACID"                                                                                                      ?                                      "C4 H7 N O4"            133.103 
AST non-polymer         . ARSENITE                                                                                                             ?                                      "As O3 -3"              122.920 
CYS "L-peptide linking" y CYSTEINE                                                                                                             ?                                      "C3 H7 N O2 S"          121.158 
EDO non-polymer         . 1,2-ETHANEDIOL                                                                                                       "ETHYLENE GLYCOL"                      "C2 H6 O2"              62.068  
F3S non-polymer         . "FE3-S4 CLUSTER"                                                                                                     ?                                      "Fe3 S4"                295.795 
FES non-polymer         . "FE2/S2 (INORGANIC) CLUSTER"                                                                                         ?                                      "Fe2 S2"                175.820 
GLN "L-peptide linking" y GLUTAMINE                                                                                                            ?                                      "C5 H10 N2 O3"          146.144 
GLU "L-peptide linking" y "GLUTAMIC ACID"                                                                                                      ?                                      "C5 H9 N O4"            147.129 
GLY "peptide linking"   y GLYCINE                                                                                                              ?                                      "C2 H5 N O2"            75.067  
GOL non-polymer         . GLYCEROL                                                                                                             "GLYCERIN; PROPANE-1,2,3-TRIOL"        "C3 H8 O3"              92.094  
HIS "L-peptide linking" y HISTIDINE                                                                                                            ?                                      "C6 H10 N3 O2 1"        156.162 
HOH non-polymer         . WATER                                                                                                                ?                                      "H2 O"                  18.015  
ILE "L-peptide linking" y ISOLEUCINE                                                                                                           ?                                      "C6 H13 N O2"           131.173 
IPA non-polymer         . "ISOPROPYL ALCOHOL"                                                                                                  2-PROPANOL                             "C3 H8 O"               60.095  
LEU "L-peptide linking" y LEUCINE                                                                                                              ?                                      "C6 H13 N O2"           131.173 
LYS "L-peptide linking" y LYSINE                                                                                                               ?                                      "C6 H15 N2 O2 1"        147.195 
MET "L-peptide linking" y METHIONINE                                                                                                           ?                                      "C5 H11 N O2 S"         149.211 
MGD non-polymer         . "2-AMINO-5,6-DIMERCAPTO-7-METHYL-3,7,8A,9-TETRAHYDRO-8-OXA-1,3,9,10-TETRAAZA-ANTHRACEN-4-ONE GUANOSINE DINUCLEOTIDE" "MOLYBDOPTERIN GUANOSINE DINUCLEOTIDE" "C20 H26 N10 O13 P2 S2" 740.557 
MO  non-polymer         . "MOLYBDENUM ATOM"                                                                                                    ?                                      Mo                      95.940  
PEG non-polymer         . "DI(HYDROXYETHYL)ETHER"                                                                                              ?                                      "C4 H10 O3"             106.120 
PGE non-polymer         . "TRIETHYLENE GLYCOL"                                                                                                 ?                                      "C6 H14 O4"             150.173 
PHE "L-peptide linking" y PHENYLALANINE                                                                                                        ?                                      "C9 H11 N O2"           165.189 
PRO "L-peptide linking" y PROLINE                                                                                                              ?                                      "C5 H9 N O2"            115.130 
SER "L-peptide linking" y SERINE                                                                                                               ?                                      "C3 H7 N O3"            105.093 
THR "L-peptide linking" y THREONINE                                                                                                            ?                                      "C4 H9 N O3"            119.119 
TRP "L-peptide linking" y TRYPTOPHAN                                                                                                           ?                                      "C11 H12 N2 O2"         204.225 
TYR "L-peptide linking" y TYROSINE                                                                                                             ?                                      "C9 H11 N O3"           181.189 
VAL "L-peptide linking" y VALINE                                                                                                               ?                                      "C5 H11 N O2"           117.146 
# 
loop_
_struct_conn.id 
_struct_conn.conn_type_id 
_struct_conn.pdbx_leaving_atom_flag 
_struct_conn.pdbx_PDB_id 
_struct_conn.pdbx_ptnr1_mod_name 
_struct_conn.pdbx_ptnr1_replaced_atom 
_struct_conn.ptnr1_label_asym_id 
_struct_conn.ptnr1_label_comp_id 
_struct_conn.ptnr1_label_seq_id 
_struct_conn.ptnr1_label_atom_id 
_struct_conn.pdbx_ptnr1_label_alt_id 
_struct_conn.pdbx_ptnr1_PDB_ins_code 
_struct_conn.pdbx_ptnr1_standard_comp_id 
_struct_conn.ptnr1_symmetry 
_struct_conn.ptnr2_label_asym_id 
_struct_conn.ptnr2_label_comp_id 
_struct_conn.ptnr2_label_seq_id 
_struct_conn.ptnr2_label_atom_id 
_struct_conn.pdbx_ptnr2_label_alt_id 
_struct_conn.pdbx_ptnr2_PDB_ins_code 
_struct_conn.ptnr1_auth_asym_id 
_struct_conn.ptnr1_auth_comp_id 
_struct_conn.ptnr1_auth_seq_id 
_struct_conn.ptnr2_auth_asym_id 
_struct_conn.ptnr2_auth_comp_id 
_struct_conn.ptnr2_auth_seq_id 
_struct_conn.ptnr2_symmetry 
_struct_conn.pdbx_ptnr3_label_atom_id 
_struct_conn.pdbx_ptnr3_label_seq_id 
_struct_conn.pdbx_ptnr3_label_comp_id 
_struct_conn.pdbx_ptnr3_label_asym_id 
_struct_conn.pdbx_ptnr3_label_alt_id 
_struct_conn.pdbx_ptnr3_PDB_ins_code 
_struct_conn.details 
_struct_conn.pdbx_dist_value 
_struct_conn.pdbx_value_order 
disulf1 disulf ? ? ? ? B CYS 66 SG ? ? ? 1_555 B CYS 81 SG ? ? B CYS 65 B CYS 80 1_555 ? ? ? ? ? ? ? 2.052 ? 
disulf2 disulf ? ? ? ? D CYS 66 SG ? ? ? 1_555 D CYS 81 SG ? ? D CYS 65 D CYS 80 1_555 ? ? ? ? ? ? ? 2.016 ? 
disulf3 disulf ? ? ? ? F CYS 66 SG ? ? ? 1_555 F CYS 81 SG ? ? F CYS 65 F CYS 80 1_555 ? ? ? ? ? ? ? 2.042 ? 
disulf4 disulf ? ? ? ? H CYS 66 SG ? ? ? 1_555 H CYS 81 SG ? ? H CYS 65 H CYS 80 1_555 ? ? ? ? ? ? ? 2.069 ? 
# 
loop_
_struct_asym.id 
_struct_asym.pdbx_PDB_id 
_struct_asym.pdbx_alt_id 
_struct_asym.pdbx_blank_PDB_chainid_flag 
_struct_asym.pdbx_type 
_struct_asym.pdbx_order 
_struct_asym.pdbx_modified 
_struct_asym.entity_id 
_struct_asym.details 
A  A A N ATOMP  1  N 1  ? 
B  B B N ATOMP  2  N 2  ? 
C  C C N ATOMP  3  N 3  ? 
D  D D N ATOMP  4  N 2  ? 
E  E E N ATOMP  5  N 3  ? 
F  F F N ATOMP  6  N 2  ? 
G  G G N ATOMP  7  N 3  ? 
H  H H N ATOMP  8  N 2  ? 
I  A A N HETAIN 9  N 4  ? 
J  A A N HETAIN 10 N 4  ? 
K  A A N HETAIN 11 N 5  ? 
L  A A N HETAIN 12 N 6  ? 
M  A A N HETAIN 13 N 7  ? 
N  A A N HETAIN 14 N 8  ? 
O  A A N HETAIN 15 N 9  ? 
P  A A N HETAIN 16 N 10 ? 
Q  A A N HETAIN 17 N 10 ? 
R  A A N HETAIN 18 N 11 ? 
S  A A N HETAIN 19 N 11 ? 
T  A A N HETAIN 20 N 10 ? 
U  A A N HETAIN 21 N 10 ? 
V  A A N HETAIN 22 N 12 ? 
W  A A N HETAIN 23 N 10 ? 
X  A A N HETAIN 24 N 10 ? 
Y  B B N HETAIN 25 N 13 ? 
Z  B B N HETAIN 26 N 10 ? 
AA C C N HETAIN 27 N 5  ? 
BA C C N HETAIN 28 N 4  ? 
CA C C N HETAIN 29 N 4  ? 
DA C C N HETAIN 30 N 6  ? 
EA C C N HETAIN 31 N 9  ? 
FA C C N HETAIN 32 N 12 ? 
GA C C N HETAIN 33 N 10 ? 
HA C C N HETAIN 34 N 8  ? 
IA C C N HETAIN 35 N 8  ? 
JA C C N HETAIN 36 N 10 ? 
KA C C N HETAIN 37 N 10 ? 
LA C C N HETAIN 38 N 8  ? 
MA C C N HETAIN 39 N 10 ? 
NA C C N HETAIN 40 N 10 ? 
OA C C N HETAIN 41 N 10 ? 
PA D D N HETAIN 42 N 13 ? 
QA D D N HETAIN 43 N 10 ? 
RA E E N HETAIN 44 N 4  ? 
SA E E N HETAIN 45 N 5  ? 
TA E E N HETAIN 46 N 4  ? 
UA E E N HETAIN 47 N 6  ? 
VA E E N HETAIN 48 N 12 ? 
WA E E N HETAIN 49 N 9  ? 
XA E E N HETAIN 50 N 10 ? 
YA E E N HETAIN 51 N 10 ? 
ZA E E N HETAIN 52 N 10 ? 
AB E E N HETAIN 53 N 10 ? 
BB E E N HETAIN 54 N 10 ? 
CB E E N HETAIN 55 N 8  ? 
DB E E N HETAIN 56 N 8  ? 
EB E E N HETAIN 57 N 8  ? 
FB F F N HETAIN 58 N 13 ? 
GB G G N HETAIN 59 N 5  ? 
HB G G N HETAIN 60 N 4  ? 
IB G G N HETAIN 61 N 4  ? 
JB G G N HETAIN 62 N 6  ? 
KB G G N HETAIN 63 N 8  ? 
LB G G N HETAIN 64 N 9  ? 
MB G G N HETAIN 65 N 7  ? 
NB G G N HETAIN 66 N 12 ? 
OB G G N HETAIN 67 N 10 ? 
PB G G N HETAIN 68 N 10 ? 
QB G G N HETAIN 69 N 10 ? 
RB G G N HETAIN 70 N 10 ? 
SB G G N HETAIN 71 N 8  ? 
TB G G N HETAIN 72 N 10 ? 
UB G G N HETAIN 73 N 10 ? 
VB H H N HETAIN 74 N 13 ? 
WB J J N HETAS  75 N 14 ? 
# 
loop_
_struct_mon_prot_cis.pdbx_id 
_struct_mon_prot_cis.label_comp_id 
_struct_mon_prot_cis.label_seq_id 
_struct_mon_prot_cis.label_asym_id 
_struct_mon_prot_cis.label_alt_id 
_struct_mon_prot_cis.pdbx_PDB_ins_code 
_struct_mon_prot_cis.auth_comp_id 
_struct_mon_prot_cis.auth_seq_id 
_struct_mon_prot_cis.auth_asym_id 
_struct_mon_prot_cis.pdbx_label_comp_id_2 
_struct_mon_prot_cis.pdbx_label_seq_id_2 
_struct_mon_prot_cis.pdbx_label_asym_id_2 
_struct_mon_prot_cis.pdbx_PDB_ins_code_2 
_struct_mon_prot_cis.pdbx_auth_comp_id_2 
_struct_mon_prot_cis.pdbx_auth_seq_id_2 
_struct_mon_prot_cis.pdbx_auth_asym_id_2 
_struct_mon_prot_cis.pdbx_PDB_model_num 
_struct_mon_prot_cis.pdbx_omega_angle 
1 LEU 641 A . ? LEU 643 A PRO 642 A ? PRO 644 A 1 -2.19 
2 TYR 28  B . ? TYR 27  B PRO 29  B ? PRO 28  B 1 -2.33 
3 LEU 640 C . ? LEU 643 C PRO 641 C ? PRO 644 C 1 -7.87 
4 TYR 28  D . ? TYR 27  D PRO 29  D ? PRO 28  D 1 1.40  
5 LEU 640 E . ? LEU 643 E PRO 641 E ? PRO 644 E 1 -5.38 
6 TYR 28  F . ? TYR 27  F PRO 29  F ? PRO 28  F 1 2.90  
7 LEU 640 G . ? LEU 643 G PRO 641 G ? PRO 644 G 1 -4.88 
8 TYR 28  H . ? TYR 27  H PRO 29  H ? PRO 28  H 1 -0.77 
# 
_cell.entry_id           XXXX 
_cell.length_a           90.306 
_cell.length_b           108.982 
_cell.length_c           116.892 
_cell.angle_alpha        97.50 
_cell.angle_beta         90.21 
_cell.angle_gamma        96.06 
_cell.Z_PDB              4 
_cell.pdbx_unique_axis   ? 
# 
_symmetry.entry_id                         XXXX 
_symmetry.space_group_name_H-M             "P 1" 
_symmetry.pdbx_full_space_group_name_H-M   ? 
_symmetry.cell_setting                     ? 
_symmetry.Int_Tables_number                ? 
# 
_atom_sites.entry_id                    XXXX 
_atom_sites.fract_transf_matrix[1][1]   0.011073 
_atom_sites.fract_transf_matrix[1][2]   0.001176 
_atom_sites.fract_transf_matrix[1][3]   0.000196 
_atom_sites.fract_transf_matrix[2][1]   -0.000000 
_atom_sites.fract_transf_matrix[2][2]   0.009227 
_atom_sites.fract_transf_matrix[2][3]   0.001225 
_atom_sites.fract_transf_matrix[3][1]   0.000000 
_atom_sites.fract_transf_matrix[3][2]   -0.000000 
_atom_sites.fract_transf_matrix[3][3]   0.008630 
_atom_sites.fract_transf_vector[1]      0.00000 
_atom_sites.fract_transf_vector[2]      0.00000 
_atom_sites.fract_transf_vector[3]      0.00000 
# 
_refine.pdbx_refine_id                           1 
_refine.entry_id                                 XXXX 
_refine.pdbx_diffrn_id                           ? 
_refine.pdbx_TLS_residual_ADP_flag               ? 
_refine.ls_number_reflns_obs                     430468 
_refine.ls_number_reflns_all                     ? 
_refine.pdbx_ls_sigma_I                          ? 
_refine.pdbx_ls_sigma_F                          ? 
_refine.pdbx_data_cutoff_high_absF               ? 
_refine.pdbx_data_cutoff_low_absF                ? 
_refine.pdbx_data_cutoff_high_rms_absF           ? 
_refine.ls_d_res_low                             65.62 
_refine.ls_d_res_high                            1.57 
_refine.ls_percent_reflns_obs                    73.17 
_refine.ls_R_factor_obs                          0.16974 
_refine.ls_R_factor_all                          ? 
_refine.ls_R_factor_R_work                       0.16792 
_refine.ls_R_factor_R_free                       0.20439 
_refine.ls_R_factor_R_free_error                 ? 
_refine.ls_R_factor_R_free_error_details         ? 
_refine.ls_percent_reflns_R_free                 5.0 
_refine.ls_number_reflns_R_free                  22459 
_refine.ls_number_parameters                     ? 
_refine.ls_number_restraints                     ? 
_refine.occupancy_min                            ? 
_refine.occupancy_max                            ? 
_refine.correlation_coeff_Fo_to_Fc               0.956 
_refine.correlation_coeff_Fo_to_Fc_free          0.935 
_refine.B_iso_mean                               13.787 
_refine.aniso_B[1][1]                            0.10 
_refine.aniso_B[2][2]                            -0.02 
_refine.aniso_B[3][3]                            -0.12 
_refine.aniso_B[1][2]                            0.07 
_refine.aniso_B[1][3]                            0.01 
_refine.aniso_B[2][3]                            0.13 
_refine.solvent_model_details                    MASK 
_refine.solvent_model_param_ksol                 ? 
_refine.solvent_model_param_bsol                 ? 
_refine.pdbx_solvent_vdw_probe_radii             1.20 
_refine.pdbx_solvent_ion_probe_radii             0.80 
_refine.pdbx_solvent_shrinkage_radii             0.80 
_refine.pdbx_ls_cross_valid_method               THROUGHOUT 
_refine.details                                  "HYDROGENS HAVE BEEN ADDED IN THE RIDING POSITIONS" 
_refine.pdbx_starting_model                      ? 
_refine.pdbx_method_to_determine_struct          ? 
_refine.pdbx_isotropic_thermal_model             ? 
_refine.pdbx_stereochemistry_target_values       "MAXIMUM LIKELIHOOD" 
_refine.pdbx_stereochem_target_val_spec_case     ? 
_refine.pdbx_R_Free_selection_details            RANDOM 
_refine.pdbx_overall_ESU_R                       0.102 
_refine.pdbx_overall_ESU_R_Free                  0.102 
_refine.overall_SU_ML                            0.070 
_refine.pdbx_overall_phase_error                 ? 
_refine.overall_SU_B                             3.938 
_refine.overall_SU_R_Cruickshank_DPI             ? 
_refine.pdbx_overall_SU_R_free_Cruickshank_DPI   ? 
_refine.pdbx_overall_SU_R_Blow_DPI               ? 
_refine.pdbx_overall_SU_R_free_Blow_DPI          ? 
# 
loop_
_refine_ls_restr.type 
_refine_ls_restr.dev_ideal 
_refine_ls_restr.dev_ideal_target 
_refine_ls_restr.weight 
_refine_ls_restr.number 
_refine_ls_restr.pdbx_refine_id 
_refine_ls_restr.pdbx_restraint_function 
r_bond_refined_d             0.014  0.013  ? 31611 . ? 
r_bond_other_d               0.002  0.015  ? 28997 . ? 
r_angle_refined_deg          1.886  1.663  ? 42934 . ? 
r_angle_other_deg            1.506  1.582  ? 66774 . ? 
r_dihedral_angle_1_deg       7.641  5.000  ? 3903  . ? 
r_dihedral_angle_2_deg       34.267 22.309 ? 1685  . ? 
r_dihedral_angle_3_deg       13.678 15.000 ? 5055  . ? 
r_dihedral_angle_4_deg       20.422 15.000 ? 206   . ? 
r_chiral_restr               0.095  0.200  ? 4036  . ? 
r_gen_planes_refined         0.012  0.020  ? 36344 . ? 
r_gen_planes_other           0.001  0.020  ? 7484  . ? 
r_nbd_refined                ?      ?      ? ?     . ? 
r_nbd_other                  ?      ?      ? ?     . ? 
r_nbtor_refined              ?      ?      ? ?     . ? 
r_nbtor_other                ?      ?      ? ?     . ? 
r_xyhbond_nbd_refined        ?      ?      ? ?     . ? 
r_xyhbond_nbd_other          ?      ?      ? ?     . ? 
r_metal_ion_refined          ?      ?      ? ?     . ? 
r_metal_ion_other            ?      ?      ? ?     . ? 
r_symmetry_vdw_refined       ?      ?      ? ?     . ? 
r_symmetry_vdw_other         ?      ?      ? ?     . ? 
r_symmetry_hbond_refined     ?      ?      ? ?     . ? 
r_symmetry_hbond_other       ?      ?      ? ?     . ? 
r_symmetry_metal_ion_refined ?      ?      ? ?     . ? 
r_symmetry_metal_ion_other   ?      ?      ? ?     . ? 
r_mcbond_it                  0.509  0.942  ? 15468 . ? 
r_mcbond_other               0.509  0.942  ? 15467 . ? 
r_mcangle_it                 0.786  1.410  ? 19380 . ? 
r_mcangle_other              0.786  1.410  ? 19381 . ? 
r_scbond_it                  0.860  1.042  ? 16143 . ? 
r_scbond_other               0.860  1.042  ? 16139 . ? 
r_scangle_it                 ?      ?      ? ?     . ? 
r_scangle_other              1.329  1.518  ? 23507 . ? 
r_long_range_B_refined       2.884  11.956 ? 37045 . ? 
r_long_range_B_other         2.792  11.546 ? 36333 . ? 
r_rigid_bond_restr           ?      ?      ? ?     . ? 
r_sphericity_free            ?      ?      ? ?     . ? 
r_sphericity_bonded          ?      ?      ? ?     . ? 
# 
_refine_ls_shell.pdbx_refine_id                   . 
_refine_ls_shell.pdbx_total_number_of_bins_used   20 
_refine_ls_shell.d_res_high                       1.566 
_refine_ls_shell.d_res_low                        1.606 
_refine_ls_shell.number_reflns_R_work             3844 
_refine_ls_shell.R_factor_R_work                  0.235 
_refine_ls_shell.percent_reflns_obs               8.81 
_refine_ls_shell.R_factor_R_free                  0.255 
_refine_ls_shell.R_factor_R_free_error            ? 
_refine_ls_shell.percent_reflns_R_free            ? 
_refine_ls_shell.number_reflns_R_free             200 
_refine_ls_shell.number_reflns_all                ? 
_refine_ls_shell.R_factor_all                     ? 
# 
_refine_hist.pdbx_refine_id                   . 
_refine_hist.cycle_id                         1 
_refine_hist.pdbx_number_atoms_protein        ? 
_refine_hist.pdbx_number_atoms_nucleic_acid   ? 
_refine_hist.pdbx_number_atoms_ligand         ? 
_refine_hist.number_atoms_solvent             ? 
_refine_hist.number_atoms_total               34531 
_refine_hist.d_res_high                       . 
_refine_hist.d_res_low                        . 
# 
loop_
_pdbx_refine_tls.pdbx_refine_id 
_pdbx_refine_tls.id 
_pdbx_refine_tls.details 
_pdbx_refine_tls.method 
_pdbx_refine_tls.origin_x 
_pdbx_refine_tls.origin_y 
_pdbx_refine_tls.origin_z 
_pdbx_refine_tls.T[1][1] 
_pdbx_refine_tls.T[2][2] 
_pdbx_refine_tls.T[3][3] 
_pdbx_refine_tls.T[1][2] 
_pdbx_refine_tls.T[1][3] 
_pdbx_refine_tls.T[2][3] 
_pdbx_refine_tls.L[1][1] 
_pdbx_refine_tls.L[2][2] 
_pdbx_refine_tls.L[3][3] 
_pdbx_refine_tls.L[1][2] 
_pdbx_refine_tls.L[1][3] 
_pdbx_refine_tls.L[2][3] 
_pdbx_refine_tls.S[1][1] 
_pdbx_refine_tls.S[1][2] 
_pdbx_refine_tls.S[1][3] 
_pdbx_refine_tls.S[2][1] 
_pdbx_refine_tls.S[2][2] 
_pdbx_refine_tls.S[2][3] 
_pdbx_refine_tls.S[3][1] 
_pdbx_refine_tls.S[3][2] 
_pdbx_refine_tls.S[3][3] 
. 1 ? refined 10.7542 -6.7360  -10.7814 0.0057 0.0179 0.0092 -0.0006 0.0012  -0.0126 0.3928 0.2608 0.2329 0.0151  0.0627  -0.0223 0.0168 0.0401  -0.0267 -0.0211 -0.0080 -0.0032 0.0270  0.0121  -0.0088 
. 2 ? refined 5.5936  16.4464  17.9743  0.0111 0.0318 0.0227 -0.0011 0.0040  -0.0137 0.2953 0.6221 1.2718 0.0294  0.0007  0.2787  0.0056 -0.0702 -0.0114 0.0714  -0.0109 0.0120  0.0025  -0.0489 0.0054  
. 3 ? refined 10.7069 -51.9163 -61.1876 0.0101 0.0138 0.0097 -0.0011 0.0060  0.0017  0.3926 0.2563 0.2401 0.0191  -0.0717 -0.0108 0.0203 0.0458  0.0522  -0.0176 -0.0022 0.0067  -0.0382 -0.0123 -0.0180 
. 4 ? refined 15.7324 -81.9026 -39.6614 0.0089 0.0466 0.0330 0.0001  -0.0050 -0.0045 0.1599 0.7732 0.8985 0.0045  0.0116  -0.4363 0.0076 -0.0639 -0.0389 0.0562  -0.0150 -0.0291 0.0109  0.0288  0.0074  
. 5 ? refined 43.8912 -11.9736 27.1987  0.0104 0.0144 0.0098 -0.0047 -0.0008 -0.0001 0.3875 0.2554 0.2210 -0.0197 0.0670  -0.0120 0.0144 -0.0419 -0.0506 0.0202  -0.0010 0.0062  0.0407  -0.0068 -0.0133 
. 6 ? refined 49.2009 17.9977  5.4645   0.0132 0.0497 0.0324 -0.0025 0.0088  -0.0043 0.1283 0.8574 1.0181 0.0667  -0.0744 -0.5515 0.0048 0.0537  0.0294  -0.0625 -0.0321 -0.0350 -0.0113 0.0422  0.0272  
. 7 ? refined 67.7774 -57.1851 -23.2685 0.0078 0.0155 0.0095 -0.0077 0.0055  -0.0120 0.4106 0.2733 0.2501 -0.0017 -0.0775 -0.0190 0.0196 -0.0397 0.0347  0.0218  -0.0065 -0.0029 -0.0334 0.0154  -0.0131 
. 8 ? refined 62.5391 -80.2451 -52.2373 0.0198 0.0370 0.0210 0.0025  -0.0030 -0.0161 0.3473 0.6145 1.3673 0.0764  -0.0234 0.2477  0.0212 0.0756  -0.0025 -0.0823 -0.0169 0.0187  -0.0107 -0.0483 -0.0043 
# 
loop_
_pdbx_refine_tls_group.pdbx_refine_id 
_pdbx_refine_tls_group.id 
_pdbx_refine_tls_group.refine_tls_id 
_pdbx_refine_tls_group.beg_auth_asym_id 
_pdbx_refine_tls_group.beg_auth_seq_id 
_pdbx_refine_tls_group.beg_label_asym_id 
_pdbx_refine_tls_group.beg_label_seq_id 
_pdbx_refine_tls_group.end_auth_asym_id 
_pdbx_refine_tls_group.end_auth_seq_id 
_pdbx_refine_tls_group.end_label_asym_id 
_pdbx_refine_tls_group.end_label_seq_id 
_pdbx_refine_tls_group.selection 
_pdbx_refine_tls_group.selection_details 
. 1 1 A 3 ? ? A 2901 ? ? ? ? 
. 2 2 B 0 ? ? B 301  ? ? ? ? 
. 3 3 C 4 ? ? C 2701 ? ? ? ? 
. 4 4 D 0 ? ? D 301  ? ? ? ? 
. 5 5 E 4 ? ? E 2601 ? ? ? ? 
. 6 6 F 0 ? ? F 201  ? ? ? ? 
. 7 7 G 4 ? ? G 3001 ? ? ? ? 
. 8 8 H 0 ? ? H 201  ? ? ? ? 
# 
_computing.entry_id                           XXXX 
_computing.pdbx_data_reduction_ii             ? 
_computing.pdbx_data_reduction_ds             ? 
_computing.data_collection                    ? 
_computing.structure_solution                 ? 
_computing.structure_refinement               "REFMAC 5.8.0267" 
_computing.pdbx_structure_refinement_method   ? 
# 
_software.classification   refinement 
_software.name             REFMAC 
_software.version          5.8.0267 
_software.citation_id      ? 
_software.pdbx_ordinal     1 
# 
_database_PDB_remark.id     3 
_database_PDB_remark.text   
;REFINEMENT.
  PROGRAM     : REFMAC 5.8.0267
  AUTHORS     : MURSHUDOV,SKUBAK,LEBEDEV,PANNU,
                STEINER,NICHOLLS,WINN,LONG,VAGIN

   REFINEMENT TARGET : MAXIMUM LIKELIHOOD

 DATA USED IN REFINEMENT.
  RESOLUTION RANGE HIGH (ANGSTROMS) :   1.57
  RESOLUTION RANGE LOW  (ANGSTROMS) :  65.62
  DATA CUTOFF            (SIGMA(F)) : NONE
  COMPLETENESS FOR RANGE        (%) :  73.17
  NUMBER OF REFLECTIONS             :  430468

 FIT TO DATA USED IN REFINEMENT.
  CROSS-VALIDATION METHOD          : THROUGHOUT
  FREE R VALUE TEST SET SELECTION  : RANDOM
  R VALUE     (WORKING + TEST SET) : 0.16974
  R VALUE            (WORKING SET) :  0.16792
  FREE R VALUE                     :  0.20439
  FREE R VALUE TEST SET SIZE   (%) :  5.0
  FREE R VALUE TEST SET COUNT      : 22459

 FIT IN THE HIGHEST RESOLUTION BIN.
  TOTAL NUMBER OF BINS USED           :      20
  BIN RESOLUTION RANGE HIGH           :    1.566
  BIN RESOLUTION RANGE LOW            :    1.606
  REFLECTION IN BIN     (WORKING SET) :     3844
  BIN COMPLETENESS (WORKING+TEST) (%) :     8.81
  BIN R VALUE           (WORKING SET) :    0.235
  BIN FREE R VALUE SET COUNT          :      200
  BIN FREE R VALUE                    :    0.255

 NUMBER OF NON-HYDROGEN ATOMS USED IN REFINEMENT.
  ALL ATOMS                :    34531

 B VALUES.
  FROM WILSON PLOT           (A**2) : NULL
  MEAN B VALUE      (OVERALL, A**2) :  13.787
  OVERALL ANISOTROPIC B VALUE.
   B11 (A**2) :     0.10
   B22 (A**2) :    -0.02
   B33 (A**2) :    -0.12
   B12 (A**2) :     0.07
   B13 (A**2) :     0.01
   B23 (A**2) :     0.13

 ESTIMATED OVERALL COORDINATE ERROR.
  ESU BASED ON R VALUE                            (A):   0.102
  ESU BASED ON FREE R VALUE                       (A):   0.102
  ESU BASED ON MAXIMUM LIKELIHOOD                 (A):   0.070
  ESU FOR B VALUES BASED ON MAXIMUM LIKELIHOOD (A**2):   3.938

CORRELATION COEFFICIENTS.
  CORRELATION COEFFICIENT FO-FC      :   0.956
  CORRELATION COEFFICIENT FO-FC FREE :   0.935

 RMS DEVIATIONS FROM IDEAL VALUES        COUNT    RMS    WEIGHT
  BOND LENGTHS REFINED ATOMS        (A): 31611 ; 0.014 ; 0.013
  BOND LENGTHS OTHERS               (A): 28997 ; 0.002 ; 0.015
  BOND ANGLES REFINED ATOMS   (DEGREES): 42934 ; 1.886 ; 1.663
  BOND ANGLES OTHERS          (DEGREES): 66774 ; 1.506 ; 1.582
  TORSION ANGLES, PERIOD 1    (DEGREES):  3903 ; 7.641 ; 5.000
  TORSION ANGLES, PERIOD 2    (DEGREES):  1685 ;34.267 ;22.309
  TORSION ANGLES, PERIOD 3    (DEGREES):  5055 ;13.678 ;15.000
  TORSION ANGLES, PERIOD 4    (DEGREES):   206 ;20.422 ;15.000
  CHIRAL-CENTER RESTRAINTS       (A**3):  4036 ; 0.095 ; 0.200
  GENERAL PLANES REFINED ATOMS      (A): 36344 ; 0.012 ; 0.020
  GENERAL PLANES OTHERS             (A):  7484 ; 0.001 ; 0.020

 ISOTROPIC THERMAL FACTOR RESTRAINTS.     COUNT   RMS    WEIGHT
  MAIN-CHAIN BOND REFINED ATOMS  (A**2): 15468 ; 0.509 ; 0.942
  MAIN-CHAIN BOND OTHER ATOMS    (A**2): 15467 ; 0.509 ; 0.942
  MAIN-CHAIN ANGLE REFINED ATOMS (A**2): 19380 ; 0.786 ; 1.410
  MAIN-CHAIN ANGLE OTHER ATOMS (A**2)  : 19381 ; 0.786 ; 1.410
  SIDE-CHAIN BOND REFINED ATOMS  (A**2): 16143 ; 0.860 ; 1.042
  SIDE-CHAIN BOND OTHER ATOMS  (A**2)  : 16139 ; 0.860 ; 1.042
  SIDE-CHAIN ANGLE OTHER ATOMS (A**2)  : 23507 ; 1.329 ; 1.518
  LONG RANGE B REFINED ATOMS (A**2)    : 37045 ; 2.884 ;11.956
  LONG RANGE B OTHER ATOMS (A**2)      : 36333 ; 2.792 ;11.546

 NCS RESTRAINTS STATISTICS
  NUMBER OF NCS GROUPS : NULL

 TWIN DETAILS
  NUMBER OF TWIN DOMAINS  : NULL


 TLS DETAILS
  NUMBER OF TLS GROUPS  :    8
  ATOM RECORD CONTAINS SUM OF TLS AND RESIDUAL B FACTORS

  TLS GROUP :     1
   NUMBER OF COMPONENTS GROUP :    1
   COMPONENTS        C SSSEQI   TO  C SSSEQI
   RESIDUE RANGE :   A     3        A  2901
   ORIGIN FOR THE GROUP (A):  10.7542  -6.7360 -10.7814
   T TENSOR
     T11:   0.0057 T22:   0.0179
     T33:   0.0092 T12:  -0.0006
     T13:   0.0012 T23:  -0.0126
   L TENSOR
     L11:   0.3928 L22:   0.2608
     L33:   0.2329 L12:   0.0151
     L13:   0.0627 L23:  -0.0223
   S TENSOR
     S11:   0.0168 S12:   0.0401 S13:  -0.0267
     S21:  -0.0211 S22:  -0.0080 S23:  -0.0032
     S31:   0.0270 S32:   0.0121 S33:  -0.0088

  TLS GROUP :     2
   NUMBER OF COMPONENTS GROUP :    1
   COMPONENTS        C SSSEQI   TO  C SSSEQI
   RESIDUE RANGE :   B     0        B   301
   ORIGIN FOR THE GROUP (A):   5.5936  16.4464  17.9743
   T TENSOR
     T11:   0.0111 T22:   0.0318
     T33:   0.0227 T12:  -0.0011
     T13:   0.0040 T23:  -0.0137
   L TENSOR
     L11:   0.2953 L22:   0.6221
     L33:   1.2718 L12:   0.0294
     L13:   0.0007 L23:   0.2787
   S TENSOR
     S11:   0.0056 S12:  -0.0702 S13:  -0.0114
     S21:   0.0714 S22:  -0.0109 S23:   0.0120
     S31:   0.0025 S32:  -0.0489 S33:   0.0054

  TLS GROUP :     3
   NUMBER OF COMPONENTS GROUP :    1
   COMPONENTS        C SSSEQI   TO  C SSSEQI
   RESIDUE RANGE :   C     4        C  2701
   ORIGIN FOR THE GROUP (A):  10.7069 -51.9163 -61.1876
   T TENSOR
     T11:   0.0101 T22:   0.0138
     T33:   0.0097 T12:  -0.0011
     T13:   0.0060 T23:   0.0017
   L TENSOR
     L11:   0.3926 L22:   0.2563
     L33:   0.2401 L12:   0.0191
     L13:  -0.0717 L23:  -0.0108
   S TENSOR
     S11:   0.0203 S12:   0.0458 S13:   0.0522
     S21:  -0.0176 S22:  -0.0022 S23:   0.0067
     S31:  -0.0382 S32:  -0.0123 S33:  -0.0180

  TLS GROUP :     4
   NUMBER OF COMPONENTS GROUP :    1
   COMPONENTS        C SSSEQI   TO  C SSSEQI
   RESIDUE RANGE :   D     0        D   301
   ORIGIN FOR THE GROUP (A):  15.7324 -81.9026 -39.6614
   T TENSOR
     T11:   0.0089 T22:   0.0466
     T33:   0.0330 T12:   0.0001
     T13:  -0.0050 T23:  -0.0045
   L TENSOR
     L11:   0.1599 L22:   0.7732
     L33:   0.8985 L12:   0.0045
     L13:   0.0116 L23:  -0.4363
   S TENSOR
     S11:   0.0076 S12:  -0.0639 S13:  -0.0389
     S21:   0.0562 S22:  -0.0150 S23:  -0.0291
     S31:   0.0109 S32:   0.0288 S33:   0.0074

  TLS GROUP :     5
   NUMBER OF COMPONENTS GROUP :    1
   COMPONENTS        C SSSEQI   TO  C SSSEQI
   RESIDUE RANGE :   E     4        E  2601
   ORIGIN FOR THE GROUP (A):  43.8912 -11.9736  27.1987
   T TENSOR
     T11:   0.0104 T22:   0.0144
     T33:   0.0098 T12:  -0.0047
     T13:  -0.0008 T23:  -0.0001
   L TENSOR
     L11:   0.3875 L22:   0.2554
     L33:   0.2210 L12:  -0.0197
     L13:   0.0670 L23:  -0.0120
   S TENSOR
     S11:   0.0144 S12:  -0.0419 S13:  -0.0506
     S21:   0.0202 S22:  -0.0010 S23:   0.0062
     S31:   0.0407 S32:  -0.0068 S33:  -0.0133

  TLS GROUP :     6
   NUMBER OF COMPONENTS GROUP :    1
   COMPONENTS        C SSSEQI   TO  C SSSEQI
   RESIDUE RANGE :   F     0        F   201
   ORIGIN FOR THE GROUP (A):  49.2009  17.9977   5.4645
   T TENSOR
     T11:   0.0132 T22:   0.0497
     T33:   0.0324 T12:  -0.0025
     T13:   0.0088 T23:  -0.0043
   L TENSOR
     L11:   0.1283 L22:   0.8574
     L33:   1.0181 L12:   0.0667
     L13:  -0.0744 L23:  -0.5515
   S TENSOR
     S11:   0.0048 S12:   0.0537 S13:   0.0294
     S21:  -0.0625 S22:  -0.0321 S23:  -0.0350
     S31:  -0.0113 S32:   0.0422 S33:   0.0272

  TLS GROUP :     7
   NUMBER OF COMPONENTS GROUP :    1
   COMPONENTS        C SSSEQI   TO  C SSSEQI
   RESIDUE RANGE :   G     4        G  3001
   ORIGIN FOR THE GROUP (A):  67.7774 -57.1851 -23.2685
   T TENSOR
     T11:   0.0078 T22:   0.0155
     T33:   0.0095 T12:  -0.0077
     T13:   0.0055 T23:  -0.0120
   L TENSOR
     L11:   0.4106 L22:   0.2733
     L33:   0.2501 L12:  -0.0017
     L13:  -0.0775 L23:  -0.0190
   S TENSOR
     S11:   0.0196 S12:  -0.0397 S13:   0.0347
     S21:   0.0218 S22:  -0.0065 S23:  -0.0029
     S31:  -0.0334 S32:   0.0154 S33:  -0.0131

  TLS GROUP :     8
   NUMBER OF COMPONENTS GROUP :    1
   COMPONENTS        C SSSEQI   TO  C SSSEQI
   RESIDUE RANGE :   H     0        H   201
   ORIGIN FOR THE GROUP (A):  62.5391 -80.2451 -52.2373
   T TENSOR
     T11:   0.0198 T22:   0.0370
     T33:   0.0210 T12:   0.0025
     T13:  -0.0030 T23:  -0.0161
   L TENSOR
     L11:   0.3473 L22:   0.6145
     L33:   1.3673 L12:   0.0764
     L13:  -0.0234 L23:   0.2477
   S TENSOR
     S11:   0.0212 S12:   0.0756 S13:  -0.0025
     S21:  -0.0823 S22:  -0.0169 S23:   0.0187
     S31:  -0.0107 S32:  -0.0483 S33:  -0.0043


 BULK SOLVENT MODELLING.
  METHOD USED :  MASK
  PARAMETERS FOR MASK CALCULATION
  VDW PROBE RADIUS   :   1.20
  ION PROBE RADIUS   :   0.80
  SHRINKAGE RADIUS   :   0.80

 OTHER REFINEMENT REMARKS:
 HYDROGENS HAVE BEEN ADDED IN THE RIDING POSITIONS
 U VALUES      : WITH TLS ADDED

;
# 
loop_
_pdbx_validate_close_contact.id 
_pdbx_validate_close_contact.PDB_model_num 
_pdbx_validate_close_contact.auth_atom_id_1 
_pdbx_validate_close_contact.auth_asym_id_1 
_pdbx_validate_close_contact.auth_comp_id_1 
_pdbx_validate_close_contact.auth_seq_id_1 
_pdbx_validate_close_contact.PDB_ins_code_1 
_pdbx_validate_close_contact.label_alt_id_1 
_pdbx_validate_close_contact.auth_atom_id_2 
_pdbx_validate_close_contact.auth_asym_id_2 
_pdbx_validate_close_contact.auth_comp_id_2 
_pdbx_validate_close_contact.auth_seq_id_2 
_pdbx_validate_close_contact.PDB_ins_code_2 
_pdbx_validate_close_contact.label_alt_id_2 
_pdbx_validate_close_contact.dist 
1  1 N   E GLN 118  ? ? O   J HOH 2721 ? ? 1.22 
2  1 C   E LYS 117  ? ? O   J HOH 2721 ? ? 1.50 
3  1 C2  A EDO 2101 ? B O1  A EDO 2201 ? ? 1.62 
4  1 MO  E MO  1001 ? ? O3  E AST 1701 ? ? 1.65 
5  1 MO  A MO  1101 ? ? O2  A AST 1801 ? ? 1.74 
6  1 MO  C MO  901  ? ? O2  C AST 1601 ? ? 1.75 
7  1 O2  A EDO 2101 ? A O   J HOH 3118 ? ? 1.76 
8  1 CA  E GLN 118  ? ? O   J HOH 2721 ? ? 1.77 
9  1 O2  A EDO 2101 ? B O1  A EDO 2201 ? ? 1.84 
10 1 O   D LEU 0    ? ? O   J HOH 789  ? ? 1.85 
11 1 N   E ARG 119  ? ? O   J HOH 2721 ? ? 1.87 
12 1 OE2 C GLU 46   ? B O   J HOH 3159 ? ? 1.87 
13 1 O   J HOH 1322 ? ? O   J HOH 3122 ? ? 1.88 
14 1 O1  A EDO 2101 ? A C1  A EDO 2201 ? ? 1.91 
15 1 O   J HOH 2558 ? ? O   J HOH 2568 ? ? 1.94 
16 1 MO  G MO  901  ? ? O1  G AST 1601 ? ? 1.95 
17 1 O   E LYS 117  ? ? O   J HOH 2721 ? ? 1.96 
18 1 O   J HOH 1325 ? ? O   J HOH 3769 ? ? 1.98 
19 1 O   J HOH 433  ? ? O   J HOH 3446 ? ? 1.98 
20 1 CE  G MET 484  ? A O   J HOH 2407 ? ? 2.00 
21 1 OD1 E ASN 4    ? ? O   J HOH 2709 ? ? 2.02 
22 1 O   J HOH 2258 ? ? O   J HOH 2415 ? ? 2.03 
23 1 O   J HOH 1634 ? ? O   J HOH 3465 ? ? 2.03 
24 1 C   E GLN 118  ? ? O   J HOH 2721 ? ? 2.03 
25 1 O   J HOH 1482 ? ? O   J HOH 2717 ? ? 2.03 
26 1 O   J HOH 2879 ? ? O   J HOH 2881 ? ? 2.04 
27 1 ND1 H HIS 81   ? ? FE2 H FES 201  ? ? 2.05 
28 1 O   J HOH 2572 ? ? O   J HOH 2573 ? ? 2.06 
29 1 O   J HOH 1619 ? ? O   J HOH 2423 ? ? 2.07 
30 1 O   J HOH 2874 ? ? O   J HOH 2875 ? ? 2.08 
31 1 O   J HOH 1237 ? ? O   J HOH 2490 ? ? 2.09 
32 1 O   J HOH 1643 ? ? O   J HOH 1890 ? ? 2.09 
33 1 O4  A PEG 2401 ? ? O   J HOH 1498 ? ? 2.10 
34 1 ND1 D HIS 81   ? ? FE2 D FES 201  ? ? 2.10 
35 1 O   J HOH 3017 ? ? O   J HOH 3769 ? ? 2.10 
36 1 O   J HOH 2909 ? ? O   J HOH 3298 ? ? 2.12 
37 1 ND1 H HIS 62   ? ? FE2 H FES 201  ? ? 2.12 
38 1 O   F LEU 0    ? ? O   J HOH 3137 ? ? 2.13 
39 1 SD  C MET 484  ? B O   J HOH 3134 ? ? 2.13 
40 1 ND1 F HIS 81   ? ? FE2 F FES 201  ? ? 2.13 
41 1 O   J HOH 1391 ? ? O   J HOH 3710 ? ? 2.14 
42 1 O   J HOH 2876 ? ? O   J HOH 3161 ? ? 2.14 
43 1 NH2 C ARG 695  ? ? O   J HOH 3258 ? ? 2.14 
44 1 O   J HOH 2723 ? ? O   J HOH 3572 ? ? 2.14 
45 1 OD2 A ASP 88   ? ? O2  A EDO 2101 ? B 2.14 
46 1 O   J HOH 428  ? ? O   J HOH 2348 ? ? 2.14 
47 1 O1  A EDO 2101 ? A O1  A EDO 2201 ? ? 2.15 
48 1 O   J HOH 2403 ? ? O   J HOH 2521 ? ? 2.15 
49 1 OE2 G GLU 348  ? ? O   J HOH 3376 ? ? 2.15 
50 1 O   J HOH 2534 ? ? O   J HOH 3512 ? ? 2.15 
51 1 CB  G ARG 295  ? ? O   J HOH 1870 ? ? 2.16 
52 1 ND1 B HIS 62   ? ? FE2 B FES 201  ? ? 2.16 
53 1 O   J HOH 2738 ? ? O   J HOH 3558 ? ? 2.16 
54 1 O   J HOH 2276 ? ? O   J HOH 2785 ? ? 2.16 
55 1 ND1 D HIS 62   ? ? FE2 D FES 201  ? ? 2.16 
56 1 O   J HOH 3412 ? ? O   J HOH 3611 ? ? 2.16 
57 1 O   J HOH 971  ? ? O   J HOH 3008 ? ? 2.16 
58 1 O   J HOH 2242 ? ? O   J HOH 3765 ? ? 2.16 
59 1 O   J HOH 3113 ? ? O   J HOH 3686 ? ? 2.16 
60 1 O   J HOH 2815 ? ? O   J HOH 3373 ? ? 2.17 
61 1 O   J HOH 2430 ? ? O   J HOH 2431 ? ? 2.17 
62 1 ND1 B HIS 81   ? ? FE2 B FES 201  ? ? 2.17 
63 1 ND1 F HIS 62   ? ? FE2 F FES 201  ? ? 2.17 
64 1 O   J HOH 3067 ? ? O   J HOH 3812 ? ? 2.18 
65 1 O   J HOH 2524 ? ? O   J HOH 2530 ? ? 2.18 
66 1 ND1 C HIS 289  ? ? O   J HOH 3182 ? ? 2.18 
67 1 O   J HOH 1759 ? ? O   J HOH 2530 ? ? 2.19 
68 1 O   J HOH 3225 ? ? O   J HOH 3228 ? ? 2.19 
69 1 O   J HOH 912  ? ? O   J HOH 3487 ? ? 2.19 
70 1 O   J HOH 2891 ? ? O   J HOH 3292 ? ? 2.19 
# 
loop_
_pdbx_validate_symm_contact.id 
_pdbx_validate_symm_contact.PDB_model_num 
_pdbx_validate_symm_contact.auth_atom_id_1 
_pdbx_validate_symm_contact.auth_asym_id_1 
_pdbx_validate_symm_contact.auth_comp_id_1 
_pdbx_validate_symm_contact.auth_seq_id_1 
_pdbx_validate_symm_contact.PDB_ins_code_1 
_pdbx_validate_symm_contact.label_alt_id_1 
_pdbx_validate_symm_contact.site_symmetry_1 
_pdbx_validate_symm_contact.auth_atom_id_2 
_pdbx_validate_symm_contact.auth_asym_id_2 
_pdbx_validate_symm_contact.auth_comp_id_2 
_pdbx_validate_symm_contact.auth_seq_id_2 
_pdbx_validate_symm_contact.PDB_ins_code_2 
_pdbx_validate_symm_contact.label_alt_id_2 
_pdbx_validate_symm_contact.site_symmetry_2 
_pdbx_validate_symm_contact.dist 
1  1 O   J HOH 2962 ? ? 1_555 O   J HOH 3154 ? ? 1_544 1.15 
2  1 O   J HOH 2279 ? ? 1_555 O   J HOH 2354 ? ? 1_655 1.43 
3  1 NE2 C GLN 485  ? ? 1_555 OE2 G GLU 471  ? A 1_455 1.51 
4  1 O   J HOH 3079 ? ? 1_555 O   J HOH 3167 ? ? 1_545 1.56 
5  1 O   J HOH 2502 ? ? 1_555 O   J HOH 2620 ? ? 1_455 1.62 
6  1 O   J HOH 2556 ? ? 1_555 O   J HOH 2623 ? ? 1_455 1.64 
7  1 O   J HOH 3073 ? ? 1_555 O   J HOH 3164 ? ? 1_655 1.68 
8  1 O   J HOH 2972 ? ? 1_555 O   J HOH 3128 ? ? 1_645 1.69 
9  1 O   J HOH 2031 ? ? 1_555 O   J HOH 2122 ? ? 1_455 1.70 
10 1 O   J HOH 3025 ? ? 1_555 O   J HOH 3099 ? ? 1_455 1.71 
11 1 O   J HOH 2557 ? ? 1_555 O   J HOH 2642 ? ? 1_455 1.74 
12 1 O   J HOH 2280 ? ? 1_555 O   J HOH 2365 ? ? 1_655 1.75 
13 1 O   J HOH 3024 ? ? 1_555 O   J HOH 3098 ? ? 1_455 1.78 
14 1 O   J HOH 2505 ? ? 1_555 O   J HOH 2621 ? ? 1_455 1.81 
15 1 O   J HOH 2431 ? ? 1_555 O   J HOH 2545 ? ? 1_655 1.83 
16 1 O   J HOH 3074 ? ? 1_555 O   J HOH 3163 ? ? 1_655 1.83 
17 1 O   J HOH 3110 ? ? 1_555 O   J HOH 3143 ? ? 1_655 1.85 
18 1 O   J HOH 2430 ? ? 1_555 O   J HOH 2544 ? ? 1_655 1.91 
19 1 O   J HOH 2504 ? ? 1_555 O   J HOH 2612 ? ? 1_455 1.93 
20 1 O   J HOH 3075 ? ? 1_555 O   J HOH 3162 ? ? 1_655 1.94 
21 1 O   J HOH 2503 ? ? 1_555 O   J HOH 2618 ? ? 1_455 1.94 
22 1 O   J HOH 1053 ? ? 1_555 O   J HOH 2547 ? ? 1_566 1.95 
23 1 O   J HOH 3022 ? ? 1_555 O   J HOH 3097 ? ? 1_455 1.98 
24 1 O   J HOH 2506 ? ? 1_555 O   J HOH 2647 ? ? 1_455 2.00 
25 1 O   J HOH 2916 ? ? 1_555 O   J HOH 3071 ? ? 1_455 2.01 
26 1 O   J HOH 3088 ? ? 1_555 O   J HOH 3135 ? ? 1_655 2.02 
27 1 NZ  G LYS 652  ? ? 1_555 O   J HOH 2419 ? ? 1_545 2.03 
28 1 O   J HOH 2500 ? ? 1_555 O   J HOH 3139 ? ? 1_455 2.05 
29 1 OE1 C GLU 471  ? A 1_555 O   J HOH 1148 ? ? 1_455 2.05 
30 1 NZ  G LYS 121  ? ? 1_555 O   J HOH 3175 ? ? 1_655 2.06 
31 1 O   J HOH 2985 ? ? 1_555 O   J HOH 3176 ? ? 1_655 2.08 
32 1 O   J HOH 3089 ? ? 1_555 O   J HOH 3136 ? ? 1_655 2.09 
33 1 O   J HOH 1051 ? ? 1_555 O   J HOH 1542 ? ? 1_655 2.10 
34 1 NH1 C ARG 79   ? ? 1_555 O   J HOH 3109 ? ? 1_455 2.12 
35 1 O   J HOH 1393 ? ? 1_555 O   J HOH 3397 ? ? 1_566 2.13 
36 1 O   J HOH 2715 ? ? 1_555 O   J HOH 3397 ? ? 1_566 2.15 
37 1 O   J HOH 3462 ? ? 1_555 O   J HOH 3519 ? ? 1_655 2.15 
38 1 OD2 H ASP 122  ? ? 1_555 O   J HOH 2545 ? ? 1_655 2.19 
# 
loop_
_pdbx_validate_rmsd_bond.id 
_pdbx_validate_rmsd_bond.PDB_model_num 
_pdbx_validate_rmsd_bond.auth_atom_id_1 
_pdbx_validate_rmsd_bond.auth_asym_id_1 
_pdbx_validate_rmsd_bond.auth_comp_id_1 
_pdbx_validate_rmsd_bond.auth_seq_id_1 
_pdbx_validate_rmsd_bond.PDB_ins_code_1 
_pdbx_validate_rmsd_bond.label_alt_id_1 
_pdbx_validate_rmsd_bond.auth_atom_id_2 
_pdbx_validate_rmsd_bond.auth_asym_id_2 
_pdbx_validate_rmsd_bond.auth_comp_id_2 
_pdbx_validate_rmsd_bond.auth_seq_id_2 
_pdbx_validate_rmsd_bond.PDB_ins_code_2 
_pdbx_validate_rmsd_bond.label_alt_id_2 
_pdbx_validate_rmsd_bond.bond_value 
_pdbx_validate_rmsd_bond.bond_target_value 
_pdbx_validate_rmsd_bond.bond_deviation 
_pdbx_validate_rmsd_bond.bond_standard_deviation 
_pdbx_validate_rmsd_bond.linker_flag 
1  1 CD A GLU 721 ? ? OE1 A GLU 721 ? ? 1.346 1.252 0.094  0.011 N 
2  1 CD C GLU 348 ? ? OE2 C GLU 348 ? ? 1.320 1.252 0.068  0.011 N 
3  1 CD C GLU 599 ? ? OE2 C GLU 599 ? ? 1.185 1.252 -0.067 0.011 N 
4  1 CD D GLN 5   ? ? OE1 D GLN 5   ? ? 1.046 1.235 -0.189 0.022 N 
5  1 CD D GLN 5   ? ? NE2 D GLN 5   ? ? 2.569 1.324 1.245  0.025 N 
6  1 CD D GLU 84  ? ? OE2 D GLU 84  ? ? 1.332 1.252 0.080  0.011 N 
7  1 CD E GLU 365 ? ? OE1 E GLU 365 ? ? 1.330 1.252 0.078  0.011 N 
8  1 CD E GLU 471 ? ? OE2 E GLU 471 ? ? 1.319 1.252 0.067  0.011 N 
9  1 CD F GLU 84  ? ? OE2 F GLU 84  ? ? 1.326 1.252 0.074  0.011 N 
10 1 CD F GLU 111 ? ? OE1 F GLU 111 ? ? 1.327 1.252 0.075  0.011 N 
11 1 CD F GLU 111 ? ? OE2 F GLU 111 ? ? 1.318 1.252 0.066  0.011 N 
12 1 CE G LYS 121 ? ? NZ  G LYS 121 ? ? 0.965 1.486 -0.521 0.025 N 
13 1 CD G GLU 663 ? ? OE2 G GLU 663 ? ? 1.347 1.252 0.095  0.011 N 
# 
loop_
_pdbx_validate_rmsd_angle.id 
_pdbx_validate_rmsd_angle.PDB_model_num 
_pdbx_validate_rmsd_angle.auth_atom_id_1 
_pdbx_validate_rmsd_angle.auth_asym_id_1 
_pdbx_validate_rmsd_angle.auth_comp_id_1 
_pdbx_validate_rmsd_angle.auth_seq_id_1 
_pdbx_validate_rmsd_angle.PDB_ins_code_1 
_pdbx_validate_rmsd_angle.label_alt_id_1 
_pdbx_validate_rmsd_angle.auth_atom_id_2 
_pdbx_validate_rmsd_angle.auth_asym_id_2 
_pdbx_validate_rmsd_angle.auth_comp_id_2 
_pdbx_validate_rmsd_angle.auth_seq_id_2 
_pdbx_validate_rmsd_angle.PDB_ins_code_2 
_pdbx_validate_rmsd_angle.label_alt_id_2 
_pdbx_validate_rmsd_angle.auth_atom_id_3 
_pdbx_validate_rmsd_angle.auth_asym_id_3 
_pdbx_validate_rmsd_angle.auth_comp_id_3 
_pdbx_validate_rmsd_angle.auth_seq_id_3 
_pdbx_validate_rmsd_angle.PDB_ins_code_3 
_pdbx_validate_rmsd_angle.label_alt_id_3 
_pdbx_validate_rmsd_angle.angle_value 
_pdbx_validate_rmsd_angle.angle_target_value 
_pdbx_validate_rmsd_angle.angle_deviation 
_pdbx_validate_rmsd_angle.angle_standard_deviation 
_pdbx_validate_rmsd_angle.linker_flag 
1  1 NE  A ARG 262 ? ? CZ A ARG 262 ? ? NH2 A ARG 262 ? ? 116.64 120.30 -3.66  0.50 N 
2  1 CD  A ARG 295 ? ? NE A ARG 295 ? ? CZ  A ARG 295 ? ? 133.34 123.60 9.74   1.40 N 
3  1 NE  A ARG 295 ? ? CZ A ARG 295 ? ? NH1 A ARG 295 ? ? 126.93 120.30 6.63   0.50 N 
4  1 NE  A ARG 295 ? ? CZ A ARG 295 ? ? NH2 A ARG 295 ? ? 113.92 120.30 -6.38  0.50 N 
5  1 NE  A ARG 343 ? ? CZ A ARG 343 ? ? NH2 A ARG 343 ? ? 123.37 120.30 3.07   0.50 N 
6  1 CG  A MET 484 ? ? SD A MET 484 ? ? CE  A MET 484 ? ? 110.18 100.20 9.98   1.60 N 
7  1 CB  A ARG 695 ? ? CG A ARG 695 ? ? CD  A ARG 695 ? ? 128.00 111.60 16.40  2.60 N 
8  1 CB  D GLN 5   ? ? CG D GLN 5   ? ? CD  D GLN 5   ? ? 92.03  111.60 -19.57 2.60 N 
9  1 OE1 D GLN 5   ? ? CD D GLN 5   ? ? NE2 D GLN 5   ? ? 137.65 121.90 15.75  2.30 N 
10 1 NE  E ARG 295 ? ? CZ E ARG 295 ? ? NH1 E ARG 295 ? ? 125.07 120.30 4.77   0.50 N 
11 1 NE  E ARG 295 ? ? CZ E ARG 295 ? ? NH2 E ARG 295 ? ? 116.74 120.30 -3.56  0.50 N 
12 1 NE  E ARG 343 ? ? CZ E ARG 343 ? ? NH1 E ARG 343 ? ? 124.47 120.30 4.17   0.50 N 
13 1 CG  G ARG 79  ? ? CD G ARG 79  ? ? NE  G ARG 79  ? ? 97.22  111.80 -14.58 2.10 N 
14 1 CD  G LYS 121 ? ? CE G LYS 121 ? ? NZ  G LYS 121 ? ? 155.03 111.70 43.33  2.30 N 
15 1 NE  G ARG 262 ? ? CZ G ARG 262 ? ? NH1 G ARG 262 ? ? 123.44 120.30 3.14   0.50 N 
16 1 NE  G ARG 262 ? ? CZ G ARG 262 ? ? NH2 G ARG 262 ? ? 116.66 120.30 -3.64  0.50 N 
17 1 NE  G ARG 295 ? ? CZ G ARG 295 ? ? NH1 G ARG 295 ? ? 125.75 120.30 5.45   0.50 N 
18 1 NE  G ARG 295 ? ? CZ G ARG 295 ? ? NH2 G ARG 295 ? ? 115.17 120.30 -5.13  0.50 N 
19 1 CB  G TYR 439 ? ? CG G TYR 439 ? ? CD2 G TYR 439 ? ? 117.38 121.00 -3.62  0.60 N 
20 1 NE  G ARG 569 ? ? CZ G ARG 569 ? ? NH2 G ARG 569 ? ? 116.89 120.30 -3.41  0.50 N 
21 1 NE  H ARG 128 ? ? CZ H ARG 128 ? ? NH2 H ARG 128 ? ? 116.68 120.30 -3.62  0.50 N 
# 
loop_
_pdbx_validate_torsion.id 
_pdbx_validate_torsion.PDB_model_num 
_pdbx_validate_torsion.auth_comp_id 
_pdbx_validate_torsion.auth_asym_id 
_pdbx_validate_torsion.auth_seq_id 
_pdbx_validate_torsion.PDB_ins_code 
_pdbx_validate_torsion.label_alt_id 
_pdbx_validate_torsion.phi 
_pdbx_validate_torsion.psi 
1  1 PHE A 23  ? ? -108.37 -101.80 
2  1 ILE A 25  ? ? -38.98  -35.72  
3  1 ALA A 128 ? ? 73.11   -44.81  
4  1 ALA A 186 ? ? -91.45  -66.77  
5  1 LEU A 215 ? ? -115.85 78.11   
6  1 GLU A 384 ? ? -151.29 -142.39 
7  1 ASP A 392 ? ? 83.51   82.27   
8  1 THR A 415 ? ? -120.06 -156.66 
9  1 PRO A 433 ? ? -92.74  47.70   
10 1 THR A 518 ? ? 63.80   178.67  
11 1 GLN A 708 ? ? 53.09   -128.97 
12 1 SER B 12  ? ? -179.94 -173.40 
13 1 SER B 12  ? ? 179.16  -172.28 
14 1 TYR B 27  ? ? -171.16 135.21  
15 1 HIS B 62  ? ? -74.10  -70.97  
16 1 PHE C 23  ? ? -106.00 -103.20 
17 1 ILE C 25  ? ? -40.00  -39.23  
18 1 ALA C 128 ? ? 80.80   -47.99  
19 1 ALA C 186 ? ? -99.04  -65.66  
20 1 LEU C 215 ? ? -114.39 78.97   
21 1 HIS C 246 ? ? -127.96 -52.05  
22 1 GLU C 384 ? ? -152.22 -140.05 
23 1 ASP C 392 ? ? 78.34   85.91   
24 1 THR C 415 ? ? -123.88 -161.09 
25 1 THR C 518 ? ? 67.00   176.73  
26 1 LEU C 698 ? ? -102.08 61.99   
27 1 GLN C 708 ? ? 56.55   -127.66 
28 1 VAL D 11  ? ? -100.70 -68.00  
29 1 SER D 12  ? ? -164.24 -163.47 
30 1 MET D 63  ? ? -142.03 23.81   
31 1 PHE D 82  ? ? 82.54   18.32   
32 1 CYS D 95  ? A -173.72 142.59  
33 1 PHE E 23  ? ? -106.64 -104.88 
34 1 ILE E 25  ? ? -39.19  -36.26  
35 1 ALA E 128 ? ? 73.52   -47.59  
36 1 ASP E 129 ? ? -142.68 12.68   
37 1 ALA E 186 ? ? -92.42  -69.80  
38 1 PRO E 198 ? ? -86.66  31.80   
39 1 GLN E 239 ? ? -140.05 54.32   
40 1 GLU E 384 ? ? -149.25 -139.29 
41 1 ASP E 392 ? ? 86.35   78.72   
42 1 THR E 415 ? ? -126.36 -160.95 
43 1 THR E 518 ? ? 56.80   179.91  
44 1 ASN E 542 ? ? -101.33 -163.30 
45 1 GLN E 708 ? ? 59.32   -130.52 
46 1 VAL F 11  ? ? -103.49 -65.78  
47 1 SER F 12  ? ? -169.57 -169.06 
48 1 TYR F 27  ? ? -171.45 132.32  
49 1 HIS F 62  ? ? -75.32  -76.25  
50 1 CYS F 95  ? B -171.47 144.95  
51 1 PHE G 23  ? ? -107.85 -104.88 
52 1 ALA G 128 ? ? 75.07   -49.33  
53 1 ALA G 186 ? ? -100.15 -66.95  
54 1 PRO G 198 ? ? -85.35  32.91   
55 1 GLU G 384 ? ? -148.84 -135.01 
56 1 TRP G 389 ? ? -97.17  31.52   
57 1 ASP G 392 ? ? 81.65   81.97   
58 1 ASN G 409 ? ? -99.37  33.40   
59 1 THR G 415 ? ? -125.36 -156.71 
60 1 THR G 518 ? ? 63.39   177.45  
61 1 PHE G 553 ? ? -141.29 -3.55   
62 1 GLN G 708 ? ? 59.02   -131.05 
63 1 ASN G 750 ? ? -156.54 -159.06 
64 1 ASP G 790 ? ? -75.26  -169.30 
65 1 VAL H 11  ? ? -99.93  -65.73  
66 1 SER H 12  ? ? -170.94 -161.11 
67 1 SER H 12  ? ? -170.02 -162.36 
68 1 TYR H 27  ? ? -170.96 132.82  
69 1 HIS H 62  ? ? -74.75  -71.76  
70 1 MET H 63  ? ? -144.70 20.11   
71 1 CYS H 95  ? B -170.69 140.60  
# 
_pdbx_validate_peptide_omega.id               1 
_pdbx_validate_peptide_omega.PDB_model_num    1 
_pdbx_validate_peptide_omega.auth_comp_id_1   HIS 
_pdbx_validate_peptide_omega.auth_asym_id_1   A 
_pdbx_validate_peptide_omega.auth_seq_id_1    22 
_pdbx_validate_peptide_omega.PDB_ins_code_1   ? 
_pdbx_validate_peptide_omega.label_alt_id_1   ? 
_pdbx_validate_peptide_omega.auth_comp_id_2   PHE 
_pdbx_validate_peptide_omega.auth_asym_id_2   A 
_pdbx_validate_peptide_omega.auth_seq_id_2    23 
_pdbx_validate_peptide_omega.PDB_ins_code_2   ? 
_pdbx_validate_peptide_omega.label_alt_id_2   ? 
_pdbx_validate_peptide_omega.omega            -149.43 
# 
loop_
_atom_type.symbol 
AS 
C  
FE 
MO 
N  
O  
P  
S  
# 
_entry.id   XXXX 
# 
loop_
_pdbx_entity_nonpoly.entity_id 
_pdbx_entity_nonpoly.name 
_pdbx_entity_nonpoly.comp_id 
4  "2-AMINO-5,6-DIMERCAPTO-7-METHYL-3,7,8A,9-TETRAHYDRO-8-OXA-1,3,9,10-TETRAAZA-ANTHRACEN-4-ONE GUANOSINE DINUCLEOTIDE" MGD 
5  "MOLYBDENUM ATOM"                                                                                                    MO  
6  "FE3-S4 CLUSTER"                                                                                                     F3S 
7  "TRIETHYLENE GLYCOL"                                                                                                 PGE 
8  GLYCEROL                                                                                                             GOL 
9  ARSENITE                                                                                                             AST 
10 1,2-ETHANEDIOL                                                                                                       EDO 
11 "DI(HYDROXYETHYL)ETHER"                                                                                              PEG 
12 "ISOPROPYL ALCOHOL"                                                                                                  IPA 
13 "FE2/S2 (INORGANIC) CLUSTER"                                                                                         FES 
14 water                                                                                                                HOH 
# 
loop_
_pdbx_seq_map_depositor_info.entity_id 
_pdbx_seq_map_depositor_info.auth_asym_id 
_pdbx_seq_map_depositor_info.one_letter_code 
_pdbx_seq_map_depositor_info.one_letter_code_mod 
1 A 
;PNDRITLPPANAQRTNMTCHFCIVGCGYHVYKWPELQEGGRAPEQNALGLDFRKQLPPLAVTLTPAMTNVVTEHNGRRYN
IMVVPDKACVVNSGLSSTRGGKMASYMYTPTGDGKQRLKAPRLYAADQWVDTTWDHAMALYAGLIKKTLDKDGPQGVFFS
CFDHGGAGGGFENTWGTGKLMFSAIQTPMVRIHNRPAYNSECHATREMGIGELNNAYEDAQLADVIWSIGNNPYESQTNY
FLNHWLPNLQGATTSKKKERFPNENFPQARIIFVDPRETPSVAIARHVAGNDRVLHLAIEPGTDTALFNGLFTYVVEQGW
IDKPFIEAHTKGFDDAVKTNRLSLDECSNITGVPVDMLKRAAEWSYKPKASGQAPRTMHAYEKGIIWGNDNYVIQSALLD
LVIATHNVGRRGTGCVRMGGHQEGYTRPPYPGDKKIYIDQELIKGKGRIMTWWGCNNFQTSNNAQALREAILQRSAIVKQ
AMQKARGATTEEMVDVIYEATQNGGLFVTSINLYPTKLAEAAHLMLPAAHPGEMNLTSMNGERRIRLSEKFMDPPGTAMA
DCLIAARIANALRDMYQKDGKAEMAAQFEGFDWKTEEDAFNDGFRRAGQPGAPAIDSQGGSTGHLVTYDRLRKSGNNGVQ
LPVVSWDESKGLVGTEMLYTEGKFDTDDGKAHFKPAPWNGLPATVQQQKDKYRFWLNNGRNNEVWQTAYHDQYNSLMQER
YPMAYIEMNPDDCKQLDVTGGDIVEVYNDFGSTFAMVYPVAEIKRGQTFMLFGYVNGIQGDVTTDWTDRNIIPYYKGTWG
DIRKVGSMEEFKRTVSFKSRRFA
;
;PNDRITLPPANAQRTNMTCHFCIVGCGYHVYKWPELQEGGRAPEQNALGLDFRKQLPPLAVTLTPAMTNVVTEHNGRRYN
IMVVPDKACVVNSGLSSTRGGKMASYMYTPTGDGKQRLKAPRLYAADQWVDTTWDHAMALYAGLIKKTLDKDGPQGVFFS
CFDHGGAGGGFENTWGTGKLMFSAIQTPMVRIHNRPAYNSECHATREMGIGELNNAYEDAQLADVIWSIGNNPYESQTNY
FLNHWLPNLQGATTSKKKERFPNENFPQARIIFVDPRETPSVAIARHVAGNDRVLHLAIEPGTDTALFNGLFTYVVEQGW
IDKPFIEAHTKGFDDAVKTNRLSLDECSNITGVPVDMLKRAAEWSYKPKASGQAPRTMHAYEKGIIWGNDNYVIQSALLD
LVIATHNVGRRGTGCVRMGGHQEGYTRPPYPGDKKIYIDQELIKGKGRIMTWWGCNNFQTSNNAQALREAILQRSAIVKQ
AMQKARGATTEEMVDVIYEATQNGGLFVTSINLYPTKLAEAAHLMLPAAHPGEMNLTSMNGERRIRLSEKFMDPPGTAMA
DCLIAARIANALRDMYQKDGKAEMAAQFEGFDWKTEEDAFNDGFRRAGQPGAPAIDSQGGSTGHLVTYDRLRKSGNNGVQ
LPVVSWDESKGLVGTEMLYTEGKFDTDDGKAHFKPAPWNGLPATVQQQKDKYRFWLNNGRNNEVWQTAYHDQYNSLMQER
YPMAYIEMNPDDCKQLDVTGGDIVEVYNDFGSTFAMVYPVAEIKRGQTFMLFGYVNGIQGDVTTDWTDRNIIPYYKGTWG
DIRKVGSMEEFKRTVSFKSRRFA
;
2 B 
;LRTTLQYPATQVSVAKNLKANEPVSFTYPDTSSPCVAVKLGSPVPGGVGPNNDIVAYSVLCTHMGCPTSYDKSSKTFKCP
CHFTEFDAEKAGQMICGQATENLPRVLLRYDEASDALTAVGVDGLIYGRQANVI
;
;LRTTLQYPATQVSVAKNLKANEPVSFTYPDTSSPCVAVKLGSPVPGGVGPNNDIVAYSVLCTHMGCPTSYDKSSKTFKCP
CHFTEFDAEKAGQMICGQATENLPRVLLRYDEASDALTAVGVDGLIYGRQANVI
;
3 C 
;NDRITLPPANAQRTNMTCHFCIVGCGYHVYKWPELQEGGRAPEQNALGLDFRKQLPPLAVTLTPAMTNVVTEHNGRRYNI
MVVPDKACVVNSGLSSTRGGKMASYMYTPTGDGKQRLKAPRLYAADQWVDTTWDHAMALYAGLIKKTLDKDGPQGVFFSC
FDHGGAGGGFENTWGTGKLMFSAIQTPMVRIHNRPAYNSECHATREMGIGELNNAYEDAQLADVIWSIGNNPYESQTNYF
LNHWLPNLQGATTSKKKERFPNENFPQARIIFVDPRETPSVAIARHVAGNDRVLHLAIEPGTDTALFNGLFTYVVEQGWI
DKPFIEAHTKGFDDAVKTNRLSLDECSNITGVPVDMLKRAAEWSYKPKASGQAPRTMHAYEKGIIWGNDNYVIQSALLDL
VIATHNVGRRGTGCVRMGGHQEGYTRPPYPGDKKIYIDQELIKGKGRIMTWWGCNNFQTSNNAQALREAILQRSAIVKQA
MQKARGATTEEMVDVIYEATQNGGLFVTSINLYPTKLAEAAHLMLPAAHPGEMNLTSMNGERRIRLSEKFMDPPGTAMAD
CLIAARIANALRDMYQKDGKAEMAAQFEGFDWKTEEDAFNDGFRRAGQPGAPAIDSQGGSTGHLVTYDRLRKSGNNGVQL
PVVSWDESKGLVGTEMLYTEGKFDTDDGKAHFKPAPWNGLPATVQQQKDKYRFWLNNGRNNEVWQTAYHDQYNSLMQERY
PMAYIEMNPDDCKQLDVTGGDIVEVYNDFGSTFAMVYPVAEIKRGQTFMLFGYVNGIQGDVTTDWTDRNIIPYYKGTWGD
IRKVGSMEEFKRTVSFKSRRFA
;
;NDRITLPPANAQRTNMTCHFCIVGCGYHVYKWPELQEGGRAPEQNALGLDFRKQLPPLAVTLTPAMTNVVTEHNGRRYNI
MVVPDKACVVNSGLSSTRGGKMASYMYTPTGDGKQRLKAPRLYAADQWVDTTWDHAMALYAGLIKKTLDKDGPQGVFFSC
FDHGGAGGGFENTWGTGKLMFSAIQTPMVRIHNRPAYNSECHATREMGIGELNNAYEDAQLADVIWSIGNNPYESQTNYF
LNHWLPNLQGATTSKKKERFPNENFPQARIIFVDPRETPSVAIARHVAGNDRVLHLAIEPGTDTALFNGLFTYVVEQGWI
DKPFIEAHTKGFDDAVKTNRLSLDECSNITGVPVDMLKRAAEWSYKPKASGQAPRTMHAYEKGIIWGNDNYVIQSALLDL
VIATHNVGRRGTGCVRMGGHQEGYTRPPYPGDKKIYIDQELIKGKGRIMTWWGCNNFQTSNNAQALREAILQRSAIVKQA
MQKARGATTEEMVDVIYEATQNGGLFVTSINLYPTKLAEAAHLMLPAAHPGEMNLTSMNGERRIRLSEKFMDPPGTAMAD
CLIAARIANALRDMYQKDGKAEMAAQFEGFDWKTEEDAFNDGFRRAGQPGAPAIDSQGGSTGHLVTYDRLRKSGNNGVQL
PVVSWDESKGLVGTEMLYTEGKFDTDDGKAHFKPAPWNGLPATVQQQKDKYRFWLNNGRNNEVWQTAYHDQYNSLMQERY
PMAYIEMNPDDCKQLDVTGGDIVEVYNDFGSTFAMVYPVAEIKRGQTFMLFGYVNGIQGDVTTDWTDRNIIPYYKGTWGD
IRKVGSMEEFKRTVSFKSRRFA
;
2 D 
;LRTTLQYPATQVSVAKNLKANEPVSFTYPDTSSPCVAVKLGSPVPGGVGPNNDIVAYSVLCTHMGCPTSYDKSSKTFKCP
CHFTEFDAEKAGQMICGQATENLPRVLLRYDEASDALTAVGVDGLIYGRQANVI
;
;LRTTLQYPATQVSVAKNLKANEPVSFTYPDTSSPCVAVKLGSPVPGGVGPNNDIVAYSVLCTHMGCPTSYDKSSKTFKCP
CHFTEFDAEKAGQMICGQATENLPRVLLRYDEASDALTAVGVDGLIYGRQANVI
;
3 E 
;NDRITLPPANAQRTNMTCHFCIVGCGYHVYKWPELQEGGRAPEQNALGLDFRKQLPPLAVTLTPAMTNVVTEHNGRRYNI
MVVPDKACVVNSGLSSTRGGKMASYMYTPTGDGKQRLKAPRLYAADQWVDTTWDHAMALYAGLIKKTLDKDGPQGVFFSC
FDHGGAGGGFENTWGTGKLMFSAIQTPMVRIHNRPAYNSECHATREMGIGELNNAYEDAQLADVIWSIGNNPYESQTNYF
LNHWLPNLQGATTSKKKERFPNENFPQARIIFVDPRETPSVAIARHVAGNDRVLHLAIEPGTDTALFNGLFTYVVEQGWI
DKPFIEAHTKGFDDAVKTNRLSLDECSNITGVPVDMLKRAAEWSYKPKASGQAPRTMHAYEKGIIWGNDNYVIQSALLDL
VIATHNVGRRGTGCVRMGGHQEGYTRPPYPGDKKIYIDQELIKGKGRIMTWWGCNNFQTSNNAQALREAILQRSAIVKQA
MQKARGATTEEMVDVIYEATQNGGLFVTSINLYPTKLAEAAHLMLPAAHPGEMNLTSMNGERRIRLSEKFMDPPGTAMAD
CLIAARIANALRDMYQKDGKAEMAAQFEGFDWKTEEDAFNDGFRRAGQPGAPAIDSQGGSTGHLVTYDRLRKSGNNGVQL
PVVSWDESKGLVGTEMLYTEGKFDTDDGKAHFKPAPWNGLPATVQQQKDKYRFWLNNGRNNEVWQTAYHDQYNSLMQERY
PMAYIEMNPDDCKQLDVTGGDIVEVYNDFGSTFAMVYPVAEIKRGQTFMLFGYVNGIQGDVTTDWTDRNIIPYYKGTWGD
IRKVGSMEEFKRTVSFKSRRFA
;
;NDRITLPPANAQRTNMTCHFCIVGCGYHVYKWPELQEGGRAPEQNALGLDFRKQLPPLAVTLTPAMTNVVTEHNGRRYNI
MVVPDKACVVNSGLSSTRGGKMASYMYTPTGDGKQRLKAPRLYAADQWVDTTWDHAMALYAGLIKKTLDKDGPQGVFFSC
FDHGGAGGGFENTWGTGKLMFSAIQTPMVRIHNRPAYNSECHATREMGIGELNNAYEDAQLADVIWSIGNNPYESQTNYF
LNHWLPNLQGATTSKKKERFPNENFPQARIIFVDPRETPSVAIARHVAGNDRVLHLAIEPGTDTALFNGLFTYVVEQGWI
DKPFIEAHTKGFDDAVKTNRLSLDECSNITGVPVDMLKRAAEWSYKPKASGQAPRTMHAYEKGIIWGNDNYVIQSALLDL
VIATHNVGRRGTGCVRMGGHQEGYTRPPYPGDKKIYIDQELIKGKGRIMTWWGCNNFQTSNNAQALREAILQRSAIVKQA
MQKARGATTEEMVDVIYEATQNGGLFVTSINLYPTKLAEAAHLMLPAAHPGEMNLTSMNGERRIRLSEKFMDPPGTAMAD
CLIAARIANALRDMYQKDGKAEMAAQFEGFDWKTEEDAFNDGFRRAGQPGAPAIDSQGGSTGHLVTYDRLRKSGNNGVQL
PVVSWDESKGLVGTEMLYTEGKFDTDDGKAHFKPAPWNGLPATVQQQKDKYRFWLNNGRNNEVWQTAYHDQYNSLMQERY
PMAYIEMNPDDCKQLDVTGGDIVEVYNDFGSTFAMVYPVAEIKRGQTFMLFGYVNGIQGDVTTDWTDRNIIPYYKGTWGD
IRKVGSMEEFKRTVSFKSRRFA
;
2 F 
;LRTTLQYPATQVSVAKNLKANEPVSFTYPDTSSPCVAVKLGSPVPGGVGPNNDIVAYSVLCTHMGCPTSYDKSSKTFKCP
CHFTEFDAEKAGQMICGQATENLPRVLLRYDEASDALTAVGVDGLIYGRQANVI
;
;LRTTLQYPATQVSVAKNLKANEPVSFTYPDTSSPCVAVKLGSPVPGGVGPNNDIVAYSVLCTHMGCPTSYDKSSKTFKCP
CHFTEFDAEKAGQMICGQATENLPRVLLRYDEASDALTAVGVDGLIYGRQANVI
;
3 G 
;NDRITLPPANAQRTNMTCHFCIVGCGYHVYKWPELQEGGRAPEQNALGLDFRKQLPPLAVTLTPAMTNVVTEHNGRRYNI
MVVPDKACVVNSGLSSTRGGKMASYMYTPTGDGKQRLKAPRLYAADQWVDTTWDHAMALYAGLIKKTLDKDGPQGVFFSC
FDHGGAGGGFENTWGTGKLMFSAIQTPMVRIHNRPAYNSECHATREMGIGELNNAYEDAQLADVIWSIGNNPYESQTNYF
LNHWLPNLQGATTSKKKERFPNENFPQARIIFVDPRETPSVAIARHVAGNDRVLHLAIEPGTDTALFNGLFTYVVEQGWI
DKPFIEAHTKGFDDAVKTNRLSLDECSNITGVPVDMLKRAAEWSYKPKASGQAPRTMHAYEKGIIWGNDNYVIQSALLDL
VIATHNVGRRGTGCVRMGGHQEGYTRPPYPGDKKIYIDQELIKGKGRIMTWWGCNNFQTSNNAQALREAILQRSAIVKQA
MQKARGATTEEMVDVIYEATQNGGLFVTSINLYPTKLAEAAHLMLPAAHPGEMNLTSMNGERRIRLSEKFMDPPGTAMAD
CLIAARIANALRDMYQKDGKAEMAAQFEGFDWKTEEDAFNDGFRRAGQPGAPAIDSQGGSTGHLVTYDRLRKSGNNGVQL
PVVSWDESKGLVGTEMLYTEGKFDTDDGKAHFKPAPWNGLPATVQQQKDKYRFWLNNGRNNEVWQTAYHDQYNSLMQERY
PMAYIEMNPDDCKQLDVTGGDIVEVYNDFGSTFAMVYPVAEIKRGQTFMLFGYVNGIQGDVTTDWTDRNIIPYYKGTWGD
IRKVGSMEEFKRTVSFKSRRFA
;
;NDRITLPPANAQRTNMTCHFCIVGCGYHVYKWPELQEGGRAPEQNALGLDFRKQLPPLAVTLTPAMTNVVTEHNGRRYNI
MVVPDKACVVNSGLSSTRGGKMASYMYTPTGDGKQRLKAPRLYAADQWVDTTWDHAMALYAGLIKKTLDKDGPQGVFFSC
FDHGGAGGGFENTWGTGKLMFSAIQTPMVRIHNRPAYNSECHATREMGIGELNNAYEDAQLADVIWSIGNNPYESQTNYF
LNHWLPNLQGATTSKKKERFPNENFPQARIIFVDPRETPSVAIARHVAGNDRVLHLAIEPGTDTALFNGLFTYVVEQGWI
DKPFIEAHTKGFDDAVKTNRLSLDECSNITGVPVDMLKRAAEWSYKPKASGQAPRTMHAYEKGIIWGNDNYVIQSALLDL
VIATHNVGRRGTGCVRMGGHQEGYTRPPYPGDKKIYIDQELIKGKGRIMTWWGCNNFQTSNNAQALREAILQRSAIVKQA
MQKARGATTEEMVDVIYEATQNGGLFVTSINLYPTKLAEAAHLMLPAAHPGEMNLTSMNGERRIRLSEKFMDPPGTAMAD
CLIAARIANALRDMYQKDGKAEMAAQFEGFDWKTEEDAFNDGFRRAGQPGAPAIDSQGGSTGHLVTYDRLRKSGNNGVQL
PVVSWDESKGLVGTEMLYTEGKFDTDDGKAHFKPAPWNGLPATVQQQKDKYRFWLNNGRNNEVWQTAYHDQYNSLMQERY
PMAYIEMNPDDCKQLDVTGGDIVEVYNDFGSTFAMVYPVAEIKRGQTFMLFGYVNGIQGDVTTDWTDRNIIPYYKGTWGD
IRKVGSMEEFKRTVSFKSRRFA
;
2 H 
;LRTTLQYPATQVSVAKNLKANEPVSFTYPDTSSPCVAVKLGSPVPGGVGPNNDIVAYSVLCTHMGCPTSYDKSSKTFKCP
CHFTEFDAEKAGQMICGQATENLPRVLLRYDEASDALTAVGVDGLIYGRQANVI
;
;LRTTLQYPATQVSVAKNLKANEPVSFTYPDTSSPCVAVKLGSPVPGGVGPNNDIVAYSVLCTHMGCPTSYDKSSKTFKCP
CHFTEFDAEKAGQMICGQATENLPRVLLRYDEASDALTAVGVDGLIYGRQANVI
;
# 
_struct_conn_type.id          disulf 
_struct_conn_type.criteria    ? 
_struct_conn_type.reference   ? 
# 
loop_
_atom_site.group_PDB 
_atom_site.id 
_atom_site.type_symbol 
_atom_site.label_atom_id 
_atom_site.label_alt_id 
_atom_site.label_comp_id 
_atom_site.label_asym_id 
_atom_site.label_entity_id 
_atom_site.label_seq_id 
_atom_site.pdbx_PDB_ins_code 
_atom_site.Cartn_x 
_atom_site.Cartn_y 
_atom_site.Cartn_z 
_atom_site.occupancy 
_atom_site.B_iso_or_equiv 
_atom_site.pdbx_formal_charge 
_atom_site.auth_seq_id 
_atom_site.auth_comp_id 
_atom_site.auth_asym_id 
_atom_site.auth_atom_id 
_atom_site.pdbx_auth_seq_id 
_atom_site.pdbx_auth_comp_id 
_atom_site.pdbx_auth_asym_id 
_atom_site.pdbx_auth_atom_name 
_atom_site.pdbx_PDB_model_num 
ATOM   1     N  N     . PRO A  1  1   ? 24.676  14.726   12.590  1.00 26.56 ?  3    PRO A N     3    PRO A N     1 
ATOM   2     C  CA    . PRO A  1  1   ? 23.448  15.447   13.110  1.00 25.57 ?  3    PRO A CA    3    PRO A CA    1 
ATOM   3     C  C     . PRO A  1  1   ? 22.177  15.312   12.231  1.00 24.46 ?  3    PRO A C     3    PRO A C     1 
ATOM   4     O  O     . PRO A  1  1   ? 22.223  15.175   11.018  1.00 27.40 ?  3    PRO A O     3    PRO A O     1 
ATOM   5     C  CB    . PRO A  1  1   ? 23.865  16.921   13.288  1.00 25.65 ?  3    PRO A CB    3    PRO A CB    1 
ATOM   6     C  CG    . PRO A  1  1   ? 24.932  17.113   12.206  1.00 25.84 ?  3    PRO A CG    3    PRO A CG    1 
ATOM   7     C  CD    . PRO A  1  1   ? 25.533  15.729   11.909  1.00 26.19 ?  3    PRO A CD    3    PRO A CD    1 
ATOM   8     N  N     . ASN A  1  2   ? 21.029  15.305   12.904  1.00 22.67 ?  4    ASN A N     4    ASN A N     1 
ATOM   9     C  CA    . ASN A  1  2   ? 19.716  14.883   12.367  1.00 21.50 ?  4    ASN A CA    4    ASN A CA    1 
ATOM   10    C  C     . ASN A  1  2   ? 18.847  16.095   12.052  1.00 18.76 ?  4    ASN A C     4    ASN A C     1 
ATOM   11    O  O     . ASN A  1  2   ? 17.683  15.858   11.645  1.00 19.54 ?  4    ASN A O     4    ASN A O     1 
ATOM   12    C  CB    . ASN A  1  2   ? 18.979  14.059   13.419  1.00 23.74 ?  4    ASN A CB    4    ASN A CB    1 
ATOM   13    C  CG    . ASN A  1  2   ? 19.203  12.590   13.225  1.00 27.65 ?  4    ASN A CG    4    ASN A CG    1 
ATOM   14    O  OD1   . ASN A  1  2   ? 19.849  12.196   12.232  1.00 25.31 ?  4    ASN A OD1   4    ASN A OD1   1 
ATOM   15    N  ND2   . ASN A  1  2   ? 18.663  11.810   14.166  1.00 29.24 ?  4    ASN A ND2   4    ASN A ND2   1 
ATOM   16    N  N     . ASP A  1  3   ? 19.309  17.287   12.425  1.00 16.96 ?  5    ASP A N     5    ASP A N     1 
ATOM   17    C  CA    . ASP A  1  3   ? 18.470  18.506   12.468  1.00 16.19 ?  5    ASP A CA    5    ASP A CA    1 
ATOM   18    C  C     . ASP A  1  3   ? 18.925  19.553   11.443  1.00 15.63 ?  5    ASP A C     5    ASP A C     1 
ATOM   19    O  O     . ASP A  1  3   ? 18.456  20.707   11.536  1.00 15.54 ?  5    ASP A O     5    ASP A O     1 
ATOM   20    C  CB    . ASP A  1  3   ? 18.368  19.013   13.882  1.00 16.20 ?  5    ASP A CB    5    ASP A CB    1 
ATOM   21    C  CG    . ASP A  1  3   ? 19.593  19.612   14.551  1.00 16.56 ?  5    ASP A CG    5    ASP A CG    1 
ATOM   22    O  OD1   . ASP A  1  3   ? 20.665  19.529   14.003  1.00 16.08 ?  5    ASP A OD1   5    ASP A OD1   1 
ATOM   23    O  OD2   . ASP A  1  3   ? 19.409  20.160   15.650  1.00 16.50 ?  5    ASP A OD2   5    ASP A OD2   1 
ATOM   24    N  N     . ARG A  1  4   ? 19.695  19.133   10.437  1.00 16.12 ?  6    ARG A N     6    ARG A N     1 
ATOM   25    C  CA    . ARG A  1  4   ? 20.049  20.042   9.337   1.00 16.38 ?  6    ARG A CA    6    ARG A CA    1 
ATOM   26    C  C     . ARG A  1  4   ? 20.596  19.276   8.154   1.00 15.56 ?  6    ARG A C     6    ARG A C     1 
ATOM   27    O  O     . ARG A  1  4   ? 20.859  18.111   8.278   1.00 16.05 ?  6    ARG A O     6    ARG A O     1 
ATOM   28    C  CB    . ARG A  1  4   ? 21.146  20.983   9.771   1.00 17.05 ?  6    ARG A CB    6    ARG A CB    1 
ATOM   29    C  CG    . ARG A  1  4   ? 22.463  20.256   9.988   1.00 17.85 ?  6    ARG A CG    6    ARG A CG    1 
ATOM   30    C  CD    . ARG A  1  4   ? 23.309  20.942   10.978  1.00 19.29 ?  6    ARG A CD    6    ARG A CD    1 
ATOM   31    N  NE    . ARG A  1  4   ? 22.852  20.706   12.348  1.00 20.30 ?  6    ARG A NE    6    ARG A NE    1 
ATOM   32    C  CZ    . ARG A  1  4   ? 23.561  21.073   13.408  1.00 20.62 ?  6    ARG A CZ    6    ARG A CZ    1 
ATOM   33    N  NH1   . ARG A  1  4   ? 24.708  21.699   13.209  1.00 21.69 ?  6    ARG A NH1   6    ARG A NH1   1 
ATOM   34    N  NH2   . ARG A  1  4   ? 23.116  20.879   14.650  1.00 21.00 ?  6    ARG A NH2   6    ARG A NH2   1 
ATOM   35    N  N     . ILE A  1  5   ? 20.733  19.945   7.038   1.00 15.43 ?  7    ILE A N     7    ILE A N     1 
ATOM   36    C  CA    . ILE A  1  5   ? 21.363  19.333   5.849   1.00 15.59 ?  7    ILE A CA    7    ILE A CA    1 
ATOM   37    C  C     . ILE A  1  5   ? 22.237  20.391   5.196   1.00 14.89 ?  7    ILE A C     7    ILE A C     1 
ATOM   38    O  O     . ILE A  1  5   ? 22.010  21.614   5.396   1.00 14.55 ?  7    ILE A O     7    ILE A O     1 
ATOM   39    C  CB    . ILE A  1  5   ? 20.348  18.721   4.891   1.00 16.21 ?  7    ILE A CB    7    ILE A CB    1 
ATOM   40    C  CG1   . ILE A  1  5   ? 19.322  19.749   4.444   1.00 17.44 ?  7    ILE A CG1   7    ILE A CG1   1 
ATOM   41    C  CG2   . ILE A  1  5   ? 19.713  17.473   5.453   1.00 16.72 ?  7    ILE A CG2   7    ILE A CG2   1 
ATOM   42    C  CD1   . ILE A  1  5   ? 19.753  20.434   3.148   1.00 18.46 ?  7    ILE A CD1   7    ILE A CD1   1 
ATOM   43    N  N     . THR A  1  6   ? 23.229  19.904   4.484   1.00 14.03 ?  8    THR A N     8    THR A N     1 
ATOM   44    C  CA    . THR A  1  6   ? 24.174  20.724   3.719   1.00 13.89 ?  8    THR A CA    8    THR A CA    1 
ATOM   45    C  C     . THR A  1  6   ? 23.594  20.908   2.306   1.00 13.21 ?  8    THR A C     8    THR A C     1 
ATOM   46    O  O     . THR A  1  6   ? 23.423  19.933   1.594   1.00 13.27 ?  8    THR A O     8    THR A O     1 
ATOM   47    C  CB    . THR A  1  6   ? 25.559  20.067   3.698   1.00 14.29 ?  8    THR A CB    8    THR A CB    1 
ATOM   48    O  OG1   . THR A  1  6   ? 26.096  19.924   5.019   1.00 14.35 ?  8    THR A OG1   8    THR A OG1   1 
ATOM   49    C  CG2   . THR A  1  6   ? 26.566  20.899   2.910   1.00 14.28 ?  8    THR A CG2   8    THR A CG2   1 
ATOM   50    N  N     . LEU A  1  7   ? 23.290  22.138   1.945   1.00 12.91 ?  9    LEU A N     9    LEU A N     1 
ATOM   51    C  CA    . LEU A  1  7   ? 22.722  22.520   0.636   1.00 12.42 ?  9    LEU A CA    9    LEU A CA    1 
ATOM   52    C  C     . LEU A  1  7   ? 23.796  22.376   -0.441  1.00 12.09 ?  9    LEU A C     9    LEU A C     1 
ATOM   53    O  O     . LEU A  1  7   ? 24.981  22.654   -0.246  1.00 12.14 ?  9    LEU A O     9    LEU A O     1 
ATOM   54    C  CB    . LEU A  1  7   ? 22.184  23.934   0.727   1.00 13.00 ?  9    LEU A CB    9    LEU A CB    1 
ATOM   55    C  CG    . LEU A  1  7   ? 20.938  24.125   1.608   1.00 13.18 ?  9    LEU A CG    9    LEU A CG    1 
ATOM   56    C  CD1   . LEU A  1  7   ? 20.530  25.613   1.583   1.00 13.29 ?  9    LEU A CD1   9    LEU A CD1   1 
ATOM   57    C  CD2   . LEU A  1  7   ? 19.832  23.207   1.137   1.00 13.05 ?  9    LEU A CD2   9    LEU A CD2   1 
ATOM   58    N  N     . PRO A  1  8   ? 23.406  21.893   -1.627  1.00 11.52 ?  10   PRO A N     10   PRO A N     1 
ATOM   59    C  CA    . PRO A  1  8   ? 24.345  21.874   -2.745  1.00 11.47 ?  10   PRO A CA    10   PRO A CA    1 
ATOM   60    C  C     . PRO A  1  8   ? 24.685  23.299   -3.182  1.00 11.72 ?  10   PRO A C     10   PRO A C     1 
ATOM   61    O  O     . PRO A  1  8   ? 23.788  24.101   -3.380  1.00 12.14 ?  10   PRO A O     10   PRO A O     1 
ATOM   62    C  CB    . PRO A  1  8   ? 23.597  21.134   -3.860  1.00 11.24 ?  10   PRO A CB    10   PRO A CB    1 
ATOM   63    C  CG    . PRO A  1  8   ? 22.116  21.353   -3.521  1.00 11.21 ?  10   PRO A CG    10   PRO A CG    1 
ATOM   64    C  CD    . PRO A  1  8   ? 22.055  21.523   -2.007  1.00 11.25 ?  10   PRO A CD    10   PRO A CD    1 
ATOM   65    N  N     . PRO A  1  9   ? 25.961  23.646   -3.442  1.00 11.77 ?  11   PRO A N     11   PRO A N     1 
ATOM   66    C  CA    . PRO A  1  9   ? 26.305  24.962   -3.985  1.00 12.34 ?  11   PRO A CA    11   PRO A CA    1 
ATOM   67    C  C     . PRO A  1  9   ? 25.640  25.272   -5.340  1.00 12.30 ?  11   PRO A C     11   PRO A C     1 
ATOM   68    O  O     . PRO A  1  9   ? 25.229  24.367   -6.046  1.00 11.52 ?  11   PRO A O     11   PRO A O     1 
ATOM   69    C  CB    . PRO A  1  9   ? 27.805  24.888   -4.188  1.00 12.52 ?  11   PRO A CB    11   PRO A CB    1 
ATOM   70    C  CG    . PRO A  1  9   ? 28.271  23.796   -3.275  1.00 12.52 ?  11   PRO A CG    11   PRO A CG    1 
ATOM   71    C  CD    . PRO A  1  9   ? 27.127  22.811   -3.172  1.00 12.00 ?  11   PRO A CD    11   PRO A CD    1 
ATOM   72    N  N     . ALA A  1  10  ? 25.468  26.546   -5.655  1.00 12.90 ?  12   ALA A N     12   ALA A N     1 
ATOM   73    C  CA    . ALA A  1  10  ? 24.801  26.936   -6.898  1.00 13.37 ?  12   ALA A CA    12   ALA A CA    1 
ATOM   74    C  C     . ALA A  1  10  ? 25.464  26.189   -8.066  1.00 13.42 ?  12   ALA A C     12   ALA A C     1 
ATOM   75    O  O     . ALA A  1  10  ? 24.739  25.703   -8.911  1.00 13.75 ?  12   ALA A O     12   ALA A O     1 
ATOM   76    C  CB    . ALA A  1  10  ? 24.864  28.415   -7.082  1.00 14.14 ?  12   ALA A CB    12   ALA A CB    1 
ATOM   77    N  N     . ASN A  1  11  ? 26.785  26.019   -8.042  1.00 13.51 ?  13   ASN A N     13   ASN A N     1 
ATOM   78    C  CA    . ASN A  1  11  ? 27.566  25.471   -9.178  1.00 13.85 ?  13   ASN A CA    13   ASN A CA    1 
ATOM   79    C  C     . ASN A  1  11  ? 27.867  23.982   -8.964  1.00 13.77 ?  13   ASN A C     13   ASN A C     1 
ATOM   80    O  O     . ASN A  1  11  ? 28.765  23.447   -9.633  1.00 14.40 ?  13   ASN A O     13   ASN A O     1 
ATOM   81    C  CB    . ASN A  1  11  ? 28.805  26.336   -9.354  1.00 14.11 ?  13   ASN A CB    13   ASN A CB    1 
ATOM   82    C  CG    . ASN A  1  11  ? 28.455  27.711   -9.848  1.00 14.26 ?  13   ASN A CG    13   ASN A CG    1 
ATOM   83    O  OD1   . ASN A  1  11  ? 27.526  27.872   -10.639 1.00 13.94 ?  13   ASN A OD1   13   ASN A OD1   1 
ATOM   84    N  ND2   . ASN A  1  11  ? 29.146  28.710   -9.308  1.00 14.83 ?  13   ASN A ND2   13   ASN A ND2   1 
ATOM   85    N  N     . ALA A  1  12  ? 27.152  23.292   -8.081  1.00 13.21 ?  14   ALA A N     14   ALA A N     1 
ATOM   86    C  CA    . ALA A  1  12  ? 27.410  21.865   -7.821  1.00 12.55 ?  14   ALA A CA    14   ALA A CA    1 
ATOM   87    C  C     . ALA A  1  12  ? 27.244  21.082   -9.137  1.00 12.33 ?  14   ALA A C     14   ALA A C     1 
ATOM   88    O  O     . ALA A  1  12  ? 26.414  21.425   -9.952  1.00 12.38 ?  14   ALA A O     14   ALA A O     1 
ATOM   89    C  CB    . ALA A  1  12  ? 26.484  21.335   -6.750  1.00 12.42 ?  14   ALA A CB    14   ALA A CB    1 
ATOM   90    N  N     . GLN A  1  13  ? 28.016  20.036   -9.295  1.00 12.10 ?  15   GLN A N     15   GLN A N     1 
ATOM   91    C  CA    . GLN A  1  13  ? 27.822  19.081   -10.405 1.00 12.03 ?  15   GLN A CA    15   GLN A CA    1 
ATOM   92    C  C     . GLN A  1  13  ? 26.476  18.400   -10.238 1.00 11.42 ?  15   GLN A C     15   GLN A C     1 
ATOM   93    O  O     . GLN A  1  13  ? 26.092  18.102   -9.121  1.00 11.62 ?  15   GLN A O     15   GLN A O     1 
ATOM   94    C  CB    . GLN A  1  13  ? 28.915  18.024   -10.412 1.00 12.39 ?  15   GLN A CB    15   GLN A CB    1 
ATOM   95    C  CG    . GLN A  1  13  ? 28.616  16.884   -11.383 1.00 12.69 ?  15   GLN A CG    15   GLN A CG    1 
ATOM   96    C  CD    . GLN A  1  13  ? 29.695  15.850   -11.265 1.00 13.27 ?  15   GLN A CD    15   GLN A CD    1 
ATOM   97    O  OE1   . GLN A  1  13  ? 30.829  16.142   -11.580 1.00 14.95 ?  15   GLN A OE1   15   GLN A OE1   1 
ATOM   98    N  NE2   . GLN A  1  13  ? 29.334  14.639   -10.870 1.00 13.73 ?  15   GLN A NE2   15   GLN A NE2   1 
ATOM   99    N  N     . ARG A  1  14  ? 25.755  18.237   -11.340 1.00 11.44 ?  16   ARG A N     16   ARG A N     1 
ATOM   100   C  CA    . ARG A  1  14  ? 24.443  17.606   -11.378 1.00 11.38 ?  16   ARG A CA    16   ARG A CA    1 
ATOM   101   C  C     . ARG A  1  14  ? 24.476  16.590   -12.530 1.00 11.04 ?  16   ARG A C     16   ARG A C     1 
ATOM   102   O  O     . ARG A  1  14  ? 24.758  16.989   -13.678 1.00 11.15 ?  16   ARG A O     16   ARG A O     1 
ATOM   103   C  CB    . ARG A  1  14  ? 23.321  18.611   -11.600 1.00 12.05 ?  16   ARG A CB    16   ARG A CB    1 
ATOM   104   C  CG    . ARG A  1  14  ? 21.979  17.979   -11.304 1.00 12.60 ?  16   ARG A CG    16   ARG A CG    1 
ATOM   105   C  CD    . ARG A  1  14  ? 20.839  18.845   -11.795 1.00 13.83 ?  16   ARG A CD    16   ARG A CD    1 
ATOM   106   N  NE    . ARG A  1  14  ? 20.787  18.803   -13.221 1.00 14.82 ?  16   ARG A NE    16   ARG A NE    1 
ATOM   107   C  CZ    . ARG A  1  14  ? 19.969  19.540   -13.967 1.00 16.71 ?  16   ARG A CZ    16   ARG A CZ    1 
ATOM   108   N  NH1   . ARG A  1  14  ? 19.111  20.398   -13.419 1.00 16.98 ?  16   ARG A NH1   16   ARG A NH1   1 
ATOM   109   N  NH2   . ARG A  1  14  ? 19.982  19.359   -15.269 1.00 18.05 ?  16   ARG A NH2   16   ARG A NH2   1 
ATOM   110   N  N     . THR A  1  15  ? 24.085  15.384   -12.201 1.00 10.66 ?  17   THR A N     17   THR A N     1 
ATOM   111   C  CA    . THR A  1  15  ? 23.924  14.311   -13.193 1.00 10.75 ?  17   THR A CA    17   THR A CA    1 
ATOM   112   C  C     . THR A  1  15  ? 22.538  13.739   -13.093 1.00 10.64 ?  17   THR A C     17   THR A C     1 
ATOM   113   O  O     . THR A  1  15  ? 21.850  13.926   -12.078 1.00 11.34 ?  17   THR A O     17   THR A O     1 
ATOM   114   C  CB    . THR A  1  15  ? 25.038  13.277   -13.031 1.00 10.69 ?  17   THR A CB    17   THR A CB    1 
ATOM   115   O  OG1   . THR A  1  15  ? 25.093  12.784   -11.692 1.00 10.54 ?  17   THR A OG1   17   THR A OG1   1 
ATOM   116   C  CG2   . THR A  1  15  ? 26.357  13.885   -13.437 1.00 11.14 ?  17   THR A CG2   17   THR A CG2   1 
ATOM   117   N  N     . ASN A  1  16  ? 22.130  13.058   -14.142 1.00 10.76 ?  18   ASN A N     18   ASN A N     1 
ATOM   118   C  CA    . ASN A  1  16  ? 20.833  12.364   -14.198 1.00 11.24 ?  18   ASN A CA    18   ASN A CA    1 
ATOM   119   C  C     . ASN A  1  16  ? 20.928  10.930   -13.660 1.00 11.00 ?  18   ASN A C     18   ASN A C     1 
ATOM   120   O  O     . ASN A  1  16  ? 21.881  10.207   -13.929 1.00 10.13 ?  18   ASN A O     18   ASN A O     1 
ATOM   121   C  CB    . ASN A  1  16  ? 20.295  12.239   -15.610 1.00 11.82 ?  18   ASN A CB    18   ASN A CB    1 
ATOM   122   C  CG    . ASN A  1  16  ? 20.085  13.595   -16.223 1.00 12.47 ?  18   ASN A CG    18   ASN A CG    1 
ATOM   123   O  OD1   . ASN A  1  16  ? 19.765  14.576   -15.531 1.00 12.40 ?  18   ASN A OD1   18   ASN A OD1   1 
ATOM   124   N  ND2   . ASN A  1  16  ? 20.396  13.655   -17.509 1.00 13.32 ?  18   ASN A ND2   18   ASN A ND2   1 
ATOM   125   N  N     . MET A  1  17  ? 19.871  10.517   -12.965 1.00 11.09 ?  19   MET A N     19   MET A N     1 
ATOM   126   C  CA    . MET A  1  17  ? 19.802  9.162    -12.376 1.00 11.09 ?  19   MET A CA    19   MET A CA    1 
ATOM   127   C  C     . MET A  1  17  ? 18.349  8.713    -12.428 1.00 10.25 ?  19   MET A C     19   MET A C     1 
ATOM   128   O  O     . MET A  1  17  ? 17.498  9.379    -11.814 1.00 10.03 ?  19   MET A O     19   MET A O     1 
ATOM   129   C  CB    . MET A  1  17  ? 20.240  9.198    -10.911 1.00 11.85 ?  19   MET A CB    19   MET A CB    1 
ATOM   130   C  CG    . MET A  1  17  ? 19.981  7.886    -10.201 1.00 12.76 ?  19   MET A CG    19   MET A CG    1 
ATOM   131   S  SD    . MET A  1  17  ? 21.040  6.563    -10.879 1.00 12.57 ?  19   MET A SD    19   MET A SD    1 
ATOM   132   C  CE    . MET A  1  17  ? 22.434  6.971    -9.853  1.00 13.57 ?  19   MET A CE    19   MET A CE    1 
ATOM   133   N  N     . THR A  1  18  ? 18.082  7.619    -13.124 1.00 9.30  ?  20   THR A N     20   THR A N     1 
ATOM   134   C  CA    . THR A  1  18  ? 16.770  6.962    -12.963 1.00 8.99  ?  20   THR A CA    20   THR A CA    1 
ATOM   135   C  C     . THR A  1  18  ? 16.792  6.206    -11.645 1.00 8.53  ?  20   THR A C     20   THR A C     1 
ATOM   136   O  O     . THR A  1  18  ? 17.811  5.633    -11.289 1.00 8.27  ?  20   THR A O     20   THR A O     1 
ATOM   137   C  CB    . THR A  1  18  ? 16.531  5.992    -14.121 1.00 8.91  ?  20   THR A CB    20   THR A CB    1 
ATOM   138   O  OG1   . THR A  1  18  ? 16.627  6.736    -15.337 1.00 9.57  ?  20   THR A OG1   20   THR A OG1   1 
ATOM   139   C  CG2   . THR A  1  18  ? 15.162  5.377    -14.009 1.00 8.73  ?  20   THR A CG2   20   THR A CG2   1 
ATOM   140   N  N     . CYS A  1  19  ? 15.672  6.123    -10.956 1.00 8.41  ?  21   CYS A N     21   CYS A N     1 
ATOM   141   C  CA    . CYS A  1  19  ? 15.584  5.322    -9.730  1.00 8.76  ?  21   CYS A CA    21   CYS A CA    1
[truncated: 7,381,906 more chars]
