# Supplementary material for: Arsenite oxidase in complex with antimonite and arsenite oxyanions: Insights into the catalytic mechanism
Source: J Biol Chem. 2023 Jul 11;299(8):105036. doi: 10.1016/j.jbc.2023.105036 (PMC10448176; doi:10.1016/j.jbc.2023.105036)
Supplement: AfAio_Sb_e_PDB_ID_8CGS.cif [file mmc7.zip › mmc7.cif]

data_XXXX
# 
_database_2.database_id     PDB 
_database_2.database_code   XXXX 
# 
_pdbx_database_status.entry_id                           XXXX 
_pdbx_database_status.ndb_tid                            ? 
_pdbx_database_status.status_code                        . 
_pdbx_database_status.status_code_sf                     ? 
_pdbx_database_status.status_code_mr                     ? 
_pdbx_database_status.status_code_cs                     ? 
_pdbx_database_status.status_coordinates_in_NDB          ? 
_pdbx_database_status.recvd_deposit_form                 ? 
_pdbx_database_status.date_deposition_form               ? 
_pdbx_database_status.recvd_coordinates                  ? 
_pdbx_database_status.date_coordinates                   ? 
_pdbx_database_status.recvd_struct_fact                  ? 
_pdbx_database_status.date_struct_fact                   ? 
_pdbx_database_status.recvd_internal_approval            ? 
_pdbx_database_status.recvd_nmr_constraints              ? 
_pdbx_database_status.date_nmr_constraints               ? 
_pdbx_database_status.recvd_chemical_shifts              ? 
_pdbx_database_status.date_chemical_shifts               ? 
_pdbx_database_status.recvd_manuscript                   ? 
_pdbx_database_status.date_manuscript                    ? 
_pdbx_database_status.name_depositor                     ? 
_pdbx_database_status.pdbx_annotator                     ? 
_pdbx_database_status.recvd_author_approval              ? 
_pdbx_database_status.date_author_approval               ? 
_pdbx_database_status.recvd_initial_deposition_date      ? 
_pdbx_database_status.date_submitted                     ? 
_pdbx_database_status.author_approval_type               ? 
_pdbx_database_status.author_release_status_code         ? 
_pdbx_database_status.auth_req_rel_date                  ? 
_pdbx_database_status.date_revised                       ? 
_pdbx_database_status.revision_id                        ? 
_pdbx_database_status.replaced_entry_id                  ? 
_pdbx_database_status.revision_description               ? 
_pdbx_database_status.date_of_NDB_release                ? 
_pdbx_database_status.date_released_to_PDB               ? 
_pdbx_database_status.date_of_PDB_release                ? 
_pdbx_database_status.date_of_sf_release                 ? 
_pdbx_database_status.date_of_mr_release                 ? 
_pdbx_database_status.date_of_cs_release                 ? 
_pdbx_database_status.date_hold_coordinates              ? 
_pdbx_database_status.date_hold_struct_fact              ? 
_pdbx_database_status.hold_for_publication               ? 
_pdbx_database_status.date_hold_nmr_constraints          ? 
_pdbx_database_status.date_hold_chemical_shifts          ? 
_pdbx_database_status.dep_release_code_coordinates       ? 
_pdbx_database_status.dep_release_code_struct_fact       ? 
_pdbx_database_status.dep_release_code_nmr_constraints   ? 
_pdbx_database_status.dep_release_code_chemical_shifts   ? 
_pdbx_database_status.dep_release_code_sequence          ? 
_pdbx_database_status.pdb_date_of_author_approval        ? 
_pdbx_database_status.deposit_site                       ? 
_pdbx_database_status.process_site                       ? 
_pdbx_database_status.skip_PDB_REMARK                    ? 
_pdbx_database_status.SG_entry                           ? 
_pdbx_database_status.date_begin_deposition              ? 
_pdbx_database_status.date_author_release_request        ? 
_pdbx_database_status.date_begin_release_preparation     ? 
_pdbx_database_status.date_begin_processing              ? 
_pdbx_database_status.date_end_processing                ? 
_pdbx_database_status.pdb_format_compatible              Y 
_pdbx_database_status.title_suppression                  ? 
_pdbx_database_status.methods_development_category       ? 
# 
loop_
_entity_poly.entity_id 
_entity_poly.type 
_entity_poly.nstd_linkage 
_entity_poly.nstd_monomer 
_entity_poly.pdbx_seq_one_letter_code 
_entity_poly.pdbx_seq_one_letter_code_can 
_entity_poly.pdbx_sequence_evidence_code 
_entity_poly.pdbx_strand_id 
_entity_poly.pdbx_target_identifier 
1 "polypeptide(L)" no no 
;NDRITLPPANAQRTNMTCHFCIVGCGYHVYKWPELQEGGRAPEQNALGLDFRKQLPPLAVTLTPAMTNVVTEHNGRRYNI
MVVPDKACVVNSGLSSTRGGKMASYMYTPTGDGKQRLKAPRLYAADQWVDTTWDHAMALYAGLIKKTLDKDGPQGVFFSC
FDHGGAGGGFENTWGTGKLMFSAIQTPMVRIHNRPAYNSECHATREMGIGELNNAYEDAQLADVIWSIGNNPYESQTNYF
LNHWLPNLQGATTSKKKERFPNENFPQARIIFVDPRETPSVAIARHVAGNDRVLHLAIEPGTDTALFNGLFTYVVEQGWI
DKPFIEAHTKGFDDAVKTNRLSLDECSNITGVPVDMLKRAAEWSYKPKASGQAPRTMHAYEKGIIWGNDNYVIQSALLDL
VIATHNVGRRGTGCVRMGGHQEGYTRPPYPGDKKIYIDQELIKGKGRIMTWWGCNNFQTSNNAQALREAILQRSAIVKQA
MQKARGATTEEMVDVIYEATQNGGLFVTSINLYPTKLAEAAHLMLPAAHPGEMNLTSMNGERRIRLSEKFMDPPGTAMAD
CLIAARIANALRDMYQKDGKAEMAAQFEGFDWKTEEDAFNDGFRRAGQPGAPAIDSQGGSTGHLVTYDRLRKSGNNGVQL
PVVSWDESKGLVGTEMLYTEGKFDTDDGKAHFKPAPWNGLPATVQQQKDKYRFWLNNGRNNEVWQTAYHDQYNSLMQERY
PMAYIEMNPDDCKQLDVTGGDIVEVYNDFGSTFAMVYPVAEIKRGQTFMLFGYVNGIQGDVTTDWTDRNIIPYYKGTWGD
IRKVGSMEEFKRTVSFKSRRFA
;
;NDRITLPPANAQRTNMTCHFCIVGCGYHVYKWPELQEGGRAPEQNALGLDFRKQLPPLAVTLTPAMTNVVTEHNGRRYNI
MVVPDKACVVNSGLSSTRGGKMASYMYTPTGDGKQRLKAPRLYAADQWVDTTWDHAMALYAGLIKKTLDKDGPQGVFFSC
FDHGGAGGGFENTWGTGKLMFSAIQTPMVRIHNRPAYNSECHATREMGIGELNNAYEDAQLADVIWSIGNNPYESQTNYF
LNHWLPNLQGATTSKKKERFPNENFPQARIIFVDPRETPSVAIARHVAGNDRVLHLAIEPGTDTALFNGLFTYVVEQGWI
DKPFIEAHTKGFDDAVKTNRLSLDECSNITGVPVDMLKRAAEWSYKPKASGQAPRTMHAYEKGIIWGNDNYVIQSALLDL
VIATHNVGRRGTGCVRMGGHQEGYTRPPYPGDKKIYIDQELIKGKGRIMTWWGCNNFQTSNNAQALREAILQRSAIVKQA
MQKARGATTEEMVDVIYEATQNGGLFVTSINLYPTKLAEAAHLMLPAAHPGEMNLTSMNGERRIRLSEKFMDPPGTAMAD
CLIAARIANALRDMYQKDGKAEMAAQFEGFDWKTEEDAFNDGFRRAGQPGAPAIDSQGGSTGHLVTYDRLRKSGNNGVQL
PVVSWDESKGLVGTEMLYTEGKFDTDDGKAHFKPAPWNGLPATVQQQKDKYRFWLNNGRNNEVWQTAYHDQYNSLMQERY
PMAYIEMNPDDCKQLDVTGGDIVEVYNDFGSTFAMVYPVAEIKRGQTFMLFGYVNGIQGDVTTDWTDRNIIPYYKGTWGD
IRKVGSMEEFKRTVSFKSRRFA
;
"derived from coordinates" A,C,E,G ? 
2 "polypeptide(L)" no no 
;RTTLQYPATQVSVAKNLKANEPVSFTYPDTSSPCVAVKLGSPVPGGVGPNNDIVAYSVLCTHMGCPTSYDKSSKTFKCPC
HFTEFDAEKAGQMICGQATENLPRVLLRYDEASDALTAVGVDGLIYGRQANVI
;
;RTTLQYPATQVSVAKNLKANEPVSFTYPDTSSPCVAVKLGSPVPGGVGPNNDIVAYSVLCTHMGCPTSYDKSSKTFKCPC
HFTEFDAEKAGQMICGQATENLPRVLLRYDEASDALTAVGVDGLIYGRQANVI
;
"derived from coordinates" B,D,F,H ? 
# 
loop_
_entity_poly_seq.entity_id 
_entity_poly_seq.num 
_entity_poly_seq.mon_id 
_entity_poly_seq.hetero 
1 1   ASN n 
1 2   ASP n 
1 3   ARG n 
1 4   ILE n 
1 5   THR n 
1 6   LEU n 
1 7   PRO n 
1 8   PRO n 
1 9   ALA n 
1 10  ASN n 
1 11  ALA n 
1 12  GLN n 
1 13  ARG n 
1 14  THR n 
1 15  ASN n 
1 16  MET n 
1 17  THR n 
1 18  CYS n 
1 19  HIS n 
1 20  PHE n 
1 21  CYS n 
1 22  ILE n 
1 23  VAL n 
1 24  GLY n 
1 25  CYS n 
1 26  GLY n 
1 27  TYR n 
1 28  HIS n 
1 29  VAL n 
1 30  TYR n 
1 31  LYS n 
1 32  TRP n 
1 33  PRO n 
1 34  GLU n 
1 35  LEU n 
1 36  GLN n 
1 37  GLU n 
1 38  GLY n 
1 39  GLY n 
1 40  ARG n 
1 41  ALA n 
1 42  PRO n 
1 43  GLU n 
1 44  GLN n 
1 45  ASN n 
1 46  ALA n 
1 47  LEU n 
1 48  GLY n 
1 49  LEU n 
1 50  ASP n 
1 51  PHE n 
1 52  ARG n 
1 53  LYS n 
1 54  GLN n 
1 55  LEU n 
1 56  PRO n 
1 57  PRO n 
1 58  LEU n 
1 59  ALA n 
1 60  VAL n 
1 61  THR n 
1 62  LEU n 
1 63  THR n 
1 64  PRO n 
1 65  ALA n 
1 66  MET n 
1 67  THR n 
1 68  ASN n 
1 69  VAL n 
1 70  VAL n 
1 71  THR n 
1 72  GLU n 
1 73  HIS n 
1 74  ASN n 
1 75  GLY n 
1 76  ARG n 
1 77  ARG n 
1 78  TYR n 
1 79  ASN n 
1 80  ILE n 
1 81  MET n 
1 82  VAL n 
1 83  VAL n 
1 84  PRO n 
1 85  ASP n 
1 86  LYS n 
1 87  ALA n 
1 88  CYS n 
1 89  VAL n 
1 90  VAL n 
1 91  ASN n 
1 92  SER n 
1 93  GLY n 
1 94  LEU n 
1 95  SER n 
1 96  SER n 
1 97  THR n 
1 98  ARG n 
1 99  GLY n 
1 100 GLY n 
1 101 LYS n 
1 102 MET n 
1 103 ALA n 
1 104 SER n 
1 105 TYR n 
1 106 MET n 
1 107 TYR n 
1 108 THR n 
1 109 PRO n 
1 110 THR n 
1 111 GLY n 
1 112 ASP n 
1 113 GLY n 
1 114 LYS n 
1 115 GLN n 
1 116 ARG n 
1 117 LEU n 
1 118 LYS n 
1 119 ALA n 
1 120 PRO n 
1 121 ARG n 
1 122 LEU n 
1 123 TYR n 
1 124 ALA n 
1 125 ALA n 
1 126 ASP n 
1 127 GLN n 
1 128 TRP n 
1 129 VAL n 
1 130 ASP n 
1 131 THR n 
1 132 THR n 
1 133 TRP n 
1 134 ASP n 
1 135 HIS n 
1 136 ALA n 
1 137 MET n 
1 138 ALA n 
1 139 LEU n 
1 140 TYR n 
1 141 ALA n 
1 142 GLY n 
1 143 LEU n 
1 144 ILE n 
1 145 LYS n 
1 146 LYS n 
1 147 THR n 
1 148 LEU n 
1 149 ASP n 
1 150 LYS n 
1 151 ASP n 
1 152 GLY n 
1 153 PRO n 
1 154 GLN n 
1 155 GLY n 
1 156 VAL n 
1 157 PHE n 
1 158 PHE n 
1 159 SER n 
1 160 CYS n 
1 161 PHE n 
1 162 ASP n 
1 163 HIS n 
1 164 GLY n 
1 165 GLY n 
1 166 ALA n 
1 167 GLY n 
1 168 GLY n 
1 169 GLY n 
1 170 PHE n 
1 171 GLU n 
1 172 ASN n 
1 173 THR n 
1 174 TRP n 
1 175 GLY n 
1 176 THR n 
1 177 GLY n 
1 178 LYS n 
1 179 LEU n 
1 180 MET n 
1 181 PHE n 
1 182 SER n 
1 183 ALA n 
1 184 ILE n 
1 185 GLN n 
1 186 THR n 
1 187 PRO n 
1 188 MET n 
1 189 VAL n 
1 190 ARG n 
1 191 ILE n 
1 192 HIS n 
1 193 ASN n 
1 194 ARG n 
1 195 PRO n 
1 196 ALA n 
1 197 TYR n 
1 198 ASN n 
1 199 SER n 
1 200 GLU n 
1 201 CYS n 
1 202 HIS n 
1 203 ALA n 
1 204 THR n 
1 205 ARG n 
1 206 GLU n 
1 207 MET n 
1 208 GLY n 
1 209 ILE n 
1 210 GLY n 
1 211 GLU n 
1 212 LEU n 
1 213 ASN n 
1 214 ASN n 
1 215 ALA n 
1 216 TYR n 
1 217 GLU n 
1 218 ASP n 
1 219 ALA n 
1 220 GLN n 
1 221 LEU n 
1 222 ALA n 
1 223 ASP n 
1 224 VAL n 
1 225 ILE n 
1 226 TRP n 
1 227 SER n 
1 228 ILE n 
1 229 GLY n 
1 230 ASN n 
1 231 ASN n 
1 232 PRO n 
1 233 TYR n 
1 234 GLU n 
1 235 SER n 
1 236 GLN n 
1 237 THR n 
1 238 ASN n 
1 239 TYR n 
1 240 PHE n 
1 241 LEU n 
1 242 ASN n 
1 243 HIS n 
1 244 TRP n 
1 245 LEU n 
1 246 PRO n 
1 247 ASN n 
1 248 LEU n 
1 249 GLN n 
1 250 GLY n 
1 251 ALA n 
1 252 THR n 
1 253 THR n 
1 254 SER n 
1 255 LYS n 
1 256 LYS n 
1 257 LYS n 
1 258 GLU n 
1 259 ARG n 
1 260 PHE n 
1 261 PRO n 
1 262 ASN n 
1 263 GLU n 
1 264 ASN n 
1 265 PHE n 
1 266 PRO n 
1 267 GLN n 
1 268 ALA n 
1 269 ARG n 
1 270 ILE n 
1 271 ILE n 
1 272 PHE n 
1 273 VAL n 
1 274 ASP n 
1 275 PRO n 
1 276 ARG n 
1 277 GLU n 
1 278 THR n 
1 279 PRO n 
1 280 SER n 
1 281 VAL n 
1 282 ALA n 
1 283 ILE n 
1 284 ALA n 
1 285 ARG n 
1 286 HIS n 
1 287 VAL n 
1 288 ALA n 
1 289 GLY n 
1 290 ASN n 
1 291 ASP n 
1 292 ARG n 
1 293 VAL n 
1 294 LEU n 
1 295 HIS n 
1 296 LEU n 
1 297 ALA n 
1 298 ILE n 
1 299 GLU n 
1 300 PRO n 
1 301 GLY n 
1 302 THR n 
1 303 ASP n 
1 304 THR n 
1 305 ALA n 
1 306 LEU n 
1 307 PHE n 
1 308 ASN n 
1 309 GLY n 
1 310 LEU n 
1 311 PHE n 
1 312 THR n 
1 313 TYR n 
1 314 VAL n 
1 315 VAL n 
1 316 GLU n 
1 317 GLN n 
1 318 GLY n 
1 319 TRP n 
1 320 ILE n 
1 321 ASP n 
1 322 LYS n 
1 323 PRO n 
1 324 PHE n 
1 325 ILE n 
1 326 GLU n 
1 327 ALA n 
1 328 HIS n 
1 329 THR n 
1 330 LYS n 
1 331 GLY n 
1 332 PHE n 
1 333 ASP n 
1 334 ASP n 
1 335 ALA n 
1 336 VAL n 
1 337 LYS n 
1 338 THR n 
1 339 ASN n 
1 340 ARG n 
1 341 LEU n 
1 342 SER n 
1 343 LEU n 
1 344 ASP n 
1 345 GLU n 
1 346 CYS n 
1 347 SER n 
1 348 ASN n 
1 349 ILE n 
1 350 THR n 
1 351 GLY n 
1 352 VAL n 
1 353 PRO n 
1 354 VAL n 
1 355 ASP n 
1 356 MET n 
1 357 LEU n 
1 358 LYS n 
1 359 ARG n 
1 360 ALA n 
1 361 ALA n 
1 362 GLU n 
1 363 TRP n 
1 364 SER n 
1 365 TYR n 
1 366 LYS n 
1 367 PRO n 
1 368 LYS n 
1 369 ALA n 
1 370 SER n 
1 371 GLY n 
1 372 GLN n 
1 373 ALA n 
1 374 PRO n 
1 375 ARG n 
1 376 THR n 
1 377 MET n 
1 378 HIS n 
1 379 ALA n 
1 380 TYR n 
1 381 GLU n 
1 382 LYS n 
1 383 GLY n 
1 384 ILE n 
1 385 ILE n 
1 386 TRP n 
1 387 GLY n 
1 388 ASN n 
1 389 ASP n 
1 390 ASN n 
1 391 TYR n 
1 392 VAL n 
1 393 ILE n 
1 394 GLN n 
1 395 SER n 
1 396 ALA n 
1 397 LEU n 
1 398 LEU n 
1 399 ASP n 
1 400 LEU n 
1 401 VAL n 
1 402 ILE n 
1 403 ALA n 
1 404 THR n 
1 405 HIS n 
1 406 ASN n 
1 407 VAL n 
1 408 GLY n 
1 409 ARG n 
1 410 ARG n 
1 411 GLY n 
1 412 THR n 
1 413 GLY n 
1 414 CYS n 
1 415 VAL n 
1 416 ARG n 
1 417 MET n 
1 418 GLY n 
1 419 GLY n 
1 420 HIS n 
1 421 GLN n 
1 422 GLU n 
1 423 GLY n 
1 424 TYR n 
1 425 THR n 
1 426 ARG n 
1 427 PRO n 
1 428 PRO n 
1 429 TYR n 
1 430 PRO n 
1 431 GLY n 
1 432 ASP n 
1 433 LYS n 
1 434 LYS n 
1 435 ILE n 
1 436 TYR n 
1 437 ILE n 
1 438 ASP n 
1 439 GLN n 
1 440 GLU n 
1 441 LEU n 
1 442 ILE n 
1 443 LYS n 
1 444 GLY n 
1 445 LYS n 
1 446 GLY n 
1 447 ARG n 
1 448 ILE n 
1 449 MET n 
1 450 THR n 
1 451 TRP n 
1 452 TRP n 
1 453 GLY n 
1 454 CYS n 
1 455 ASN n 
1 456 ASN n 
1 457 PHE n 
1 458 GLN n 
1 459 THR n 
1 460 SER n 
1 461 ASN n 
1 462 ASN n 
1 463 ALA n 
1 464 GLN n 
1 465 ALA n 
1 466 LEU n 
1 467 ARG n 
1 468 GLU n 
1 469 ALA n 
1 470 ILE n 
1 471 LEU n 
1 472 GLN n 
1 473 ARG n 
1 474 SER n 
1 475 ALA n 
1 476 ILE n 
1 477 VAL n 
1 478 LYS n 
1 479 GLN n 
1 480 ALA n 
1 481 MET n 
1 482 GLN n 
1 483 LYS n 
1 484 ALA n 
1 485 ARG n 
1 486 GLY n 
1 487 ALA n 
1 488 THR n 
1 489 THR n 
1 490 GLU n 
1 491 GLU n 
1 492 MET n 
1 493 VAL n 
1 494 ASP n 
1 495 VAL n 
1 496 ILE n 
1 497 TYR n 
1 498 GLU n 
1 499 ALA n 
1 500 THR n 
1 501 GLN n 
1 502 ASN n 
1 503 GLY n 
1 504 GLY n 
1 505 LEU n 
1 506 PHE n 
1 507 VAL n 
1 508 THR n 
1 509 SER n 
1 510 ILE n 
1 511 ASN n 
1 512 LEU n 
1 513 TYR n 
1 514 PRO n 
1 515 THR n 
1 516 LYS n 
1 517 LEU n 
1 518 ALA n 
1 519 GLU n 
1 520 ALA n 
1 521 ALA n 
1 522 HIS n 
1 523 LEU n 
1 524 MET n 
1 525 LEU n 
1 526 PRO n 
1 527 ALA n 
1 528 ALA n 
1 529 HIS n 
1 530 PRO n 
1 531 GLY n 
1 532 GLU n 
1 533 MET n 
1 534 ASN n 
1 535 LEU n 
1 536 THR n 
1 537 SER n 
1 538 MET n 
1 539 ASN n 
1 540 GLY n 
1 541 GLU n 
1 542 ARG n 
1 543 ARG n 
1 544 ILE n 
1 545 ARG n 
1 546 LEU n 
1 547 SER n 
1 548 GLU n 
1 549 LYS n 
1 550 PHE n 
1 551 MET n 
1 552 ASP n 
1 553 PRO n 
1 554 PRO n 
1 555 GLY n 
1 556 THR n 
1 557 ALA n 
1 558 MET n 
1 559 ALA n 
1 560 ASP n 
1 561 CYS n 
1 562 LEU n 
1 563 ILE n 
1 564 ALA n 
1 565 ALA n 
1 566 ARG n 
1 567 ILE n 
1 568 ALA n 
1 569 ASN n 
1 570 ALA n 
1 571 LEU n 
1 572 ARG n 
1 573 ASP n 
1 574 MET n 
1 575 TYR n 
1 576 GLN n 
1 577 LYS n 
1 578 ASP n 
1 579 GLY n 
1 580 LYS n 
1 581 ALA n 
1 582 GLU n 
1 583 MET n 
1 584 ALA n 
1 585 ALA n 
1 586 GLN n 
1 587 PHE n 
1 588 GLU n 
1 589 GLY n 
1 590 PHE n 
1 591 ASP n 
1 592 TRP n 
1 593 LYS n 
1 594 THR n 
1 595 GLU n 
1 596 GLU n 
1 597 ASP n 
1 598 ALA n 
1 599 PHE n 
1 600 ASN n 
1 601 ASP n 
1 602 GLY n 
1 603 PHE n 
1 604 ARG n 
1 605 ARG n 
1 606 ALA n 
1 607 GLY n 
1 608 GLN n 
1 609 PRO n 
1 610 GLY n 
1 611 ALA n 
1 612 PRO n 
1 613 ALA n 
1 614 ILE n 
1 615 ASP n 
1 616 SER n 
1 617 GLN n 
1 618 GLY n 
1 619 GLY n 
1 620 SER n 
1 621 THR n 
1 622 GLY n 
1 623 HIS n 
1 624 LEU n 
1 625 VAL n 
1 626 THR n 
1 627 TYR n 
1 628 ASP n 
1 629 ARG n 
1 630 LEU n 
1 631 ARG n 
1 632 LYS n 
1 633 SER n 
1 634 GLY n 
1 635 ASN n 
1 636 ASN n 
1 637 GLY n 
1 638 VAL n 
1 639 GLN n 
1 640 LEU n 
1 641 PRO n 
1 642 VAL n 
1 643 VAL n 
1 644 SER n 
1 645 TRP n 
1 646 ASP n 
1 647 GLU n 
1 648 SER n 
1 649 LYS n 
1 650 GLY n 
1 651 LEU n 
1 652 VAL n 
1 653 GLY n 
1 654 THR n 
1 655 GLU n 
1 656 MET n 
1 657 LEU n 
1 658 TYR n 
1 659 THR n 
1 660 GLU n 
1 661 GLY n 
1 662 LYS n 
1 663 PHE n 
1 664 ASP n 
1 665 THR n 
1 666 ASP n 
1 667 ASP n 
1 668 GLY n 
1 669 LYS n 
1 670 ALA n 
1 671 HIS n 
1 672 PHE n 
1 673 LYS n 
1 674 PRO n 
1 675 ALA n 
1 676 PRO n 
1 677 TRP n 
1 678 ASN n 
1 679 GLY n 
1 680 LEU n 
1 681 PRO n 
1 682 ALA n 
1 683 THR n 
1 684 VAL n 
1 685 GLN n 
1 686 GLN n 
1 687 GLN n 
1 688 LYS n 
1 689 ASP n 
1 690 LYS n 
1 691 TYR n 
1 692 ARG n 
1 693 PHE n 
1 694 TRP n 
1 695 LEU n 
1 696 ASN n 
1 697 ASN n 
1 698 GLY n 
1 699 ARG n 
1 700 ASN n 
1 701 ASN n 
1 702 GLU n 
1 703 VAL n 
1 704 TRP n 
1 705 GLN n 
1 706 THR n 
1 707 ALA n 
1 708 TYR n 
1 709 HIS n 
1 710 ASP n 
1 711 GLN n 
1 712 TYR n 
1 713 ASN n 
1 714 SER n 
1 715 LEU n 
1 716 MET n 
1 717 GLN n 
1 718 GLU n 
1 719 ARG n 
1 720 TYR n 
1 721 PRO n 
1 722 MET n 
1 723 ALA n 
1 724 TYR n 
1 725 ILE n 
1 726 GLU n 
1 727 MET n 
1 728 ASN n 
1 729 PRO n 
1 730 ASP n 
1 731 ASP n 
1 732 CYS n 
1 733 LYS n 
1 734 GLN n 
1 735 LEU n 
1 736 ASP n 
1 737 VAL n 
1 738 THR n 
1 739 GLY n 
1 740 GLY n 
1 741 ASP n 
1 742 ILE n 
1 743 VAL n 
1 744 GLU n 
1 745 VAL n 
1 746 TYR n 
1 747 ASN n 
1 748 ASP n 
1 749 PHE n 
1 750 GLY n 
1 751 SER n 
1 752 THR n 
1 753 PHE n 
1 754 ALA n 
1 755 MET n 
1 756 VAL n 
1 757 TYR n 
1 758 PRO n 
1 759 VAL n 
1 760 ALA n 
1 761 GLU n 
1 762 ILE n 
1 763 LYS n 
1 764 ARG n 
1 765 GLY n 
1 766 GLN n 
1 767 THR n 
1 768 PHE n 
1 769 MET n 
1 770 LEU n 
1 771 PHE n 
1 772 GLY n 
1 773 TYR n 
1 774 VAL n 
1 775 ASN n 
1 776 GLY n 
1 777 ILE n 
1 778 GLN n 
1 779 GLY n 
1 780 ASP n 
1 781 VAL n 
1 782 THR n 
1 783 THR n 
1 784 ASP n 
1 785 TRP n 
1 786 THR n 
1 787 ASP n 
1 788 ARG n 
1 789 ASN n 
1 790 ILE n 
1 791 ILE n 
1 792 PRO n 
1 793 TYR n 
1 794 TYR n 
1 795 LYS n 
1 796 GLY n 
1 797 THR n 
1 798 TRP n 
1 799 GLY n 
1 800 ASP n 
1 801 ILE n 
1 802 ARG n 
1 803 LYS n 
1 804 VAL n 
1 805 GLY n 
1 806 SER n 
1 807 MET n 
1 808 GLU n 
1 809 GLU n 
1 810 PHE n 
1 811 LYS n 
1 812 ARG n 
1 813 THR n 
1 814 VAL n 
1 815 SER n 
1 816 PHE n 
1 817 LYS n 
1 818 SER n 
1 819 ARG n 
1 820 ARG n 
1 821 PHE n 
1 822 ALA n 
2 1   ARG n 
2 2   THR n 
2 3   THR n 
2 4   LEU n 
2 5   GLN n 
2 6   TYR n 
2 7   PRO n 
2 8   ALA n 
2 9   THR n 
2 10  GLN n 
2 11  VAL n 
2 12  SER n 
2 13  VAL n 
2 14  ALA n 
2 15  LYS n 
2 16  ASN n 
2 17  LEU n 
2 18  LYS n 
2 19  ALA n 
2 20  ASN n 
2 21  GLU n 
2 22  PRO n 
2 23  VAL n 
2 24  SER n 
2 25  PHE n 
2 26  THR n 
2 27  TYR n 
2 28  PRO n 
2 29  ASP n 
2 30  THR n 
2 31  SER n 
2 32  SER n 
2 33  PRO n 
2 34  CYS n 
2 35  VAL n 
2 36  ALA n 
2 37  VAL n 
2 38  LYS n 
2 39  LEU n 
2 40  GLY n 
2 41  SER n 
2 42  PRO n 
2 43  VAL n 
2 44  PRO n 
2 45  GLY n 
2 46  GLY n 
2 47  VAL n 
2 48  GLY n 
2 49  PRO n 
2 50  ASN n 
2 51  ASN n 
2 52  ASP n 
2 53  ILE n 
2 54  VAL n 
2 55  ALA n 
2 56  TYR n 
2 57  SER n 
2 58  VAL n 
2 59  LEU n 
2 60  CYS n 
2 61  THR n 
2 62  HIS n 
2 63  MET n 
2 64  GLY n 
2 65  CYS n 
2 66  PRO n 
2 67  THR n 
2 68  SER n 
2 69  TYR n 
2 70  ASP n 
2 71  LYS n 
2 72  SER n 
2 73  SER n 
2 74  LYS n 
2 75  THR n 
2 76  PHE n 
2 77  LYS n 
2 78  CYS n 
2 79  PRO n 
2 80  CYS n 
2 81  HIS n 
2 82  PHE n 
2 83  THR n 
2 84  GLU n 
2 85  PHE n 
2 86  ASP n 
2 87  ALA n 
2 88  GLU n 
2 89  LYS n 
2 90  ALA n 
2 91  GLY n 
2 92  GLN n 
2 93  MET n 
2 94  ILE n 
2 95  CYS n 
2 96  GLY n 
2 97  GLN n 
2 98  ALA n 
2 99  THR n 
2 100 GLU n 
2 101 ASN n 
2 102 LEU n 
2 103 PRO n 
2 104 ARG n 
2 105 VAL n 
2 106 LEU n 
2 107 LEU n 
2 108 ARG n 
2 109 TYR n 
2 110 ASP n 
2 111 GLU n 
2 112 ALA n 
2 113 SER n 
2 114 ASP n 
2 115 ALA n 
2 116 LEU n 
2 117 THR n 
2 118 ALA n 
2 119 VAL n 
2 120 GLY n 
2 121 VAL n 
2 122 ASP n 
2 123 GLY n 
2 124 LEU n 
2 125 ILE n 
2 126 TYR n 
2 127 GLY n 
2 128 ARG n 
2 129 GLN n 
2 130 ALA n 
2 131 ASN n 
2 132 VAL n 
2 133 ILE n 
# 
loop_
_entity.id 
_entity.type 
_entity.src_method 
_entity.pdbx_description 
_entity.formula_weight 
_entity.pdbx_number_of_molecules 
_entity.pdbx_ec 
_entity.pdbx_mutation 
_entity.pdbx_fragment 
_entity.details 
1  polymer     man ?                                                                                                                    92032.719 4    ? ? ? ? 
2  polymer     man ?                                                                                                                    14190.044 4    ? ? ? ? 
3  non-polymer syn "2-AMINO-5,6-DIMERCAPTO-7-METHYL-3,7,8A,9-TETRAHYDRO-8-OXA-1,3,9,10-TETRAAZA-ANTHRACEN-4-ONE GUANOSINE DINUCLEOTIDE" 740.557   8    ? ? ? ? 
4  non-polymer syn "OXYGEN ATOM"                                                                                                        15.999    4    ? ? ? ? 
5  non-polymer syn "MOLYBDENUM(IV) ION"                                                                                                 95.940    4    ? ? ? ? 
6  non-polymer syn "FE3-S4 CLUSTER"                                                                                                     295.795   4    ? ? ? ? 
7  non-polymer syn "DI(HYDROXYETHYL)ETHER"                                                                                              106.120   6    ? ? ? ? 
8  non-polymer syn "ACETATE ION"                                                                                                        59.044    4    ? ? ? ? 
9  non-polymer syn "PHOSPHATE ION"                                                                                                      94.971    6    ? ? ? ? 
10 non-polymer syn ?                                                                                                                    ?         4    ? ? ? ? 
11 non-polymer syn "FE2/S2 (INORGANIC) CLUSTER"                                                                                         175.820   4    ? ? ? ? 
12 non-polymer syn GLYCEROL                                                                                                             92.094    4    ? ? ? ? 
13 non-polymer syn 1,2-ETHANEDIOL                                                                                                       62.068    2    ? ? ? ? 
14 non-polymer syn 2-AMINO-2-HYDROXYMETHYL-PROPANE-1,3-DIOL                                                                             122.143   3    ? ? ? ? 
15 non-polymer syn "CHLORIDE ION"                                                                                                       35.453    5    ? ? ? ? 
16 non-polymer syn "SODIUM ION"                                                                                                         22.990    1    ? ? ? ? 
17 non-polymer syn "SULFATE ION"                                                                                                        96.063    1    ? ? ? ? 
18 water       nat water                                                                                                                18.015    3322 ? ? ? ? 
# 
loop_
_pdbx_poly_seq_scheme.asym_id 
_pdbx_poly_seq_scheme.entity_id 
_pdbx_poly_seq_scheme.seq_id 
_pdbx_poly_seq_scheme.mon_id 
_pdbx_poly_seq_scheme.ndb_seq_num 
_pdbx_poly_seq_scheme.pdb_seq_num 
_pdbx_poly_seq_scheme.auth_seq_num 
_pdbx_poly_seq_scheme.pdb_mon_id 
_pdbx_poly_seq_scheme.auth_mon_id 
_pdbx_poly_seq_scheme.pdb_strand_id 
_pdbx_poly_seq_scheme.pdb_ins_code 
_pdbx_poly_seq_scheme.hetero 
A 1 1   ASN 1   4   4   ASN ASN A . n 
A 1 2   ASP 2   5   5   ASP ASP A . n 
A 1 3   ARG 3   6   6   ARG ARG A . n 
A 1 4   ILE 4   7   7   ILE ILE A . n 
A 1 5   THR 5   8   8   THR THR A . n 
A 1 6   LEU 6   9   9   LEU LEU A . n 
A 1 7   PRO 7   10  10  PRO PRO A . n 
A 1 8   PRO 8   11  11  PRO PRO A . n 
A 1 9   ALA 9   12  12  ALA ALA A . n 
A 1 10  ASN 10  13  13  ASN ASN A . n 
A 1 11  ALA 11  14  14  ALA ALA A . n 
A 1 12  GLN 12  15  15  GLN GLN A . n 
A 1 13  ARG 13  16  16  ARG ARG A . n 
A 1 14  THR 14  17  17  THR THR A . n 
A 1 15  ASN 15  18  18  ASN ASN A . n 
A 1 16  MET 16  19  19  MET MET A . n 
A 1 17  THR 17  20  20  THR THR A . n 
A 1 18  CYS 18  21  21  CYS CYS A . n 
A 1 19  HIS 19  22  22  HIS HIS A . n 
A 1 20  PHE 20  23  23  PHE PHE A . n 
A 1 21  CYS 21  24  24  CYS CYS A . n 
A 1 22  ILE 22  25  25  ILE ILE A . n 
A 1 23  VAL 23  26  26  VAL VAL A . n 
A 1 24  GLY 24  27  27  GLY GLY A . n 
A 1 25  CYS 25  28  28  CYS CYS A . n 
A 1 26  GLY 26  29  29  GLY GLY A . n 
A 1 27  TYR 27  30  30  TYR TYR A . n 
A 1 28  HIS 28  31  31  HIS HIS A . n 
A 1 29  VAL 29  32  32  VAL VAL A . n 
A 1 30  TYR 30  33  33  TYR TYR A . n 
A 1 31  LYS 31  34  34  LYS LYS A . n 
A 1 32  TRP 32  35  35  TRP TRP A . n 
A 1 33  PRO 33  36  36  PRO PRO A . n 
A 1 34  GLU 34  37  37  GLU GLU A . n 
A 1 35  LEU 35  38  38  LEU LEU A . n 
A 1 36  GLN 36  39  39  GLN GLN A . n 
A 1 37  GLU 37  40  40  GLU GLU A . n 
A 1 38  GLY 38  41  41  GLY GLY A . n 
A 1 39  GLY 39  42  42  GLY GLY A . n 
A 1 40  ARG 40  43  43  ARG ARG A . n 
A 1 41  ALA 41  44  44  ALA ALA A . n 
A 1 42  PRO 42  45  45  PRO PRO A . n 
A 1 43  GLU 43  46  46  GLU GLU A . n 
A 1 44  GLN 44  47  47  GLN GLN A . n 
A 1 45  ASN 45  48  48  ASN ASN A . n 
A 1 46  ALA 46  49  49  ALA ALA A . n 
A 1 47  LEU 47  50  50  LEU LEU A . n 
A 1 48  GLY 48  51  51  GLY GLY A . n 
A 1 49  LEU 49  52  52  LEU LEU A . n 
A 1 50  ASP 50  53  53  ASP ASP A . n 
A 1 51  PHE 51  54  54  PHE PHE A . n 
A 1 52  ARG 52  55  55  ARG ARG A . n 
A 1 53  LYS 53  56  56  LYS LYS A . n 
A 1 54  GLN 54  57  57  GLN GLN A . n 
A 1 55  LEU 55  58  58  LEU LEU A . n 
A 1 56  PRO 56  59  59  PRO PRO A . n 
A 1 57  PRO 57  60  60  PRO PRO A . n 
A 1 58  LEU 58  61  61  LEU LEU A . n 
A 1 59  ALA 59  62  62  ALA ALA A . n 
A 1 60  VAL 60  63  63  VAL VAL A . n 
A 1 61  THR 61  64  64  THR THR A . n 
A 1 62  LEU 62  65  65  LEU LEU A . n 
A 1 63  THR 63  66  66  THR THR A . n 
A 1 64  PRO 64  67  67  PRO PRO A . n 
A 1 65  ALA 65  68  68  ALA ALA A . n 
A 1 66  MET 66  69  69  MET MET A . n 
A 1 67  THR 67  70  70  THR THR A . n 
A 1 68  ASN 68  71  71  ASN ASN A . n 
A 1 69  VAL 69  72  72  VAL VAL A . n 
A 1 70  VAL 70  73  73  VAL VAL A . n 
A 1 71  THR 71  74  74  THR THR A . n 
A 1 72  GLU 72  75  75  GLU GLU A . n 
A 1 73  HIS 73  76  76  HIS HIS A . n 
A 1 74  ASN 74  77  77  ASN ASN A . n 
A 1 75  GLY 75  78  78  GLY GLY A . n 
A 1 76  ARG 76  79  79  ARG ARG A . n 
A 1 77  ARG 77  80  80  ARG ARG A . n 
A 1 78  TYR 78  81  81  TYR TYR A . n 
A 1 79  ASN 79  82  82  ASN ASN A . n 
A 1 80  ILE 80  83  83  ILE ILE A . n 
A 1 81  MET 81  84  84  MET MET A . n 
A 1 82  VAL 82  85  85  VAL VAL A . n 
A 1 83  VAL 83  86  86  VAL VAL A . n 
A 1 84  PRO 84  87  87  PRO PRO A . n 
A 1 85  ASP 85  88  88  ASP ASP A . n 
A 1 86  LYS 86  89  89  LYS LYS A . n 
A 1 87  ALA 87  90  90  ALA ALA A . n 
A 1 88  CYS 88  91  91  CYS CYS A . n 
A 1 89  VAL 89  92  92  VAL VAL A . n 
A 1 90  VAL 90  93  93  VAL VAL A . n 
A 1 91  ASN 91  94  94  ASN ASN A . n 
A 1 92  SER 92  95  95  SER SER A . n 
A 1 93  GLY 93  96  96  GLY GLY A . n 
A 1 94  LEU 94  97  97  LEU LEU A . n 
A 1 95  SER 95  98  98  SER SER A . n 
A 1 96  SER 96  99  99  SER SER A . n 
A 1 97  THR 97  100 100 THR THR A . n 
A 1 98  ARG 98  101 101 ARG ARG A . n 
A 1 99  GLY 99  102 102 GLY GLY A . n 
A 1 100 GLY 100 103 103 GLY GLY A . n 
A 1 101 LYS 101 104 104 LYS LYS A . n 
A 1 102 MET 102 105 105 MET MET A . n 
A 1 103 ALA 103 106 106 ALA ALA A . n 
A 1 104 SER 104 107 107 SER SER A . n 
A 1 105 TYR 105 108 108 TYR TYR A . n 
A 1 106 MET 106 109 109 MET MET A . n 
A 1 107 TYR 107 110 110 TYR TYR A . n 
A 1 108 THR 108 111 111 THR THR A . n 
A 1 109 PRO 109 112 112 PRO PRO A . n 
A 1 110 THR 110 113 113 THR THR A . n 
A 1 111 GLY 111 114 114 GLY GLY A . n 
A 1 112 ASP 112 115 115 ASP ASP A . n 
A 1 113 GLY 113 116 116 GLY GLY A . n 
A 1 114 LYS 114 117 117 LYS LYS A . n 
A 1 115 GLN 115 118 118 GLN GLN A . n 
A 1 116 ARG 116 119 119 ARG ARG A . n 
A 1 117 LEU 117 120 120 LEU LEU A . n 
A 1 118 LYS 118 121 121 LYS LYS A . n 
A 1 119 ALA 119 122 122 ALA ALA A . n 
A 1 120 PRO 120 123 123 PRO PRO A . n 
A 1 121 ARG 121 124 124 ARG ARG A . n 
A 1 122 LEU 122 125 125 LEU LEU A . n 
A 1 123 TYR 123 126 126 TYR TYR A . n 
A 1 124 ALA 124 127 127 ALA ALA A . n 
A 1 125 ALA 125 128 128 ALA ALA A . n 
A 1 126 ASP 126 129 129 ASP ASP A . n 
A 1 127 GLN 127 130 130 GLN GLN A . n 
A 1 128 TRP 128 131 131 TRP TRP A . n 
A 1 129 VAL 129 132 132 VAL VAL A . n 
A 1 130 ASP 130 133 133 ASP ASP A . n 
A 1 131 THR 131 134 134 THR THR A . n 
A 1 132 THR 132 135 135 THR THR A . n 
A 1 133 TRP 133 136 136 TRP TRP A . n 
A 1 134 ASP 134 137 137 ASP ASP A . n 
A 1 135 HIS 135 138 138 HIS HIS A . n 
A 1 136 ALA 136 139 139 ALA ALA A . n 
A 1 137 MET 137 140 140 MET MET A . n 
A 1 138 ALA 138 141 141 ALA ALA A . n 
A 1 139 LEU 139 142 142 LEU LEU A . n 
A 1 140 TYR 140 143 143 TYR TYR A . n 
A 1 141 ALA 141 144 144 ALA ALA A . n 
A 1 142 GLY 142 145 145 GLY GLY A . n 
A 1 143 LEU 143 146 146 LEU LEU A . n 
A 1 144 ILE 144 147 147 ILE ILE A . n 
A 1 145 LYS 145 148 148 LYS LYS A . n 
A 1 146 LYS 146 149 149 LYS LYS A . n 
A 1 147 THR 147 150 150 THR THR A . n 
A 1 148 LEU 148 151 151 LEU LEU A . n 
A 1 149 ASP 149 152 152 ASP ASP A . n 
A 1 150 LYS 150 153 153 LYS LYS A . n 
A 1 151 ASP 151 154 154 ASP ASP A . n 
A 1 152 GLY 152 155 155 GLY GLY A . n 
A 1 153 PRO 153 156 156 PRO PRO A . n 
A 1 154 GLN 154 157 157 GLN GLN A . n 
A 1 155 GLY 155 158 158 GLY GLY A . n 
A 1 156 VAL 156 159 159 VAL VAL A . n 
A 1 157 PHE 157 160 160 PHE PHE A . n 
A 1 158 PHE 158 161 161 PHE PHE A . n 
A 1 159 SER 159 162 162 SER SER A . n 
A 1 160 CYS 160 163 163 CYS CYS A . n 
A 1 161 PHE 161 164 164 PHE PHE A . n 
A 1 162 ASP 162 165 165 ASP ASP A . n 
A 1 163 HIS 163 166 166 HIS HIS A . n 
A 1 164 GLY 164 167 167 GLY GLY A . n 
A 1 165 GLY 165 168 168 GLY GLY A . n 
A 1 166 ALA 166 169 169 ALA ALA A . n 
A 1 167 GLY 167 170 170 GLY GLY A . n 
A 1 168 GLY 168 171 171 GLY GLY A . n 
A 1 169 GLY 169 172 172 GLY GLY A . n 
A 1 170 PHE 170 173 173 PHE PHE A . n 
A 1 171 GLU 171 174 174 GLU GLU A . n 
A 1 172 ASN 172 175 175 ASN ASN A . n 
A 1 173 THR 173 176 176 THR THR A . n 
A 1 174 TRP 174 177 177 TRP TRP A . n 
A 1 175 GLY 175 178 178 GLY GLY A . n 
A 1 176 THR 176 179 179 THR THR A . n 
A 1 177 GLY 177 180 180 GLY GLY A . n 
A 1 178 LYS 178 181 181 LYS LYS A . n 
A 1 179 LEU 179 182 182 LEU LEU A . n 
A 1 180 MET 180 183 183 MET MET A . n 
A 1 181 PHE 181 184 184 PHE PHE A . n 
A 1 182 SER 182 185 185 SER SER A . n 
A 1 183 ALA 183 186 186 ALA ALA A . n 
A 1 184 ILE 184 187 187 ILE ILE A . n 
A 1 185 GLN 185 188 188 GLN GLN A . n 
A 1 186 THR 186 189 189 THR THR A . n 
A 1 187 PRO 187 190 190 PRO PRO A . n 
A 1 188 MET 188 191 191 MET MET A . n 
A 1 189 VAL 189 192 192 VAL VAL A . n 
A 1 190 ARG 190 193 193 ARG ARG A . n 
A 1 191 ILE 191 194 194 ILE ILE A . n 
A 1 192 HIS 192 195 195 HIS HIS A . n 
A 1 193 ASN 193 196 196 ASN ASN A . n 
A 1 194 ARG 194 197 197 ARG ARG A . n 
A 1 195 PRO 195 198 198 PRO PRO A . n 
A 1 196 ALA 196 199 199 ALA ALA A . n 
A 1 197 TYR 197 200 200 TYR TYR A . n 
A 1 198 ASN 198 201 201 ASN ASN A . n 
A 1 199 SER 199 202 202 SER SER A . n 
A 1 200 GLU 200 203 203 GLU GLU A . n 
A 1 201 CYS 201 204 204 CYS CYS A . n 
A 1 202 HIS 202 205 205 HIS HIS A . n 
A 1 203 ALA 203 206 206 ALA ALA A . n 
A 1 204 THR 204 207 207 THR THR A . n 
A 1 205 ARG 205 208 208 ARG ARG A . n 
A 1 206 GLU 206 209 209 GLU GLU A . n 
A 1 207 MET 207 210 210 MET MET A . n 
A 1 208 GLY 208 211 211 GLY GLY A . n 
A 1 209 ILE 209 212 212 ILE ILE A . n 
A 1 210 GLY 210 213 213 GLY GLY A . n 
A 1 211 GLU 211 214 214 GLU GLU A . n 
A 1 212 LEU 212 215 215 LEU LEU A . n 
A 1 213 ASN 213 216 216 ASN ASN A . n 
A 1 214 ASN 214 217 217 ASN ASN A . n 
A 1 215 ALA 215 218 218 ALA ALA A . n 
A 1 216 TYR 216 219 219 TYR TYR A . n 
A 1 217 GLU 217 220 220 GLU GLU A . n 
A 1 218 ASP 218 221 221 ASP ASP A . n 
A 1 219 ALA 219 222 222 ALA ALA A . n 
A 1 220 GLN 220 223 223 GLN GLN A . n 
A 1 221 LEU 221 224 224 LEU LEU A . n 
A 1 222 ALA 222 225 225 ALA ALA A . n 
A 1 223 ASP 223 226 226 ASP ASP A . n 
A 1 224 VAL 224 227 227 VAL VAL A . n 
A 1 225 ILE 225 228 228 ILE ILE A . n 
A 1 226 TRP 226 229 229 TRP TRP A . n 
A 1 227 SER 227 230 230 SER SER A . n 
A 1 228 ILE 228 231 231 ILE ILE A . n 
A 1 229 GLY 229 232 232 GLY GLY A . n 
A 1 230 ASN 230 233 233 ASN ASN A . n 
A 1 231 ASN 231 234 234 ASN ASN A . n 
A 1 232 PRO 232 235 235 PRO PRO A . n 
A 1 233 TYR 233 236 236 TYR TYR A . n 
A 1 234 GLU 234 237 237 GLU GLU A . n 
A 1 235 SER 235 238 238 SER SER A . n 
A 1 236 GLN 236 239 239 GLN GLN A . n 
A 1 237 THR 237 240 240 THR THR A . n 
A 1 238 ASN 238 241 241 ASN ASN A . n 
A 1 239 TYR 239 242 242 TYR TYR A . n 
A 1 240 PHE 240 243 243 PHE PHE A . n 
A 1 241 LEU 241 244 244 LEU LEU A . n 
A 1 242 ASN 242 245 245 ASN ASN A . n 
A 1 243 HIS 243 246 246 HIS HIS A . n 
A 1 244 TRP 244 247 247 TRP TRP A . n 
A 1 245 LEU 245 248 248 LEU LEU A . n 
A 1 246 PRO 246 249 249 PRO PRO A . n 
A 1 247 ASN 247 250 250 ASN ASN A . n 
A 1 248 LEU 248 251 251 LEU LEU A . n 
A 1 249 GLN 249 252 252 GLN GLN A . n 
A 1 250 GLY 250 253 253 GLY GLY A . n 
A 1 251 ALA 251 254 254 ALA ALA A . n 
A 1 252 THR 252 255 255 THR THR A . n 
A 1 253 THR 253 256 256 THR THR A . n 
A 1 254 SER 254 257 257 SER SER A . n 
A 1 255 LYS 255 258 258 LYS LYS A . n 
A 1 256 LYS 256 259 259 LYS LYS A . n 
A 1 257 LYS 257 260 260 LYS LYS A . n 
A 1 258 GLU 258 261 261 GLU GLU A . n 
A 1 259 ARG 259 262 262 ARG ARG A . n 
A 1 260 PHE 260 263 263 PHE PHE A . n 
A 1 261 PRO 261 264 264 PRO PRO A . n 
A 1 262 ASN 262 265 265 ASN ASN A . n 
A 1 263 GLU 263 266 266 GLU GLU A . n 
A 1 264 ASN 264 267 267 ASN ASN A . n 
A 1 265 PHE 265 268 268 PHE PHE A . n 
A 1 266 PRO 266 269 269 PRO PRO A . n 
A 1 267 GLN 267 270 270 GLN GLN A . n 
A 1 268 ALA 268 271 271 ALA ALA A . n 
A 1 269 ARG 269 272 272 ARG ARG A . n 
A 1 270 ILE 270 273 273 ILE ILE A . n 
A 1 271 ILE 271 274 274 ILE ILE A . n 
A 1 272 PHE 272 275 275 PHE PHE A . n 
A 1 273 VAL 273 276 276 VAL VAL A . n 
A 1 274 ASP 274 277 277 ASP ASP A . n 
A 1 275 PRO 275 278 278 PRO PRO A . n 
A 1 276 ARG 276 279 279 ARG ARG A . n 
A 1 277 GLU 277 280 280 GLU GLU A . n 
A 1 278 THR 278 281 281 THR THR A . n 
A 1 279 PRO 279 282 282 PRO PRO A . n 
A 1 280 SER 280 283 283 SER SER A . n 
A 1 281 VAL 281 284 284 VAL VAL A . n 
A 1 282 ALA 282 285 285 ALA ALA A . n 
A 1 283 ILE 283 286 286 ILE ILE A . n 
A 1 284 ALA 284 287 287 ALA ALA A . n 
A 1 285 ARG 285 288 288 ARG ARG A . n 
A 1 286 HIS 286 289 289 HIS HIS A . n 
A 1 287 VAL 287 290 290 VAL VAL A . n 
A 1 288 ALA 288 291 291 ALA ALA A . n 
A 1 289 GLY 289 292 292 GLY GLY A . n 
A 1 290 ASN 290 293 293 ASN ASN A . n 
A 1 291 ASP 291 294 294 ASP ASP A . n 
A 1 292 ARG 292 295 295 ARG ARG A . n 
A 1 293 VAL 293 296 296 VAL VAL A . n 
A 1 294 LEU 294 297 297 LEU LEU A . n 
A 1 295 HIS 295 298 298 HIS HIS A . n 
A 1 296 LEU 296 299 299 LEU LEU A . n 
A 1 297 ALA 297 300 300 ALA ALA A . n 
A 1 298 ILE 298 301 301 ILE ILE A . n 
A 1 299 GLU 299 302 302 GLU GLU A . n 
A 1 300 PRO 300 303 303 PRO PRO A . n 
A 1 301 GLY 301 304 304 GLY GLY A . n 
A 1 302 THR 302 305 305 THR THR A . n 
A 1 303 ASP 303 306 306 ASP ASP A . n 
A 1 304 THR 304 307 307 THR THR A . n 
A 1 305 ALA 305 308 308 ALA ALA A . n 
A 1 306 LEU 306 309 309 LEU LEU A . n 
A 1 307 PHE 307 310 310 PHE PHE A . n 
A 1 308 ASN 308 311 311 ASN ASN A . n 
A 1 309 GLY 309 312 312 GLY GLY A . n 
A 1 310 LEU 310 313 313 LEU LEU A . n 
A 1 311 PHE 311 314 314 PHE PHE A . n 
A 1 312 THR 312 315 315 THR THR A . n 
A 1 313 TYR 313 316 316 TYR TYR A . n 
A 1 314 VAL 314 317 317 VAL VAL A . n 
A 1 315 VAL 315 318 318 VAL VAL A . n 
A 1 316 GLU 316 319 319 GLU GLU A . n 
A 1 317 GLN 317 320 320 GLN GLN A . n 
A 1 318 GLY 318 321 321 GLY GLY A . n 
A 1 319 TRP 319 322 322 TRP TRP A . n 
A 1 320 ILE 320 323 323 ILE ILE A . n 
A 1 321 ASP 321 324 324 ASP ASP A . n 
A 1 322 LYS 322 325 325 LYS LYS A . n 
A 1 323 PRO 323 326 326 PRO PRO A . n 
A 1 324 PHE 324 327 327 PHE PHE A . n 
A 1 325 ILE 325 328 328 ILE ILE A . n 
A 1 326 GLU 326 329 329 GLU GLU A . n 
A 1 327 ALA 327 330 330 ALA ALA A . n 
A 1 328 HIS 328 331 331 HIS HIS A . n 
A 1 329 THR 329 332 332 THR THR A . n 
A 1 330 LYS 330 333 333 LYS LYS A . n 
A 1 331 GLY 331 334 334 GLY GLY A . n 
A 1 332 PHE 332 335 335 PHE PHE A . n 
A 1 333 ASP 333 336 336 ASP ASP A . n 
A 1 334 ASP 334 337 337 ASP ASP A . n 
A 1 335 ALA 335 338 338 ALA ALA A . n 
A 1 336 VAL 336 339 339 VAL VAL A . n 
A 1 337 LYS 337 340 340 LYS LYS A . n 
A 1 338 THR 338 341 341 THR THR A . n 
A 1 339 ASN 339 342 342 ASN ASN A . n 
A 1 340 ARG 340 343 343 ARG ARG A . n 
A 1 341 LEU 341 344 344 LEU LEU A . n 
A 1 342 SER 342 345 345 SER SER A . n 
A 1 343 LEU 343 346 346 LEU LEU A . n 
A 1 344 ASP 344 347 347 ASP ASP A . n 
A 1 345 GLU 345 348 348 GLU GLU A . n 
A 1 346 CYS 346 349 349 CYS CYS A . n 
A 1 347 SER 347 350 350 SER SER A . n 
A 1 348 ASN 348 351 351 ASN ASN A . n 
A 1 349 ILE 349 352 352 ILE ILE A . n 
A 1 350 THR 350 353 353 THR THR A . n 
A 1 351 GLY 351 354 354 GLY GLY A . n 
A 1 352 VAL 352 355 355 VAL VAL A . n 
A 1 353 PRO 353 356 356 PRO PRO A . n 
A 1 354 VAL 354 357 357 VAL VAL A . n 
A 1 355 ASP 355 358 358 ASP ASP A . n 
A 1 356 MET 356 359 359 MET MET A . n 
A 1 357 LEU 357 360 360 LEU LEU A . n 
A 1 358 LYS 358 361 361 LYS LYS A . n 
A 1 359 ARG 359 362 362 ARG ARG A . n 
A 1 360 ALA 360 363 363 ALA ALA A . n 
A 1 361 ALA 361 364 364 ALA ALA A . n 
A 1 362 GLU 362 365 365 GLU GLU A . n 
A 1 363 TRP 363 366 366 TRP TRP A . n 
A 1 364 SER 364 367 367 SER SER A . n 
A 1 365 TYR 365 368 368 TYR TYR A . n 
A 1 366 LYS 366 369 369 LYS LYS A . n 
A 1 367 PRO 367 370 370 PRO PRO A . n 
A 1 368 LYS 368 371 371 LYS LYS A . n 
A 1 369 ALA 369 372 372 ALA ALA A . n 
A 1 370 SER 370 373 373 SER SER A . n 
A 1 371 GLY 371 374 374 GLY GLY A . n 
A 1 372 GLN 372 375 375 GLN GLN A . n 
A 1 373 ALA 373 376 376 ALA ALA A . n 
A 1 374 PRO 374 377 377 PRO PRO A . n 
A 1 375 ARG 375 378 378 ARG ARG A . n 
A 1 376 THR 376 379 379 THR THR A . n 
A 1 377 MET 377 380 380 MET MET A . n 
A 1 378 HIS 378 381 381 HIS HIS A . n 
A 1 379 ALA 379 382 382 ALA ALA A . n 
A 1 380 TYR 380 383 383 TYR TYR A . n 
A 1 381 GLU 381 384 384 GLU GLU A . n 
A 1 382 LYS 382 385 385 LYS LYS A . n 
A 1 383 GLY 383 386 386 GLY GLY A . n 
A 1 384 ILE 384 387 387 ILE ILE A . n 
A 1 385 ILE 385 388 388 ILE ILE A . n 
A 1 386 TRP 386 389 389 TRP TRP A . n 
A 1 387 GLY 387 390 390 GLY GLY A . n 
A 1 388 ASN 388 391 391 ASN ASN A . n 
A 1 389 ASP 389 392 392 ASP ASP A . n 
A 1 390 ASN 390 393 393 ASN ASN A . n 
A 1 391 TYR 391 394 394 TYR TYR A . n 
A 1 392 VAL 392 395 395 VAL VAL A . n 
A 1 393 ILE 393 396 396 ILE ILE A . n 
A 1 394 GLN 394 397 397 GLN GLN A . n 
A 1 395 SER 395 398 398 SER SER A . n 
A 1 396 ALA 396 399 399 ALA ALA A . n 
A 1 397 LEU 397 400 400 LEU LEU A . n 
A 1 398 LEU 398 401 401 LEU LEU A . n 
A 1 399 ASP 399 402 402 ASP ASP A . n 
A 1 400 LEU 400 403 403 LEU LEU A . n 
A 1 401 VAL 401 404 404 VAL VAL A . n 
A 1 402 ILE 402 405 405 ILE ILE A . n 
A 1 403 ALA 403 406 406 ALA ALA A . n 
A 1 404 THR 404 407 407 THR THR A . n 
A 1 405 HIS 405 408 408 HIS HIS A . n 
A 1 406 ASN 406 409 409 ASN ASN A . n 
A 1 407 VAL 407 410 410 VAL VAL A . n 
A 1 408 GLY 408 411 411 GLY GLY A . n 
A 1 409 ARG 409 412 412 ARG ARG A . n 
A 1 410 ARG 410 413 413 ARG ARG A . n 
A 1 411 GLY 411 414 414 GLY GLY A . n 
A 1 412 THR 412 415 415 THR THR A . n 
A 1 413 GLY 413 416 416 GLY GLY A . n 
A 1 414 CYS 414 417 417 CYS CYS A . n 
A 1 415 VAL 415 418 418 VAL VAL A . n 
A 1 416 ARG 416 419 419 ARG ARG A . n 
A 1 417 MET 417 420 420 MET MET A . n 
A 1 418 GLY 418 421 421 GLY GLY A . n 
A 1 419 GLY 419 422 422 GLY GLY A . n 
A 1 420 HIS 420 423 423 HIS HIS A . n 
A 1 421 GLN 421 424 424 GLN GLN A . n 
A 1 422 GLU 422 425 425 GLU GLU A . n 
A 1 423 GLY 423 426 426 GLY GLY A . n 
A 1 424 TYR 424 427 427 TYR TYR A . n 
A 1 425 THR 425 428 428 THR THR A . n 
A 1 426 ARG 426 429 429 ARG ARG A . n 
A 1 427 PRO 427 430 430 PRO PRO A . n 
A 1 428 PRO 428 431 431 PRO PRO A . n 
A 1 429 TYR 429 432 432 TYR TYR A . n 
A 1 430 PRO 430 433 433 PRO PRO A . n 
A 1 431 GLY 431 434 434 GLY GLY A . n 
A 1 432 ASP 432 435 435 ASP ASP A . n 
A 1 433 LYS 433 436 436 LYS LYS A . n 
A 1 434 LYS 434 437 437 LYS LYS A . n 
A 1 435 ILE 435 438 438 ILE ILE A . n 
A 1 436 TYR 436 439 439 TYR TYR A . n 
A 1 437 ILE 437 440 440 ILE ILE A . n 
A 1 438 ASP 438 441 441 ASP ASP A . n 
A 1 439 GLN 439 442 442 GLN GLN A . n 
A 1 440 GLU 440 443 443 GLU GLU A . n 
A 1 441 LEU 441 444 444 LEU LEU A . n 
A 1 442 ILE 442 445 445 ILE ILE A . n 
A 1 443 LYS 443 446 446 LYS LYS A . n 
A 1 444 GLY 444 447 447 GLY GLY A . n 
A 1 445 LYS 445 448 448 LYS LYS A . n 
A 1 446 GLY 446 449 449 GLY GLY A . n 
A 1 447 ARG 447 450 450 ARG ARG A . n 
A 1 448 ILE 448 451 451 ILE ILE A . n 
A 1 449 MET 449 452 452 MET MET A . n 
A 1 450 THR 450 453 453 THR THR A . n 
A 1 451 TRP 451 454 454 TRP TRP A . n 
A 1 452 TRP 452 455 455 TRP TRP A . n 
A 1 453 GLY 453 456 456 GLY GLY A . n 
A 1 454 CYS 454 457 457 CYS CYS A . n 
A 1 455 ASN 455 458 458 ASN ASN A . n 
A 1 456 ASN 456 459 459 ASN ASN A . n 
A 1 457 PHE 457 460 460 PHE PHE A . n 
A 1 458 GLN 458 461 461 GLN GLN A . n 
A 1 459 THR 459 462 462 THR THR A . n 
A 1 460 SER 460 463 463 SER SER A . n 
A 1 461 ASN 461 464 464 ASN ASN A . n 
A 1 462 ASN 462 465 465 ASN ASN A . n 
A 1 463 ALA 463 466 466 ALA ALA A . n 
A 1 464 GLN 464 467 467 GLN GLN A . n 
A 1 465 ALA 465 468 468 ALA ALA A . n 
A 1 466 LEU 466 469 469 LEU LEU A . n 
A 1 467 ARG 467 470 470 ARG ARG A . n 
A 1 468 GLU 468 471 471 GLU GLU A . n 
A 1 469 ALA 469 472 472 ALA ALA A . n 
A 1 470 ILE 470 473 473 ILE ILE A . n 
A 1 471 LEU 471 474 474 LEU LEU A . n 
A 1 472 GLN 472 475 475 GLN GLN A . n 
A 1 473 ARG 473 476 476 ARG ARG A . n 
A 1 474 SER 474 477 477 SER SER A . n 
A 1 475 ALA 475 478 478 ALA ALA A . n 
A 1 476 ILE 476 479 479 ILE ILE A . n 
A 1 477 VAL 477 480 480 VAL VAL A . n 
A 1 478 LYS 478 481 481 LYS LYS A . n 
A 1 479 GLN 479 482 482 GLN GLN A . n 
A 1 480 ALA 480 483 483 ALA ALA A . n 
A 1 481 MET 481 484 484 MET MET A . n 
A 1 482 GLN 482 485 485 GLN GLN A . n 
A 1 483 LYS 483 486 486 LYS LYS A . n 
A 1 484 ALA 484 487 487 ALA ALA A . n 
A 1 485 ARG 485 488 488 ARG ARG A . n 
A 1 486 GLY 486 489 489 GLY GLY A . n 
A 1 487 ALA 487 490 490 ALA ALA A . n 
A 1 488 THR 488 491 491 THR THR A . n 
A 1 489 THR 489 492 492 THR THR A . n 
A 1 490 GLU 490 493 493 GLU GLU A . n 
A 1 491 GLU 491 494 494 GLU GLU A . n 
A 1 492 MET 492 495 495 MET MET A . n 
A 1 493 VAL 493 496 496 VAL VAL A . n 
A 1 494 ASP 494 497 497 ASP ASP A . n 
A 1 495 VAL 495 498 498 VAL VAL A . n 
A 1 496 ILE 496 499 499 ILE ILE A . n 
A 1 497 TYR 497 500 500 TYR TYR A . n 
A 1 498 GLU 498 501 501 GLU GLU A . n 
A 1 499 ALA 499 502 502 ALA ALA A . n 
A 1 500 THR 500 503 503 THR THR A . n 
A 1 501 GLN 501 504 504 GLN GLN A . n 
A 1 502 ASN 502 505 505 ASN ASN A . n 
A 1 503 GLY 503 506 506 GLY GLY A . n 
A 1 504 GLY 504 507 507 GLY GLY A . n 
A 1 505 LEU 505 508 508 LEU LEU A . n 
A 1 506 PHE 506 509 509 PHE PHE A . n 
A 1 507 VAL 507 510 510 VAL VAL A . n 
A 1 508 THR 508 511 511 THR THR A . n 
A 1 509 SER 509 512 512 SER SER A . n 
A 1 510 ILE 510 513 513 ILE ILE A . n 
A 1 511 ASN 511 514 514 ASN ASN A . n 
A 1 512 LEU 512 515 515 LEU LEU A . n 
A 1 513 TYR 513 516 516 TYR TYR A . n 
A 1 514 PRO 514 517 517 PRO PRO A . n 
A 1 515 THR 515 518 518 THR THR A . n 
A 1 516 LYS 516 519 519 LYS LYS A . n 
A 1 517 LEU 517 520 520 LEU LEU A . n 
A 1 518 ALA 518 521 521 ALA ALA A . n 
A 1 519 GLU 519 522 522 GLU GLU A . n 
A 1 520 ALA 520 523 523 ALA ALA A . n 
A 1 521 ALA 521 524 524 ALA ALA A . n 
A 1 522 HIS 522 525 525 HIS HIS A . n 
A 1 523 LEU 523 526 526 LEU LEU A . n 
A 1 524 MET 524 527 527 MET MET A . n 
A 1 525 LEU 525 528 528 LEU LEU A . n 
A 1 526 PRO 526 529 529 PRO PRO A . n 
A 1 527 ALA 527 530 530 ALA ALA A . n 
A 1 528 ALA 528 531 531 ALA ALA A . n 
A 1 529 HIS 529 532 532 HIS HIS A . n 
A 1 530 PRO 530 533 533 PRO PRO A . n 
A 1 531 GLY 531 534 534 GLY GLY A . n 
A 1 532 GLU 532 535 535 GLU GLU A . n 
A 1 533 MET 533 536 536 MET MET A . n 
A 1 534 ASN 534 537 537 ASN ASN A . n 
A 1 535 LEU 535 538 538 LEU LEU A . n 
A 1 536 THR 536 539 539 THR THR A . n 
A 1 537 SER 537 540 540 SER SER A . n 
A 1 538 MET 538 541 541 MET MET A . n 
A 1 539 ASN 539 542 542 ASN ASN A . n 
A 1 540 GLY 540 543 543 GLY GLY A . n 
A 1 541 GLU 541 544 544 GLU GLU A . n 
A 1 542 ARG 542 545 545 ARG ARG A . n 
A 1 543 ARG 543 546 546 ARG ARG A . n 
A 1 544 ILE 544 547 547 ILE ILE A . n 
A 1 545 ARG 545 548 548 ARG ARG A . n 
A 1 546 LEU 546 549 549 LEU LEU A . n 
A 1 547 SER 547 550 550 SER SER A . n 
A 1 548 GLU 548 551 551 GLU GLU A . n 
A 1 549 LYS 549 552 552 LYS LYS A . n 
A 1 550 PHE 550 553 553 PHE PHE A . n 
A 1 551 MET 551 554 554 MET MET A . n 
A 1 552 ASP 552 555 555 ASP ASP A . n 
A 1 553 PRO 553 556 556 PRO PRO A . n 
A 1 554 PRO 554 557 557 PRO PRO A . n 
A 1 555 GLY 555 558 558 GLY GLY A . n 
A 1 556 THR 556 559 559 THR THR A . n 
A 1 557 ALA 557 560 560 ALA ALA A . n 
A 1 558 MET 558 561 561 MET MET A . n 
A 1 559 ALA 559 562 562 ALA ALA A . n 
A 1 560 ASP 560 563 563 ASP ASP A . n 
A 1 561 CYS 561 564 564 CYS CYS A . n 
A 1 562 LEU 562 565 565 LEU LEU A . n 
A 1 563 ILE 563 566 566 ILE ILE A . n 
A 1 564 ALA 564 567 567 ALA ALA A . n 
A 1 565 ALA 565 568 568 ALA ALA A . n 
A 1 566 ARG 566 569 569 ARG ARG A . n 
A 1 567 ILE 567 570 570 ILE ILE A . n 
A 1 568 ALA 568 571 571 ALA ALA A . n 
A 1 569 ASN 569 572 572 ASN ASN A . n 
A 1 570 ALA 570 573 573 ALA ALA A . n 
A 1 571 LEU 571 574 574 LEU LEU A . n 
A 1 572 ARG 572 575 575 ARG ARG A . n 
A 1 573 ASP 573 576 576 ASP ASP A . n 
A 1 574 MET 574 577 577 MET MET A . n 
A 1 575 TYR 575 578 578 TYR TYR A . n 
A 1 576 GLN 576 579 579 GLN GLN A . n 
A 1 577 LYS 577 580 580 LYS LYS A . n 
A 1 578 ASP 578 581 581 ASP ASP A . n 
A 1 579 GLY 579 582 582 GLY GLY A . n 
A 1 580 LYS 580 583 583 LYS LYS A . n 
A 1 581 ALA 581 584 584 ALA ALA A . n 
A 1 582 GLU 582 585 585 GLU GLU A . n 
A 1 583 MET 583 586 586 MET MET A . n 
A 1 584 ALA 584 587 587 ALA ALA A . n 
A 1 585 ALA 585 588 588 ALA ALA A . n 
A 1 586 GLN 586 589 589 GLN GLN A . n 
A 1 587 PHE 587 590 590 PHE PHE A . n 
A 1 588 GLU 588 591 591 GLU GLU A . n 
A 1 589 GLY 589 592 592 GLY GLY A . n 
A 1 590 PHE 590 593 593 PHE PHE A . n 
A 1 591 ASP 591 594 594 ASP ASP A . n 
A 1 592 TRP 592 595 595 TRP TRP A . n 
A 1 593 LYS 593 596 596 LYS LYS A . n 
A 1 594 THR 594 597 597 THR THR A . n 
A 1 595 GLU 595 598 598 GLU GLU A . n 
A 1 596 GLU 596 599 599 GLU GLU A . n 
A 1 597 ASP 597 600 600 ASP ASP A . n 
A 1 598 ALA 598 601 601 ALA ALA A . n 
A 1 599 PHE 599 602 602 PHE PHE A . n 
A 1 600 ASN 600 603 603 ASN ASN A . n 
A 1 601 ASP 601 604 604 ASP ASP A . n 
A 1 602 GLY 602 605 605 GLY GLY A . n 
A 1 603 PHE 603 606 606 PHE PHE A . n 
A 1 604 ARG 604 607 607 ARG ARG A . n 
A 1 605 ARG 605 608 608 ARG ARG A . n 
A 1 606 ALA 606 609 609 ALA ALA A . n 
A 1 607 GLY 607 610 610 GLY GLY A . n 
A 1 608 GLN 608 611 611 GLN GLN A . n 
A 1 609 PRO 609 612 612 PRO PRO A . n 
A 1 610 GLY 610 613 613 GLY GLY A . n 
A 1 611 ALA 611 614 614 ALA ALA A . n 
A 1 612 PRO 612 615 615 PRO PRO A . n 
A 1 613 ALA 613 616 616 ALA ALA A . n 
A 1 614 ILE 614 617 617 ILE ILE A . n 
A 1 615 ASP 615 618 618 ASP ASP A . n 
A 1 616 SER 616 619 619 SER SER A . n 
A 1 617 GLN 617 620 620 GLN GLN A . n 
A 1 618 GLY 618 621 621 GLY GLY A . n 
A 1 619 GLY 619 622 622 GLY GLY A . n 
A 1 620 SER 620 623 623 SER SER A . n 
A 1 621 THR 621 624 624 THR THR A . n 
A 1 622 GLY 622 625 625 GLY GLY A . n 
A 1 623 HIS 623 626 626 HIS HIS A . n 
A 1 624 LEU 624 627 627 LEU LEU A . n 
A 1 625 VAL 625 628 628 VAL VAL A . n 
A 1 626 THR 626 629 629 THR THR A . n 
A 1 627 TYR 627 630 630 TYR TYR A . n 
A 1 628 ASP 628 631 631 ASP ASP A . n 
A 1 629 ARG 629 632 632 ARG ARG A . n 
A 1 630 LEU 630 633 633 LEU LEU A . n 
A 1 631 ARG 631 634 634 ARG ARG A . n 
A 1 632 LYS 632 635 635 LYS LYS A . n 
A 1 633 SER 633 636 636 SER SER A . n 
A 1 634 GLY 634 637 637 GLY GLY A . n 
A 1 635 ASN 635 638 638 ASN ASN A . n 
A 1 636 ASN 636 639 639 ASN ASN A . n 
A 1 637 GLY 637 640 640 GLY GLY A . n 
A 1 638 VAL 638 641 641 VAL VAL A . n 
A 1 639 GLN 639 642 642 GLN GLN A . n 
A 1 640 LEU 640 643 643 LEU LEU A . n 
A 1 641 PRO 641 644 644 PRO PRO A . n 
A 1 642 VAL 642 645 645 VAL VAL A . n 
A 1 643 VAL 643 646 646 VAL VAL A . n 
A 1 644 SER 644 647 647 SER SER A . n 
A 1 645 TRP 645 648 648 TRP TRP A . n 
A 1 646 ASP 646 649 649 ASP ASP A . n 
A 1 647 GLU 647 650 650 GLU GLU A . n 
A 1 648 SER 648 651 651 SER SER A . n 
A 1 649 LYS 649 652 652 LYS LYS A . n 
A 1 650 GLY 650 653 653 GLY GLY A . n 
A 1 651 LEU 651 654 654 LEU LEU A . n 
A 1 652 VAL 652 655 655 VAL VAL A . n 
A 1 653 GLY 653 656 656 GLY GLY A . n 
A 1 654 THR 654 657 657 THR THR A . n 
A 1 655 GLU 655 658 658 GLU GLU A . n 
A 1 656 MET 656 659 659 MET MET A . n 
A 1 657 LEU 657 660 660 LEU LEU A . n 
A 1 658 TYR 658 661 661 TYR TYR A . n 
A 1 659 THR 659 662 662 THR THR A . n 
A 1 660 GLU 660 663 663 GLU GLU A . n 
A 1 661 GLY 661 664 664 GLY GLY A . n 
A 1 662 LYS 662 665 665 LYS LYS A . n 
A 1 663 PHE 663 666 666 PHE PHE A . n 
A 1 664 ASP 664 667 667 ASP ASP A . n 
A 1 665 THR 665 668 668 THR THR A . n 
A 1 666 ASP 666 669 669 ASP ASP A . n 
A 1 667 ASP 667 670 670 ASP ASP A . n 
A 1 668 GLY 668 671 671 GLY GLY A . n 
A 1 669 LYS 669 672 672 LYS LYS A . n 
A 1 670 ALA 670 673 673 ALA ALA A . n 
A 1 671 HIS 671 674 674 HIS HIS A . n 
A 1 672 PHE 672 675 675 PHE PHE A . n 
A 1 673 LYS 673 676 676 LYS LYS A . n 
A 1 674 PRO 674 677 677 PRO PRO A . n 
A 1 675 ALA 675 678 678 ALA ALA A . n 
A 1 676 PRO 676 679 679 PRO PRO A . n 
A 1 677 TRP 677 680 680 TRP TRP A . n 
A 1 678 ASN 678 681 681 ASN ASN A . n 
A 1 679 GLY 679 682 682 GLY GLY A . n 
A 1 680 LEU 680 683 683 LEU LEU A . n 
A 1 681 PRO 681 684 684 PRO PRO A . n 
A 1 682 ALA 682 685 685 ALA ALA A . n 
A 1 683 THR 683 686 686 THR THR A . n 
A 1 684 VAL 684 687 687 VAL VAL A . n 
A 1 685 GLN 685 688 688 GLN GLN A . n 
A 1 686 GLN 686 689 689 GLN GLN A . n 
A 1 687 GLN 687 690 690 GLN GLN A . n 
A 1 688 LYS 688 691 691 LYS LYS A . n 
A 1 689 ASP 689 692 692 ASP ASP A . n 
A 1 690 LYS 690 693 693 LYS LYS A . n 
A 1 691 TYR 691 694 694 TYR TYR A . n 
A 1 692 ARG 692 695 695 ARG ARG A . n 
A 1 693 PHE 693 696 696 PHE PHE A . n 
A 1 694 TRP 694 697 697 TRP TRP A . n 
A 1 695 LEU 695 698 698 LEU LEU A . n 
A 1 696 ASN 696 699 699 ASN ASN A . n 
A 1 697 ASN 697 700 700 ASN ASN A . n 
A 1 698 GLY 698 701 701 GLY GLY A . n 
A 1 699 ARG 699 702 702 ARG ARG A . n 
A 1 700 ASN 700 703 703 ASN ASN A . n 
A 1 701 ASN 701 704 704 ASN ASN A . n 
A 1 702 GLU 702 705 705 GLU GLU A . n 
A 1 703 VAL 703 706 706 VAL VAL A . n 
A 1 704 TRP 704 707 707 TRP TRP A . n 
A 1 705 GLN 705 708 708 GLN GLN A . n 
A 1 706 THR 706 709 709 THR THR A . n 
A 1 707 ALA 707 710 710 ALA ALA A . n 
A 1 708 TYR 708 711 711 TYR TYR A . n 
A 1 709 HIS 709 712 712 HIS HIS A . n 
A 1 710 ASP 710 713 713 ASP ASP A . n 
A 1 711 GLN 711 714 714 GLN GLN A . n 
A 1 712 TYR 712 715 715 TYR TYR A . n 
A 1 713 ASN 713 716 716 ASN ASN A . n 
A 1 714 SER 714 717 717 SER SER A . n 
A 1 715 LEU 715 718 718 LEU LEU A . n 
A 1 716 MET 716 719 719 MET MET A . n 
A 1 717 GLN 717 720 720 GLN GLN A . n 
A 1 718 GLU 718 721 721 GLU GLU A . n 
A 1 719 ARG 719 722 722 ARG ARG A . n 
A 1 720 TYR 720 723 723 TYR TYR A . n 
A 1 721 PRO 721 724 724 PRO PRO A . n 
A 1 722 MET 722 725 725 MET MET A . n 
A 1 723 ALA 723 726 726 ALA ALA A . n 
A 1 724 TYR 724 727 727 TYR TYR A . n 
A 1 725 ILE 725 728 728 ILE ILE A . n 
A 1 726 GLU 726 729 729 GLU GLU A . n 
A 1 727 MET 727 730 730 MET MET A . n 
A 1 728 ASN 728 731 731 ASN ASN A . n 
A 1 729 PRO 729 732 732 PRO PRO A . n 
A 1 730 ASP 730 733 733 ASP ASP A . n 
A 1 731 ASP 731 734 734 ASP ASP A . n 
A 1 732 CYS 732 735 735 CYS CYS A . n 
A 1 733 LYS 733 736 736 LYS LYS A . n 
A 1 734 GLN 734 737 737 GLN GLN A . n 
A 1 735 LEU 735 738 738 LEU LEU A . n 
A 1 736 ASP 736 739 739 ASP ASP A . n 
A 1 737 VAL 737 740 740 VAL VAL A . n 
A 1 738 THR 738 741 741 THR THR A . n 
A 1 739 GLY 739 742 742 GLY GLY A . n 
A 1 740 GLY 740 743 743 GLY GLY A . n 
A 1 741 ASP 741 744 744 ASP ASP A . n 
A 1 742 ILE 742 745 745 ILE ILE A . n 
A 1 743 VAL 743 746 746 VAL VAL A . n 
A 1 744 GLU 744 747 747 GLU GLU A . n 
A 1 745 VAL 745 748 748 VAL VAL A . n 
A 1 746 TYR 746 749 749 TYR TYR A . n 
A 1 747 ASN 747 750 750 ASN ASN A . n 
A 1 748 ASP 748 751 751 ASP ASP A . n 
A 1 749 PHE 749 752 752 PHE PHE A . n 
A 1 750 GLY 750 753 753 GLY GLY A . n 
A 1 751 SER 751 754 754 SER SER A . n 
A 1 752 THR 752 755 755 THR THR A . n 
A 1 753 PHE 753 756 756 PHE PHE A . n 
A 1 754 ALA 754 757 757 ALA ALA A . n 
A 1 755 MET 755 758 758 MET MET A . n 
A 1 756 VAL 756 759 759 VAL VAL A . n 
A 1 757 TYR 757 760 760 TYR TYR A . n 
A 1 758 PRO 758 761 761 PRO PRO A . n 
A 1 759 VAL 759 762 762 VAL VAL A . n 
A 1 760 ALA 760 763 763 ALA ALA A . n 
A 1 761 GLU 761 764 764 GLU GLU A . n 
A 1 762 ILE 762 765 765 ILE ILE A . n 
A 1 763 LYS 763 766 766 LYS LYS A . n 
A 1 764 ARG 764 767 767 ARG ARG A . n 
A 1 765 GLY 765 768 768 GLY GLY A . n 
A 1 766 GLN 766 769 769 GLN GLN A . n 
A 1 767 THR 767 770 770 THR THR A . n 
A 1 768 PHE 768 771 771 PHE PHE A . n 
A 1 769 MET 769 772 772 MET MET A . n 
A 1 770 LEU 770 773 773 LEU LEU A . n 
A 1 771 PHE 771 774 774 PHE PHE A . n 
A 1 772 GLY 772 775 775 GLY GLY A . n 
A 1 773 TYR 773 776 776 TYR TYR A . n 
A 1 774 VAL 774 777 777 VAL VAL A . n 
A 1 775 ASN 775 778 778 ASN ASN A . n 
A 1 776 GLY 776 779 779 GLY GLY A . n 
A 1 777 ILE 777 780 780 ILE ILE A . n 
A 1 778 GLN 778 781 781 GLN GLN A . n 
A 1 779 GLY 779 782 782 GLY GLY A . n 
A 1 780 ASP 780 783 783 ASP ASP A . n 
A 1 781 VAL 781 784 784 VAL VAL A . n 
A 1 782 THR 782 785 785 THR THR A . n 
A 1 783 THR 783 786 786 THR THR A . n 
A 1 784 ASP 784 787 787 ASP ASP A . n 
A 1 785 TRP 785 788 788 TRP TRP A . n 
A 1 786 THR 786 789 789 THR THR A . n 
A 1 787 ASP 787 790 790 ASP ASP A . n 
A 1 788 ARG 788 791 791 ARG ARG A . n 
A 1 789 ASN 789 792 792 ASN ASN A . n 
A 1 790 ILE 790 793 793 ILE ILE A . n 
A 1 791 ILE 791 794 794 ILE ILE A . n 
A 1 792 PRO 792 795 795 PRO PRO A . n 
A 1 793 TYR 793 796 796 TYR TYR A . n 
A 1 794 TYR 794 797 797 TYR TYR A . n 
A 1 795 LYS 795 798 798 LYS LYS A . n 
A 1 796 GLY 796 799 799 GLY GLY A . n 
A 1 797 THR 797 800 800 THR THR A . n 
A 1 798 TRP 798 801 801 TRP TRP A . n 
A 1 799 GLY 799 802 802 GLY GLY A . n 
A 1 800 ASP 800 803 803 ASP ASP A . n 
A 1 801 ILE 801 804 804 ILE ILE A . n 
A 1 802 ARG 802 805 805 ARG ARG A . n 
A 1 803 LYS 803 806 806 LYS LYS A . n 
A 1 804 VAL 804 807 807 VAL VAL A . n 
A 1 805 GLY 805 808 808 GLY GLY A . n 
A 1 806 SER 806 809 809 SER SER A . n 
A 1 807 MET 807 810 810 MET MET A . n 
A 1 808 GLU 808 811 811 GLU GLU A . n 
A 1 809 GLU 809 812 812 GLU GLU A . n 
A 1 810 PHE 810 813 813 PHE PHE A . n 
A 1 811 LYS 811 814 814 LYS LYS A . n 
A 1 812 ARG 812 815 815 ARG ARG A . n 
A 1 813 THR 813 816 816 THR THR A . n 
A 1 814 VAL 814 817 817 VAL VAL A . n 
A 1 815 SER 815 818 818 SER SER A . n 
A 1 816 PHE 816 819 819 PHE PHE A . n 
A 1 817 LYS 817 820 820 LYS LYS A . n 
A 1 818 SER 818 821 821 SER SER A . n 
A 1 819 ARG 819 822 822 ARG ARG A . n 
A 1 820 ARG 820 823 823 ARG ARG A . n 
A 1 821 PHE 821 824 824 PHE PHE A . n 
A 1 822 ALA 822 825 825 ALA ALA A . n 
B 2 1   ARG 1   1   1   ARG ARG B . n 
B 2 2   THR 2   2   2   THR THR B . n 
B 2 3   THR 3   3   3   THR THR B . n 
B 2 4   LEU 4   4   4   LEU LEU B . n 
B 2 5   GLN 5   5   5   GLN GLN B . n 
B 2 6   TYR 6   6   6   TYR TYR B . n 
B 2 7   PRO 7   7   7   PRO PRO B . n 
B 2 8   ALA 8   8   8   ALA ALA B . n 
B 2 9   THR 9   9   9   THR THR B . n 
B 2 10  GLN 10  10  10  GLN GLN B . n 
B 2 11  VAL 11  11  11  VAL VAL B . n 
B 2 12  SER 12  12  12  SER SER B . n 
B 2 13  VAL 13  13  13  VAL VAL B . n 
B 2 14  ALA 14  14  14  ALA ALA B . n 
B 2 15  LYS 15  15  15  LYS LYS B . n 
B 2 16  ASN 16  16  16  ASN ASN B . n 
B 2 17  LEU 17  17  17  LEU LEU B . n 
B 2 18  LYS 18  18  18  LYS LYS B . n 
B 2 19  ALA 19  19  19  ALA ALA B . n 
B 2 20  ASN 20  20  20  ASN ASN B . n 
B 2 21  GLU 21  21  21  GLU GLU B . n 
B 2 22  PRO 22  22  22  PRO PRO B . n 
B 2 23  VAL 23  23  23  VAL VAL B . n 
B 2 24  SER 24  24  24  SER SER B . n 
B 2 25  PHE 25  25  25  PHE PHE B . n 
B 2 26  THR 26  26  26  THR THR B . n 
B 2 27  TYR 27  27  27  TYR TYR B . n 
B 2 28  PRO 28  28  28  PRO PRO B . n 
B 2 29  ASP 29  29  29  ASP ASP B . n 
B 2 30  THR 30  30  30  THR THR B . n 
B 2 31  SER 31  31  31  SER SER B . n 
B 2 32  SER 32  32  32  SER SER B . n 
B 2 33  PRO 33  33  33  PRO PRO B . n 
B 2 34  CYS 34  34  34  CYS CYS B . n 
B 2 35  VAL 35  35  35  VAL VAL B . n 
B 2 36  ALA 36  36  36  ALA ALA B . n 
B 2 37  VAL 37  37  37  VAL VAL B . n 
B 2 38  LYS 38  38  38  LYS LYS B . n 
B 2 39  LEU 39  39  39  LEU LEU B . n 
B 2 40  GLY 40  40  40  GLY GLY B . n 
B 2 41  SER 41  41  41  SER SER B . n 
B 2 42  PRO 42  42  42  PRO PRO B . n 
B 2 43  VAL 43  43  43  VAL VAL B . n 
B 2 44  PRO 44  44  44  PRO PRO B . n 
B 2 45  GLY 45  45  45  GLY GLY B . n 
B 2 46  GLY 46  46  46  GLY GLY B . n 
B 2 47  VAL 47  47  47  VAL VAL B . n 
B 2 48  GLY 48  48  48  GLY GLY B . n 
B 2 49  PRO 49  49  49  PRO PRO B . n 
B 2 50  ASN 50  50  50  ASN ASN B . n 
B 2 51  ASN 51  51  51  ASN ASN B . n 
B 2 52  ASP 52  52  52  ASP ASP B . n 
B 2 53  ILE 53  53  53  ILE ILE B . n 
B 2 54  VAL 54  54  54  VAL VAL B . n 
B 2 55  ALA 55  55  55  ALA ALA B . n 
B 2 56  TYR 56  56  56  TYR TYR B . n 
B 2 57  SER 57  57  57  SER SER B . n 
B 2 58  VAL 58  58  58  VAL VAL B . n 
B 2 59  LEU 59  59  59  LEU LEU B . n 
B 2 60  CYS 60  60  60  CYS CYS B . n 
B 2 61  THR 61  61  61  THR THR B . n 
B 2 62  HIS 62  62  62  HIS HIS B . n 
B 2 63  MET 63  63  63  MET MET B . n 
B 2 64  GLY 64  64  64  GLY GLY B . n 
B 2 65  CYS 65  65  65  CYS CYS B . n 
B 2 66  PRO 66  66  66  PRO PRO B . n 
B 2 67  THR 67  67  67  THR THR B . n 
B 2 68  SER 68  68  68  SER SER B . n 
B 2 69  TYR 69  69  69  TYR TYR B . n 
B 2 70  ASP 70  70  70  ASP ASP B . n 
B 2 71  LYS 71  71  71  LYS LYS B . n 
B 2 72  SER 72  72  72  SER SER B . n 
B 2 73  SER 73  73  73  SER SER B . n 
B 2 74  LYS 74  74  74  LYS LYS B . n 
B 2 75  THR 75  75  75  THR THR B . n 
B 2 76  PHE 76  76  76  PHE PHE B . n 
B 2 77  LYS 77  77  77  LYS LYS B . n 
B 2 78  CYS 78  78  78  CYS CYS B . n 
B 2 79  PRO 79  79  79  PRO PRO B . n 
B 2 80  CYS 80  80  80  CYS CYS B . n 
B 2 81  HIS 81  81  81  HIS HIS B . n 
B 2 82  PHE 82  82  82  PHE PHE B . n 
B 2 83  THR 83  83  83  THR THR B . n 
B 2 84  GLU 84  84  84  GLU GLU B . n 
B 2 85  PHE 85  85  85  PHE PHE B . n 
B 2 86  ASP 86  86  86  ASP ASP B . n 
B 2 87  ALA 87  87  87  ALA ALA B . n 
B 2 88  GLU 88  88  88  GLU GLU B . n 
B 2 89  LYS 89  89  89  LYS LYS B . n 
B 2 90  ALA 90  90  90  ALA ALA B . n 
B 2 91  GLY 91  91  91  GLY GLY B . n 
B 2 92  GLN 92  92  92  GLN GLN B . n 
B 2 93  MET 93  93  93  MET MET B . n 
B 2 94  ILE 94  94  94  ILE ILE B . n 
B 2 95  CYS 95  95  95  CYS CYS B . n 
B 2 96  GLY 96  96  96  GLY GLY B . n 
B 2 97  GLN 97  97  97  GLN GLN B . n 
B 2 98  ALA 98  98  98  ALA ALA B . n 
B 2 99  THR 99  99  99  THR THR B . n 
B 2 100 GLU 100 100 100 GLU GLU B . n 
B 2 101 ASN 101 101 101 ASN ASN B . n 
B 2 102 LEU 102 102 102 LEU LEU B . n 
B 2 103 PRO 103 103 103 PRO PRO B . n 
B 2 104 ARG 104 104 104 ARG ARG B . n 
B 2 105 VAL 105 105 105 VAL VAL B . n 
B 2 106 LEU 106 106 106 LEU LEU B . n 
B 2 107 LEU 107 107 107 LEU LEU B . n 
B 2 108 ARG 108 108 108 ARG ARG B . n 
B 2 109 TYR 109 109 109 TYR TYR B . n 
B 2 110 ASP 110 110 110 ASP ASP B . n 
B 2 111 GLU 111 111 111 GLU GLU B . n 
B 2 112 ALA 112 112 112 ALA ALA B . n 
B 2 113 SER 113 113 113 SER SER B . n 
B 2 114 ASP 114 114 114 ASP ASP B . n 
B 2 115 ALA 115 115 115 ALA ALA B . n 
B 2 116 LEU 116 116 116 LEU LEU B . n 
B 2 117 THR 117 117 117 THR THR B . n 
B 2 118 ALA 118 118 118 ALA ALA B . n 
B 2 119 VAL 119 119 119 VAL VAL B . n 
B 2 120 GLY 120 120 120 GLY GLY B . n 
B 2 121 VAL 121 121 121 VAL VAL B . n 
B 2 122 ASP 122 122 122 ASP ASP B . n 
B 2 123 GLY 123 123 123 GLY GLY B . n 
B 2 124 LEU 124 124 124 LEU LEU B . n 
B 2 125 ILE 125 125 125 ILE ILE B . n 
B 2 126 TYR 126 126 126 TYR TYR B . n 
B 2 127 GLY 127 127 127 GLY GLY B . n 
B 2 128 ARG 128 128 128 ARG ARG B . n 
B 2 129 GLN 129 129 129 GLN GLN B . n 
B 2 130 ALA 130 130 130 ALA ALA B . n 
B 2 131 ASN 131 131 131 ASN ASN B . n 
B 2 132 VAL 132 132 132 VAL VAL B . n 
B 2 133 ILE 133 133 133 ILE ILE B . n 
C 1 1   ASN 1   4   4   ASN ASN C . n 
C 1 2   ASP 2   5   5   ASP ASP C . n 
C 1 3   ARG 3   6   6   ARG ARG C . n 
C 1 4   ILE 4   7   7   ILE ILE C . n 
C 1 5   THR 5   8   8   THR THR C . n 
C 1 6   LEU 6   9   9   LEU LEU C . n 
C 1 7   PRO 7   10  10  PRO PRO C . n 
C 1 8   PRO 8   11  11  PRO PRO C . n 
C 1 9   ALA 9   12  12  ALA ALA C . n 
C 1 10  ASN 10  13  13  ASN ASN C . n 
C 1 11  ALA 11  14  14  ALA ALA C . n 
C 1 12  GLN 12  15  15  GLN GLN C . n 
C 1 13  ARG 13  16  16  ARG ARG C . n 
C 1 14  THR 14  17  17  THR THR C . n 
C 1 15  ASN 15  18  18  ASN ASN C . n 
C 1 16  MET 16  19  19  MET MET C . n 
C 1 17  THR 17  20  20  THR THR C . n 
C 1 18  CYS 18  21  21  CYS CYS C . n 
C 1 19  HIS 19  22  22  HIS HIS C . n 
C 1 20  PHE 20  23  23  PHE PHE C . n 
C 1 21  CYS 21  24  24  CYS CYS C . n 
C 1 22  ILE 22  25  25  ILE ILE C . n 
C 1 23  VAL 23  26  26  VAL VAL C . n 
C 1 24  GLY 24  27  27  GLY GLY C . n 
C 1 25  CYS 25  28  28  CYS CYS C . n 
C 1 26  GLY 26  29  29  GLY GLY C . n 
C 1 27  TYR 27  30  30  TYR TYR C . n 
C 1 28  HIS 28  31  31  HIS HIS C . n 
C 1 29  VAL 29  32  32  VAL VAL C . n 
C 1 30  TYR 30  33  33  TYR TYR C . n 
C 1 31  LYS 31  34  34  LYS LYS C . n 
C 1 32  TRP 32  35  35  TRP TRP C . n 
C 1 33  PRO 33  36  36  PRO PRO C . n 
C 1 34  GLU 34  37  37  GLU GLU C . n 
C 1 35  LEU 35  38  38  LEU LEU C . n 
C 1 36  GLN 36  39  39  GLN GLN C . n 
C 1 37  GLU 37  40  40  GLU GLU C . n 
C 1 38  GLY 38  41  41  GLY GLY C . n 
C 1 39  GLY 39  42  42  GLY GLY C . n 
C 1 40  ARG 40  43  43  ARG ARG C . n 
C 1 41  ALA 41  44  44  ALA ALA C . n 
C 1 42  PRO 42  45  45  PRO PRO C . n 
C 1 43  GLU 43  46  46  GLU GLU C . n 
C 1 44  GLN 44  47  47  GLN GLN C . n 
C 1 45  ASN 45  48  48  ASN ASN C . n 
C 1 46  ALA 46  49  49  ALA ALA C . n 
C 1 47  LEU 47  50  50  LEU LEU C . n 
C 1 48  GLY 48  51  51  GLY GLY C . n 
C 1 49  LEU 49  52  52  LEU LEU C . n 
C 1 50  ASP 50  53  53  ASP ASP C . n 
C 1 51  PHE 51  54  54  PHE PHE C . n 
C 1 52  ARG 52  55  55  ARG ARG C . n 
C 1 53  LYS 53  56  56  LYS LYS C . n 
C 1 54  GLN 54  57  57  GLN GLN C . n 
C 1 55  LEU 55  58  58  LEU LEU C . n 
C 1 56  PRO 56  59  59  PRO PRO C . n 
C 1 57  PRO 57  60  60  PRO PRO C . n 
C 1 58  LEU 58  61  61  LEU LEU C . n 
C 1 59  ALA 59  62  62  ALA ALA C . n 
C 1 60  VAL 60  63  63  VAL VAL C . n 
C 1 61  THR 61  64  64  THR THR C . n 
C 1 62  LEU 62  65  65  LEU LEU C . n 
C 1 63  THR 63  66  66  THR THR C . n 
C 1 64  PRO 64  67  67  PRO PRO C . n 
C 1 65  ALA 65  68  68  ALA ALA C . n 
C 1 66  MET 66  69  69  MET MET C . n 
C 1 67  THR 67  70  70  THR THR C . n 
C 1 68  ASN 68  71  71  ASN ASN C . n 
C 1 69  VAL 69  72  72  VAL VAL C . n 
C 1 70  VAL 70  73  73  VAL VAL C . n 
C 1 71  THR 71  74  74  THR THR C . n 
C 1 72  GLU 72  75  75  GLU GLU C . n 
C 1 73  HIS 73  76  76  HIS HIS C . n 
C 1 74  ASN 74  77  77  ASN ASN C . n 
C 1 75  GLY 75  78  78  GLY GLY C . n 
C 1 76  ARG 76  79  79  ARG ARG C . n 
C 1 77  ARG 77  80  80  ARG ARG C . n 
C 1 78  TYR 78  81  81  TYR TYR C . n 
C 1 79  ASN 79  82  82  ASN ASN C . n 
C 1 80  ILE 80  83  83  ILE ILE C . n 
C 1 81  MET 81  84  84  MET MET C . n 
C 1 82  VAL 82  85  85  VAL VAL C . n 
C 1 83  VAL 83  86  86  VAL VAL C . n 
C 1 84  PRO 84  87  87  PRO PRO C . n 
C 1 85  ASP 85  88  88  ASP ASP C . n 
C 1 86  LYS 86  89  89  LYS LYS C . n 
C 1 87  ALA 87  90  90  ALA ALA C . n 
C 1 88  CYS 88  91  91  CYS CYS C . n 
C 1 89  VAL 89  92  92  VAL VAL C . n 
C 1 90  VAL 90  93  93  VAL VAL C . n 
C 1 91  ASN 91  94  94  ASN ASN C . n 
C 1 92  SER 92  95  95  SER SER C . n 
C 1 93  GLY 93  96  96  GLY GLY C . n 
C 1 94  LEU 94  97  97  LEU LEU C . n 
C 1 95  SER 95  98  98  SER SER C . n 
C 1 96  SER 96  99  99  SER SER C . n 
C 1 97  THR 97  100 100 THR THR C . n 
C 1 98  ARG 98  101 101 ARG ARG C . n 
C 1 99  GLY 99  102 102 GLY GLY C . n 
C 1 100 GLY 100 103 103 GLY GLY C . n 
C 1 101 LYS 101 104 104 LYS LYS C . n 
C 1 102 MET 102 105 105 MET MET C . n 
C 1 103 ALA 103 106 106 ALA ALA C . n 
C 1 104 SER 104 107 107 SER SER C . n 
C 1 105 TYR 105 108 108 TYR TYR C . n 
C 1 106 MET 106 109 109 MET MET C . n 
C 1 107 TYR 107 110 110 TYR TYR C . n 
C 1 108 THR 108 111 111 THR THR C . n 
C 1 109 PRO 109 112 112 PRO PRO C . n 
C 1 110 THR 110 113 113 THR THR C . n 
C 1 111 GLY 111 114 114 GLY GLY C . n 
C 1 112 ASP 112 115 115 ASP ASP C . n 
C 1 113 GLY 113 116 116 GLY GLY C . n 
C 1 114 LYS 114 117 117 LYS LYS C . n 
C 1 115 GLN 115 118 118 GLN GLN C . n 
C 1 116 ARG 116 119 119 ARG ARG C . n 
C 1 117 LEU 117 120 120 LEU LEU C . n 
C 1 118 LYS 118 121 121 LYS LYS C . n 
C 1 119 ALA 119 122 122 ALA ALA C . n 
C 1 120 PRO 120 123 123 PRO PRO C . n 
C 1 121 ARG 121 124 124 ARG ARG C . n 
C 1 122 LEU 122 125 125 LEU LEU C . n 
C 1 123 TYR 123 126 126 TYR TYR C . n 
C 1 124 ALA 124 127 127 ALA ALA C . n 
C 1 125 ALA 125 128 128 ALA ALA C . n 
C 1 126 ASP 126 129 129 ASP ASP C . n 
C 1 127 GLN 127 130 130 GLN GLN C . n 
C 1 128 TRP 128 131 131 TRP TRP C . n 
C 1 129 VAL 129 132 132 VAL VAL C . n 
C 1 130 ASP 130 133 133 ASP ASP C . n 
C 1 131 THR 131 134 134 THR THR C . n 
C 1 132 THR 132 135 135 THR THR C . n 
C 1 133 TRP 133 136 136 TRP TRP C . n 
C 1 134 ASP 134 137 137 ASP ASP C . n 
C 1 135 HIS 135 138 138 HIS HIS C . n 
C 1 136 ALA 136 139 139 ALA ALA C . n 
C 1 137 MET 137 140 140 MET MET C . n 
C 1 138 ALA 138 141 141 ALA ALA C . n 
C 1 139 LEU 139 142 142 LEU LEU C . n 
C 1 140 TYR 140 143 143 TYR TYR C . n 
C 1 141 ALA 141 144 144 ALA ALA C . n 
C 1 142 GLY 142 145 145 GLY GLY C . n 
C 1 143 LEU 143 146 146 LEU LEU C . n 
C 1 144 ILE 144 147 147 ILE ILE C . n 
C 1 145 LYS 145 148 148 LYS LYS C . n 
C 1 146 LYS 146 149 149 LYS LYS C . n 
C 1 147 THR 147 150 150 THR THR C . n 
C 1 148 LEU 148 151 151 LEU LEU C . n 
C 1 149 ASP 149 152 152 ASP ASP C . n 
C 1 150 LYS 150 153 153 LYS LYS C . n 
C 1 151 ASP 151 154 154 ASP ASP C . n 
C 1 152 GLY 152 155 155 GLY GLY C . n 
C 1 153 PRO 153 156 156 PRO PRO C . n 
C 1 154 GLN 154 157 157 GLN GLN C . n 
C 1 155 GLY 155 158 158 GLY GLY C . n 
C 1 156 VAL 156 159 159 VAL VAL C . n 
C 1 157 PHE 157 160 160 PHE PHE C . n 
C 1 158 PHE 158 161 161 PHE PHE C . n 
C 1 159 SER 159 162 162 SER SER C . n 
C 1 160 CYS 160 163 163 CYS CYS C . n 
C 1 161 PHE 161 164 164 PHE PHE C . n 
C 1 162 ASP 162 165 165 ASP ASP C . n 
C 1 163 HIS 163 166 166 HIS HIS C . n 
C 1 164 GLY 164 167 167 GLY GLY C . n 
C 1 165 GLY 165 168 168 GLY GLY C . n 
C 1 166 ALA 166 169 169 ALA ALA C . n 
C 1 167 GLY 167 170 170 GLY GLY C . n 
C 1 168 GLY 168 171 171 GLY GLY C . n 
C 1 169 GLY 169 172 172 GLY GLY C . n 
C 1 170 PHE 170 173 173 PHE PHE C . n 
C 1 171 GLU 171 174 174 GLU GLU C . n 
C 1 172 ASN 172 175 175 ASN ASN C . n 
C 1 173 THR 173 176 176 THR THR C . n 
C 1 174 TRP 174 177 177 TRP TRP C . n 
C 1 175 GLY 175 178 178 GLY GLY C . n 
C 1 176 THR 176 179 179 THR THR C . n 
C 1 177 GLY 177 180 180 GLY GLY C . n 
C 1 178 LYS 178 181 181 LYS LYS C . n 
C 1 179 LEU 179 182 182 LEU LEU C . n 
C 1 180 MET 180 183 183 MET MET C . n 
C 1 181 PHE 181 184 184 PHE PHE C . n 
C 1 182 SER 182 185 185 SER SER C . n 
C 1 183 ALA 183 186 186 ALA ALA C . n 
C 1 184 ILE 184 187 187 ILE ILE C . n 
C 1 185 GLN 185 188 188 GLN GLN C . n 
C 1 186 THR 186 189 189 THR THR C . n 
C 1 187 PRO 187 190 190 PRO PRO C . n 
C 1 188 MET 188 191 191 MET MET C . n 
C 1 189 VAL 189 192 192 VAL VAL C . n 
C 1 190 ARG 190 193 193 ARG ARG C . n 
C 1 191 ILE 191 194 194 ILE ILE C . n 
C 1 192 HIS 192 195 195 HIS HIS C . n 
C 1 193 ASN 193 196 196 ASN ASN C . n 
C 1 194 ARG 194 197 197 ARG ARG C . n 
C 1 195 PRO 195 198 198 PRO PRO C . n 
C 1 196 ALA 196 199 199 ALA ALA C . n 
C 1 197 TYR 197 200 200 TYR TYR C . n 
C 1 198 ASN 198 201 201 ASN ASN C . n 
C 1 199 SER 199 202 202 SER SER C . n 
C 1 200 GLU 200 203 203 GLU GLU C . n 
C 1 201 CYS 201 204 204 CYS CYS C . n 
C 1 202 HIS 202 205 205 HIS HIS C . n 
C 1 203 ALA 203 206 206 ALA ALA C . n 
C 1 204 THR 204 207 207 THR THR C . n 
C 1 205 ARG 205 208 208 ARG ARG C . n 
C 1 206 GLU 206 209 209 GLU GLU C . n 
C 1 207 MET 207 210 210 MET MET C . n 
C 1 208 GLY 208 211 211 GLY GLY C . n 
C 1 209 ILE 209 212 212 ILE ILE C . n 
C 1 210 GLY 210 213 213 GLY GLY C . n 
C 1 211 GLU 211 214 214 GLU GLU C . n 
C 1 212 LEU 212 215 215 LEU LEU C . n 
C 1 213 ASN 213 216 216 ASN ASN C . n 
C 1 214 ASN 214 217 217 ASN ASN C . n 
C 1 215 ALA 215 218 218 ALA ALA C . n 
C 1 216 TYR 216 219 219 TYR TYR C . n 
C 1 217 GLU 217 220 220 GLU GLU C . n 
C 1 218 ASP 218 221 221 ASP ASP C . n 
C 1 219 ALA 219 222 222 ALA ALA C . n 
C 1 220 GLN 220 223 223 GLN GLN C . n 
C 1 221 LEU 221 224 224 LEU LEU C . n 
C 1 222 ALA 222 225 225 ALA ALA C . n 
C 1 223 ASP 223 226 226 ASP ASP C . n 
C 1 224 VAL 224 227 227 VAL VAL C . n 
C 1 225 ILE 225 228 228 ILE ILE C . n 
C 1 226 TRP 226 229 229 TRP TRP C . n 
C 1 227 SER 227 230 230 SER SER C . n 
C 1 228 ILE 228 231 231 ILE ILE C . n 
C 1 229 GLY 229 232 232 GLY GLY C . n 
C 1 230 ASN 230 233 233 ASN ASN C . n 
C 1 231 ASN 231 234 234 ASN ASN C . n 
C 1 232 PRO 232 235 235 PRO PRO C . n 
C 1 233 TYR 233 236 236 TYR TYR C . n 
C 1 234 GLU 234 237 237 GLU GLU C . n 
C 1 235 SER 235 238 238 SER SER C . n 
C 1 236 GLN 236 239 239 GLN GLN C . n 
C 1 237 THR 237 240 240 THR THR C . n 
C 1 238 ASN 238 241 241 ASN ASN C . n 
C 1 239 TYR 239 242 242 TYR TYR C . n 
C 1 240 PHE 240 243 243 PHE PHE C . n 
C 1 241 LEU 241 244 244 LEU LEU C . n 
C 1 242 ASN 242 245 245 ASN ASN C . n 
C 1 243 HIS 243 246 246 HIS HIS C . n 
C 1 244 TRP 244 247 247 TRP TRP C . n 
C 1 245 LEU 245 248 248 LEU LEU C . n 
C 1 246 PRO 246 249 249 PRO PRO C . n 
C 1 247 ASN 247 250 250 ASN ASN C . n 
C 1 248 LEU 248 251 251 LEU LEU C . n 
C 1 249 GLN 249 252 252 GLN GLN C . n 
C 1 250 GLY 250 253 253 GLY GLY C . n 
C 1 251 ALA 251 254 254 ALA ALA C . n 
C 1 252 THR 252 255 255 THR THR C . n 
C 1 253 THR 253 256 256 THR THR C . n 
C 1 254 SER 254 257 257 SER SER C . n 
C 1 255 LYS 255 258 258 LYS LYS C . n 
C 1 256 LYS 256 259 259 LYS LYS C . n 
C 1 257 LYS 257 260 260 LYS LYS C . n 
C 1 258 GLU 258 261 261 GLU GLU C . n 
C 1 259 ARG 259 262 262 ARG ARG C . n 
C 1 260 PHE 260 263 263 PHE PHE C . n 
C 1 261 PRO 261 264 264 PRO PRO C . n 
C 1 262 ASN 262 265 265 ASN ASN C . n 
C 1 263 GLU 263 266 266 GLU GLU C . n 
C 1 264 ASN 264 267 267 ASN ASN C . n 
C 1 265 PHE 265 268 268 PHE PHE C . n 
C 1 266 PRO 266 269 269 PRO PRO C . n 
C 1 267 GLN 267 270 270 GLN GLN C . n 
C 1 268 ALA 268 271 271 ALA ALA C . n 
C 1 269 ARG 269 272 272 ARG ARG C . n 
C 1 270 ILE 270 273 273 ILE ILE C . n 
C 1 271 ILE 271 274 274 ILE ILE C . n 
C 1 272 PHE 272 275 275 PHE PHE C . n 
C 1 273 VAL 273 276 276 VAL VAL C . n 
C 1 274 ASP 274 277 277 ASP ASP C . n 
C 1 275 PRO 275 278 278 PRO PRO C . n 
C 1 276 ARG 276 279 279 ARG ARG C . n 
C 1 277 GLU 277 280 280 GLU GLU C . n 
C 1 278 THR 278 281 281 THR THR C . n 
C 1 279 PRO 279 282 282 PRO PRO C . n 
C 1 280 SER 280 283 283 SER SER C . n 
C 1 281 VAL 281 284 284 VAL VAL C . n 
C 1 282 ALA 282 285 285 ALA ALA C . n 
C 1 283 ILE 283 286 286 ILE ILE C . n 
C 1 284 ALA 284 287 287 ALA ALA C . n 
C 1 285 ARG 285 288 288 ARG ARG C . n 
C 1 286 HIS 286 289 289 HIS HIS C . n 
C 1 287 VAL 287 290 290 VAL VAL C . n 
C 1 288 ALA 288 291 291 ALA ALA C . n 
C 1 289 GLY 289 292 292 GLY GLY C . n 
C 1 290 ASN 290 293 293 ASN ASN C . n 
C 1 291 ASP 291 294 294 ASP ASP C . n 
C 1 292 ARG 292 295 295 ARG ARG C . n 
C 1 293 VAL 293 296 296 VAL VAL C . n 
C 1 294 LEU 294 297 297 LEU LEU C . n 
C 1 295 HIS 295 298 298 HIS HIS C . n 
C 1 296 LEU 296 299 299 LEU LEU C . n 
C 1 297 ALA 297 300 300 ALA ALA C . n 
C 1 298 ILE 298 301 301 ILE ILE C . n 
C 1 299 GLU 299 302 302 GLU GLU C . n 
C 1 300 PRO 300 303 303 PRO PRO C . n 
C 1 301 GLY 301 304 304 GLY GLY C . n 
C 1 302 THR 302 305 305 THR THR C . n 
C 1 303 ASP 303 306 306 ASP ASP C . n 
C 1 304 THR 304 307 307 THR THR C . n 
C 1 305 ALA 305 308 308 ALA ALA C . n 
C 1 306 LEU 306 309 309 LEU LEU C . n 
C 1 307 PHE 307 310 310 PHE PHE C . n 
C 1 308 ASN 308 311 311 ASN ASN C . n 
C 1 309 GLY 309 312 312 GLY GLY C . n 
C 1 310 LEU 310 313 313 LEU LEU C . n 
C 1 311 PHE 311 314 314 PHE PHE C . n 
C 1 312 THR 312 315 315 THR THR C . n 
C 1 313 TYR 313 316 316 TYR TYR C . n 
C 1 314 VAL 314 317 317 VAL VAL C . n 
C 1 315 VAL 315 318 318 VAL VAL C . n 
C 1 316 GLU 316 319 319 GLU GLU C . n 
C 1 317 GLN 317 320 320 GLN GLN C . n 
C 1 318 GLY 318 321 321 GLY GLY C . n 
C 1 319 TRP 319 322 322 TRP TRP C . n 
C 1 320 ILE 320 323 323 ILE ILE C . n 
C 1 321 ASP 321 324 324 ASP ASP C . n 
C 1 322 LYS 322 325 325 LYS LYS C . n 
C 1 323 PRO 323 326 326 PRO PRO C . n 
C 1 324 PHE 324 327 327 PHE PHE C . n 
C 1 325 ILE 325 328 328 ILE ILE C . n 
C 1 326 GLU 326 329 329 GLU GLU C . n 
C 1 327 ALA 327 330 330 ALA ALA C . n 
C 1 328 HIS 328 331 331 HIS HIS C . n 
C 1 329 THR 329 332 332 THR THR C . n 
C 1 330 LYS 330 333 333 LYS LYS C . n 
C 1 331 GLY 331 334 334 GLY GLY C . n 
C 1 332 PHE 332 335 335 PHE PHE C . n 
C 1 333 ASP 333 336 336 ASP ASP C . n 
C 1 334 ASP 334 337 337 ASP ASP C . n 
C 1 335 ALA 335 338 338 ALA ALA C . n 
C 1 336 VAL 336 339 339 VAL VAL C . n 
C 1 337 LYS 337 340 340 LYS LYS C . n 
C 1 338 THR 338 341 341 THR THR C . n 
C 1 339 ASN 339 342 342 ASN ASN C . n 
C 1 340 ARG 340 343 343 ARG ARG C . n 
C 1 341 LEU 341 344 344 LEU LEU C . n 
C 1 342 SER 342 345 345 SER SER C . n 
C 1 343 LEU 343 346 346 LEU LEU C . n 
C 1 344 ASP 344 347 347 ASP ASP C . n 
C 1 345 GLU 345 348 348 GLU GLU C . n 
C 1 346 CYS 346 349 349 CYS CYS C . n 
C 1 347 SER 347 350 350 SER SER C . n 
C 1 348 ASN 348 351 351 ASN ASN C . n 
C 1 349 ILE 349 352 352 ILE ILE C . n 
C 1 350 THR 350 353 353 THR THR C . n 
C 1 351 GLY 351 354 354 GLY GLY C . n 
C 1 352 VAL 352 355 355 VAL VAL C . n 
C 1 353 PRO 353 356 356 PRO PRO C . n 
C 1 354 VAL 354 357 357 VAL VAL C . n 
C 1 355 ASP 355 358 358 ASP ASP C . n 
C 1 356 MET 356 359 359 MET MET C . n 
C 1 357 LEU 357 360 360 LEU LEU C . n 
C 1 358 LYS 358 361 361 LYS LYS C . n 
C 1 359 ARG 359 362 362 ARG ARG C . n 
C 1 360 ALA 360 363 363 ALA ALA C . n 
C 1 361 ALA 361 364 364 ALA ALA C . n 
C 1 362 GLU 362 365 365 GLU GLU C . n 
C 1 363 TRP 363 366 366 TRP TRP C . n 
C 1 364 SER 364 367 367 SER SER C . n 
C 1 365 TYR 365 368 368 TYR TYR C . n 
C 1 366 LYS 366 369 369 LYS LYS C . n 
C 1 367 PRO 367 370 370 PRO PRO C . n 
C 1 368 LYS 368 371 371 LYS LYS C . n 
C 1 369 ALA 369 372 372 ALA ALA C . n 
C 1 370 SER 370 373 373 SER SER C . n 
C 1 371 GLY 371 374 374 GLY GLY C . n 
C 1 372 GLN 372 375 375 GLN GLN C . n 
C 1 373 ALA 373 376 376 ALA ALA C . n 
C 1 374 PRO 374 377 377 PRO PRO C . n 
C 1 375 ARG 375 378 378 ARG ARG C . n 
C 1 376 THR 376 379 379 THR THR C . n 
C 1 377 MET 377 380 380 MET MET C . n 
C 1 378 HIS 378 381 381 HIS HIS C . n 
C 1 379 ALA 379 382 382 ALA ALA C . n 
C 1 380 TYR 380 383 383 TYR TYR C . n 
C 1 381 GLU 381 384 384 GLU GLU C . n 
C 1 382 LYS 382 385 385 LYS LYS C . n 
C 1 383 GLY 383 386 386 GLY GLY C . n 
C 1 384 ILE 384 387 387 ILE ILE C . n 
C 1 385 ILE 385 388 388 ILE ILE C . n 
C 1 386 TRP 386 389 389 TRP TRP C . n 
C 1 387 GLY 387 390 390 GLY GLY C . n 
C 1 388 ASN 388 391 391 ASN ASN C . n 
C 1 389 ASP 389 392 392 ASP ASP C . n 
C 1 390 ASN 390 393 393 ASN ASN C . n 
C 1 391 TYR 391 394 394 TYR TYR C . n 
C 1 392 VAL 392 395 395 VAL VAL C . n 
C 1 393 ILE 393 396 396 ILE ILE C . n 
C 1 394 GLN 394 397 397 GLN GLN C . n 
C 1 395 SER 395 398 398 SER SER C . n 
C 1 396 ALA 396 399 399 ALA ALA C . n 
C 1 397 LEU 397 400 400 LEU LEU C . n 
C 1 398 LEU 398 401 401 LEU LEU C . n 
C 1 399 ASP 399 402 402 ASP ASP C . n 
C 1 400 LEU 400 403 403 LEU LEU C . n 
C 1 401 VAL 401 404 404 VAL VAL C . n 
C 1 402 ILE 402 405 405 ILE ILE C . n 
C 1 403 ALA 403 406 406 ALA ALA C . n 
C 1 404 THR 404 407 407 THR THR C . n 
C 1 405 HIS 405 408 408 HIS HIS C . n 
C 1 406 ASN 406 409 409 ASN ASN C . n 
C 1 407 VAL 407 410 410 VAL VAL C . n 
C 1 408 GLY 408 411 411 GLY GLY C . n 
C 1 409 ARG 409 412 412 ARG ARG C . n 
C 1 410 ARG 410 413 413 ARG ARG C . n 
C 1 411 GLY 411 414 414 GLY GLY C . n 
C 1 412 THR 412 415 415 THR THR C . n 
C 1 413 GLY 413 416 416 GLY GLY C . n 
C 1 414 CYS 414 417 417 CYS CYS C . n 
C 1 415 VAL 415 418 418 VAL VAL C . n 
C 1 416 ARG 416 419 419 ARG ARG C . n 
C 1 417 MET 417 420 420 MET MET C . n 
C 1 418 GLY 418 421 421 GLY GLY C . n 
C 1 419 GLY 419 422 422 GLY GLY C . n 
C 1 420 HIS 420 423 423 HIS HIS C . n 
C 1 421 GLN 421 424 424 GLN GLN C . n 
C 1 422 GLU 422 425 425 GLU GLU C . n 
C 1 423 GLY 423 426 426 GLY GLY C . n 
C 1 424 TYR 424 427 427 TYR TYR C . n 
C 1 425 THR 425 428 428 THR THR C . n 
C 1 426 ARG 426 429 429 ARG ARG C . n 
C 1 427 PRO 427 430 430 PRO PRO C . n 
C 1 428 PRO 428 431 431 PRO PRO C . n 
C 1 429 TYR 429 432 432 TYR TYR C . n 
C 1 430 PRO 430 433 433 PRO PRO C . n 
C 1 431 GLY 431 434 434 GLY GLY C . n 
C 1 432 ASP 432 435 435 ASP ASP C . n 
C 1 433 LYS 433 436 436 LYS LYS C . n 
C 1 434 LYS 434 437 437 LYS LYS C . n 
C 1 435 ILE 435 438 438 ILE ILE C . n 
C 1 436 TYR 436 439 439 TYR TYR C . n 
C 1 437 ILE 437 440 440 ILE ILE C . n 
C 1 438 ASP 438 441 441 ASP ASP C . n 
C 1 439 GLN 439 442 442 GLN GLN C . n 
C 1 440 GLU 440 443 443 GLU GLU C . n 
C 1 441 LEU 441 444 444 LEU LEU C . n 
C 1 442 ILE 442 445 445 ILE ILE C . n 
C 1 443 LYS 443 446 446 LYS LYS C . n 
C 1 444 GLY 444 447 447 GLY GLY C . n 
C 1 445 LYS 445 448 448 LYS LYS C . n 
C 1 446 GLY 446 449 449 GLY GLY C . n 
C 1 447 ARG 447 450 450 ARG ARG C . n 
C 1 448 ILE 448 451 451 ILE ILE C . n 
C 1 449 MET 449 452 452 MET MET C . n 
C 1 450 THR 450 453 453 THR THR C . n 
C 1 451 TRP 451 454 454 TRP TRP C . n 
C 1 452 TRP 452 455 455 TRP TRP C . n 
C 1 453 GLY 453 456 456 GLY GLY C . n 
C 1 454 CYS 454 457 457 CYS CYS C . n 
C 1 455 ASN 455 458 458 ASN ASN C . n 
C 1 456 ASN 456 459 459 ASN ASN C . n 
C 1 457 PHE 457 460 460 PHE PHE C . n 
C 1 458 GLN 458 461 461 GLN GLN C . n 
C 1 459 THR 459 462 462 THR THR C . n 
C 1 460 SER 460 463 463 SER SER C . n 
C 1 461 ASN 461 464 464 ASN ASN C . n 
C 1 462 ASN 462 465 465 ASN ASN C . n 
C 1 463 ALA 463 466 466 ALA ALA C . n 
C 1 464 GLN 464 467 467 GLN GLN C . n 
C 1 465 ALA 465 468 468 ALA ALA C . n 
C 1 466 LEU 466 469 469 LEU LEU C . n 
C 1 467 ARG 467 470 470 ARG ARG C . n 
C 1 468 GLU 468 471 471 GLU GLU C . n 
C 1 469 ALA 469 472 472 ALA ALA C . n 
C 1 470 ILE 470 473 473 ILE ILE C . n 
C 1 471 LEU 471 474 474 LEU LEU C . n 
C 1 472 GLN 472 475 475 GLN GLN C . n 
C 1 473 ARG 473 476 476 ARG ARG C . n 
C 1 474 SER 474 477 477 SER SER C . n 
C 1 475 ALA 475 478 478 ALA ALA C . n 
C 1 476 ILE 476 479 479 ILE ILE C . n 
C 1 477 VAL 477 480 480 VAL VAL C . n 
C 1 478 LYS 478 481 481 LYS LYS C . n 
C 1 479 GLN 479 482 482 GLN GLN C . n 
C 1 480 ALA 480 483 483 ALA ALA C . n 
C 1 481 MET 481 484 484 MET MET C . n 
C 1 482 GLN 482 485 485 GLN GLN C . n 
C 1 483 LYS 483 486 486 LYS LYS C . n 
C 1 484 ALA 484 487 487 ALA ALA C . n 
C 1 485 ARG 485 488 488 ARG ARG C . n 
C 1 486 GLY 486 489 489 GLY GLY C . n 
C 1 487 ALA 487 490 490 ALA ALA C . n 
C 1 488 THR 488 491 491 THR THR C . n 
C 1 489 THR 489 492 492 THR THR C . n 
C 1 490 GLU 490 493 493 GLU GLU C . n 
C 1 491 GLU 491 494 494 GLU GLU C . n 
C 1 492 MET 492 495 495 MET MET C . n 
C 1 493 VAL 493 496 496 VAL VAL C . n 
C 1 494 ASP 494 497 497 ASP ASP C . n 
C 1 495 VAL 495 498 498 VAL VAL C . n 
C 1 496 ILE 496 499 499 ILE ILE C . n 
C 1 497 TYR 497 500 500 TYR TYR C . n 
C 1 498 GLU 498 501 501 GLU GLU C . n 
C 1 499 ALA 499 502 502 ALA ALA C . n 
C 1 500 THR 500 503 503 THR THR C . n 
C 1 501 GLN 501 504 504 GLN GLN C . n 
C 1 502 ASN 502 505 505 ASN ASN C . n 
C 1 503 GLY 503 506 506 GLY GLY C . n 
C 1 504 GLY 504 507 507 GLY GLY C . n 
C 1 505 LEU 505 508 508 LEU LEU C . n 
C 1 506 PHE 506 509 509 PHE PHE C . n 
C 1 507 VAL 507 510 510 VAL VAL C . n 
C 1 508 THR 508 511 511 THR THR C . n 
C 1 509 SER 509 512 512 SER SER C . n 
C 1 510 ILE 510 513 513 ILE ILE C . n 
C 1 511 ASN 511 514 514 ASN ASN C . n 
C 1 512 LEU 512 515 515 LEU LEU C . n 
C 1 513 TYR 513 516 516 TYR TYR C . n 
C 1 514 PRO 514 517 517 PRO PRO C . n 
C 1 515 THR 515 518 518 THR THR C . n 
C 1 516 LYS 516 519 519 LYS LYS C . n 
C 1 517 LEU 517 520 520 LEU LEU C . n 
C 1 518 ALA 518 521 521 ALA ALA C . n 
C 1 519 GLU 519 522 522 GLU GLU C . n 
C 1 520 ALA 520 523 523 ALA ALA C . n 
C 1 521 ALA 521 524 524 ALA ALA C . n 
C 1 522 HIS 522 525 525 HIS HIS C . n 
C 1 523 LEU 523 526 526 LEU LEU C . n 
C 1 524 MET 524 527 527 MET MET C . n 
C 1 525 LEU 525 528 528 LEU LEU C . n 
C 1 526 PRO 526 529 529 PRO PRO C . n 
C 1 527 ALA 527 530 530 ALA ALA C . n 
C 1 528 ALA 528 531 531 ALA ALA C . n 
C 1 529 HIS 529 532 532 HIS HIS C . n 
C 1 530 PRO 530 533 533 PRO PRO C . n 
C 1 531 GLY 531 534 534 GLY GLY C . n 
C 1 532 GLU 532 535 535 GLU GLU C . n 
C 1 533 MET 533 536 536 MET MET C . n 
C 1 534 ASN 534 537 537 ASN ASN C . n 
C 1 535 LEU 535 538 538 LEU LEU C . n 
C 1 536 THR 536 539 539 THR THR C . n 
C 1 537 SER 537 540 540 SER SER C . n 
C 1 538 MET 538 541 541 MET MET C . n 
C 1 539 ASN 539 542 542 ASN ASN C . n 
C 1 540 GLY 540 543 543 GLY GLY C . n 
C 1 541 GLU 541 544 544 GLU GLU C . n 
C 1 542 ARG 542 545 545 ARG ARG C . n 
C 1 543 ARG 543 546 546 ARG ARG C . n 
C 1 544 ILE 544 547 547 ILE ILE C . n 
C 1 545 ARG 545 548 548 ARG ARG C . n 
C 1 546 LEU 546 549 549 LEU LEU C . n 
C 1 547 SER 547 550 550 SER SER C . n 
C 1 548 GLU 548 551 551 GLU GLU C . n 
C 1 549 LYS 549 552 552 LYS LYS C . n 
C 1 550 PHE 550 553 553 PHE PHE C . n 
C 1 551 MET 551 554 554 MET MET C . n 
C 1 552 ASP 552 555 555 ASP ASP C . n 
C 1 553 PRO 553 556 556 PRO PRO C . n 
C 1 554 PRO 554 557 557 PRO PRO C . n 
C 1 555 GLY 555 558 558 GLY GLY C . n 
C 1 556 THR 556 559 559 THR THR C . n 
C 1 557 ALA 557 560 560 ALA ALA C . n 
C 1 558 MET 558 561 561 MET MET C . n 
C 1 559 ALA 559 562 562 ALA ALA C . n 
C 1 560 ASP 560 563 563 ASP ASP C . n 
C 1 561 CYS 561 564 564 CYS CYS C . n 
C 1 562 LEU 562 565 565 LEU LEU C . n 
C 1 563 ILE 563 566 566 ILE ILE C . n 
C 1 564 ALA 564 567 567 ALA ALA C . n 
C 1 565 ALA 565 568 568 ALA ALA C . n 
C 1 566 ARG 566 569 569 ARG ARG C . n 
C 1 567 ILE 567 570 570 ILE ILE C . n 
C 1 568 ALA 568 571 571 ALA ALA C . n 
C 1 569 ASN 569 572 572 ASN ASN C . n 
C 1 570 ALA 570 573 573 ALA ALA C . n 
C 1 571 LEU 571 574 574 LEU LEU C . n 
C 1 572 ARG 572 575 575 ARG ARG C . n 
C 1 573 ASP 573 576 576 ASP ASP C . n 
C 1 574 MET 574 577 577 MET MET C . n 
C 1 575 TYR 575 578 578 TYR TYR C . n 
C 1 576 GLN 576 579 579 GLN GLN C . n 
C 1 577 LYS 577 580 580 LYS LYS C . n 
C 1 578 ASP 578 581 581 ASP ASP C . n 
C 1 579 GLY 579 582 582 GLY GLY C . n 
C 1 580 LYS 580 583 583 LYS LYS C . n 
C 1 581 ALA 581 584 584 ALA ALA C . n 
C 1 582 GLU 582 585 585 GLU GLU C . n 
C 1 583 MET 583 586 586 MET MET C . n 
C 1 584 ALA 584 587 587 ALA ALA C . n 
C 1 585 ALA 585 588 588 ALA ALA C . n 
C 1 586 GLN 586 589 589 GLN GLN C . n 
C 1 587 PHE 587 590 590 PHE PHE C . n 
C 1 588 GLU 588 591 591 GLU GLU C . n 
C 1 589 GLY 589 592 592 GLY GLY C . n 
C 1 590 PHE 590 593 593 PHE PHE C . n 
C 1 591 ASP 591 594 594 ASP ASP C . n 
C 1 592 TRP 592 595 595 TRP TRP C . n 
C 1 593 LYS 593 596 596 LYS LYS C . n 
C 1 594 THR 594 597 597 THR THR C . n 
C 1 595 GLU 595 598 598 GLU GLU C . n 
C 1 596 GLU 596 599 599 GLU GLU C . n 
C 1 597 ASP 597 600 600 ASP ASP C . n 
C 1 598 ALA 598 601 601 ALA ALA C . n 
C 1 599 PHE 599 602 602 PHE PHE C . n 
C 1 600 ASN 600 603 603 ASN ASN C . n 
C 1 601 ASP 601 604 604 ASP ASP C . n 
C 1 602 GLY 602 605 605 GLY GLY C . n 
C 1 603 PHE 603 606 606 PHE PHE C . n 
C 1 604 ARG 604 607 607 ARG ARG C . n 
C 1 605 ARG 605 608 608 ARG ARG C . n 
C 1 606 ALA 606 609 609 ALA ALA C . n 
C 1 607 GLY 607 610 610 GLY GLY C . n 
C 1 608 GLN 608 611 611 GLN GLN C . n 
C 1 609 PRO 609 612 612 PRO PRO C . n 
C 1 610 GLY 610 613 613 GLY GLY C . n 
C 1 611 ALA 611 614 614 ALA ALA C . n 
C 1 612 PRO 612 615 615 PRO PRO C . n 
C 1 613 ALA 613 616 616 ALA ALA C . n 
C 1 614 ILE 614 617 617 ILE ILE C . n 
C 1 615 ASP 615 618 618 ASP ASP C . n 
C 1 616 SER 616 619 619 SER SER C . n 
C 1 617 GLN 617 620 620 GLN GLN C . n 
C 1 618 GLY 618 621 621 GLY GLY C . n 
C 1 619 GLY 619 622 622 GLY GLY C . n 
C 1 620 SER 620 623 623 SER SER C . n 
C 1 621 THR 621 624 624 THR THR C . n 
C 1 622 GLY 622 625 625 GLY GLY C . n 
C 1 623 HIS 623 626 626 HIS HIS C . n 
C 1 624 LEU 624 627 627 LEU LEU C . n 
C 1 625 VAL 625 628 628 VAL VAL C . n 
C 1 626 THR 626 629 629 THR THR C . n 
C 1 627 TYR 627 630 630 TYR TYR C . n 
C 1 628 ASP 628 631 631 ASP ASP C . n 
C 1 629 ARG 629 632 632 ARG ARG C . n 
C 1 630 LEU 630 633 633 LEU LEU C . n 
C 1 631 ARG 631 634 634 ARG ARG C . n 
C 1 632 LYS 632 635 635 LYS LYS C . n 
C 1 633 SER 633 636 636 SER SER C . n 
C 1 634 GLY 634 637 637 GLY GLY C . n 
C 1 635 ASN 635 638 638 ASN ASN C . n 
C 1 636 ASN 636 639 639 ASN ASN C . n 
C 1 637 GLY 637 640 640 GLY GLY C . n 
C 1 638 VAL 638 641 641 VAL VAL C . n 
C 1 639 GLN 639 642 642 GLN GLN C . n 
C 1 640 LEU 640 643 643 LEU LEU C . n 
C 1 641 PRO 641 644 644 PRO PRO C . n 
C 1 642 VAL 642 645 645 VAL VAL C . n 
C 1 643 VAL 643 646 646 VAL VAL C . n 
C 1 644 SER 644 647 647 SER SER C . n 
C 1 645 TRP 645 648 648 TRP TRP C . n 
C 1 646 ASP 646 649 649 ASP ASP C . n 
C 1 647 GLU 647 650 650 GLU GLU C . n 
C 1 648 SER 648 651 651 SER SER C . n 
C 1 649 LYS 649 652 652 LYS LYS C . n 
C 1 650 GLY 650 653 653 GLY GLY C . n 
C 1 651 LEU 651 654 654 LEU LEU C . n 
C 1 652 VAL 652 655 655 VAL VAL C . n 
C 1 653 GLY 653 656 656 GLY GLY C . n 
C 1 654 THR 654 657 657 THR THR C . n 
C 1 655 GLU 655 658 658 GLU GLU C . n 
C 1 656 MET 656 659 659 MET MET C . n 
C 1 657 LEU 657 660 660 LEU LEU C . n 
C 1 658 TYR 658 661 661 TYR TYR C . n 
C 1 659 THR 659 662 662 THR THR C . n 
C 1 660 GLU 660 663 663 GLU GLU C . n 
C 1 661 GLY 661 664 664 GLY GLY C . n 
C 1 662 LYS 662 665 665 LYS LYS C . n 
C 1 663 PHE 663 666 666 PHE PHE C . n 
C 1 664 ASP 664 667 667 ASP ASP C . n 
C 1 665 THR 665 668 668 THR THR C . n 
C 1 666 ASP 666 669 669 ASP ASP C . n 
C 1 667 ASP 667 670 670 ASP ASP C . n 
C 1 668 GLY 668 671 671 GLY GLY C . n 
C 1 669 LYS 669 672 672 LYS LYS C . n 
C 1 670 ALA 670 673 673 ALA ALA C . n 
C 1 671 HIS 671 674 674 HIS HIS C . n 
C 1 672 PHE 672 675 675 PHE PHE C . n 
C 1 673 LYS 673 676 676 LYS LYS C . n 
C 1 674 PRO 674 677 677 PRO PRO C . n 
C 1 675 ALA 675 678 678 ALA ALA C . n 
C 1 676 PRO 676 679 679 PRO PRO C . n 
C 1 677 TRP 677 680 680 TRP TRP C . n 
C 1 678 ASN 678 681 681 ASN ASN C . n 
C 1 679 GLY 679 682 682 GLY GLY C . n 
C 1 680 LEU 680 683 683 LEU LEU C . n 
C 1 681 PRO 681 684 684 PRO PRO C . n 
C 1 682 ALA 682 685 685 ALA ALA C . n 
C 1 683 THR 683 686 686 THR THR C . n 
C 1 684 VAL 684 687 687 VAL VAL C . n 
C 1 685 GLN 685 688 688 GLN GLN C . n 
C 1 686 GLN 686 689 689 GLN GLN C . n 
C 1 687 GLN 687 690 690 GLN GLN C . n 
C 1 688 LYS 688 691 691 LYS LYS C . n 
C 1 689 ASP 689 692 692 ASP ASP C . n 
C 1 690 LYS 690 693 693 LYS LYS C . n 
C 1 691 TYR 691 694 694 TYR TYR C . n 
C 1 692 ARG 692 695 695 ARG ARG C . n 
C 1 693 PHE 693 696 696 PHE PHE C . n 
C 1 694 TRP 694 697 697 TRP TRP C . n 
C 1 695 LEU 695 698 698 LEU LEU C . n 
C 1 696 ASN 696 699 699 ASN ASN C . n 
C 1 697 ASN 697 700 700 ASN ASN C . n 
C 1 698 GLY 698 701 701 GLY GLY C . n 
C 1 699 ARG 699 702 702 ARG ARG C . n 
C 1 700 ASN 700 703 703 ASN ASN C . n 
C 1 701 ASN 701 704 704 ASN ASN C . n 
C 1 702 GLU 702 705 705 GLU GLU C . n 
C 1 703 VAL 703 706 706 VAL VAL C . n 
C 1 704 TRP 704 707 707 TRP TRP C . n 
C 1 705 GLN 705 708 708 GLN GLN C . n 
C 1 706 THR 706 709 709 THR THR C . n 
C 1 707 ALA 707 710 710 ALA ALA C . n 
C 1 708 TYR 708 711 711 TYR TYR C . n 
C 1 709 HIS 709 712 712 HIS HIS C . n 
C 1 710 ASP 710 713 713 ASP ASP C . n 
C 1 711 GLN 711 714 714 GLN GLN C . n 
C 1 712 TYR 712 715 715 TYR TYR C . n 
C 1 713 ASN 713 716 716 ASN ASN C . n 
C 1 714 SER 714 717 717 SER SER C . n 
C 1 715 LEU 715 718 718 LEU LEU C . n 
C 1 716 MET 716 719 719 MET MET C . n 
C 1 717 GLN 717 720 720 GLN GLN C . n 
C 1 718 GLU 718 721 721 GLU GLU C . n 
C 1 719 ARG 719 722 722 ARG ARG C . n 
C 1 720 TYR 720 723 723 TYR TYR C . n 
C 1 721 PRO 721 724 724 PRO PRO C . n 
C 1 722 MET 722 725 725 MET MET C . n 
C 1 723 ALA 723 726 726 ALA ALA C . n 
C 1 724 TYR 724 727 727 TYR TYR C . n 
C 1 725 ILE 725 728 728 ILE ILE C . n 
C 1 726 GLU 726 729 729 GLU GLU C . n 
C 1 727 MET 727 730 730 MET MET C . n 
C 1 728 ASN 728 731 731 ASN ASN C . n 
C 1 729 PRO 729 732 732 PRO PRO C . n 
C 1 730 ASP 730 733 733 ASP ASP C . n 
C 1 731 ASP 731 734 734 ASP ASP C . n 
C 1 732 CYS 732 735 735 CYS CYS C . n 
C 1 733 LYS 733 736 736 LYS LYS C . n 
C 1 734 GLN 734 737 737 GLN GLN C . n 
C 1 735 LEU 735 738 738 LEU LEU C . n 
C 1 736 ASP 736 739 739 ASP ASP C . n 
C 1 737 VAL 737 740 740 VAL VAL C . n 
C 1 738 THR 738 741 741 THR THR C . n 
C 1 739 GLY 739 742 742 GLY GLY C . n 
C 1 740 GLY 740 743 743 GLY GLY C . n 
C 1 741 ASP 741 744 744 ASP ASP C . n 
C 1 742 ILE 742 745 745 ILE ILE C . n 
C 1 743 VAL 743 746 746 VAL VAL C . n 
C 1 744 GLU 744 747 747 GLU GLU C . n 
C 1 745 VAL 745 748 748 VAL VAL C . n 
C 1 746 TYR 746 749 749 TYR TYR C . n 
C 1 747 ASN 747 750 750 ASN ASN C . n 
C 1 748 ASP 748 751 751 ASP ASP C . n 
C 1 749 PHE 749 752 752 PHE PHE C . n 
C 1 750 GLY 750 753 753 GLY GLY C . n 
C 1 751 SER 751 754 754 SER SER C . n 
C 1 752 THR 752 755 755 THR THR C . n 
C 1 753 PHE 753 756 756 PHE PHE C . n 
C 1 754 ALA 754 757 757 ALA ALA C . n 
C 1 755 MET 755 758 758 MET MET C . n 
C 1 756 VAL 756 759 759 VAL VAL C . n 
C 1 757 TYR 757 760 760 TYR TYR C . n 
C 1 758 PRO 758 761 761 PRO PRO C . n 
C 1 759 VAL 759 762 762 VAL VAL C . n 
C 1 760 ALA 760 763 763 ALA ALA C . n 
C 1 761 GLU 761 764 764 GLU GLU C . n 
C 1 762 ILE 762 765 765 ILE ILE C . n 
C 1 763 LYS 763 766 766 LYS LYS C . n 
C 1 764 ARG 764 767 767 ARG ARG C . n 
C 1 765 GLY 765 768 768 GLY GLY C . n 
C 1 766 GLN 766 769 769 GLN GLN C . n 
C 1 767 THR 767 770 770 THR THR C . n 
C 1 768 PHE 768 771 771 PHE PHE C . n 
C 1 769 MET 769 772 772 MET MET C . n 
C 1 770 LEU 770 773 773 LEU LEU C . n 
C 1 771 PHE 771 774 774 PHE PHE C . n 
C 1 772 GLY 772 775 775 GLY GLY C . n 
C 1 773 TYR 773 776 776 TYR TYR C . n 
C 1 774 VAL 774 777 777 VAL VAL C . n 
C 1 775 ASN 775 778 778 ASN ASN C . n 
C 1 776 GLY 776 779 779 GLY GLY C . n 
C 1 777 ILE 777 780 780 ILE ILE C . n 
C 1 778 GLN 778 781 781 GLN GLN C . n 
C 1 779 GLY 779 782 782 GLY GLY C . n 
C 1 780 ASP 780 783 783 ASP ASP C . n 
C 1 781 VAL 781 784 784 VAL VAL C . n 
C 1 782 THR 782 785 785 THR THR C . n 
C 1 783 THR 783 786 786 THR THR C . n 
C 1 784 ASP 784 787 787 ASP ASP C . n 
C 1 785 TRP 785 788 788 TRP TRP C . n 
C 1 786 THR 786 789 789 THR THR C . n 
C 1 787 ASP 787 790 790 ASP ASP C . n 
C 1 788 ARG 788 791 791 ARG ARG C . n 
C 1 789 ASN 789 792 792 ASN ASN C . n 
C 1 790 ILE 790 793 793 ILE ILE C . n 
C 1 791 ILE 791 794 794 ILE ILE C . n 
C 1 792 PRO 792 795 795 PRO PRO C . n 
C 1 793 TYR 793 796 796 TYR TYR C . n 
C 1 794 TYR 794 797 797 TYR TYR C . n 
C 1 795 LYS 795 798 798 LYS LYS C . n 
C 1 796 GLY 796 799 799 GLY GLY C . n 
C 1 797 THR 797 800 800 THR THR C . n 
C 1 798 TRP 798 801 801 TRP TRP C . n 
C 1 799 GLY 799 802 802 GLY GLY C . n 
C 1 800 ASP 800 803 803 ASP ASP C . n 
C 1 801 ILE 801 804 804 ILE ILE C . n 
C 1 802 ARG 802 805 805 ARG ARG C . n 
C 1 803 LYS 803 806 806 LYS LYS C . n 
C 1 804 VAL 804 807 807 VAL VAL C . n 
C 1 805 GLY 805 808 808 GLY GLY C . n 
C 1 806 SER 806 809 809 SER SER C . n 
C 1 807 MET 807 810 810 MET MET C . n 
C 1 808 GLU 808 811 811 GLU GLU C . n 
C 1 809 GLU 809 812 812 GLU GLU C . n 
C 1 810 PHE 810 813 813 PHE PHE C . n 
C 1 811 LYS 811 814 814 LYS LYS C . n 
C 1 812 ARG 812 815 815 ARG ARG C . n 
C 1 813 THR 813 816 816 THR THR C . n 
C 1 814 VAL 814 817 817 VAL VAL C . n 
C 1 815 SER 815 818 818 SER SER C . n 
C 1 816 PHE 816 819 819 PHE PHE C . n 
C 1 817 LYS 817 820 820 LYS LYS C . n 
C 1 818 SER 818 821 821 SER SER C . n 
C 1 819 ARG 819 822 822 ARG ARG C . n 
C 1 820 ARG 820 823 823 ARG ARG C . n 
C 1 821 PHE 821 824 824 PHE PHE C . n 
C 1 822 ALA 822 825 825 ALA ALA C . n 
D 2 1   ARG 1   1   1   ARG ARG D . n 
D 2 2   THR 2   2   2   THR THR D . n 
D 2 3   THR 3   3   3   THR THR D . n 
D 2 4   LEU 4   4   4   LEU LEU D . n 
D 2 5   GLN 5   5   5   GLN GLN D . n 
D 2 6   TYR 6   6   6   TYR TYR D . n 
D 2 7   PRO 7   7   7   PRO PRO D . n 
D 2 8   ALA 8   8   8   ALA ALA D . n 
D 2 9   THR 9   9   9   THR THR D . n 
D 2 10  GLN 10  10  10  GLN GLN D . n 
D 2 11  VAL 11  11  11  VAL VAL D . n 
D 2 12  SER 12  12  12  SER SER D . n 
D 2 13  VAL 13  13  13  VAL VAL D . n 
D 2 14  ALA 14  14  14  ALA ALA D . n 
D 2 15  LYS 15  15  15  LYS LYS D . n 
D 2 16  ASN 16  16  16  ASN ASN D . n 
D 2 17  LEU 17  17  17  LEU LEU D . n 
D 2 18  LYS 18  18  18  LYS LYS D . n 
D 2 19  ALA 19  19  19  ALA ALA D . n 
D 2 20  ASN 20  20  20  ASN ASN D . n 
D 2 21  GLU 21  21  21  GLU GLU D . n 
D 2 22  PRO 22  22  22  PRO PRO D . n 
D 2 23  VAL 23  23  23  VAL VAL D . n 
D 2 24  SER 24  24  24  SER SER D . n 
D 2 25  PHE 25  25  25  PHE PHE D . n 
D 2 26  THR 26  26  26  THR THR D . n 
D 2 27  TYR 27  27  27  TYR TYR D . n 
D 2 28  PRO 28  28  28  PRO PRO D . n 
D 2 29  ASP 29  29  29  ASP ASP D . n 
D 2 30  THR 30  30  30  THR THR D . n 
D 2 31  SER 31  31  31  SER SER D . n 
D 2 32  SER 32  32  32  SER SER D . n 
D 2 33  PRO 33  33  33  PRO PRO D . n 
D 2 34  CYS 34  34  34  CYS CYS D . n 
D 2 35  VAL 35  35  35  VAL VAL D . n 
D 2 36  ALA 36  36  36  ALA ALA D . n 
D 2 37  VAL 37  37  37  VAL VAL D . n 
D 2 38  LYS 38  38  38  LYS LYS D . n 
D 2 39  LEU 39  39  39  LEU LEU D . n 
D 2 40  GLY 40  40  40  GLY GLY D . n 
D 2 41  SER 41  41  41  SER SER D . n 
D 2 42  PRO 42  42  42  PRO PRO D . n 
D 2 43  VAL 43  43  43  VAL VAL D . n 
D 2 44  PRO 44  44  44  PRO PRO D . n 
D 2 45  GLY 45  45  45  GLY GLY D . n 
D 2 46  GLY 46  46  46  GLY GLY D . n 
D 2 47  VAL 47  47  47  VAL VAL D . n 
D 2 48  GLY 48  48  48  GLY GLY D . n 
D 2 49  PRO 49  49  49  PRO PRO D . n 
D 2 50  ASN 50  50  50  ASN ASN D . n 
D 2 51  ASN 51  51  51  ASN ASN D . n 
D 2 52  ASP 52  52  52  ASP ASP D . n 
D 2 53  ILE 53  53  53  ILE ILE D . n 
D 2 54  VAL 54  54  54  VAL VAL D . n 
D 2 55  ALA 55  55  55  ALA ALA D . n 
D 2 56  TYR 56  56  56  TYR TYR D . n 
D 2 57  SER 57  57  57  SER SER D . n 
D 2 58  VAL 58  58  58  VAL VAL D . n 
D 2 59  LEU 59  59  59  LEU LEU D . n 
D 2 60  CYS 60  60  60  CYS CYS D . n 
D 2 61  THR 61  61  61  THR THR D . n 
D 2 62  HIS 62  62  62  HIS HIS D . n 
D 2 63  MET 63  63  63  MET MET D . n 
D 2 64  GLY 64  64  64  GLY GLY D . n 
D 2 65  CYS 65  65  65  CYS CYS D . n 
D 2 66  PRO 66  66  66  PRO PRO D . n 
D 2 67  THR 67  67  67  THR THR D . n 
D 2 68  SER 68  68  68  SER SER D . n 
D 2 69  TYR 69  69  69  TYR TYR D . n 
D 2 70  ASP 70  70  70  ASP ASP D . n 
D 2 71  LYS 71  71  71  LYS LYS D . n 
D 2 72  SER 72  72  72  SER SER D . n 
D 2 73  SER 73  73  73  SER SER D . n 
D 2 74  LYS 74  74  74  LYS LYS D . n 
D 2 75  THR 75  75  75  THR THR D . n 
D 2 76  PHE 76  76  76  PHE PHE D . n 
D 2 77  LYS 77  77  77  LYS LYS D . n 
D 2 78  CYS 78  78  78  CYS CYS D . n 
D 2 79  PRO 79  79  79  PRO PRO D . n 
D 2 80  CYS 80  80  80  CYS CYS D . n 
D 2 81  HIS 81  81  81  HIS HIS D . n 
D 2 82  PHE 82  82  82  PHE PHE D . n 
D 2 83  THR 83  83  83  THR THR D . n 
D 2 84  GLU 84  84  84  GLU GLU D . n 
D 2 85  PHE 85  85  85  PHE PHE D . n 
D 2 86  ASP 86  86  86  ASP ASP D . n 
D 2 87  ALA 87  87  87  ALA ALA D . n 
D 2 88  GLU 88  88  88  GLU GLU D . n 
D 2 89  LYS 89  89  89  LYS LYS D . n 
D 2 90  ALA 90  90  90  ALA ALA D . n 
D 2 91  GLY 91  91  91  GLY GLY D . n 
D 2 92  GLN 92  92  92  GLN GLN D . n 
D 2 93  MET 93  93  93  MET MET D . n 
D 2 94  ILE 94  94  94  ILE ILE D . n 
D 2 95  CYS 95  95  95  CYS CYS D . n 
D 2 96  GLY 96  96  96  GLY GLY D . n 
D 2 97  GLN 97  97  97  GLN GLN D . n 
D 2 98  ALA 98  98  98  ALA ALA D . n 
D 2 99  THR 99  99  99  THR THR D . n 
D 2 100 GLU 100 100 100 GLU GLU D . n 
D 2 101 ASN 101 101 101 ASN ASN D . n 
D 2 102 LEU 102 102 102 LEU LEU D . n 
D 2 103 PRO 103 103 103 PRO PRO D . n 
D 2 104 ARG 104 104 104 ARG ARG D . n 
D 2 105 VAL 105 105 105 VAL VAL D . n 
D 2 106 LEU 106 106 106 LEU LEU D . n 
D 2 107 LEU 107 107 107 LEU LEU D . n 
D 2 108 ARG 108 108 108 ARG ARG D . n 
D 2 109 TYR 109 109 109 TYR TYR D . n 
D 2 110 ASP 110 110 110 ASP ASP D . n 
D 2 111 GLU 111 111 111 GLU GLU D . n 
D 2 112 ALA 112 112 112 ALA ALA D . n 
D 2 113 SER 113 113 113 SER SER D . n 
D 2 114 ASP 114 114 114 ASP ASP D . n 
D 2 115 ALA 115 115 115 ALA ALA D . n 
D 2 116 LEU 116 116 116 LEU LEU D . n 
D 2 117 THR 117 117 117 THR THR D . n 
D 2 118 ALA 118 118 118 ALA ALA D . n 
D 2 119 VAL 119 119 119 VAL VAL D . n 
D 2 120 GLY 120 120 120 GLY GLY D . n 
D 2 121 VAL 121 121 121 VAL VAL D . n 
D 2 122 ASP 122 122 122 ASP ASP D . n 
D 2 123 GLY 123 123 123 GLY GLY D . n 
D 2 124 LEU 124 124 124 LEU LEU D . n 
D 2 125 ILE 125 125 125 ILE ILE D . n 
D 2 126 TYR 126 126 126 TYR TYR D . n 
D 2 127 GLY 127 127 127 GLY GLY D . n 
D 2 128 ARG 128 128 128 ARG ARG D . n 
D 2 129 GLN 129 129 129 GLN GLN D . n 
D 2 130 ALA 130 130 130 ALA ALA D . n 
D 2 131 ASN 131 131 131 ASN ASN D . n 
D 2 132 VAL 132 132 132 VAL VAL D . n 
D 2 133 ILE 133 133 133 ILE ILE D . n 
E 1 1   ASN 1   4   4   ASN ASN E . n 
E 1 2   ASP 2   5   5   ASP ASP E . n 
E 1 3   ARG 3   6   6   ARG ARG E . n 
E 1 4   ILE 4   7   7   ILE ILE E . n 
E 1 5   THR 5   8   8   THR THR E . n 
E 1 6   LEU 6   9   9   LEU LEU E . n 
E 1 7   PRO 7   10  10  PRO PRO E . n 
E 1 8   PRO 8   11  11  PRO PRO E . n 
E 1 9   ALA 9   12  12  ALA ALA E . n 
E 1 10  ASN 10  13  13  ASN ASN E . n 
E 1 11  ALA 11  14  14  ALA ALA E . n 
E 1 12  GLN 12  15  15  GLN GLN E . n 
E 1 13  ARG 13  16  16  ARG ARG E . n 
E 1 14  THR 14  17  17  THR THR E . n 
E 1 15  ASN 15  18  18  ASN ASN E . n 
E 1 16  MET 16  19  19  MET MET E . n 
E 1 17  THR 17  20  20  THR THR E . n 
E 1 18  CYS 18  21  21  CYS CYS E . n 
E 1 19  HIS 19  22  22  HIS HIS E . n 
E 1 20  PHE 20  23  23  PHE PHE E . n 
E 1 21  CYS 21  24  24  CYS CYS E . n 
E 1 22  ILE 22  25  25  ILE ILE E . n 
E 1 23  VAL 23  26  26  VAL VAL E . n 
E 1 24  GLY 24  27  27  GLY GLY E . n 
E 1 25  CYS 25  28  28  CYS CYS E . n 
E 1 26  GLY 26  29  29  GLY GLY E . n 
E 1 27  TYR 27  30  30  TYR TYR E . n 
E 1 28  HIS 28  31  31  HIS HIS E . n 
E 1 29  VAL 29  32  32  VAL VAL E . n 
E 1 30  TYR 30  33  33  TYR TYR E . n 
E 1 31  LYS 31  34  34  LYS LYS E . n 
E 1 32  TRP 32  35  35  TRP TRP E . n 
E 1 33  PRO 33  36  36  PRO PRO E . n 
E 1 34  GLU 34  37  37  GLU GLU E . n 
E 1 35  LEU 35  38  38  LEU LEU E . n 
E 1 36  GLN 36  39  39  GLN GLN E . n 
E 1 37  GLU 37  40  40  GLU GLU E . n 
E 1 38  GLY 38  41  41  GLY GLY E . n 
E 1 39  GLY 39  42  42  GLY GLY E . n 
E 1 40  ARG 40  43  43  ARG ARG E . n 
E 1 41  ALA 41  44  44  ALA ALA E . n 
E 1 42  PRO 42  45  45  PRO PRO E . n 
E 1 43  GLU 43  46  46  GLU GLU E . n 
E 1 44  GLN 44  47  47  GLN GLN E . n 
E 1 45  ASN 45  48  48  ASN ASN E . n 
E 1 46  ALA 46  49  49  ALA ALA E . n 
E 1 47  LEU 47  50  50  LEU LEU E . n 
E 1 48  GLY 48  51  51  GLY GLY E . n 
E 1 49  LEU 49  52  52  LEU LEU E . n 
E 1 50  ASP 50  53  53  ASP ASP E . n 
E 1 51  PHE 51  54  54  PHE PHE E . n 
E 1 52  ARG 52  55  55  ARG ARG E . n 
E 1 53  LYS 53  56  56  LYS LYS E . n 
E 1 54  GLN 54  57  57  GLN GLN E . n 
E 1 55  LEU 55  58  58  LEU LEU E . n 
E 1 56  PRO 56  59  59  PRO PRO E . n 
E 1 57  PRO 57  60  60  PRO PRO E . n 
E 1 58  LEU 58  61  61  LEU LEU E . n 
E 1 59  ALA 59  62  62  ALA ALA E . n 
E 1 60  VAL 60  63  63  VAL VAL E . n 
E 1 61  THR 61  64  64  THR THR E . n 
E 1 62  LEU 62  65  65  LEU LEU E . n 
E 1 63  THR 63  66  66  THR THR E . n 
E 1 64  PRO 64  67  67  PRO PRO E . n 
E 1 65  ALA 65  68  68  ALA ALA E . n 
E 1 66  MET 66  69  69  MET MET E . n 
E 1 67  THR 67  70  70  THR THR E . n 
E 1 68  ASN 68  71  71  ASN ASN E . n 
E 1 69  VAL 69  72  72  VAL VAL E . n 
E 1 70  VAL 70  73  73  VAL VAL E . n 
E 1 71  THR 71  74  74  THR THR E . n 
E 1 72  GLU 72  75  75  GLU GLU E . n 
E 1 73  HIS 73  76  76  HIS HIS E . n 
E 1 74  ASN 74  77  77  ASN ASN E . n 
E 1 75  GLY 75  78  78  GLY GLY E . n 
E 1 76  ARG 76  79  79  ARG ARG E . n 
E 1 77  ARG 77  80  80  ARG ARG E . n 
E 1 78  TYR 78  81  81  TYR TYR E . n 
E 1 79  ASN 79  82  82  ASN ASN E . n 
E 1 80  ILE 80  83  83  ILE ILE E . n 
E 1 81  MET 81  84  84  MET MET E . n 
E 1 82  VAL 82  85  85  VAL VAL E . n 
E 1 83  VAL 83  86  86  VAL VAL E . n 
E 1 84  PRO 84  87  87  PRO PRO E . n 
E 1 85  ASP 85  88  88  ASP ASP E . n 
E 1 86  LYS 86  89  89  LYS LYS E . n 
E 1 87  ALA 87  90  90  ALA ALA E . n 
E 1 88  CYS 88  91  91  CYS CYS E . n 
E 1 89  VAL 89  92  92  VAL VAL E . n 
E 1 90  VAL 90  93  93  VAL VAL E . n 
E 1 91  ASN 91  94  94  ASN ASN E . n 
E 1 92  SER 92  95  95  SER SER E . n 
E 1 93  GLY 93  96  96  GLY GLY E . n 
E 1 94  LEU 94  97  97  LEU LEU E . n 
E 1 95  SER 95  98  98  SER SER E . n 
E 1 96  SER 96  99  99  SER SER E . n 
E 1 97  THR 97  100 100 THR THR E . n 
E 1 98  ARG 98  101 101 ARG ARG E . n 
E 1 99  GLY 99  102 102 GLY GLY E . n 
E 1 100 GLY 100 103 103 GLY GLY E . n 
E 1 101 LYS 101 104 104 LYS LYS E . n 
E 1 102 MET 102 105 105 MET MET E . n 
E 1 103 ALA 103 106 106 ALA ALA E . n 
E 1 104 SER 104 107 107 SER SER E . n 
E 1 105 TYR 105 108 108 TYR TYR E . n 
E 1 106 MET 106 109 109 MET MET E . n 
E 1 107 TYR 107 110 110 TYR TYR E . n 
E 1 108 THR 108 111 111 THR THR E . n 
E 1 109 PRO 109 112 112 PRO PRO E . n 
E 1 110 THR 110 113 113 THR THR E . n 
E 1 111 GLY 111 114 114 GLY GLY E . n 
E 1 112 ASP 112 115 115 ASP ASP E . n 
E 1 113 GLY 113 116 116 GLY GLY E . n 
E 1 114 LYS 114 117 117 LYS LYS E . n 
E 1 115 GLN 115 118 118 GLN GLN E . n 
E 1 116 ARG 116 119 119 ARG ARG E . n 
E 1 117 LEU 117 120 120 LEU LEU E . n 
E 1 118 LYS 118 121 121 LYS LYS E . n 
E 1 119 ALA 119 122 122 ALA ALA E . n 
E 1 120 PRO 120 123 123 PRO PRO E . n 
E 1 121 ARG 121 124 124 ARG ARG E . n 
E 1 122 LEU 122 125 125 LEU LEU E . n 
E 1 123 TYR 123 126 126 TYR TYR E . n 
E 1 124 ALA 124 127 127 ALA ALA E . n 
E 1 125 ALA 125 128 128 ALA ALA E . n 
E 1 126 ASP 126 129 129 ASP ASP E . n 
E 1 127 GLN 127 130 130 GLN GLN E . n 
E 1 128 TRP 128 131 131 TRP TRP E . n 
E 1 129 VAL 129 132 132 VAL VAL E . n 
E 1 130 ASP 130 133 133 ASP ASP E . n 
E 1 131 THR 131 134 134 THR THR E . n 
E 1 132 THR 132 135 135 THR THR E . n 
E 1 133 TRP 133 136 136 TRP TRP E . n 
E 1 134 ASP 134 137 137 ASP ASP E . n 
E 1 135 HIS 135 138 138 HIS HIS E . n 
E 1 136 ALA 136 139 139 ALA ALA E . n 
E 1 137 MET 137 140 140 MET MET E . n 
E 1 138 ALA 138 141 141 ALA ALA E . n 
E 1 139 LEU 139 142 142 LEU LEU E . n 
E 1 140 TYR 140 143 143 TYR TYR E . n 
E 1 141 ALA 141 144 144 ALA ALA E . n 
E 1 142 GLY 142 145 145 GLY GLY E . n 
E 1 143 LEU 143 146 146 LEU LEU E . n 
E 1 144 ILE 144 147 147 ILE ILE E . n 
E 1 145 LYS 145 148 148 LYS LYS E . n 
E 1 146 LYS 146 149 149 LYS LYS E . n 
E 1 147 THR 147 150 150 THR THR E . n 
E 1 148 LEU 148 151 151 LEU LEU E . n 
E 1 149 ASP 149 152 152 ASP ASP E . n 
E 1 150 LYS 150 153 153 LYS LYS E . n 
E 1 151 ASP 151 154 154 ASP ASP E . n 
E 1 152 GLY 152 155 155 GLY GLY E . n 
E 1 153 PRO 153 156 156 PRO PRO E . n 
E 1 154 GLN 154 157 157 GLN GLN E . n 
E 1 155 GLY 155 158 158 GLY GLY E . n 
E 1 156 VAL 156 159 159 VAL VAL E . n 
E 1 157 PHE 157 160 160 PHE PHE E . n 
E 1 158 PHE 158 161 161 PHE PHE E . n 
E 1 159 SER 159 162 162 SER SER E . n 
E 1 160 CYS 160 163 163 CYS CYS E . n 
E 1 161 PHE 161 164 164 PHE PHE E . n 
E 1 162 ASP 162 165 165 ASP ASP E . n 
E 1 163 HIS 163 166 166 HIS HIS E . n 
E 1 164 GLY 164 167 167 GLY GLY E . n 
E 1 165 GLY 165 168 168 GLY GLY E . n 
E 1 166 ALA 166 169 169 ALA ALA E . n 
E 1 167 GLY 167 170 170 GLY GLY E . n 
E 1 168 GLY 168 171 171 GLY GLY E . n 
E 1 169 GLY 169 172 172 GLY GLY E . n 
E 1 170 PHE 170 173 173 PHE PHE E . n 
E 1 171 GLU 171 174 174 GLU GLU E . n 
E 1 172 ASN 172 175 175 ASN ASN E . n 
E 1 173 THR 173 176 176 THR THR E . n 
E 1 174 TRP 174 177 177 TRP TRP E . n 
E 1 175 GLY 175 178 178 GLY GLY E . n 
E 1 176 THR 176 179 179 THR THR E . n 
E 1 177 GLY 177 180 180 GLY GLY E . n 
E 1 178 LYS 178 181 181 LYS LYS E . n 
E 1 179 LEU 179 182 182 LEU LEU E . n 
E 1 180 MET 180 183 183 MET MET E . n 
E 1 181 PHE 181 184 184 PHE PHE E . n 
E 1 182 SER 182 185 185 SER SER E . n 
E 1 183 ALA 183 186 186 ALA ALA E . n 
E 1 184 ILE 184 187 187 ILE ILE E . n 
E 1 185 GLN 185 188 188 GLN GLN E . n 
E 1 186 THR 186 189 189 THR THR E . n 
E 1 187 PRO 187 190 190 PRO PRO E . n 
E 1 188 MET 188 191 191 MET MET E . n 
E 1 189 VAL 189 192 192 VAL VAL E . n 
E 1 190 ARG 190 193 193 ARG ARG E . n 
E 1 191 ILE 191 194 194 ILE ILE E . n 
E 1 192 HIS 192 195 195 HIS HIS E . n 
E 1 193 ASN 193 196 196 ASN ASN E . n 
E 1 194 ARG 194 197 197 ARG ARG E . n 
E 1 195 PRO 195 198 198 PRO PRO E . n 
E 1 196 ALA 196 199 199 ALA ALA E . n 
E 1 197 TYR 197 200 200 TYR TYR E . n 
E 1 198 ASN 198 201 201 ASN ASN E . n 
E 1 199 SER 199 202 202 SER SER E . n 
E 1 200 GLU 200 203 203 GLU GLU E . n 
E 1 201 CYS 201 204 204 CYS CYS E . n 
E 1 202 HIS 202 205 205 HIS HIS E . n 
E 1 203 ALA 203 206 206 ALA ALA E . n 
E 1 204 THR 204 207 207 THR THR E . n 
E 1 205 ARG 205 208 208 ARG ARG E . n 
E 1 206 GLU 206 209 209 GLU GLU E . n 
E 1 207 MET 207 210 210 MET MET E . n 
E 1 208 GLY 208 211 211 GLY GLY E . n 
E 1 209 ILE 209 212 212 ILE ILE E . n 
E 1 210 GLY 210 213 213 GLY GLY E . n 
E 1 211 GLU 211 214 214 GLU GLU E . n 
E 1 212 LEU 212 215 215 LEU LEU E . n 
E 1 213 ASN 213 216 216 ASN ASN E . n 
E 1 214 ASN 214 217 217 ASN ASN E . n 
E 1 215 ALA 215 218 218 ALA ALA E . n 
E 1 216 TYR 216 219 219 TYR TYR E . n 
E 1 217 GLU 217 220 220 GLU GLU E . n 
E 1 218 ASP 218 221 221 ASP ASP E . n 
E 1 219 ALA 219 222 222 ALA ALA E . n 
E 1 220 GLN 220 223 223 GLN GLN E . n 
E 1 221 LEU 221 224 224 LEU LEU E . n 
E 1 222 ALA 222 225 225 ALA ALA E . n 
E 1 223 ASP 223 226 226 ASP ASP E . n 
E 1 224 VAL 224 227 227 VAL VAL E . n 
E 1 225 ILE 225 228 228 ILE ILE E . n 
E 1 226 TRP 226 229 229 TRP TRP E . n 
E 1 227 SER 227 230 230 SER SER E . n 
E 1 228 ILE 228 231 231 ILE ILE E . n 
E 1 229 GLY 229 232 232 GLY GLY E . n 
E 1 230 ASN 230 233 233 ASN ASN E . n 
E 1 231 ASN 231 234 234 ASN ASN E . n 
E 1 232 PRO 232 235 235 PRO PRO E . n 
E 1 233 TYR 233 236 236 TYR TYR E . n 
E 1 234 GLU 234 237 237 GLU GLU E . n 
E 1 235 SER 235 238 238 SER SER E . n 
E 1 236 GLN 236 239 239 GLN GLN E . n 
E 1 237 THR 237 240 240 THR THR E . n 
E 1 238 ASN 238 241 241 ASN ASN E . n 
E 1 239 TYR 239 242 242 TYR TYR E . n 
E 1 240 PHE 240 243 243 PHE PHE E . n 
E 1 241 LEU 241 244 244 LEU LEU E . n 
E 1 242 ASN 242 245 245 ASN ASN E . n 
E 1 243 HIS 243 246 246 HIS HIS E . n 
E 1 244 TRP 244 247 247 TRP TRP E . n 
E 1 245 LEU 245 248 248 LEU LEU E . n 
E 1 246 PRO 246 249 249 PRO PRO E . n 
E 1 247 ASN 247 250 250 ASN ASN E . n 
E 1 248 LEU 248 251 251 LEU LEU E . n 
E 1 249 GLN 249 252 252 GLN GLN E . n 
E 1 250 GLY 250 253 253 GLY GLY E . n 
E 1 251 ALA 251 254 254 ALA ALA E . n 
E 1 252 THR 252 255 255 THR THR E . n 
E 1 253 THR 253 256 256 THR THR E . n 
E 1 254 SER 254 257 257 SER SER E . n 
E 1 255 LYS 255 258 258 LYS LYS E . n 
E 1 256 LYS 256 259 259 LYS LYS E . n 
E 1 257 LYS 257 260 260 LYS LYS E . n 
E 1 258 GLU 258 261 261 GLU GLU E . n 
E 1 259 ARG 259 262 262 ARG ARG E . n 
E 1 260 PHE 260 263 263 PHE PHE E . n 
E 1 261 PRO 261 264 264 PRO PRO E . n 
E 1 262 ASN 262 265 265 ASN ASN E . n 
E 1 263 GLU 263 266 266 GLU GLU E . n 
E 1 264 ASN 264 267 267 ASN ASN E . n 
E 1 265 PHE 265 268 268 PHE PHE E . n 
E 1 266 PRO 266 269 269 PRO PRO E . n 
E 1 267 GLN 267 270 270 GLN GLN E . n 
E 1 268 ALA 268 271 271 ALA ALA E . n 
E 1 269 ARG 269 272 272 ARG ARG E . n 
E 1 270 ILE 270 273 273 ILE ILE E . n 
E 1 271 ILE 271 274 274 ILE ILE E . n 
E 1 272 PHE 272 275 275 PHE PHE E . n 
E 1 273 VAL 273 276 276 VAL VAL E . n 
E 1 274 ASP 274 277 277 ASP ASP E . n 
E 1 275 PRO 275 278 278 PRO PRO E . n 
E 1 276 ARG 276 279 279 ARG ARG E . n 
E 1 277 GLU 277 280 280 GLU GLU E . n 
E 1 278 THR 278 281 281 THR THR E . n 
E 1 279 PRO 279 282 282 PRO PRO E . n 
E 1 280 SER 280 283 283 SER SER E . n 
E 1 281 VAL 281 284 284 VAL VAL E . n 
E 1 282 ALA 282 285 285 ALA ALA E . n 
E 1 283 ILE 283 286 286 ILE ILE E . n 
E 1 284 ALA 284 287 287 ALA ALA E . n 
E 1 285 ARG 285 288 288 ARG ARG E . n 
E 1 286 HIS 286 289 289 HIS HIS E . n 
E 1 287 VAL 287 290 290 VAL VAL E . n 
E 1 288 ALA 288 291 291 ALA ALA E . n 
E 1 289 GLY 289 292 292 GLY GLY E . n 
E 1 290 ASN 290 293 293 ASN ASN E . n 
E 1 291 ASP 291 294 294 ASP ASP E . n 
E 1 292 ARG 292 295 295 ARG ARG E . n 
E 1 293 VAL 293 296 296 VAL VAL E . n 
E 1 294 LEU 294 297 297 LEU LEU E . n 
E 1 295 HIS 295 298 298 HIS HIS E . n 
E 1 296 LEU 296 299 299 LEU LEU E . n 
E 1 297 ALA 297 300 300 ALA ALA E . n 
E 1 298 ILE 298 301 301 ILE ILE E . n 
E 1 299 GLU 299 302 302 GLU GLU E . n 
E 1 300 PRO 300 303 303 PRO PRO E . n 
E 1 301 GLY 301 304 304 GLY GLY E . n 
E 1 302 THR 302 305 305 THR THR E . n 
E 1 303 ASP 303 306 306 ASP ASP E . n 
E 1 304 THR 304 307 307 THR THR E . n 
E 1 305 ALA 305 308 308 ALA ALA E . n 
E 1 306 LEU 306 309 309 LEU LEU E . n 
E 1 307 PHE 307 310 310 PHE PHE E . n 
E 1 308 ASN 308 311 311 ASN ASN E . n 
E 1 309 GLY 309 312 312 GLY GLY E . n 
E 1 310 LEU 310 313 313 LEU LEU E . n 
E 1 311 PHE 311 314 314 PHE PHE E . n 
E 1 312 THR 312 315 315 THR THR E . n 
E 1 313 TYR 313 316 316 TYR TYR E . n 
E 1 314 VAL 314 317 317 VAL VAL E . n 
E 1 315 VAL 315 318 318 VAL VAL E . n 
E 1 316 GLU 316 319 319 GLU GLU E . n 
E 1 317 GLN 317 320 320 GLN GLN E . n 
E 1 318 GLY 318 321 321 GLY GLY E . n 
E 1 319 TRP 319 322 322 TRP TRP E . n 
E 1 320 ILE 320 323 323 ILE ILE E . n 
E 1 321 ASP 321 324 324 ASP ASP E . n 
E 1 322 LYS 322 325 325 LYS LYS E . n 
E 1 323 PRO 323 326 326 PRO PRO E . n 
E 1 324 PHE 324 327 327 PHE PHE E . n 
E 1 325 ILE 325 328 328 ILE ILE E . n 
E 1 326 GLU 326 329 329 GLU GLU E . n 
E 1 327 ALA 327 330 330 ALA ALA E . n 
E 1 328 HIS 328 331 331 HIS HIS E . n 
E 1 329 THR 329 332 332 THR THR E . n 
E 1 330 LYS 330 333 333 LYS LYS E . n 
E 1 331 GLY 331 334 334 GLY GLY E . n 
E 1 332 PHE 332 335 335 PHE PHE E . n 
E 1 333 ASP 333 336 336 ASP ASP E . n 
E 1 334 ASP 334 337 337 ASP ASP E . n 
E 1 335 ALA 335 338 338 ALA ALA E . n 
E 1 336 VAL 336 339 339 VAL VAL E . n 
E 1 337 LYS 337 340 340 LYS LYS E . n 
E 1 338 THR 338 341 341 THR THR E . n 
E 1 339 ASN 339 342 342 ASN ASN E . n 
E 1 340 ARG 340 343 343 ARG ARG E . n 
E 1 341 LEU 341 344 344 LEU LEU E . n 
E 1 342 SER 342 345 345 SER SER E . n 
E 1 343 LEU 343 346 346 LEU LEU E . n 
E 1 344 ASP 344 347 347 ASP ASP E . n 
E 1 345 GLU 345 348 348 GLU GLU E . n 
E 1 346 CYS 346 349 349 CYS CYS E . n 
E 1 347 SER 347 350 350 SER SER E . n 
E 1 348 ASN 348 351 351 ASN ASN E . n 
E 1 349 ILE 349 352 352 ILE ILE E . n 
E 1 350 THR 350 353 353 THR THR E . n 
E 1 351 GLY 351 354 354 GLY GLY E . n 
E 1 352 VAL 352 355 355 VAL VAL E . n 
E 1 353 PRO 353 356 356 PRO PRO E . n 
E 1 354 VAL 354 357 357 VAL VAL E . n 
E 1 355 ASP 355 358 358 ASP ASP E . n 
E 1 356 MET 356 359 359 MET MET E . n 
E 1 357 LEU 357 360 360 LEU LEU E . n 
E 1 358 LYS 358 361 361 LYS LYS E . n 
E 1 359 ARG 359 362 362 ARG ARG E . n 
E 1 360 ALA 360 363 363 ALA ALA E . n 
E 1 361 ALA 361 364 364 ALA ALA E . n 
E 1 362 GLU 362 365 365 GLU GLU E . n 
E 1 363 TRP 363 366 366 TRP TRP E . n 
E 1 364 SER 364 367 367 SER SER E . n 
E 1 365 TYR 365 368 368 TYR TYR E . n 
E 1 366 LYS 366 369 369 LYS LYS E . n 
E 1 367 PRO 367 370 370 PRO PRO E . n 
E 1 368 LYS 368 371 371 LYS LYS E . n 
E 1 369 ALA 369 372 372 ALA ALA E . n 
E 1 370 SER 370 373 373 SER SER E . n 
E 1 371 GLY 371 374 374 GLY GLY E . n 
E 1 372 GLN 372 375 375 GLN GLN E . n 
E 1 373 ALA 373 376 376 ALA ALA E . n 
E 1 374 PRO 374 377 377 PRO PRO E . n 
E 1 375 ARG 375 378 378 ARG ARG E . n 
E 1 376 THR 376 379 379 THR THR E . n 
E 1 377 MET 377 380 380 MET MET E . n 
E 1 378 HIS 378 381 381 HIS HIS E . n 
E 1 379 ALA 379 382 382 ALA ALA E . n 
E 1 380 TYR 380 383 383 TYR TYR E . n 
E 1 381 GLU 381 384 384 GLU GLU E . n 
E 1 382 LYS 382 385 385 LYS LYS E . n 
E 1 383 GLY 383 386 386 GLY GLY E . n 
E 1 384 ILE 384 387 387 ILE ILE E . n 
E 1 385 ILE 385 388 388 ILE ILE E . n 
E 1 386 TRP 386 389 389 TRP TRP E . n 
E 1 387 GLY 387 390 390 GLY GLY E . n 
E 1 388 ASN 388 391 391 ASN ASN E . n 
E 1 389 ASP 389 392 392 ASP ASP E . n 
E 1 390 ASN 390 393 393 ASN ASN E . n 
E 1 391 TYR 391 394 394 TYR TYR E . n 
E 1 392 VAL 392 395 395 VAL VAL E . n 
E 1 393 ILE 393 396 396 ILE ILE E . n 
E 1 394 GLN 394 397 397 GLN GLN E . n 
E 1 395 SER 395 398 398 SER SER E . n 
E 1 396 ALA 396 399 399 ALA ALA E . n 
E 1 397 LEU 397 400 400 LEU LEU E . n 
E 1 398 LEU 398 401 401 LEU LEU E . n 
E 1 399 ASP 399 402 402 ASP ASP E . n 
E 1 400 LEU 400 403 403 LEU LEU E . n 
E 1 401 VAL 401 404 404 VAL VAL E . n 
E 1 402 ILE 402 405 405 ILE ILE E . n 
E 1 403 ALA 403 406 406 ALA ALA E . n 
E 1 404 THR 404 407 407 THR THR E . n 
E 1 405 HIS 405 408 408 HIS HIS E . n 
E 1 406 ASN 406 409 409 ASN ASN E . n 
E 1 407 VAL 407 410 410 VAL VAL E . n 
E 1 408 GLY 408 411 411 GLY GLY E . n 
E 1 409 ARG 409 412 412 ARG ARG E . n 
E 1 410 ARG 410 413 413 ARG ARG E . n 
E 1 411 GLY 411 414 414 GLY GLY E . n 
E 1 412 THR 412 415 415 THR THR E . n 
E 1 413 GLY 413 416 416 GLY GLY E . n 
E 1 414 CYS 414 417 417 CYS CYS E . n 
E 1 415 VAL 415 418 418 VAL VAL E . n 
E 1 416 ARG 416 419 419 ARG ARG E . n 
E 1 417 MET 417 420 420 MET MET E . n 
E 1 418 GLY 418 421 421 GLY GLY E . n 
E 1 419 GLY 419 422 422 GLY GLY E . n 
E 1 420 HIS 420 423 423 HIS HIS E . n 
E 1 421 GLN 421 424 424 GLN GLN E . n 
E 1 422 GLU 422 425 425 GLU GLU E . n 
E 1 423 GLY 423 426 426 GLY GLY E . n 
E 1 424 TYR 424 427 427 TYR TYR E . n 
E 1 425 THR 425 428 428 THR THR E . n 
E 1 426 ARG 426 429 429 ARG ARG E . n 
E 1 427 PRO 427 430 430 PRO PRO E . n 
E 1 428 PRO 428 431 431 PRO PRO E . n 
E 1 429 TYR 429 432 432 TYR TYR E . n 
E 1 430 PRO 430 433 433 PRO PRO E . n 
E 1 431 GLY 431 434 434 GLY GLY E . n 
E 1 432 ASP 432 435 435 ASP ASP E . n 
E 1 433 LYS 433 436 436 LYS LYS E . n 
E 1 434 LYS 434 437 437 LYS LYS E . n 
E 1 435 ILE 435 438 438 ILE ILE E . n 
E 1 436 TYR 436 439 439 TYR TYR E . n 
E 1 437 ILE 437 440 440 ILE ILE E . n 
E 1 438 ASP 438 441 441 ASP ASP E . n 
E 1 439 GLN 439 442 442 GLN GLN E . n 
E 1 440 GLU 440 443 443 GLU GLU E . n 
E 1 441 LEU 441 444 444 LEU LEU E . n 
E 1 442 ILE 442 445 445 ILE ILE E . n 
E 1 443 LYS 443 446 446 LYS LYS E . n 
E 1 444 GLY 444 447 447 GLY GLY E . n 
E 1 445 LYS 445 448 448 LYS LYS E . n 
E 1 446 GLY 446 449 449 GLY GLY E . n 
E 1 447 ARG 447 450 450 ARG ARG E . n 
E 1 448 ILE 448 451 451 ILE ILE E . n 
E 1 449 MET 449 452 452 MET MET E . n 
E 1 450 THR 450 453 453 THR THR E . n 
E 1 451 TRP 451 454 454 TRP TRP E . n 
E 1 452 TRP 452 455 455 TRP TRP E . n 
E 1 453 GLY 453 456 456 GLY GLY E . n 
E 1 454 CYS 454 457 457 CYS CYS E . n 
E 1 455 ASN 455 458 458 ASN ASN E . n 
E 1 456 ASN 456 459 459 ASN ASN E . n 
E 1 457 PHE 457 460 460 PHE PHE E . n 
E 1 458 GLN 458 461 461 GLN GLN E . n 
E 1 459 THR 459 462 462 THR THR E . n 
E 1 460 SER 460 463 463 SER SER E . n 
E 1 461 ASN 461 464 464 ASN ASN E . n 
E 1 462 ASN 462 465 465 ASN ASN E . n 
E 1 463 ALA 463 466 466 ALA ALA E . n 
E 1 464 GLN 464 467 467 GLN GLN E . n 
E 1 465 ALA 465 468 468 ALA ALA E . n 
E 1 466 LEU 466 469 469 LEU LEU E . n 
E 1 467 ARG 467 470 470 ARG ARG E . n 
E 1 468 GLU 468 471 471 GLU GLU E . n 
E 1 469 ALA 469 472 472 ALA ALA E . n 
E 1 470 ILE 470 473 473 ILE ILE E . n 
E 1 471 LEU 471 474 474 LEU LEU E . n 
E 1 472 GLN 472 475 475 GLN GLN E . n 
E 1 473 ARG 473 476 476 ARG ARG E . n 
E 1 474 SER 474 477 477 SER SER E . n 
E 1 475 ALA 475 478 478 ALA ALA E . n 
E 1 476 ILE 476 479 479 ILE ILE E . n 
E 1 477 VAL 477 480 480 VAL VAL E . n 
E 1 478 LYS 478 481 481 LYS LYS E . n 
E 1 479 GLN 479 482 482 GLN GLN E . n 
E 1 480 ALA 480 483 483 ALA ALA E . n 
E 1 481 MET 481 484 484 MET MET E . n 
E 1 482 GLN 482 485 485 GLN GLN E . n 
E 1 483 LYS 483 486 486 LYS LYS E . n 
E 1 484 ALA 484 487 487 ALA ALA E . n 
E 1 485 ARG 485 488 488 ARG ARG E . n 
E 1 486 GLY 486 489 489 GLY GLY E . n 
E 1 487 ALA 487 490 490 ALA ALA E . n 
E 1 488 THR 488 491 491 THR THR E . n 
E 1 489 THR 489 492 492 THR THR E . n 
E 1 490 GLU 490 493 493 GLU GLU E . n 
E 1 491 GLU 491 494 494 GLU GLU E . n 
E 1 492 MET 492 495 495 MET MET E . n 
E 1 493 VAL 493 496 496 VAL VAL E . n 
E 1 494 ASP 494 497 497 ASP ASP E . n 
E 1 495 VAL 495 498 498 VAL VAL E . n 
E 1 496 ILE 496 499 499 ILE ILE E . n 
E 1 497 TYR 497 500 500 TYR TYR E . n 
E 1 498 GLU 498 501 501 GLU GLU E . n 
E 1 499 ALA 499 502 502 ALA ALA E . n 
E 1 500 THR 500 503 503 THR THR E . n 
E 1 501 GLN 501 504 504 GLN GLN E . n 
E 1 502 ASN 502 505 505 ASN ASN E . n 
E 1 503 GLY 503 506 506 GLY GLY E . n 
E 1 504 GLY 504 507 507 GLY GLY E . n 
E 1 505 LEU 505 508 508 LEU LEU E . n 
E 1 506 PHE 506 509 509 PHE PHE E . n 
E 1 507 VAL 507 510 510 VAL VAL E . n 
E 1 508 THR 508 511 511 THR THR E . n 
E 1 509 SER 509 512 512 SER SER E . n 
E 1 510 ILE 510 513 513 ILE ILE E . n 
E 1 511 ASN 511 514 514 ASN ASN E . n 
E 1 512 LEU 512 515 515 LEU LEU E . n 
E 1 513 TYR 513 516 516 TYR TYR E . n 
E 1 514 PRO 514 517 517 PRO PRO E . n 
E 1 515 THR 515 518 518 THR THR E . n 
E 1 516 LYS 516 519 519 LYS LYS E . n 
E 1 517 LEU 517 520 520 LEU LEU E . n 
E 1 518 ALA 518 521 521 ALA ALA E . n 
E 1 519 GLU 519 522 522 GLU GLU E . n 
E 1 520 ALA 520 523 523 ALA ALA E . n 
E 1 521 ALA 521 524 524 ALA ALA E . n 
E 1 522 HIS 522 525 525 HIS HIS E . n 
E 1 523 LEU 523 526 526 LEU LEU E . n 
E 1 524 MET 524 527 527 MET MET E . n 
E 1 525 LEU 525 528 528 LEU LEU E . n 
E 1 526 PRO 526 529 529 PRO PRO E . n 
E 1 527 ALA 527 530 530 ALA ALA E . n 
E 1 528 ALA 528 531 531 ALA ALA E . n 
E 1 529 HIS 529 532 532 HIS HIS E . n 
E 1 530 PRO 530 533 533 PRO PRO E . n 
E 1 531 GLY 531 534 534 GLY GLY E . n 
E 1 532 GLU 532 535 535 GLU GLU E . n 
E 1 533 MET 533 536 536 MET MET E . n 
E 1 534 ASN 534 537 537 ASN ASN E . n 
E 1 535 LEU 535 538 538 LEU LEU E . n 
E 1 536 THR 536 539 539 THR THR E . n 
E 1 537 SER 537 540 540 SER SER E . n 
E 1 538 MET 538 541 541 MET MET E . n 
E 1 539 ASN 539 542 542 ASN ASN E . n 
E 1 540 GLY 540 543 543 GLY GLY E . n 
E 1 541 GLU 541 544 544 GLU GLU E . n 
E 1 542 ARG 542 545 545 ARG ARG E . n 
E 1 543 ARG 543 546 546 ARG ARG E . n 
E 1 544 ILE 544 547 547 ILE ILE E . n 
E 1 545 ARG 545 548 548 ARG ARG E . n 
E 1 546 LEU 546 549 549 LEU LEU E . n 
E 1 547 SER 547 550 550 SER SER E . n 
E 1 548 GLU 548 551 551 GLU GLU E . n 
E 1 549 LYS 549 552 552 LYS LYS E . n 
E 1 550 PHE 550 553 553 PHE PHE E . n 
E 1 551 MET 551 554 554 MET MET E . n 
E 1 552 ASP 552 555 555 ASP ASP E . n 
E 1 553 PRO 553 556 556 PRO PRO E . n 
E 1 554 PRO 554 557 557 PRO PRO E . n 
E 1 555 GLY 555 558 558 GLY GLY E . n 
E 1 556 THR 556 559 559 THR THR E . n 
E 1 557 ALA 557 560 560 ALA ALA E . n 
E 1 558 MET 558 561 561 MET MET E . n 
E 1 559 ALA 559 562 562 ALA ALA E . n 
E 1 560 ASP 560 563 563 ASP ASP E . n 
E 1 561 CYS 561 564 564 CYS CYS E . n 
E 1 562 LEU 562 565 565 LEU LEU E . n 
E 1 563 ILE 563 566 566 ILE ILE E . n 
E 1 564 ALA 564 567 567 ALA ALA E . n 
E 1 565 ALA 565 568 568 ALA ALA E . n 
E 1 566 ARG 566 569 569 ARG ARG E . n 
E 1 567 ILE 567 570 570 ILE ILE E . n 
E 1 568 ALA 568 571 571 ALA ALA E . n 
E 1 569 ASN 569 572 572 ASN ASN E . n 
E 1 570 ALA 570 573 573 ALA ALA E . n 
E 1 571 LEU 571 574 574 LEU LEU E . n 
E 1 572 ARG 572 575 575 ARG ARG E . n 
E 1 573 ASP 573 576 576 ASP ASP E . n 
E 1 574 MET 574 577 577 MET MET E . n 
E 1 575 TYR 575 578 578 TYR TYR E . n 
E 1 576 GLN 576 579 579 GLN GLN E . n 
E 1 577 LYS 577 580 580 LYS LYS E . n 
E 1 578 ASP 578 581 581 ASP ASP E . n 
E 1 579 GLY 579 582 582 GLY GLY E . n 
E 1 580 LYS 580 583 583 LYS LYS E . n 
E 1 581 ALA 581 584 584 ALA ALA E . n 
E 1 582 GLU 582 585 585 GLU GLU E . n 
E 1 583 MET 583 586 586 MET MET E . n 
E 1 584 ALA 584 587 587 ALA ALA E . n 
E 1 585 ALA 585 588 588 ALA ALA E . n 
E 1 586 GLN 586 589 589 GLN GLN E . n 
E 1 587 PHE 587 590 590 PHE PHE E . n 
E 1 588 GLU 588 591 591 GLU GLU E . n 
E 1 589 GLY 589 592 592 GLY GLY E . n 
E 1 590 PHE 590 593 593 PHE PHE E . n 
E 1 591 ASP 591 594 594 ASP ASP E . n 
E 1 592 TRP 592 595 595 TRP TRP E . n 
E 1 593 LYS 593 596 596 LYS LYS E . n 
E 1 594 THR 594 597 597 THR THR E . n 
E 1 595 GLU 595 598 598 GLU GLU E . n 
E 1 596 GLU 596 599 599 GLU GLU E . n 
E 1 597 ASP 597 600 600 ASP ASP E . n 
E 1 598 ALA 598 601 601 ALA ALA E . n 
E 1 599 PHE 599 602 602 PHE PHE E . n 
E 1 600 ASN 600 603 603 ASN ASN E . n 
E 1 601 ASP 601 604 604 ASP ASP E . n 
E 1 602 GLY 602 605 605 GLY GLY E . n 
E 1 603 PHE 603 606 606 PHE PHE E . n 
E 1 604 ARG 604 607 607 ARG ARG E . n 
E 1 605 ARG 605 608 608 ARG ARG E . n 
E 1 606 ALA 606 609 609 ALA ALA E . n 
E 1 607 GLY 607 610 610 GLY GLY E . n 
E 1 608 GLN 608 611 611 GLN GLN E . n 
E 1 609 PRO 609 612 612 PRO PRO E . n 
E 1 610 GLY 610 613 613 GLY GLY E . n 
E 1 611 ALA 611 614 614 ALA ALA E . n 
E 1 612 PRO 612 615 615 PRO PRO E . n 
E 1 613 ALA 613 616 616 ALA ALA E . n 
E 1 614 ILE 614 617 617 ILE ILE E . n 
E 1 615 ASP 615 618 618 ASP ASP E . n 
E 1 616 SER 616 619 619 SER SER E . n 
E 1 617 GLN 617 620 620 GLN GLN E . n 
E 1 618 GLY 618 621 621 GLY GLY E . n 
E 1 619 GLY 619 622 622 GLY GLY E . n 
E 1 620 SER 620 623 623 SER SER E . n 
E 1 621 THR 621 624 624 THR THR E . n 
E 1 622 GLY 622 625 625 GLY GLY E . n 
E 1 623 HIS 623 626 626 HIS HIS E . n 
E 1 624 LEU 624 627 627 LEU LEU E . n 
E 1 625 VAL 625 628 628 VAL VAL E . n 
E 1 626 THR 626 629 629 THR THR E . n 
E 1 627 TYR 627 630 630 TYR TYR E . n 
E 1 628 ASP 628 631 631 ASP ASP E . n 
E 1 629 ARG 629 632 632 ARG ARG E . n 
E 1 630 LEU 630 633 633 LEU LEU E . n 
E 1 631 ARG 631 634 634 ARG ARG E . n 
E 1 632 LYS 632 635 635 LYS LYS E . n 
E 1 633 SER 633 636 636 SER SER E . n 
E 1 634 GLY 634 637 637 GLY GLY E . n 
E 1 635 ASN 635 638 638 ASN ASN E . n 
E 1 636 ASN 636 639 639 ASN ASN E . n 
E 1 637 GLY 637 640 640 GLY GLY E . n 
E 1 638 VAL 638 641 641 VAL VAL E . n 
E 1 639 GLN 639 642 642 GLN GLN E . n 
E 1 640 LEU 640 643 643 LEU LEU E . n 
E 1 641 PRO 641 644 644 PRO PRO E . n 
E 1 642 VAL 642 645 645 VAL VAL E . n 
E 1 643 VAL 643 646 646 VAL VAL E . n 
E 1 644 SER 644 647 647 SER SER E . n 
E 1 645 TRP 645 648 648 TRP TRP E . n 
E 1 646 ASP 646 649 649 ASP ASP E . n 
E 1 647 GLU 647 650 650 GLU GLU E . n 
E 1 648 SER 648 651 651 SER SER E . n 
E 1 649 LYS 649 652 652 LYS LYS E . n 
E 1 650 GLY 650 653 653 GLY GLY E . n 
E 1 651 LEU 651 654 654 LEU LEU E . n 
E 1 652 VAL 652 655 655 VAL VAL E . n 
E 1 653 GLY 653 656 656 GLY GLY E . n 
E 1 654 THR 654 657 657 THR THR E . n 
E 1 655 GLU 655 658 658 GLU GLU E . n 
E 1 656 MET 656 659 659 MET MET E . n 
E 1 657 LEU 657 660 660 LEU LEU E . n 
E 1 658 TYR 658 661 661 TYR TYR E . n 
E 1 659 THR 659 662 662 THR THR E . n 
E 1 660 GLU 660 663 663 GLU GLU E . n 
E 1 661 GLY 661 664 664 GLY GLY E . n 
E 1 662 LYS 662 665 665 LYS LYS E . n 
E 1 663 PHE 663 666 666 PHE PHE E . n 
E 1 664 ASP 664 667 667 ASP ASP E . n 
E 1 665 THR 665 668 668 THR THR E . n 
E 1 666 ASP 666 669 669 ASP ASP E . n 
E 1 667 ASP 667 670 670 ASP ASP E . n 
E 1 668 GLY 668 671 671 GLY GLY E . n 
E 1 669 LYS 669 672 672 LYS LYS E . n 
E 1 670 ALA 670 673 673 ALA ALA E . n 
E 1 671 HIS 671 674 674 HIS HIS E . n 
E 1 672 PHE 672 675 675 PHE PHE E . n 
E 1 673 LYS 673 676 676 LYS LYS E . n 
E 1 674 PRO 674 677 677 PRO PRO E . n 
E 1 675 ALA 675 678 678 ALA ALA E . n 
E 1 676 PRO 676 679 679 PRO PRO E . n 
E 1 677 TRP 677 680 680 TRP TRP E . n 
E 1 678 ASN 678 681 681 ASN ASN E . n 
E 1 679 GLY 679 682 682 GLY GLY E . n 
E 1 680 LEU 680 683 683 LEU LEU E . n 
E 1 681 PRO 681 684 684 PRO PRO E . n 
E 1 682 ALA 682 685 685 ALA ALA E . n 
E 1 683 THR 683 686 686 THR THR E . n 
E 1 684 VAL 684 687 687 VAL VAL E . n 
E 1 685 GLN 685 688 688 GLN GLN E . n 
E 1 686 GLN 686 689 689 GLN GLN E . n 
E 1 687 GLN 687 690 690 GLN GLN E . n 
E 1 688 LYS 688 691 691 LYS LYS E . n 
E 1 689 ASP 689 692 692 ASP ASP E . n 
E 1 690 LYS 690 693 693 LYS LYS E . n 
E 1 691 TYR 691 694 694 TYR TYR E . n 
E 1 692 ARG 692 695 695 ARG ARG E . n 
E 1 693 PHE 693 696 696 PHE PHE E . n 
E 1 694 TRP 694 697 697 TRP TRP E . n 
E 1 695 LEU 695 698 698 LEU LEU E . n 
E 1 696 ASN 696 699 699 ASN ASN E . n 
E 1 697 ASN 697 700 700 ASN ASN E . n 
E 1 698 GLY 698 701 701 GLY GLY E . n 
E 1 699 ARG 699 702 702 ARG ARG E . n 
E 1 700 ASN 700 703 703 ASN ASN E . n 
E 1 701 ASN 701 704 704 ASN ASN E . n 
E 1 702 GLU 702 705 705 GLU GLU E . n 
E 1 703 VAL 703 706 706 VAL VAL E . n 
E 1 704 TRP 704 707 707 TRP TRP E . n 
E 1 705 GLN 705 708 708 GLN GLN E . n 
E 1 706 THR 706 709 709 THR THR E . n 
E 1 707 ALA 707 710 710 ALA ALA E . n 
E 1 708 TYR 708 711 711 TYR TYR E . n 
E 1 709 HIS 709 712 712 HIS HIS E . n 
E 1 710 ASP 710 713 713 ASP ASP E . n 
E 1 711 GLN 711 714 714 GLN GLN E . n 
E 1 712 TYR 712 715 715 TYR TYR E . n 
E 1 713 ASN 713 716 716 ASN ASN E . n 
E 1 714 SER 714 717 717 SER SER E . n 
E 1 715 LEU 715 718 718 LEU LEU E . n 
E 1 716 MET 716 719 719 MET MET E . n 
E 1 717 GLN 717 720 720 GLN GLN E . n 
E 1 718 GLU 718 721 721 GLU GLU E . n 
E 1 719 ARG 719 722 722 ARG ARG E . n 
E 1 720 TYR 720 723 723 TYR TYR E . n 
E 1 721 PRO 721 724 724 PRO PRO E . n 
E 1 722 MET 722 725 725 MET MET E . n 
E 1 723 ALA 723 726 726 ALA ALA E . n 
E 1 724 TYR 724 727 727 TYR TYR E . n 
E 1 725 ILE 725 728 728 ILE ILE E . n 
E 1 726 GLU 726 729 729 GLU GLU E . n 
E 1 727 MET 727 730 730 MET MET E . n 
E 1 728 ASN 728 731 731 ASN ASN E . n 
E 1 729 PRO 729 732 732 PRO PRO E . n 
E 1 730 ASP 730 733 733 ASP ASP E . n 
E 1 731 ASP 731 734 734 ASP ASP E . n 
E 1 732 CYS 732 735 735 CYS CYS E . n 
E 1 733 LYS 733 736 736 LYS LYS E . n 
E 1 734 GLN 734 737 737 GLN GLN E . n 
E 1 735 LEU 735 738 738 LEU LEU E . n 
E 1 736 ASP 736 739 739 ASP ASP E . n 
E 1 737 VAL 737 740 740 VAL VAL E . n 
E 1 738 THR 738 741 741 THR THR E . n 
E 1 739 GLY 739 742 742 GLY GLY E . n 
E 1 740 GLY 740 743 743 GLY GLY E . n 
E 1 741 ASP 741 744 744 ASP ASP E . n 
E 1 742 ILE 742 745 745 ILE ILE E . n 
E 1 743 VAL 743 746 746 VAL VAL E . n 
E 1 744 GLU 744 747 747 GLU GLU E . n 
E 1 745 VAL 745 748 748 VAL VAL E . n 
E 1 746 TYR 746 749 749 TYR TYR E . n 
E 1 747 ASN 747 750 750 ASN ASN E . n 
E 1 748 ASP 748 751 751 ASP ASP E . n 
E 1 749 PHE 749 752 752 PHE PHE E . n 
E 1 750 GLY 750 753 753 GLY GLY E . n 
E 1 751 SER 751 754 754 SER SER E . n 
E 1 752 THR 752 755 755 THR THR E . n 
E 1 753 PHE 753 756 756 PHE PHE E . n 
E 1 754 ALA 754 757 757 ALA ALA E . n 
E 1 755 MET 755 758 758 MET MET E . n 
E 1 756 VAL 756 759 759 VAL VAL E . n 
E 1 757 TYR 757 760 760 TYR TYR E . n 
E 1 758 PRO 758 761 761 PRO PRO E . n 
E 1 759 VAL 759 762 762 VAL VAL E . n 
E 1 760 ALA 760 763 763 ALA ALA E . n 
E 1 761 GLU 761 764 764 GLU GLU E . n 
E 1 762 ILE 762 765 765 ILE ILE E . n 
E 1 763 LYS 763 766 766 LYS LYS E . n 
E 1 764 ARG 764 767 767 ARG ARG E . n 
E 1 765 GLY 765 768 768 GLY GLY E . n 
E 1 766 GLN 766 769 769 GLN GLN E . n 
E 1 767 THR 767 770 770 THR THR E . n 
E 1 768 PHE 768 771 771 PHE PHE E . n 
E 1 769 MET 769 772 772 MET MET E . n 
E 1 770 LEU 770 773 773 LEU LEU E . n 
E 1 771 PHE 771 774 774 PHE PHE E . n 
E 1 772 GLY 772 775 775 GLY GLY E . n 
E 1 773 TYR 773 776 776 TYR TYR E . n 
E 1 774 VAL 774 777 777 VAL VAL E . n 
E 1 775 ASN 775 778 778 ASN ASN E . n 
E 1 776 GLY 776 779 779 GLY GLY E . n 
E 1 777 ILE 777 780 780 ILE ILE E . n 
E 1 778 GLN 778 781 781 GLN GLN E . n 
E 1 779 GLY 779 782 782 GLY GLY E . n 
E 1 780 ASP 780 783 783 ASP ASP E . n 
E 1 781 VAL 781 784 784 VAL VAL E . n 
E 1 782 THR 782 785 785 THR THR E . n 
E 1 783 THR 783 786 786 THR THR E . n 
E 1 784 ASP 784 787 787 ASP ASP E . n 
E 1 785 TRP 785 788 788 TRP TRP E . n 
E 1 786 THR 786 789 789 THR THR E . n 
E 1 787 ASP 787 790 790 ASP ASP E . n 
E 1 788 ARG 788 791 791 ARG ARG E . n 
E 1 789 ASN 789 792 792 ASN ASN E . n 
E 1 790 ILE 790 793 793 ILE ILE E . n 
E 1 791 ILE 791 794 794 ILE ILE E . n 
E 1 792 PRO 792 795 795 PRO PRO E . n 
E 1 793 TYR 793 796 796 TYR TYR E . n 
E 1 794 TYR 794 797 797 TYR TYR E . n 
E 1 795 LYS 795 798 798 LYS LYS E . n 
E 1 796 GLY 796 799 799 GLY GLY E . n 
E 1 797 THR 797 800 800 THR THR E . n 
E 1 798 TRP 798 801 801 TRP TRP E . n 
E 1 799 GLY 799 802 802 GLY GLY E . n 
E 1 800 ASP 800 803 803 ASP ASP E . n 
E 1 801 ILE 801 804 804 ILE ILE E . n 
E 1 802 ARG 802 805 805 ARG ARG E . n 
E 1 803 LYS 803 806 806 LYS LYS E . n 
E 1 804 VAL 804 807 807 VAL VAL E . n 
E 1 805 GLY 805 808 808 GLY GLY E . n 
E 1 806 SER 806 809 809 SER SER E . n 
E 1 807 MET 807 810 810 MET MET E . n 
E 1 808 GLU 808 811 811 GLU GLU E . n 
E 1 809 GLU 809 812 812 GLU GLU E . n 
E 1 810 PHE 810 813 813 PHE PHE E . n 
E 1 811 LYS 811 814 814 LYS LYS E . n 
E 1 812 ARG 812 815 815 ARG ARG E . n 
E 1 813 THR 813 816 816 THR THR E . n 
E 1 814 VAL 814 817 817 VAL VAL E . n 
E 1 815 SER 815 818 818 SER SER E . n 
E 1 816 PHE 816 819 819 PHE PHE E . n 
E 1 817 LYS 817 820 820 LYS LYS E . n 
E 1 818 SER 818 821 821 SER SER E . n 
E 1 819 ARG 819 822 822 ARG ARG E . n 
E 1 820 ARG 820 823 823 ARG ARG E . n 
E 1 821 PHE 821 824 824 PHE PHE E . n 
E 1 822 ALA 822 825 825 ALA ALA E . n 
F 2 1   ARG 1   1   1   ARG ARG F . n 
F 2 2   THR 2   2   2   THR THR F . n 
F 2 3   THR 3   3   3   THR THR F . n 
F 2 4   LEU 4   4   4   LEU LEU F . n 
F 2 5   GLN 5   5   5   GLN GLN F . n 
F 2 6   TYR 6   6   6   TYR TYR F . n 
F 2 7   PRO 7   7   7   PRO PRO F . n 
F 2 8   ALA 8   8   8   ALA ALA F . n 
F 2 9   THR 9   9   9   THR THR F . n 
F 2 10  GLN 10  10  10  GLN GLN F . n 
F 2 11  VAL 11  11  11  VAL VAL F . n 
F 2 12  SER 12  12  12  SER SER F . n 
F 2 13  VAL 13  13  13  VAL VAL F . n 
F 2 14  ALA 14  14  14  ALA ALA F . n 
F 2 15  LYS 15  15  15  LYS LYS F . n 
F 2 16  ASN 16  16  16  ASN ASN F . n 
F 2 17  LEU 17  17  17  LEU LEU F . n 
F 2 18  LYS 18  18  18  LYS LYS F . n 
F 2 19  ALA 19  19  19  ALA ALA F . n 
F 2 20  ASN 20  20  20  ASN ASN F . n 
F 2 21  GLU 21  21  21  GLU GLU F . n 
F 2 22  PRO 22  22  22  PRO PRO F . n 
F 2 23  VAL 23  23  23  VAL VAL F . n 
F 2 24  SER 24  24  24  SER SER F . n 
F 2 25  PHE 25  25  25  PHE PHE F . n 
F 2 26  THR 26  26  26  THR THR F . n 
F 2 27  TYR 27  27  27  TYR TYR F . n 
F 2 28  PRO 28  28  28  PRO PRO F . n 
F 2 29  ASP 29  29  29  ASP ASP F . n 
F 2 30  THR 30  30  30  THR THR F . n 
F 2 31  SER 31  31  31  SER SER F . n 
F 2 32  SER 32  32  32  SER SER F . n 
F 2 33  PRO 33  33  33  PRO PRO F . n 
F 2 34  CYS 34  34  34  CYS CYS F . n 
F 2 35  VAL 35  35  35  VAL VAL F . n 
F 2 36  ALA 36  36  36  ALA ALA F . n 
F 2 37  VAL 37  37  37  VAL VAL F . n 
F 2 38  LYS 38  38  38  LYS LYS F . n 
F 2 39  LEU 39  39  39  LEU LEU F . n 
F 2 40  GLY 40  40  40  GLY GLY F . n 
F 2 41  SER 41  41  41  SER SER F . n 
F 2 42  PRO 42  42  42  PRO PRO F . n 
F 2 43  VAL 43  43  43  VAL VAL F . n 
F 2 44  PRO 44  44  44  PRO PRO F . n 
F 2 45  GLY 45  45  45  GLY GLY F . n 
F 2 46  GLY 46  46  46  GLY GLY F . n 
F 2 47  VAL 47  47  47  VAL VAL F . n 
F 2 48  GLY 48  48  48  GLY GLY F . n 
F 2 49  PRO 49  49  49  PRO PRO F . n 
F 2 50  ASN 50  50  50  ASN ASN F . n 
F 2 51  ASN 51  51  51  ASN ASN F . n 
F 2 52  ASP 52  52  52  ASP ASP F . n 
F 2 53  ILE 53  53  53  ILE ILE F . n 
F 2 54  VAL 54  54  54  VAL VAL F . n 
F 2 55  ALA 55  55  55  ALA ALA F . n 
F 2 56  TYR 56  56  56  TYR TYR F . n 
F 2 57  SER 57  57  57  SER SER F . n 
F 2 58  VAL 58  58  58  VAL VAL F . n 
F 2 59  LEU 59  59  59  LEU LEU F . n 
F 2 60  CYS 60  60  60  CYS CYS F . n 
F 2 61  THR 61  61  61  THR THR F . n 
F 2 62  HIS 62  62  62  HIS HIS F . n 
F 2 63  MET 63  63  63  MET MET F . n 
F 2 64  GLY 64  64  64  GLY GLY F . n 
F 2 65  CYS 65  65  65  CYS CYS F . n 
F 2 66  PRO 66  66  66  PRO PRO F . n 
F 2 67  THR 67  67  67  THR THR F . n 
F 2 68  SER 68  68  68  SER SER F . n 
F 2 69  TYR 69  69  69  TYR TYR F . n 
F 2 70  ASP 70  70  70  ASP ASP F . n 
F 2 71  LYS 71  71  71  LYS LYS F . n 
F 2 72  SER 72  72  72  SER SER F . n 
F 2 73  SER 73  73  73  SER SER F . n 
F 2 74  LYS 74  74  74  LYS LYS F . n 
F 2 75  THR 75  75  75  THR THR F . n 
F 2 76  PHE 76  76  76  PHE PHE F . n 
F 2 77  LYS 77  77  77  LYS LYS F . n 
F 2 78  CYS 78  78  78  CYS CYS F . n 
F 2 79  PRO 79  79  79  PRO PRO F . n 
F 2 80  CYS 80  80  80  CYS CYS F . n 
F 2 81  HIS 81  81  81  HIS HIS F . n 
F 2 82  PHE 82  82  82  PHE PHE F . n 
F 2 83  THR 83  83  83  THR THR F . n 
F 2 84  GLU 84  84  84  GLU GLU F . n 
F 2 85  PHE 85  85  85  PHE PHE F . n 
F 2 86  ASP 86  86  86  ASP ASP F . n 
F 2 87  ALA 87  87  87  ALA ALA F . n 
F 2 88  GLU 88  88  88  GLU GLU F . n 
F 2 89  LYS 89  89  89  LYS LYS F . n 
F 2 90  ALA 90  90  90  ALA ALA F . n 
F 2 91  GLY 91  91  91  GLY GLY F . n 
F 2 92  GLN 92  92  92  GLN GLN F . n 
F 2 93  MET 93  93  93  MET MET F . n 
F 2 94  ILE 94  94  94  ILE ILE F . n 
F 2 95  CYS 95  95  95  CYS CYS F . n 
F 2 96  GLY 96  96  96  GLY GLY F . n 
F 2 97  GLN 97  97  97  GLN GLN F . n 
F 2 98  ALA 98  98  98  ALA ALA F . n 
F 2 99  THR 99  99  99  THR THR F . n 
F 2 100 GLU 100 100 100 GLU GLU F . n 
F 2 101 ASN 101 101 101 ASN ASN F . n 
F 2 102 LEU 102 102 102 LEU LEU F . n 
F 2 103 PRO 103 103 103 PRO PRO F . n 
F 2 104 ARG 104 104 104 ARG ARG F . n 
F 2 105 VAL 105 105 105 VAL VAL F . n 
F 2 106 LEU 106 106 106 LEU LEU F . n 
F 2 107 LEU 107 107 107 LEU LEU F . n 
F 2 108 ARG 108 108 108 ARG ARG F . n 
F 2 109 TYR 109 109 109 TYR TYR F . n 
F 2 110 ASP 110 110 110 ASP ASP F . n 
F 2 111 GLU 111 111 111 GLU GLU F . n 
F 2 112 ALA 112 112 112 ALA ALA F . n 
F 2 113 SER 113 113 113 SER SER F . n 
F 2 114 ASP 114 114 114 ASP ASP F . n 
F 2 115 ALA 115 115 115 ALA ALA F . n 
F 2 116 LEU 116 116 116 LEU LEU F . n 
F 2 117 THR 117 117 117 THR THR F . n 
F 2 118 ALA 118 118 118 ALA ALA F . n 
F 2 119 VAL 119 119 119 VAL VAL F . n 
F 2 120 GLY 120 120 120 GLY GLY F . n 
F 2 121 VAL 121 121 121 VAL VAL F . n 
F 2 122 ASP 122 122 122 ASP ASP F . n 
F 2 123 GLY 123 123 123 GLY GLY F . n 
F 2 124 LEU 124 124 124 LEU LEU F . n 
F 2 125 ILE 125 125 125 ILE ILE F . n 
F 2 126 TYR 126 126 126 TYR TYR F . n 
F 2 127 GLY 127 127 127 GLY GLY F . n 
F 2 128 ARG 128 128 128 ARG ARG F . n 
F 2 129 GLN 129 129 129 GLN GLN F . n 
F 2 130 ALA 130 130 130 ALA ALA F . n 
F 2 131 ASN 131 131 131 ASN ASN F . n 
F 2 132 VAL 132 132 132 VAL VAL F . n 
F 2 133 ILE 133 133 133 ILE ILE F . n 
G 1 1   ASN 1   4   4   ASN ASN G . n 
G 1 2   ASP 2   5   5   ASP ASP G . n 
G 1 3   ARG 3   6   6   ARG ARG G . n 
G 1 4   ILE 4   7   7   ILE ILE G . n 
G 1 5   THR 5   8   8   THR THR G . n 
G 1 6   LEU 6   9   9   LEU LEU G . n 
G 1 7   PRO 7   10  10  PRO PRO G . n 
G 1 8   PRO 8   11  11  PRO PRO G . n 
G 1 9   ALA 9   12  12  ALA ALA G . n 
G 1 10  ASN 10  13  13  ASN ASN G . n 
G 1 11  ALA 11  14  14  ALA ALA G . n 
G 1 12  GLN 12  15  15  GLN GLN G . n 
G 1 13  ARG 13  16  16  ARG ARG G . n 
G 1 14  THR 14  17  17  THR THR G . n 
G 1 15  ASN 15  18  18  ASN ASN G . n 
G 1 16  MET 16  19  19  MET MET G . n 
G 1 17  THR 17  20  20  THR THR G . n 
G 1 18  CYS 18  21  21  CYS CYS G . n 
G 1 19  HIS 19  22  22  HIS HIS G . n 
G 1 20  PHE 20  23  23  PHE PHE G . n 
G 1 21  CYS 21  24  24  CYS CYS G . n 
G 1 22  ILE 22  25  25  ILE ILE G . n 
G 1 23  VAL 23  26  26  VAL VAL G . n 
G 1 24  GLY 24  27  27  GLY GLY G . n 
G 1 25  CYS 25  28  28  CYS CYS G . n 
G 1 26  GLY 26  29  29  GLY GLY G . n 
G 1 27  TYR 27  30  30  TYR TYR G . n 
G 1 28  HIS 28  31  31  HIS HIS G . n 
G 1 29  VAL 29  32  32  VAL VAL G . n 
G 1 30  TYR 30  33  33  TYR TYR G . n 
G 1 31  LYS 31  34  34  LYS LYS G . n 
G 1 32  TRP 32  35  35  TRP TRP G . n 
G 1 33  PRO 33  36  36  PRO PRO G . n 
G 1 34  GLU 34  37  37  GLU GLU G . n 
G 1 35  LEU 35  38  38  LEU LEU G . n 
G 1 36  GLN 36  39  39  GLN GLN G . n 
G 1 37  GLU 37  40  40  GLU GLU G . n 
G 1 38  GLY 38  41  41  GLY GLY G . n 
G 1 39  GLY 39  42  42  GLY GLY G . n 
G 1 40  ARG 40  43  43  ARG ARG G . n 
G 1 41  ALA 41  44  44  ALA ALA G . n 
G 1 42  PRO 42  45  45  PRO PRO G . n 
G 1 43  GLU 43  46  46  GLU GLU G . n 
G 1 44  GLN 44  47  47  GLN GLN G . n 
G 1 45  ASN 45  48  48  ASN ASN G . n 
G 1 46  ALA 46  49  49  ALA ALA G . n 
G 1 47  LEU 47  50  50  LEU LEU G . n 
G 1 48  GLY 48  51  51  GLY GLY G . n 
G 1 49  LEU 49  52  52  LEU LEU G . n 
G 1 50  ASP 50  53  53  ASP ASP G . n 
G 1 51  PHE 51  54  54  PHE PHE G . n 
G 1 52  ARG 52  55  55  ARG ARG G . n 
G 1 53  LYS 53  56  56  LYS LYS G . n 
G 1 54  GLN 54  57  57  GLN GLN G . n 
G 1 55  LEU 55  58  58  LEU LEU G . n 
G 1 56  PRO 56  59  59  PRO PRO G . n 
G 1 57  PRO 57  60  60  PRO PRO G . n 
G 1 58  LEU 58  61  61  LEU LEU G . n 
G 1 59  ALA 59  62  62  ALA ALA G . n 
G 1 60  VAL 60  63  63  VAL VAL G . n 
G 1 61  THR 61  64  64  THR THR G . n 
G 1 62  LEU 62  65  65  LEU LEU G . n 
G 1 63  THR 63  66  66  THR THR G . n 
G 1 64  PRO 64  67  67  PRO PRO G . n 
G 1 65  ALA 65  68  68  ALA ALA G . n 
G 1 66  MET 66  69  69  MET MET G . n 
G 1 67  THR 67  70  70  THR THR G . n 
G 1 68  ASN 68  71  71  ASN ASN G . n 
G 1 69  VAL 69  72  72  VAL VAL G . n 
G 1 70  VAL 70  73  73  VAL VAL G . n 
G 1 71  THR 71  74  74  THR THR G . n 
G 1 72  GLU 72  75  75  GLU GLU G . n 
G 1 73  HIS 73  76  76  HIS HIS G . n 
G 1 74  ASN 74  77  77  ASN ASN G . n 
G 1 75  GLY 75  78  78  GLY GLY G . n 
G 1 76  ARG 76  79  79  ARG ARG G . n 
G 1 77  ARG 77  80  80  ARG ARG G . n 
G 1 78  TYR 78  81  81  TYR TYR G . n 
G 1 79  ASN 79  82  82  ASN ASN G . n 
G 1 80  ILE 80  83  83  ILE ILE G . n 
G 1 81  MET 81  84  84  MET MET G . n 
G 1 82  VAL 82  85  85  VAL VAL G . n 
G 1 83  VAL 83  86  86  VAL VAL G . n 
G 1 84  PRO 84  87  87  PRO PRO G . n 
G 1 85  ASP 85  88  88  ASP ASP G . n 
G 1 86  LYS 86  89  89  LYS LYS G . n 
G 1 87  ALA 87  90  90  ALA ALA G . n 
G 1 88  CYS 88  91  91  CYS CYS G . n 
G 1 89  VAL 89  92  92  VAL VAL G . n 
G 1 90  VAL 90  93  93  VAL VAL G . n 
G 1 91  ASN 91  94  94  ASN ASN G . n 
G 1 92  SER 92  95  95  SER SER G . n 
G 1 93  GLY 93  96  96  GLY GLY G . n 
G 1 94  LEU 94  97  97  LEU LEU G . n 
G 1 95  SER 95  98  98  SER SER G . n 
G 1 96  SER 96  99  99  SER SER G . n 
G 1 97  THR 97  100 100 THR THR G . n 
G 1 98  ARG 98  101 101 ARG ARG G . n 
G 1 99  GLY 99  102 102 GLY GLY G . n 
G 1 100 GLY 100 103 103 GLY GLY G . n 
G 1 101 LYS 101 104 104 LYS LYS G . n 
G 1 102 MET 102 105 105 MET MET G . n 
G 1 103 ALA 103 106 106 ALA ALA G . n 
G 1 104 SER 104 107 107 SER SER G . n 
G 1 105 TYR 105 108 108 TYR TYR G . n 
G 1 106 MET 106 109 109 MET MET G . n 
G 1 107 TYR 107 110 110 TYR TYR G . n 
G 1 108 THR 108 111 111 THR THR G . n 
G 1 109 PRO 109 112 112 PRO PRO G . n 
G 1 110 THR 110 113 113 THR THR G . n 
G 1 111 GLY 111 114 114 GLY GLY G . n 
G 1 112 ASP 112 115 115 ASP ASP G . n 
G 1 113 GLY 113 116 116 GLY GLY G . n 
G 1 114 LYS 114 117 117 LYS LYS G . n 
G 1 115 GLN 115 118 118 GLN GLN G . n 
G 1 116 ARG 116 119 119 ARG ARG G . n 
G 1 117 LEU 117 120 120 LEU LEU G . n 
G 1 118 LYS 118 121 121 LYS LYS G . n 
G 1 119 ALA 119 122 122 ALA ALA G . n 
G 1 120 PRO 120 123 123 PRO PRO G . n 
G 1 121 ARG 121 124 124 ARG ARG G . n 
G 1 122 LEU 122 125 125 LEU LEU G . n 
G 1 123 TYR 123 126 126 TYR TYR G . n 
G 1 124 ALA 124 127 127 ALA ALA G . n 
G 1 125 ALA 125 128 128 ALA ALA G . n 
G 1 126 ASP 126 129 129 ASP ASP G . n 
G 1 127 GLN 127 130 130 GLN GLN G . n 
G 1 128 TRP 128 131 131 TRP TRP G . n 
G 1 129 VAL 129 132 132 VAL VAL G . n 
G 1 130 ASP 130 133 133 ASP ASP G . n 
G 1 131 THR 131 134 134 THR THR G . n 
G 1 132 THR 132 135 135 THR THR G . n 
G 1 133 TRP 133 136 136 TRP TRP G . n 
G 1 134 ASP 134 137 137 ASP ASP G . n 
G 1 135 HIS 135 138 138 HIS HIS G . n 
G 1 136 ALA 136 139 139 ALA ALA G . n 
G 1 137 MET 137 140 140 MET MET G . n 
G 1 138 ALA 138 141 141 ALA ALA G . n 
G 1 139 LEU 139 142 142 LEU LEU G . n 
G 1 140 TYR 140 143 143 TYR TYR G . n 
G 1 141 ALA 141 144 144 ALA ALA G . n 
G 1 142 GLY 142 145 145 GLY GLY G . n 
G 1 143 LEU 143 146 146 LEU LEU G . n 
G 1 144 ILE 144 147 147 ILE ILE G . n 
G 1 145 LYS 145 148 148 LYS LYS G . n 
G 1 146 LYS 146 149 149 LYS LYS G . n 
G 1 147 THR 147 150 150 THR THR G . n 
G 1 148 LEU 148 151 151 LEU LEU G . n 
G 1 149 ASP 149 152 152 ASP ASP G . n 
G 1 150 LYS 150 153 153 LYS LYS G . n 
G 1 151 ASP 151 154 154 ASP ASP G . n 
G 1 152 GLY 152 155 155 GLY GLY G . n 
G 1 153 PRO 153 156 156 PRO PRO G . n 
G 1 154 GLN 154 157 157 GLN GLN G . n 
G 1 155 GLY 155 158 158 GLY GLY G . n 
G 1 156 VAL 156 159 159 VAL VAL G . n 
G 1 157 PHE 157 160 160 PHE PHE G . n 
G 1 158 PHE 158 161 161 PHE PHE G . n 
G 1 159 SER 159 162 162 SER SER G . n 
G 1 160 CYS 160 163 163 CYS CYS G . n 
G 1 161 PHE 161 164 164 PHE PHE G . n 
G 1 162 ASP 162 165 165 ASP ASP G . n 
G 1 163 HIS 163 166 166 HIS HIS G . n 
G 1 164 GLY 164 167 167 GLY GLY G . n 
G 1 165 GLY 165 168 168 GLY GLY G . n 
G 1 166 ALA 166 169 169 ALA ALA G . n 
G 1 167 GLY 167 170 170 GLY GLY G . n 
G 1 168 GLY 168 171 171 GLY GLY G . n 
G 1 169 GLY 169 172 172 GLY GLY G . n 
G 1 170 PHE 170 173 173 PHE PHE G . n 
G 1 171 GLU 171 174 174 GLU GLU G . n 
G 1 172 ASN 172 175 175 ASN ASN G . n 
G 1 173 THR 173 176 176 THR THR G . n 
G 1 174 TRP 174 177 177 TRP TRP G . n 
G 1 175 GLY 175 178 178 GLY GLY G . n 
G 1 176 THR 176 179 179 THR THR G . n 
G 1 177 GLY 177 180 180 GLY GLY G . n 
G 1 178 LYS 178 181 181 LYS LYS G . n 
G 1 179 LEU 179 182 182 LEU LEU G . n 
G 1 180 MET 180 183 183 MET MET G . n 
G 1 181 PHE 181 184 184 PHE PHE G . n 
G 1 182 SER 182 185 185 SER SER G . n 
G 1 183 ALA 183 186 186 ALA ALA G . n 
G 1 184 ILE 184 187 187 ILE ILE G . n 
G 1 185 GLN 185 188 188 GLN GLN G . n 
G 1 186 THR 186 189 189 THR THR G . n 
G 1 187 PRO 187 190 190 PRO PRO G . n 
G 1 188 MET 188 191 191 MET MET G . n 
G 1 189 VAL 189 192 192 VAL VAL G . n 
G 1 190 ARG 190 193 193 ARG ARG G . n 
G 1 191 ILE 191 194 194 ILE ILE G . n 
G 1 192 HIS 192 195 195 HIS HIS G . n 
G 1 193 ASN 193 196 196 ASN ASN G . n 
G 1 194 ARG 194 197 197 ARG ARG G . n 
G 1 195 PRO 195 198 198 PRO PRO G . n 
G 1 196 ALA 196 199 199 ALA ALA G . n 
G 1 197 TYR 197 200 200 TYR TYR G . n 
G 1 198 ASN 198 201 201 ASN ASN G . n 
G 1 199 SER 199 202 202 SER SER G . n 
G 1 200 GLU 200 203 203 GLU GLU G . n 
G 1 201 CYS 201 204 204 CYS CYS G . n 
G 1 202 HIS 202 205 205 HIS HIS G . n 
G 1 203 ALA 203 206 206 ALA ALA G . n 
G 1 204 THR 204 207 207 THR THR G . n 
G 1 205 ARG 205 208 208 ARG ARG G . n 
G 1 206 GLU 206 209 209 GLU GLU G . n 
G 1 207 MET 207 210 210 MET MET G . n 
G 1 208 GLY 208 211 211 GLY GLY G . n 
G 1 209 ILE 209 212 212 ILE ILE G . n 
G 1 210 GLY 210 213 213 GLY GLY G . n 
G 1 211 GLU 211 214 214 GLU GLU G . n 
G 1 212 LEU 212 215 215 LEU LEU G . n 
G 1 213 ASN 213 216 216 ASN ASN G . n 
G 1 214 ASN 214 217 217 ASN ASN G . n 
G 1 215 ALA 215 218 218 ALA ALA G . n 
G 1 216 TYR 216 219 219 TYR TYR G . n 
G 1 217 GLU 217 220 220 GLU GLU G . n 
G 1 218 ASP 218 221 221 ASP ASP G . n 
G 1 219 ALA 219 222 222 ALA ALA G . n 
G 1 220 GLN 220 223 223 GLN GLN G . n 
G 1 221 LEU 221 224 224 LEU LEU G . n 
G 1 222 ALA 222 225 225 ALA ALA G . n 
G 1 223 ASP 223 226 226 ASP ASP G . n 
G 1 224 VAL 224 227 227 VAL VAL G . n 
G 1 225 ILE 225 228 228 ILE ILE G . n 
G 1 226 TRP 226 229 229 TRP TRP G . n 
G 1 227 SER 227 230 230 SER SER G . n 
G 1 228 ILE 228 231 231 ILE ILE G . n 
G 1 229 GLY 229 232 232 GLY GLY G . n 
G 1 230 ASN 230 233 233 ASN ASN G . n 
G 1 231 ASN 231 234 234 ASN ASN G . n 
G 1 232 PRO 232 235 235 PRO PRO G . n 
G 1 233 TYR 233 236 236 TYR TYR G . n 
G 1 234 GLU 234 237 237 GLU GLU G . n 
G 1 235 SER 235 238 238 SER SER G . n 
G 1 236 GLN 236 239 239 GLN GLN G . n 
G 1 237 THR 237 240 240 THR THR G . n 
G 1 238 ASN 238 241 241 ASN ASN G . n 
G 1 239 TYR 239 242 242 TYR TYR G . n 
G 1 240 PHE 240 243 243 PHE PHE G . n 
G 1 241 LEU 241 244 244 LEU LEU G . n 
G 1 242 ASN 242 245 245 ASN ASN G . n 
G 1 243 HIS 243 246 246 HIS HIS G . n 
G 1 244 TRP 244 247 247 TRP TRP G . n 
G 1 245 LEU 245 248 248 LEU LEU G . n 
G 1 246 PRO 246 249 249 PRO PRO G . n 
G 1 247 ASN 247 250 250 ASN ASN G . n 
G 1 248 LEU 248 251 251 LEU LEU G . n 
G 1 249 GLN 249 252 252 GLN GLN G . n 
G 1 250 GLY 250 253 253 GLY GLY G . n 
G 1 251 ALA 251 254 254 ALA ALA G . n 
G 1 252 THR 252 255 255 THR THR G . n 
G 1 253 THR 253 256 256 THR THR G . n 
G 1 254 SER 254 257 257 SER SER G . n 
G 1 255 LYS 255 258 258 LYS LYS G . n 
G 1 256 LYS 256 259 259 LYS LYS G . n 
G 1 257 LYS 257 260 260 LYS LYS G . n 
G 1 258 GLU 258 261 261 GLU GLU G . n 
G 1 259 ARG 259 262 262 ARG ARG G . n 
G 1 260 PHE 260 263 263 PHE PHE G . n 
G 1 261 PRO 261 264 264 PRO PRO G . n 
G 1 262 ASN 262 265 265 ASN ASN G . n 
G 1 263 GLU 263 266 266 GLU GLU G . n 
G 1 264 ASN 264 267 267 ASN ASN G . n 
G 1 265 PHE 265 268 268 PHE PHE G . n 
G 1 266 PRO 266 269 269 PRO PRO G . n 
G 1 267 GLN 267 270 270 GLN GLN G . n 
G 1 268 ALA 268 271 271 ALA ALA G . n 
G 1 269 ARG 269 272 272 ARG ARG G . n 
G 1 270 ILE 270 273 273 ILE ILE G . n 
G 1 271 ILE 271 274 274 ILE ILE G . n 
G 1 272 PHE 272 275 275 PHE PHE G . n 
G 1 273 VAL 273 276 276 VAL VAL G . n 
G 1 274 ASP 274 277 277 ASP ASP G . n 
G 1 275 PRO 275 278 278 PRO PRO G . n 
G 1 276 ARG 276 279 279 ARG ARG G . n 
G 1 277 GLU 277 280 280 GLU GLU G . n 
G 1 278 THR 278 281 281 THR THR G . n 
G 1 279 PRO 279 282 282 PRO PRO G . n 
G 1 280 SER 280 283 283 SER SER G . n 
G 1 281 VAL 281 284 284 VAL VAL G . n 
G 1 282 ALA 282 285 285 ALA ALA G . n 
G 1 283 ILE 283 286 286 ILE ILE G . n 
G 1 284 ALA 284 287 287 ALA ALA G . n 
G 1 285 ARG 285 288 288 ARG ARG G . n 
G 1 286 HIS 286 289 289 HIS HIS G . n 
G 1 287 VAL 287 290 290 VAL VAL G . n 
G 1 288 ALA 288 291 291 ALA ALA G . n 
G 1 289 GLY 289 292 292 GLY GLY G . n 
G 1 290 ASN 290 293 293 ASN ASN G . n 
G 1 291 ASP 291 294 294 ASP ASP G . n 
G 1 292 ARG 292 295 295 ARG ARG G . n 
G 1 293 VAL 293 296 296 VAL VAL G . n 
G 1 294 LEU 294 297 297 LEU LEU G . n 
G 1 295 HIS 295 298 298 HIS HIS G . n 
G 1 296 LEU 296 299 299 LEU LEU G . n 
G 1 297 ALA 297 300 300 ALA ALA G . n 
G 1 298 ILE 298 301 301 ILE ILE G . n 
G 1 299 GLU 299 302 302 GLU GLU G . n 
G 1 300 PRO 300 303 303 PRO PRO G . n 
G 1 301 GLY 301 304 304 GLY GLY G . n 
G 1 302 THR 302 305 305 THR THR G . n 
G 1 303 ASP 303 306 306 ASP ASP G . n 
G 1 304 THR 304 307 307 THR THR G . n 
G 1 305 ALA 305 308 308 ALA ALA G . n 
G 1 306 LEU 306 309 309 LEU LEU G . n 
G 1 307 PHE 307 310 310 PHE PHE G . n 
G 1 308 ASN 308 311 311 ASN ASN G . n 
G 1 309 GLY 309 312 312 GLY GLY G . n 
G 1 310 LEU 310 313 313 LEU LEU G . n 
G 1 311 PHE 311 314 314 PHE PHE G . n 
G 1 312 THR 312 315 315 THR THR G . n 
G 1 313 TYR 313 316 316 TYR TYR G . n 
G 1 314 VAL 314 317 317 VAL VAL G . n 
G 1 315 VAL 315 318 318 VAL VAL G . n 
G 1 316 GLU 316 319 319 GLU GLU G . n 
G 1 317 GLN 317 320 320 GLN GLN G . n 
G 1 318 GLY 318 321 321 GLY GLY G . n 
G 1 319 TRP 319 322 322 TRP TRP G . n 
G 1 320 ILE 320 323 323 ILE ILE G . n 
G 1 321 ASP 321 324 324 ASP ASP G . n 
G 1 322 LYS 322 325 325 LYS LYS G . n 
G 1 323 PRO 323 326 326 PRO PRO G . n 
G 1 324 PHE 324 327 327 PHE PHE G . n 
G 1 325 ILE 325 328 328 ILE ILE G . n 
G 1 326 GLU 326 329 329 GLU GLU G . n 
G 1 327 ALA 327 330 330 ALA ALA G . n 
G 1 328 HIS 328 331 331 HIS HIS G . n 
G 1 329 THR 329 332 332 THR THR G . n 
G 1 330 LYS 330 333 333 LYS LYS G . n 
G 1 331 GLY 331 334 334 GLY GLY G . n 
G 1 332 PHE 332 335 335 PHE PHE G . n 
G 1 333 ASP 333 336 336 ASP ASP G . n 
G 1 334 ASP 334 337 337 ASP ASP G . n 
G 1 335 ALA 335 338 338 ALA ALA G . n 
G 1 336 VAL 336 339 339 VAL VAL G . n 
G 1 337 LYS 337 340 340 LYS LYS G . n 
G 1 338 THR 338 341 341 THR THR G . n 
G 1 339 ASN 339 342 342 ASN ASN G . n 
G 1 340 ARG 340 343 343 ARG ARG G . n 
G 1 341 LEU 341 344 344 LEU LEU G . n 
G 1 342 SER 342 345 345 SER SER G . n 
G 1 343 LEU 343 346 346 LEU LEU G . n 
G 1 344 ASP 344 347 347 ASP ASP G . n 
G 1 345 GLU 345 348 348 GLU GLU G . n 
G 1 346 CYS 346 349 349 CYS CYS G . n 
G 1 347 SER 347 350 350 SER SER G . n 
G 1 348 ASN 348 351 351 ASN ASN G . n 
G 1 349 ILE 349 352 352 ILE ILE G . n 
G 1 350 THR 350 353 353 THR THR G . n 
G 1 351 GLY 351 354 354 GLY GLY G . n 
G 1 352 VAL 352 355 355 VAL VAL G . n 
G 1 353 PRO 353 356 356 PRO PRO G . n 
G 1 354 VAL 354 357 357 VAL VAL G . n 
G 1 355 ASP 355 358 358 ASP ASP G . n 
G 1 356 MET 356 359 359 MET MET G . n 
G 1 357 LEU 357 360 360 LEU LEU G . n 
G 1 358 LYS 358 361 361 LYS LYS G . n 
G 1 359 ARG 359 362 362 ARG ARG G . n 
G 1 360 ALA 360 363 363 ALA ALA G . n 
G 1 361 ALA 361 364 364 ALA ALA G . n 
G 1 362 GLU 362 365 365 GLU GLU G . n 
G 1 363 TRP 363 366 366 TRP TRP G . n 
G 1 364 SER 364 367 367 SER SER G . n 
G 1 365 TYR 365 368 368 TYR TYR G . n 
G 1 366 LYS 366 369 369 LYS LYS G . n 
G 1 367 PRO 367 370 370 PRO PRO G . n 
G 1 368 LYS 368 371 371 LYS LYS G . n 
G 1 369 ALA 369 372 372 ALA ALA G . n 
G 1 370 SER 370 373 373 SER SER G . n 
G 1 371 GLY 371 374 374 GLY GLY G . n 
G 1 372 GLN 372 375 375 GLN GLN G . n 
G 1 373 ALA 373 376 376 ALA ALA G . n 
G 1 374 PRO 374 377 377 PRO PRO G . n 
G 1 375 ARG 375 378 378 ARG ARG G . n 
G 1 376 THR 376 379 379 THR THR G . n 
G 1 377 MET 377 380 380 MET MET G . n 
G 1 378 HIS 378 381 381 HIS HIS G . n 
G 1 379 ALA 379 382 382 ALA ALA G . n 
G 1 380 TYR 380 383 383 TYR TYR G . n 
G 1 381 GLU 381 384 384 GLU GLU G . n 
G 1 382 LYS 382 385 385 LYS LYS G . n 
G 1 383 GLY 383 386 386 GLY GLY G . n 
G 1 384 ILE 384 387 387 ILE ILE G . n 
G 1 385 ILE 385 388 388 ILE ILE G . n 
G 1 386 TRP 386 389 389 TRP TRP G . n 
G 1 387 GLY 387 390 390 GLY GLY G . n 
G 1 388 ASN 388 391 391 ASN ASN G . n 
G 1 389 ASP 389 392 392 ASP ASP G . n 
G 1 390 ASN 390 393 393 ASN ASN G . n 
G 1 391 TYR 391 394 394 TYR TYR G . n 
G 1 392 VAL 392 395 395 VAL VAL G . n 
G 1 393 ILE 393 396 396 ILE ILE G . n 
G 1 394 GLN 394 397 397 GLN GLN G . n 
G 1 395 SER 395 398 398 SER SER G . n 
G 1 396 ALA 396 399 399 ALA ALA G . n 
G 1 397 LEU 397 400 400 LEU LEU G . n 
G 1 398 LEU 398 401 401 LEU LEU G . n 
G 1 399 ASP 399 402 402 ASP ASP G . n 
G 1 400 LEU 400 403 403 LEU LEU G . n 
G 1 401 VAL 401 404 404 VAL VAL G . n 
G 1 402 ILE 402 405 405 ILE ILE G . n 
G 1 403 ALA 403 406 406 ALA ALA G . n 
G 1 404 THR 404 407 407 THR THR G . n 
G 1 405 HIS 405 408 408 HIS HIS G . n 
G 1 406 ASN 406 409 409 ASN ASN G . n 
G 1 407 VAL 407 410 410 VAL VAL G . n 
G 1 408 GLY 408 411 411 GLY GLY G . n 
G 1 409 ARG 409 412 412 ARG ARG G . n 
G 1 410 ARG 410 413 413 ARG ARG G . n 
G 1 411 GLY 411 414 414 GLY GLY G . n 
G 1 412 THR 412 415 415 THR THR G . n 
G 1 413 GLY 413 416 416 GLY GLY G . n 
G 1 414 CYS 414 417 417 CYS CYS G . n 
G 1 415 VAL 415 418 418 VAL VAL G . n 
G 1 416 ARG 416 419 419 ARG ARG G . n 
G 1 417 MET 417 420 420 MET MET G . n 
G 1 418 GLY 418 421 421 GLY GLY G . n 
G 1 419 GLY 419 422 422 GLY GLY G . n 
G 1 420 HIS 420 423 423 HIS HIS G . n 
G 1 421 GLN 421 424 424 GLN GLN G . n 
G 1 422 GLU 422 425 425 GLU GLU G . n 
G 1 423 GLY 423 426 426 GLY GLY G . n 
G 1 424 TYR 424 427 427 TYR TYR G . n 
G 1 425 THR 425 428 428 THR THR G . n 
G 1 426 ARG 426 429 429 ARG ARG G . n 
G 1 427 PRO 427 430 430 PRO PRO G . n 
G 1 428 PRO 428 431 431 PRO PRO G . n 
G 1 429 TYR 429 432 432 TYR TYR G . n 
G 1 430 PRO 430 433 433 PRO PRO G . n 
G 1 431 GLY 431 434 434 GLY GLY G . n 
G 1 432 ASP 432 435 435 ASP ASP G . n 
G 1 433 LYS 433 436 436 LYS LYS G . n 
G 1 434 LYS 434 437 437 LYS LYS G . n 
G 1 435 ILE 435 438 438 ILE ILE G . n 
G 1 436 TYR 436 439 439 TYR TYR G . n 
G 1 437 ILE 437 440 440 ILE ILE G . n 
G 1 438 ASP 438 441 441 ASP ASP G . n 
G 1 439 GLN 439 442 442 GLN GLN G . n 
G 1 440 GLU 440 443 443 GLU GLU G . n 
G 1 441 LEU 441 444 444 LEU LEU G . n 
G 1 442 ILE 442 445 445 ILE ILE G . n 
G 1 443 LYS 443 446 446 LYS LYS G . n 
G 1 444 GLY 444 447 447 GLY GLY G . n 
G 1 445 LYS 445 448 448 LYS LYS G . n 
G 1 446 GLY 446 449 449 GLY GLY G . n 
G 1 447 ARG 447 450 450 ARG ARG G . n 
G 1 448 ILE 448 451 451 ILE ILE G . n 
G 1 449 MET 449 452 452 MET MET G . n 
G 1 450 THR 450 453 453 THR THR G . n 
G 1 451 TRP 451 454 454 TRP TRP G . n 
G 1 452 TRP 452 455 455 TRP TRP G . n 
G 1 453 GLY 453 456 456 GLY GLY G . n 
G 1 454 CYS 454 457 457 CYS CYS G . n 
G 1 455 ASN 455 458 458 ASN ASN G . n 
G 1 456 ASN 456 459 459 ASN ASN G . n 
G 1 457 PHE 457 460 460 PHE PHE G . n 
G 1 458 GLN 458 461 461 GLN GLN G . n 
G 1 459 THR 459 462 462 THR THR G . n 
G 1 460 SER 460 463 463 SER SER G . n 
G 1 461 ASN 461 464 464 ASN ASN G . n 
G 1 462 ASN 462 465 465 ASN ASN G . n 
G 1 463 ALA 463 466 466 ALA ALA G . n 
G 1 464 GLN 464 467 467 GLN GLN G . n 
G 1 465 ALA 465 468 468 ALA ALA G . n 
G 1 466 LEU 466 469 469 LEU LEU G . n 
G 1 467 ARG 467 470 470 ARG ARG G . n 
G 1 468 GLU 468 471 471 GLU GLU G . n 
G 1 469 ALA 469 472 472 ALA ALA G . n 
G 1 470 ILE 470 473 473 ILE ILE G . n 
G 1 471 LEU 471 474 474 LEU LEU G . n 
G 1 472 GLN 472 475 475 GLN GLN G . n 
G 1 473 ARG 473 476 476 ARG ARG G . n 
G 1 474 SER 474 477 477 SER SER G . n 
G 1 475 ALA 475 478 478 ALA ALA G . n 
G 1 476 ILE 476 479 479 ILE ILE G . n 
G 1 477 VAL 477 480 480 VAL VAL G . n 
G 1 478 LYS 478 481 481 LYS LYS G . n 
G 1 479 GLN 479 482 482 GLN GLN G . n 
G 1 480 ALA 480 483 483 ALA ALA G . n 
G 1 481 MET 481 484 484 MET MET G . n 
G 1 482 GLN 482 485 485 GLN GLN G . n 
G 1 483 LYS 483 486 486 LYS LYS G . n 
G 1 484 ALA 484 487 487 ALA ALA G . n 
G 1 485 ARG 485 488 488 ARG ARG G . n 
G 1 486 GLY 486 489 489 GLY GLY G . n 
G 1 487 ALA 487 490 490 ALA ALA G . n 
G 1 488 THR 488 491 491 THR THR G . n 
G 1 489 THR 489 492 492 THR THR G . n 
G 1 490 GLU 490 493 493 GLU GLU G . n 
G 1 491 GLU 491 494 494 GLU GLU G . n 
G 1 492 MET 492 495 495 MET MET G . n 
G 1 493 VAL 493 496 496 VAL VAL G . n 
G 1 494 ASP 494 497 497 ASP ASP G . n 
G 1 495 VAL 495 498 498 VAL VAL G . n 
G 1 496 ILE 496 499 499 ILE ILE G . n 
G 1 497 TYR 497 500 500 TYR TYR G . n 
G 1 498 GLU 498 501 501 GLU GLU G . n 
G 1 499 ALA 499 502 502 ALA ALA G . n 
G 1 500 THR 500 503 503 THR THR G . n 
G 1 501 GLN 501 504 504 GLN GLN G . n 
G 1 502 ASN 502 505 505 ASN ASN G . n 
G 1 503 GLY 503 506 506 GLY GLY G . n 
G 1 504 GLY 504 507 507 GLY GLY G . n 
G 1 505 LEU 505 508 508 LEU LEU G . n 
G 1 506 PHE 506 509 509 PHE PHE G . n 
G 1 507 VAL 507 510 510 VAL VAL G . n 
G 1 508 THR 508 511 511 THR THR G . n 
G 1 509 SER 509 512 512 SER SER G . n 
G 1 510 ILE 510 513 513 ILE ILE G . n 
G 1 511 ASN 511 514 514 ASN ASN G . n 
G 1 512 LEU 512 515 515 LEU LEU G . n 
G 1 513 TYR 513 516 516 TYR TYR G . n 
G 1 514 PRO 514 517 517 PRO PRO G . n 
G 1 515 THR 515 518 518 THR THR G . n 
G 1 516 LYS 516 519 519 LYS LYS G . n 
G 1 517 LEU 517 520 520 LEU LEU G . n 
G 1 518 ALA 518 521 521 ALA ALA G . n 
G 1 519 GLU 519 522 522 GLU GLU G . n 
G 1 520 ALA 520 523 523 ALA ALA G . n 
G 1 521 ALA 521 524 524 ALA ALA G . n 
G 1 522 HIS 522 525 525 HIS HIS G . n 
G 1 523 LEU 523 526 526 LEU LEU G . n 
G 1 524 MET 524 527 527 MET MET G . n 
G 1 525 LEU 525 528 528 LEU LEU G . n 
G 1 526 PRO 526 529 529 PRO PRO G . n 
G 1 527 ALA 527 530 530 ALA ALA G . n 
G 1 528 ALA 528 531 531 ALA ALA G . n 
G 1 529 HIS 529 532 532 HIS HIS G . n 
G 1 530 PRO 530 533 533 PRO PRO G . n 
G 1 531 GLY 531 534 534 GLY GLY G . n 
G 1 532 GLU 532 535 535 GLU GLU G . n 
G 1 533 MET 533 536 536 MET MET G . n 
G 1 534 ASN 534 537 537 ASN ASN G . n 
G 1 535 LEU 535 538 538 LEU LEU G . n 
G 1 536 THR 536 539 539 THR THR G . n 
G 1 537 SER 537 540 540 SER SER G . n 
G 1 538 MET 538 541 541 MET MET G . n 
G 1 539 ASN 539 542 542 ASN ASN G . n 
G 1 540 GLY 540 543 543 GLY GLY G . n 
G 1 541 GLU 541 544 544 GLU GLU G . n 
G 1 542 ARG 542 545 545 ARG ARG G . n 
G 1 543 ARG 543 546 546 ARG ARG G . n 
G 1 544 ILE 544 547 547 ILE ILE G . n 
G 1 545 ARG 545 548 548 ARG ARG G . n 
G 1 546 LEU 546 549 549 LEU LEU G . n 
G 1 547 SER 547 550 550 SER SER G . n 
G 1 548 GLU 548 551 551 GLU GLU G . n 
G 1 549 LYS 549 552 552 LYS LYS G . n 
G 1 550 PHE 550 553 553 PHE PHE G . n 
G 1 551 MET 551 554 554 MET MET G . n 
G 1 552 ASP 552 555 555 ASP ASP G . n 
G 1 553 PRO 553 556 556 PRO PRO G . n 
G 1 554 PRO 554 557 557 PRO PRO G . n 
G 1 555 GLY 555 558 558 GLY GLY G . n 
G 1 556 THR 556 559 559 THR THR G . n 
G 1 557 ALA 557 560 560 ALA ALA G . n 
G 1 558 MET 558 561 561 MET MET G . n 
G 1 559 ALA 559 562 562 ALA ALA G . n 
G 1 560 ASP 560 563 563 ASP ASP G . n 
G 1 561 CYS 561 564 564 CYS CYS G . n 
G 1 562 LEU 562 565 565 LEU LEU G . n 
G 1 563 ILE 563 566 566 ILE ILE G . n 
G 1 564 ALA 564 567 567 ALA ALA G . n 
G 1 565 ALA 565 568 568 ALA ALA G . n 
G 1 566 ARG 566 569 569 ARG ARG G . n 
G 1 567 ILE 567 570 570 ILE ILE G . n 
G 1 568 ALA 568 571 571 ALA ALA G . n 
G 1 569 ASN 569 572 572 ASN ASN G . n 
G 1 570 ALA 570 573 573 ALA ALA G . n 
G 1 571 LEU 571 574 574 LEU LEU G . n 
G 1 572 ARG 572 575 575 ARG ARG G . n 
G 1 573 ASP 573 576 576 ASP ASP G . n 
G 1 574 MET 574 577 577 MET MET G . n 
G 1 575 TYR 575 578 578 TYR TYR G . n 
G 1 576 GLN 576 579 579 GLN GLN G . n 
G 1 577 LYS 577 580 580 LYS LYS G . n 
G 1 578 ASP 578 581 581 ASP ASP G . n 
G 1 579 GLY 579 582 582 GLY GLY G . n 
G 1 580 LYS 580 583 583 LYS LYS G . n 
G 1 581 ALA 581 584 584 ALA ALA G . n 
G 1 582 GLU 582 585 585 GLU GLU G . n 
G 1 583 MET 583 586 586 MET MET G . n 
G 1 584 ALA 584 587 587 ALA ALA G . n 
G 1 585 ALA 585 588 588 ALA ALA G . n 
G 1 586 GLN 586 589 589 GLN GLN G . n 
G 1 587 PHE 587 590 590 PHE PHE G . n 
G 1 588 GLU 588 591 591 GLU GLU G . n 
G 1 589 GLY 589 592 592 GLY GLY G . n 
G 1 590 PHE 590 593 593 PHE PHE G . n 
G 1 591 ASP 591 594 594 ASP ASP G . n 
G 1 592 TRP 592 595 595 TRP TRP G . n 
G 1 593 LYS 593 596 596 LYS LYS G . n 
G 1 594 THR 594 597 597 THR THR G . n 
G 1 595 GLU 595 598 598 GLU GLU G . n 
G 1 596 GLU 596 599 599 GLU GLU G . n 
G 1 597 ASP 597 600 600 ASP ASP G . n 
G 1 598 ALA 598 601 601 ALA ALA G . n 
G 1 599 PHE 599 602 602 PHE PHE G . n 
G 1 600 ASN 600 603 603 ASN ASN G . n 
G 1 601 ASP 601 604 604 ASP ASP G . n 
G 1 602 GLY 602 605 605 GLY GLY G . n 
G 1 603 PHE 603 606 606 PHE PHE G . n 
G 1 604 ARG 604 607 607 ARG ARG G . n 
G 1 605 ARG 605 608 608 ARG ARG G . n 
G 1 606 ALA 606 609 609 ALA ALA G . n 
G 1 607 GLY 607 610 610 GLY GLY G . n 
G 1 608 GLN 608 611 611 GLN GLN G . n 
G 1 609 PRO 609 612 612 PRO PRO G . n 
G 1 610 GLY 610 613 613 GLY GLY G . n 
G 1 611 ALA 611 614 614 ALA ALA G . n 
G 1 612 PRO 612 615 615 PRO PRO G . n 
G 1 613 ALA 613 616 616 ALA ALA G . n 
G 1 614 ILE 614 617 617 ILE ILE G . n 
G 1 615 ASP 615 618 618 ASP ASP G . n 
G 1 616 SER 616 619 619 SER SER G . n 
G 1 617 GLN 617 620 620 GLN GLN G . n 
G 1 618 GLY 618 621 621 GLY GLY G . n 
G 1 619 GLY 619 622 622 GLY GLY G . n 
G 1 620 SER 620 623 623 SER SER G . n 
G 1 621 THR 621 624 624 THR THR G . n 
G 1 622 GLY 622 625 625 GLY GLY G . n 
G 1 623 HIS 623 626 626 HIS HIS G . n 
G 1 624 LEU 624 627 627 LEU LEU G . n 
G 1 625 VAL 625 628 628 VAL VAL G . n 
G 1 626 THR 626 629 629 THR THR G . n 
G 1 627 TYR 627 630 630 TYR TYR G . n 
G 1 628 ASP 628 631 631 ASP ASP G . n 
G 1 629 ARG 629 632 632 ARG ARG G . n 
G 1 630 LEU 630 633 633 LEU LEU G . n 
G 1 631 ARG 631 634 634 ARG ARG G . n 
G 1 632 LYS 632 635 635 LYS LYS G . n 
G 1 633 SER 633 636 636 SER SER G . n 
G 1 634 GLY 634 637 637 GLY GLY G . n 
G 1 635 ASN 635 638 638 ASN ASN G . n 
G 1 636 ASN 636 639 639 ASN ASN G . n 
G 1 637 GLY 637 640 640 GLY GLY G . n 
G 1 638 VAL 638 641 641 VAL VAL G . n 
G 1 639 GLN 639 642 642 GLN GLN G . n 
G 1 640 LEU 640 643 643 LEU LEU G . n 
G 1 641 PRO 641 644 644 PRO PRO G . n 
G 1 642 VAL 642 645 645 VAL VAL G . n 
G 1 643 VAL 643 646 646 VAL VAL G . n 
G 1 644 SER 644 647 647 SER SER G . n 
G 1 645 TRP 645 648 648 TRP TRP G . n 
G 1 646 ASP 646 649 649 ASP ASP G . n 
G 1 647 GLU 647 650 650 GLU GLU G . n 
G 1 648 SER 648 651 651 SER SER G . n 
G 1 649 LYS 649 652 652 LYS LYS G . n 
G 1 650 GLY 650 653 653 GLY GLY G . n 
G 1 651 LEU 651 654 654 LEU LEU G . n 
G 1 652 VAL 652 655 655 VAL VAL G . n 
G 1 653 GLY 653 656 656 GLY GLY G . n 
G 1 654 THR 654 657 657 THR THR G . n 
G 1 655 GLU 655 658 658 GLU GLU G . n 
G 1 656 MET 656 659 659 MET MET G . n 
G 1 657 LEU 657 660 660 LEU LEU G . n 
G 1 658 TYR 658 661 661 TYR TYR G . n 
G 1 659 THR 659 662 662 THR THR G . n 
G 1 660 GLU 660 663 663 GLU GLU G . n 
G 1 661 GLY 661 664 664 GLY GLY G . n 
G 1 662 LYS 662 665 665 LYS LYS G . n 
G 1 663 PHE 663 666 666 PHE PHE G . n 
G 1 664 ASP 664 667 667 ASP ASP G . n 
G 1 665 THR 665 668 668 THR THR G . n 
G 1 666 ASP 666 669 669 ASP ASP G . n 
G 1 667 ASP 667 670 670 ASP ASP G . n 
G 1 668 GLY 668 671 671 GLY GLY G . n 
G 1 669 LYS 669 672 672 LYS LYS G . n 
G 1 670 ALA 670 673 673 ALA ALA G . n 
G 1 671 HIS 671 674 674 HIS HIS G . n 
G 1 672 PHE 672 675 675 PHE PHE G . n 
G 1 673 LYS 673 676 676 LYS LYS G . n 
G 1 674 PRO 674 677 677 PRO PRO G . n 
G 1 675 ALA 675 678 678 ALA ALA G . n 
G 1 676 PRO 676 679 679 PRO PRO G . n 
G 1 677 TRP 677 680 680 TRP TRP G . n 
G 1 678 ASN 678 681 681 ASN ASN G . n 
G 1 679 GLY 679 682 682 GLY GLY G . n 
G 1 680 LEU 680 683 683 LEU LEU G . n 
G 1 681 PRO 681 684 684 PRO PRO G . n 
G 1 682 ALA 682 685 685 ALA ALA G . n 
G 1 683 THR 683 686 686 THR THR G . n 
G 1 684 VAL 684 687 687 VAL VAL G . n 
G 1 685 GLN 685 688 688 GLN GLN G . n 
G 1 686 GLN 686 689 689 GLN GLN G . n 
G 1 687 GLN 687 690 690 GLN GLN G . n 
G 1 688 LYS 688 691 691 LYS LYS G . n 
G 1 689 ASP 689 692 692 ASP ASP G . n 
G 1 690 LYS 690 693 693 LYS LYS G . n 
G 1 691 TYR 691 694 694 TYR TYR G . n 
G 1 692 ARG 692 695 695 ARG ARG G . n 
G 1 693 PHE 693 696 696 PHE PHE G . n 
G 1 694 TRP 694 697 697 TRP TRP G . n 
G 1 695 LEU 695 698 698 LEU LEU G . n 
G 1 696 ASN 696 699 699 ASN ASN G . n 
G 1 697 ASN 697 700 700 ASN ASN G . n 
G 1 698 GLY 698 701 701 GLY GLY G . n 
G 1 699 ARG 699 702 702 ARG ARG G . n 
G 1 700 ASN 700 703 703 ASN ASN G . n 
G 1 701 ASN 701 704 704 ASN ASN G . n 
G 1 702 GLU 702 705 705 GLU GLU G . n 
G 1 703 VAL 703 706 706 VAL VAL G . n 
G 1 704 TRP 704 707 707 TRP TRP G . n 
G 1 705 GLN 705 708 708 GLN GLN G . n 
G 1 706 THR 706 709 709 THR THR G . n 
G 1 707 ALA 707 710 710 ALA ALA G . n 
G 1 708 TYR 708 711 711 TYR TYR G . n 
G 1 709 HIS 709 712 712 HIS HIS G . n 
G 1 710 ASP 710 713 713 ASP ASP G . n 
G 1 711 GLN 711 714 714 GLN GLN G . n 
G 1 712 TYR 712 715 715 TYR TYR G . n 
G 1 713 ASN 713 716 716 ASN ASN G . n 
G 1 714 SER 714 717 717 SER SER G . n 
G 1 715 LEU 715 718 718 LEU LEU G . n 
G 1 716 MET 716 719 719 MET MET G . n 
G 1 717 GLN 717 720 720 GLN GLN G . n 
G 1 718 GLU 718 721 721 GLU GLU G . n 
G 1 719 ARG 719 722 722 ARG ARG G . n 
G 1 720 TYR 720 723 723 TYR TYR G . n 
G 1 721 PRO 721 724 724 PRO PRO G . n 
G 1 722 MET 722 725 725 MET MET G . n 
G 1 723 ALA 723 726 726 ALA ALA G . n 
G 1 724 TYR 724 727 727 TYR TYR G . n 
G 1 725 ILE 725 728 728 ILE ILE G . n 
G 1 726 GLU 726 729 729 GLU GLU G . n 
G 1 727 MET 727 730 730 MET MET G . n 
G 1 728 ASN 728 731 731 ASN ASN G . n 
G 1 729 PRO 729 732 732 PRO PRO G . n 
G 1 730 ASP 730 733 733 ASP ASP G . n 
G 1 731 ASP 731 734 734 ASP ASP G . n 
G 1 732 CYS 732 735 735 CYS CYS G . n 
G 1 733 LYS 733 736 736 LYS LYS G . n 
G 1 734 GLN 734 737 737 GLN GLN G . n 
G 1 735 LEU 735 738 738 LEU LEU G . n 
G 1 736 ASP 736 739 739 ASP ASP G . n 
G 1 737 VAL 737 740 740 VAL VAL G . n 
G 1 738 THR 738 741 741 THR THR G . n 
G 1 739 GLY 739 742 742 GLY GLY G . n 
G 1 740 GLY 740 743 743 GLY GLY G . n 
G 1 741 ASP 741 744 744 ASP ASP G . n 
G 1 742 ILE 742 745 745 ILE ILE G . n 
G 1 743 VAL 743 746 746 VAL VAL G . n 
G 1 744 GLU 744 747 747 GLU GLU G . n 
G 1 745 VAL 745 748 748 VAL VAL G . n 
G 1 746 TYR 746 749 749 TYR TYR G . n 
G 1 747 ASN 747 750 750 ASN ASN G . n 
G 1 748 ASP 748 751 751 ASP ASP G . n 
G 1 749 PHE 749 752 752 PHE PHE G . n 
G 1 750 GLY 750 753 753 GLY GLY G . n 
G 1 751 SER 751 754 754 SER SER G . n 
G 1 752 THR 752 755 755 THR THR G . n 
G 1 753 PHE 753 756 756 PHE PHE G . n 
G 1 754 ALA 754 757 757 ALA ALA G . n 
G 1 755 MET 755 758 758 MET MET G . n 
G 1 756 VAL 756 759 759 VAL VAL G . n 
G 1 757 TYR 757 760 760 TYR TYR G . n 
G 1 758 PRO 758 761 761 PRO PRO G . n 
G 1 759 VAL 759 762 762 VAL VAL G . n 
G 1 760 ALA 760 763 763 ALA ALA G . n 
G 1 761 GLU 761 764 764 GLU GLU G . n 
G 1 762 ILE 762 765 765 ILE ILE G . n 
G 1 763 LYS 763 766 766 LYS LYS G . n 
G 1 764 ARG 764 767 767 ARG ARG G . n 
G 1 765 GLY 765 768 768 GLY GLY G . n 
G 1 766 GLN 766 769 769 GLN GLN G . n 
G 1 767 THR 767 770 770 THR THR G . n 
G 1 768 PHE 768 771 771 PHE PHE G . n 
G 1 769 MET 769 772 772 MET MET G . n 
G 1 770 LEU 770 773 773 LEU LEU G . n 
G 1 771 PHE 771 774 774 PHE PHE G . n 
G 1 772 GLY 772 775 775 GLY GLY G . n 
G 1 773 TYR 773 776 776 TYR TYR G . n 
G 1 774 VAL 774 777 777 VAL VAL G . n 
G 1 775 ASN 775 778 778 ASN ASN G . n 
G 1 776 GLY 776 779 779 GLY GLY G . n 
G 1 777 ILE 777 780 780 ILE ILE G . n 
G 1 778 GLN 778 781 781 GLN GLN G . n 
G 1 779 GLY 779 782 782 GLY GLY G . n 
G 1 780 ASP 780 783 783 ASP ASP G . n 
G 1 781 VAL 781 784 784 VAL VAL G . n 
G 1 782 THR 782 785 785 THR THR G . n 
G 1 783 THR 783 786 786 THR THR G . n 
G 1 784 ASP 784 787 787 ASP ASP G . n 
G 1 785 TRP 785 788 788 TRP TRP G . n 
G 1 786 THR 786 789 789 THR THR G . n 
G 1 787 ASP 787 790 790 ASP ASP G . n 
G 1 788 ARG 788 791 791 ARG ARG G . n 
G 1 789 ASN 789 792 792 ASN ASN G . n 
G 1 790 ILE 790 793 793 ILE ILE G . n 
G 1 791 ILE 791 794 794 ILE ILE G . n 
G 1 792 PRO 792 795 795 PRO PRO G . n 
G 1 793 TYR 793 796 796 TYR TYR G . n 
G 1 794 TYR 794 797 797 TYR TYR G . n 
G 1 795 LYS 795 798 798 LYS LYS G . n 
G 1 796 GLY 796 799 799 GLY GLY G . n 
G 1 797 THR 797 800 800 THR THR G . n 
G 1 798 TRP 798 801 801 TRP TRP G . n 
G 1 799 GLY 799 802 802 GLY GLY G . n 
G 1 800 ASP 800 803 803 ASP ASP G . n 
G 1 801 ILE 801 804 804 ILE ILE G . n 
G 1 802 ARG 802 805 805 ARG ARG G . n 
G 1 803 LYS 803 806 806 LYS LYS G . n 
G 1 804 VAL 804 807 807 VAL VAL G . n 
G 1 805 GLY 805 808 808 GLY GLY G . n 
G 1 806 SER 806 809 809 SER SER G . n 
G 1 807 MET 807 810 810 MET MET G . n 
G 1 808 GLU 808 811 811 GLU GLU G . n 
G 1 809 GLU 809 812 812 GLU GLU G . n 
G 1 810 PHE 810 813 813 PHE PHE G . n 
G 1 811 LYS 811 814 814 LYS LYS G . n 
G 1 812 ARG 812 815 815 ARG ARG G . n 
G 1 813 THR 813 816 816 THR THR G . n 
G 1 814 VAL 814 817 817 VAL VAL G . n 
G 1 815 SER 815 818 818 SER SER G . n 
G 1 816 PHE 816 819 819 PHE PHE G . n 
G 1 817 LYS 817 820 820 LYS LYS G . n 
G 1 818 SER 818 821 821 SER SER G . n 
G 1 819 ARG 819 822 822 ARG ARG G . n 
G 1 820 ARG 820 823 823 ARG ARG G . n 
G 1 821 PHE 821 824 824 PHE PHE G . n 
G 1 822 ALA 822 825 825 ALA ALA G . n 
H 2 1   ARG 1   1   1   ARG ARG H . n 
H 2 2   THR 2   2   2   THR THR H . n 
H 2 3   THR 3   3   3   THR THR H . n 
H 2 4   LEU 4   4   4   LEU LEU H . n 
H 2 5   GLN 5   5   5   GLN GLN H . n 
H 2 6   TYR 6   6   6   TYR TYR H . n 
H 2 7   PRO 7   7   7   PRO PRO H . n 
H 2 8   ALA 8   8   8   ALA ALA H . n 
H 2 9   THR 9   9   9   THR THR H . n 
H 2 10  GLN 10  10  10  GLN GLN H . n 
H 2 11  VAL 11  11  11  VAL VAL H . n 
H 2 12  SER 12  12  12  SER SER H . n 
H 2 13  VAL 13  13  13  VAL VAL H . n 
H 2 14  ALA 14  14  14  ALA ALA H . n 
H 2 15  LYS 15  15  15  LYS LYS H . n 
H 2 16  ASN 16  16  16  ASN ASN H . n 
H 2 17  LEU 17  17  17  LEU LEU H . n 
H 2 18  LYS 18  18  18  LYS LYS H . n 
H 2 19  ALA 19  19  19  ALA ALA H . n 
H 2 20  ASN 20  20  20  ASN ASN H . n 
H 2 21  GLU 21  21  21  GLU GLU H . n 
H 2 22  PRO 22  22  22  PRO PRO H . n 
H 2 23  VAL 23  23  23  VAL VAL H . n 
H 2 24  SER 24  24  24  SER SER H . n 
H 2 25  PHE 25  25  25  PHE PHE H . n 
H 2 26  THR 26  26  26  THR THR H . n 
H 2 27  TYR 27  27  27  TYR TYR H . n 
H 2 28  PRO 28  28  28  PRO PRO H . n 
H 2 29  ASP 29  29  29  ASP ASP H . n 
H 2 30  THR 30  30  30  THR THR H . n 
H 2 31  SER 31  31  31  SER SER H . n 
H 2 32  SER 32  32  32  SER SER H . n 
H 2 33  PRO 33  33  33  PRO PRO H . n 
H 2 34  CYS 34  34  34  CYS CYS H . n 
H 2 35  VAL 35  35  35  VAL VAL H . n 
H 2 36  ALA 36  36  36  ALA ALA H . n 
H 2 37  VAL 37  37  37  VAL VAL H . n 
H 2 38  LYS 38  38  38  LYS LYS H . n 
H 2 39  LEU 39  39  39  LEU LEU H . n 
H 2 40  GLY 40  40  40  GLY GLY H . n 
H 2 41  SER 41  41  41  SER SER H . n 
H 2 42  PRO 42  42  42  PRO PRO H . n 
H 2 43  VAL 43  43  43  VAL VAL H . n 
H 2 44  PRO 44  44  44  PRO PRO H . n 
H 2 45  GLY 45  45  45  GLY GLY H . n 
H 2 46  GLY 46  46  46  GLY GLY H . n 
H 2 47  VAL 47  47  47  VAL VAL H . n 
H 2 48  GLY 48  48  48  GLY GLY H . n 
H 2 49  PRO 49  49  49  PRO PRO H . n 
H 2 50  ASN 50  50  50  ASN ASN H . n 
H 2 51  ASN 51  51  51  ASN ASN H . n 
H 2 52  ASP 52  52  52  ASP ASP H . n 
H 2 53  ILE 53  53  53  ILE ILE H . n 
H 2 54  VAL 54  54  54  VAL VAL H . n 
H 2 55  ALA 55  55  55  ALA ALA H . n 
H 2 56  TYR 56  56  56  TYR TYR H . n 
H 2 57  SER 57  57  57  SER SER H . n 
H 2 58  VAL 58  58  58  VAL VAL H . n 
H 2 59  LEU 59  59  59  LEU LEU H . n 
H 2 60  CYS 60  60  60  CYS CYS H . n 
H 2 61  THR 61  61  61  THR THR H . n 
H 2 62  HIS 62  62  62  HIS HIS H . n 
H 2 63  MET 63  63  63  MET MET H . n 
H 2 64  GLY 64  64  64  GLY GLY H . n 
H 2 65  CYS 65  65  65  CYS CYS H . n 
H 2 66  PRO 66  66  66  PRO PRO H . n 
H 2 67  THR 67  67  67  THR THR H . n 
H 2 68  SER 68  68  68  SER SER H . n 
H 2 69  TYR 69  69  69  TYR TYR H . n 
H 2 70  ASP 70  70  70  ASP ASP H . n 
H 2 71  LYS 71  71  71  LYS LYS H . n 
H 2 72  SER 72  72  72  SER SER H . n 
H 2 73  SER 73  73  73  SER SER H . n 
H 2 74  LYS 74  74  74  LYS LYS H . n 
H 2 75  THR 75  75  75  THR THR H . n 
H 2 76  PHE 76  76  76  PHE PHE H . n 
H 2 77  LYS 77  77  77  LYS LYS H . n 
H 2 78  CYS 78  78  78  CYS CYS H . n 
H 2 79  PRO 79  79  79  PRO PRO H . n 
H 2 80  CYS 80  80  80  CYS CYS H . n 
H 2 81  HIS 81  81  81  HIS HIS H . n 
H 2 82  PHE 82  82  82  PHE PHE H . n 
H 2 83  THR 83  83  83  THR THR H . n 
H 2 84  GLU 84  84  84  GLU GLU H . n 
H 2 85  PHE 85  85  85  PHE PHE H . n 
H 2 86  ASP 86  86  86  ASP ASP H . n 
H 2 87  ALA 87  87  87  ALA ALA H . n 
H 2 88  GLU 88  88  88  GLU GLU H . n 
H 2 89  LYS 89  89  89  LYS LYS H . n 
H 2 90  ALA 90  90  90  ALA ALA H . n 
H 2 91  GLY 91  91  91  GLY GLY H . n 
H 2 92  GLN 92  92  92  GLN GLN H . n 
H 2 93  MET 93  93  93  MET MET H . n 
H 2 94  ILE 94  94  94  ILE ILE H . n 
H 2 95  CYS 95  95  95  CYS CYS H . n 
H 2 96  GLY 96  96  96  GLY GLY H . n 
H 2 97  GLN 97  97  97  GLN GLN H . n 
H 2 98  ALA 98  98  98  ALA ALA H . n 
H 2 99  THR 99  99  99  THR THR H . n 
H 2 100 GLU 100 100 100 GLU GLU H . n 
H 2 101 ASN 101 101 101 ASN ASN H . n 
H 2 102 LEU 102 102 102 LEU LEU H . n 
H 2 103 PRO 103 103 103 PRO PRO H . n 
H 2 104 ARG 104 104 104 ARG ARG H . n 
H 2 105 VAL 105 105 105 VAL VAL H . n 
H 2 106 LEU 106 106 106 LEU LEU H . n 
H 2 107 LEU 107 107 107 LEU LEU H . n 
H 2 108 ARG 108 108 108 ARG ARG H . n 
H 2 109 TYR 109 109 109 TYR TYR H . n 
H 2 110 ASP 110 110 110 ASP ASP H . n 
H 2 111 GLU 111 111 111 GLU GLU H . n 
H 2 112 ALA 112 112 112 ALA ALA H . n 
H 2 113 SER 113 113 113 SER SER H . n 
H 2 114 ASP 114 114 114 ASP ASP H . n 
H 2 115 ALA 115 115 115 ALA ALA H . n 
H 2 116 LEU 116 116 116 LEU LEU H . n 
H 2 117 THR 117 117 117 THR THR H . n 
H 2 118 ALA 118 118 118 ALA ALA H . n 
H 2 119 VAL 119 119 119 VAL VAL H . n 
H 2 120 GLY 120 120 120 GLY GLY H . n 
H 2 121 VAL 121 121 121 VAL VAL H . n 
H 2 122 ASP 122 122 122 ASP ASP H . n 
H 2 123 GLY 123 123 123 GLY GLY H . n 
H 2 124 LEU 124 124 124 LEU LEU H . n 
H 2 125 ILE 125 125 125 ILE ILE H . n 
H 2 126 TYR 126 126 126 TYR TYR H . n 
H 2 127 GLY 127 127 127 GLY GLY H . n 
H 2 128 ARG 128 128 128 ARG ARG H . n 
H 2 129 GLN 129 129 129 GLN GLN H . n 
H 2 130 ALA 130 130 130 ALA ALA H . n 
H 2 131 ASN 131 131 131 ASN ASN H . n 
H 2 132 VAL 132 132 132 VAL VAL H . n 
H 2 133 ILE 133 133 133 ILE ILE H . n 
# 
loop_
_pdbx_nonpoly_scheme.asym_id 
_pdbx_nonpoly_scheme.entity_id 
_pdbx_nonpoly_scheme.mon_id 
_pdbx_nonpoly_scheme.ndb_seq_num 
_pdbx_nonpoly_scheme.pdb_seq_num 
_pdbx_nonpoly_scheme.auth_seq_num 
_pdbx_nonpoly_scheme.pdb_mon_id 
_pdbx_nonpoly_scheme.auth_mon_id 
_pdbx_nonpoly_scheme.pdb_strand_id 
_pdbx_nonpoly_scheme.pdb_ins_code 
I  3  MGD 1    5001 5001 MGD MGD A . 
J  3  MGD 1    5002 5002 MGD MGD A . 
K  4  O   1    2003 2003 O   O   A . 
L  5  4MO 1    2004 2004 4MO 4MO A . 
M  6  F3S 1    5005 5005 F3S F3S A . 
N  7  PEG 1    5201 5201 PEG PEG A . 
O  8  ACT 1    5301 5301 ACT ACT A . 
P  9  PO4 1    5401 5401 PO4 PO4 A . 
Q  8  ACT 1    6001 6001 ACT ACT A . 
R  10 G78 1    6401 6401 G78 G78 A . 
S  7  PEG 1    6701 6701 PEG PEG A . 
T  11 FES 1    201  201  FES FES B . 
U  3  MGD 1    5101 5101 MGD MGD C . 
V  3  MGD 1    5102 5102 MGD MGD C . 
W  4  O   1    2003 2003 O   O   C . 
X  5  4MO 1    2004 2004 4MO 4MO C . 
Y  6  F3S 1    5105 5105 F3S F3S C . 
Z  7  PEG 1    5501 5501 PEG PEG C . 
AA 7  PEG 1    5601 5601 PEG PEG C . 
BA 9  PO4 1    5701 5701 PO4 PO4 C . 
CA 12 GOL 1    6101 6101 GOL GOL C . 
DA 10 G78 1    6301 6301 G78 G78 C . 
EA 9  PO4 1    6401 6401 PO4 PO4 C . 
FA 11 FES 1    201  201  FES FES D . 
GA 3  MGD 1    5001 5001 MGD MGD E . 
HA 3  MGD 1    5002 5002 MGD MGD E . 
IA 4  O   1    2003 2003 O   O   E . 
JA 5  4MO 1    2004 2004 4MO 4MO E . 
KA 6  F3S 1    5005 5005 F3S F3S E . 
LA 7  PEG 1    5401 5401 PEG PEG E . 
MA 9  PO4 1    5501 5501 PO4 PO4 E . 
NA 12 GOL 1    5701 5701 GOL GOL E . 
OA 10 G78 1    5801 5801 G78 G78 E . 
PA 13 EDO 1    5901 5901 EDO EDO E . 
QA 9  PO4 1    6001 6001 PO4 PO4 E . 
RA 13 EDO 1    6101 6101 EDO EDO E . 
SA 11 FES 1    201  201  FES FES F . 
TA 3  MGD 1    5001 5001 MGD MGD G . 
UA 3  MGD 1    5002 5002 MGD MGD G . 
VA 4  O   1    2003 2003 O   O   G . 
WA 5  4MO 1    2004 2004 4MO 4MO G . 
XA 6  F3S 1    5005 5005 F3S F3S G . 
YA 14 TRS 1    5201 5201 TRS TRS G . 
ZA 7  PEG 1    5301 5301 PEG PEG G . 
AB 9  PO4 1    5401 5401 PO4 PO4 G . 
BB 8  ACT 1    5601 5601 ACT ACT G . 
CB 10 G78 1    5701 5701 G78 G78 G . 
DB 8  ACT 1    5801 5801 ACT ACT G . 
EB 11 FES 1    201  201  FES FES H . 
FB 15 CL  1    1    1    CL  CL  I . 
GB 15 CL  1    3    3    CL  CL  I . 
HB 15 CL  1    5    5    CL  CL  I . 
IB 15 CL  1    6    6    CL  CL  I . 
JB 15 CL  1    7    7    CL  CL  I . 
KB 16 NA  1    1    1    NA  NA  J . 
LB 12 GOL 1    1    1    GOL GOL L . 
MB 12 GOL 1    2    2    GOL GOL L . 
NB 14 TRS 1    1    1    TRS TRS M . 
OB 14 TRS 1    2    2    TRS TRS M . 
PB 17 SO4 1    1    1    SO4 SO4 N . 
QB 18 HOH 1    2    2    HOH HOH S . 
QB 18 HOH 2    3    3    HOH HOH S . 
QB 18 HOH 3    4    4    HOH HOH S . 
QB 18 HOH 4    5    5    HOH HOH S . 
QB 18 HOH 5    6    6    HOH HOH S . 
QB 18 HOH 6    7    7    HOH HOH S . 
QB 18 HOH 7    8    8    HOH HOH S . 
QB 18 HOH 8    9    9    HOH HOH S . 
QB 18 HOH 9    10   10   HOH HOH S . 
QB 18 HOH 10   11   11   HOH HOH S . 
QB 18 HOH 11   12   12   HOH HOH S . 
QB 18 HOH 12   13   13   HOH HOH S . 
QB 18 HOH 13   14   14   HOH HOH S . 
QB 18 HOH 14   15   15   HOH HOH S . 
QB 18 HOH 15   16   16   HOH HOH S . 
QB 18 HOH 16   17   17   HOH HOH S . 
QB 18 HOH 17   18   18   HOH HOH S . 
QB 18 HOH 18   19   19   HOH HOH S . 
QB 18 HOH 19   20   20   HOH HOH S . 
QB 18 HOH 20   21   21   HOH HOH S . 
QB 18 HOH 21   22   22   HOH HOH S . 
QB 18 HOH 22   23   23   HOH HOH S . 
QB 18 HOH 23   24   24   HOH HOH S . 
QB 18 HOH 24   25   25   HOH HOH S . 
QB 18 HOH 25   26   26   HOH HOH S . 
QB 18 HOH 26   27   27   HOH HOH S . 
QB 18 HOH 27   28   28   HOH HOH S . 
QB 18 HOH 28   29   29   HOH HOH S . 
QB 18 HOH 29   30   30   HOH HOH S . 
QB 18 HOH 30   31   31   HOH HOH S . 
QB 18 HOH 31   32   32   HOH HOH S . 
QB 18 HOH 32   33   33   HOH HOH S . 
QB 18 HOH 33   34   34   HOH HOH S . 
QB 18 HOH 34   35   35   HOH HOH S . 
QB 18 HOH 35   36   36   HOH HOH S . 
QB 18 HOH 36   37   37   HOH HOH S . 
QB 18 HOH 37   38   38   HOH HOH S . 
QB 18 HOH 38   39   39   HOH HOH S . 
QB 18 HOH 39   40   40   HOH HOH S . 
QB 18 HOH 40   41   41   HOH HOH S . 
QB 18 HOH 41   42   42   HOH HOH S . 
QB 18 HOH 42   43   43   HOH HOH S . 
QB 18 HOH 43   44   44   HOH HOH S . 
QB 18 HOH 44   45   45   HOH HOH S . 
QB 18 HOH 45   46   46   HOH HOH S . 
QB 18 HOH 46   48   48   HOH HOH S . 
QB 18 HOH 47   49   49   HOH HOH S . 
QB 18 HOH 48   50   50   HOH HOH S . 
QB 18 HOH 49   51   51   HOH HOH S . 
QB 18 HOH 50   52   52   HOH HOH S . 
QB 18 HOH 51   53   53   HOH HOH S . 
QB 18 HOH 52   54   54   HOH HOH S . 
QB 18 HOH 53   55   55   HOH HOH S . 
QB 18 HOH 54   56   56   HOH HOH S . 
QB 18 HOH 55   57   57   HOH HOH S . 
QB 18 HOH 56   58   58   HOH HOH S . 
QB 18 HOH 57   59   59   HOH HOH S . 
QB 18 HOH 58   60   60   HOH HOH S . 
QB 18 HOH 59   61   61   HOH HOH S . 
QB 18 HOH 60   62   62   HOH HOH S . 
QB 18 HOH 61   63   63   HOH HOH S . 
QB 18 HOH 62   64   64   HOH HOH S . 
QB 18 HOH 63   65   65   HOH HOH S . 
QB 18 HOH 64   66   66   HOH HOH S . 
QB 18 HOH 65   67   67   HOH HOH S . 
QB 18 HOH 66   68   68   HOH HOH S . 
QB 18 HOH 67   69   69   HOH HOH S . 
QB 18 HOH 68   70   70   HOH HOH S . 
QB 18 HOH 69   71   71   HOH HOH S . 
QB 18 HOH 70   72   72   HOH HOH S . 
QB 18 HOH 71   73   73   HOH HOH S . 
QB 18 HOH 72   74   74   HOH HOH S . 
QB 18 HOH 73   75   75   HOH HOH S . 
QB 18 HOH 74   76   76   HOH HOH S . 
QB 18 HOH 75   77   77   HOH HOH S . 
QB 18 HOH 76   78   78   HOH HOH S . 
QB 18 HOH 77   79   79   HOH HOH S . 
QB 18 HOH 78   80   80   HOH HOH S . 
QB 18 HOH 79   81   81   HOH HOH S . 
QB 18 HOH 80   82   82   HOH HOH S . 
QB 18 HOH 81   83   83   HOH HOH S . 
QB 18 HOH 82   84   84   HOH HOH S . 
QB 18 HOH 83   85   85   HOH HOH S . 
QB 18 HOH 84   86   86   HOH HOH S . 
QB 18 HOH 85   87   87   HOH HOH S . 
QB 18 HOH 86   88   88   HOH HOH S . 
QB 18 HOH 87   89   89   HOH HOH S . 
QB 18 HOH 88   90   90   HOH HOH S . 
QB 18 HOH 89   91   91   HOH HOH S . 
QB 18 HOH 90   92   92   HOH HOH S . 
QB 18 HOH 91   93   93   HOH HOH S . 
QB 18 HOH 92   94   94   HOH HOH S . 
QB 18 HOH 93   95   95   HOH HOH S . 
QB 18 HOH 94   96   96   HOH HOH S . 
QB 18 HOH 95   97   97   HOH HOH S . 
QB 18 HOH 96   98   98   HOH HOH S . 
QB 18 HOH 97   99   99   HOH HOH S . 
QB 18 HOH 98   100  100  HOH HOH S . 
QB 18 HOH 99   101  101  HOH HOH S . 
QB 18 HOH 100  102  102  HOH HOH S . 
QB 18 HOH 101  103  103  HOH HOH S . 
QB 18 HOH 102  104  104  HOH HOH S . 
QB 18 HOH 103  105  105  HOH HOH S . 
QB 18 HOH 104  106  106  HOH HOH S . 
QB 18 HOH 105  107  107  HOH HOH S . 
QB 18 HOH 106  108  108  HOH HOH S . 
QB 18 HOH 107  109  109  HOH HOH S . 
QB 18 HOH 108  110  110  HOH HOH S . 
QB 18 HOH 109  111  111  HOH HOH S . 
QB 18 HOH 110  112  112  HOH HOH S . 
QB 18 HOH 111  113  113  HOH HOH S . 
QB 18 HOH 112  114  114  HOH HOH S . 
QB 18 HOH 113  115  115  HOH HOH S . 
QB 18 HOH 114  116  116  HOH HOH S . 
QB 18 HOH 115  117  117  HOH HOH S . 
QB 18 HOH 116  118  118  HOH HOH S . 
QB 18 HOH 117  119  119  HOH HOH S . 
QB 18 HOH 118  120  120  HOH HOH S . 
QB 18 HOH 119  121  121  HOH HOH S . 
QB 18 HOH 120  122  122  HOH HOH S . 
QB 18 HOH 121  124  124  HOH HOH S . 
QB 18 HOH 122  125  125  HOH HOH S . 
QB 18 HOH 123  126  126  HOH HOH S . 
QB 18 HOH 124  127  127  HOH HOH S . 
QB 18 HOH 125  128  128  HOH HOH S . 
QB 18 HOH 126  129  129  HOH HOH S . 
QB 18 HOH 127  130  130  HOH HOH S . 
QB 18 HOH 128  131  131  HOH HOH S . 
QB 18 HOH 129  132  132  HOH HOH S . 
QB 18 HOH 130  133  133  HOH HOH S . 
QB 18 HOH 131  134  134  HOH HOH S . 
QB 18 HOH 132  135  135  HOH HOH S . 
QB 18 HOH 133  136  136  HOH HOH S . 
QB 18 HOH 134  137  137  HOH HOH S . 
QB 18 HOH 135  138  138  HOH HOH S . 
QB 18 HOH 136  139  139  HOH HOH S . 
QB 18 HOH 137  140  140  HOH HOH S . 
QB 18 HOH 138  141  141  HOH HOH S . 
QB 18 HOH 139  142  142  HOH HOH S . 
QB 18 HOH 140  143  143  HOH HOH S . 
QB 18 HOH 141  144  144  HOH HOH S . 
QB 18 HOH 142  145  145  HOH HOH S . 
QB 18 HOH 143  146  146  HOH HOH S . 
QB 18 HOH 144  147  147  HOH HOH S . 
QB 18 HOH 145  148  148  HOH HOH S . 
QB 18 HOH 146  149  149  HOH HOH S . 
QB 18 HOH 147  150  150  HOH HOH S . 
QB 18 HOH 148  151  151  HOH HOH S . 
QB 18 HOH 149  152  152  HOH HOH S . 
QB 18 HOH 150  153  153  HOH HOH S . 
QB 18 HOH 151  154  154  HOH HOH S . 
QB 18 HOH 152  155  155  HOH HOH S . 
QB 18 HOH 153  156  156  HOH HOH S . 
QB 18 HOH 154  157  157  HOH HOH S . 
QB 18 HOH 155  158  158  HOH HOH S . 
QB 18 HOH 156  159  159  HOH HOH S . 
QB 18 HOH 157  160  160  HOH HOH S . 
QB 18 HOH 158  161  161  HOH HOH S . 
QB 18 HOH 159  162  162  HOH HOH S . 
QB 18 HOH 160  163  163  HOH HOH S . 
QB 18 HOH 161  164  164  HOH HOH S . 
QB 18 HOH 162  165  165  HOH HOH S . 
QB 18 HOH 163  166  166  HOH HOH S . 
QB 18 HOH 164  167  167  HOH HOH S . 
QB 18 HOH 165  168  168  HOH HOH S . 
QB 18 HOH 166  169  169  HOH HOH S . 
QB 18 HOH 167  170  170  HOH HOH S . 
QB 18 HOH 168  171  171  HOH HOH S . 
QB 18 HOH 169  172  172  HOH HOH S . 
QB 18 HOH 170  173  173  HOH HOH S . 
QB 18 HOH 171  174  174  HOH HOH S . 
QB 18 HOH 172  175  175  HOH HOH S . 
QB 18 HOH 173  176  176  HOH HOH S . 
QB 18 HOH 174  177  177  HOH HOH S . 
QB 18 HOH 175  178  178  HOH HOH S . 
QB 18 HOH 176  179  179  HOH HOH S . 
QB 18 HOH 177  180  180  HOH HOH S . 
QB 18 HOH 178  181  181  HOH HOH S . 
QB 18 HOH 179  182  182  HOH HOH S . 
QB 18 HOH 180  183  183  HOH HOH S . 
QB 18 HOH 181  184  184  HOH HOH S . 
QB 18 HOH 182  185  185  HOH HOH S . 
QB 18 HOH 183  186  186  HOH HOH S . 
QB 18 HOH 184  187  187  HOH HOH S . 
QB 18 HOH 185  188  188  HOH HOH S . 
QB 18 HOH 186  189  189  HOH HOH S . 
QB 18 HOH 187  190  190  HOH HOH S . 
QB 18 HOH 188  191  191  HOH HOH S . 
QB 18 HOH 189  192  192  HOH HOH S . 
QB 18 HOH 190  193  193  HOH HOH S . 
QB 18 HOH 191  194  194  HOH HOH S . 
QB 18 HOH 192  195  195  HOH HOH S . 
QB 18 HOH 193  196  196  HOH HOH S . 
QB 18 HOH 194  197  197  HOH HOH S . 
QB 18 HOH 195  198  198  HOH HOH S . 
QB 18 HOH 196  199  199  HOH HOH S . 
QB 18 HOH 197  200  200  HOH HOH S . 
QB 18 HOH 198  201  201  HOH HOH S . 
QB 18 HOH 199  202  202  HOH HOH S . 
QB 18 HOH 200  203  203  HOH HOH S . 
QB 18 HOH 201  204  204  HOH HOH S . 
QB 18 HOH 202  205  205  HOH HOH S . 
QB 18 HOH 203  206  206  HOH HOH S . 
QB 18 HOH 204  207  207  HOH HOH S . 
QB 18 HOH 205  208  208  HOH HOH S . 
QB 18 HOH 206  209  209  HOH HOH S . 
QB 18 HOH 207  210  210  HOH HOH S . 
QB 18 HOH 208  211  211  HOH HOH S . 
QB 18 HOH 209  212  212  HOH HOH S . 
QB 18 HOH 210  213  213  HOH HOH S . 
QB 18 HOH 211  214  214  HOH HOH S . 
QB 18 HOH 212  215  215  HOH HOH S . 
QB 18 HOH 213  216  216  HOH HOH S . 
QB 18 HOH 214  217  217  HOH HOH S . 
QB 18 HOH 215  218  218  HOH HOH S . 
QB 18 HOH 216  219  219  HOH HOH S . 
QB 18 HOH 217  220  220  HOH HOH S . 
QB 18 HOH 218  221  221  HOH HOH S . 
QB 18 HOH 219  222  222  HOH HOH S . 
QB 18 HOH 220  223  223  HOH HOH S . 
QB 18 HOH 221  224  224  HOH HOH S . 
QB 18 HOH 222  225  225  HOH HOH S . 
QB 18 HOH 223  226  226  HOH HOH S . 
QB 18 HOH 224  227  227  HOH HOH S . 
QB 18 HOH 225  228  228  HOH HOH S . 
QB 18 HOH 226  229  229  HOH HOH S . 
QB 18 HOH 227  230  230  HOH HOH S . 
QB 18 HOH 228  231  231  HOH HOH S . 
QB 18 HOH 229  232  232  HOH HOH S . 
QB 18 HOH 230  233  233  HOH HOH S . 
QB 18 HOH 231  234  234  HOH HOH S . 
QB 18 HOH 232  235  235  HOH HOH S . 
QB 18 HOH 233  236  236  HOH HOH S . 
QB 18 HOH 234  237  237  HOH HOH S . 
QB 18 HOH 235  240  240  HOH HOH S . 
QB 18 HOH 236  241  241  HOH HOH S . 
QB 18 HOH 237  242  242  HOH HOH S . 
QB 18 HOH 238  243  243  HOH HOH S . 
QB 18 HOH 239  244  244  HOH HOH S . 
QB 18 HOH 240  245  245  HOH HOH S . 
QB 18 HOH 241  246  246  HOH HOH S . 
QB 18 HOH 242  247  247  HOH HOH S . 
QB 18 HOH 243  248  248  HOH HOH S . 
QB 18 HOH 244  249  249  HOH HOH S . 
QB 18 HOH 245  250  250  HOH HOH S . 
QB 18 HOH 246  251  251  HOH HOH S . 
QB 18 HOH 247  252  252  HOH HOH S . 
QB 18 HOH 248  253  253  HOH HOH S . 
QB 18 HOH 249  254  254  HOH HOH S . 
QB 18 HOH 250  255  255  HOH HOH S . 
QB 18 HOH 251  256  256  HOH HOH S . 
QB 18 HOH 252  257  257  HOH HOH S . 
QB 18 HOH 253  258  258  HOH HOH S . 
QB 18 HOH 254  259  259  HOH HOH S . 
QB 18 HOH 255  260  260  HOH HOH S . 
QB 18 HOH 256  261  261  HOH HOH S . 
QB 18 HOH 257  262  262  HOH HOH S . 
QB 18 HOH 258  263  263  HOH HOH S . 
QB 18 HOH 259  264  264  HOH HOH S . 
QB 18 HOH 260  265  265  HOH HOH S . 
QB 18 HOH 261  266  266  HOH HOH S . 
QB 18 HOH 262  267  267  HOH HOH S . 
QB 18 HOH 263  268  268  HOH HOH S . 
QB 18 HOH 264  269  269  HOH HOH S . 
QB 18 HOH 265  270  270  HOH HOH S . 
QB 18 HOH 266  271  271  HOH HOH S . 
QB 18 HOH 267  272  272  HOH HOH S . 
QB 18 HOH 268  273  273  HOH HOH S . 
QB 18 HOH 269  274  274  HOH HOH S . 
QB 18 HOH 270  275  275  HOH HOH S . 
QB 18 HOH 271  276  276  HOH HOH S . 
QB 18 HOH 272  277  277  HOH HOH S . 
QB 18 HOH 273  278  278  HOH HOH S . 
QB 18 HOH 274  279  279  HOH HOH S . 
QB 18 HOH 275  280  280  HOH HOH S . 
QB 18 HOH 276  281  281  HOH HOH S . 
QB 18 HOH 277  282  282  HOH HOH S . 
QB 18 HOH 278  283  283  HOH HOH S . 
QB 18 HOH 279  284  284  HOH HOH S . 
QB 18 HOH 280  285  285  HOH HOH S . 
QB 18 HOH 281  286  286  HOH HOH S . 
QB 18 HOH 282  287  287  HOH HOH S . 
QB 18 HOH 283  288  288  HOH HOH S . 
QB 18 HOH 284  289  289  HOH HOH S . 
QB 18 HOH 285  290  290  HOH HOH S . 
QB 18 HOH 286  291  291  HOH HOH S . 
QB 18 HOH 287  292  292  HOH HOH S . 
QB 18 HOH 288  293  293  HOH HOH S . 
QB 18 HOH 289  294  294  HOH HOH S . 
QB 18 HOH 290  295  295  HOH HOH S . 
QB 18 HOH 291  296  296  HOH HOH S . 
QB 18 HOH 292  297  297  HOH HOH S . 
QB 18 HOH 293  299  299  HOH HOH S . 
QB 18 HOH 294  300  300  HOH HOH S . 
QB 18 HOH 295  301  301  HOH HOH S . 
QB 18 HOH 296  302  302  HOH HOH S . 
QB 18 HOH 297  303  303  HOH HOH S . 
QB 18 HOH 298  304  304  HOH HOH S . 
QB 18 HOH 299  305  305  HOH HOH S . 
QB 18 HOH 300  306  306  HOH HOH S . 
QB 18 HOH 301  307  307  HOH HOH S . 
QB 18 HOH 302  308  308  HOH HOH S . 
QB 18 HOH 303  309  309  HOH HOH S . 
QB 18 HOH 304  310  310  HOH HOH S . 
QB 18 HOH 305  311  311  HOH HOH S . 
QB 18 HOH 306  313  313  HOH HOH S . 
QB 18 HOH 307  314  314  HOH HOH S . 
QB 18 HOH 308  315  315  HOH HOH S . 
QB 18 HOH 309  316  316  HOH HOH S . 
QB 18 HOH 310  317  317  HOH HOH S . 
QB 18 HOH 311  318  318  HOH HOH S . 
QB 18 HOH 312  319  319  HOH HOH S . 
QB 18 HOH 313  320  320  HOH HOH S . 
QB 18 HOH 314  321  321  HOH HOH S . 
QB 18 HOH 315  322  322  HOH HOH S . 
QB 18 HOH 316  323  323  HOH HOH S . 
QB 18 HOH 317  324  324  HOH HOH S . 
QB 18 HOH 318  325  325  HOH HOH S . 
QB 18 HOH 319  326  326  HOH HOH S . 
QB 18 HOH 320  327  327  HOH HOH S . 
QB 18 HOH 321  328  328  HOH HOH S . 
QB 18 HOH 322  329  329  HOH HOH S . 
QB 18 HOH 323  330  330  HOH HOH S . 
QB 18 HOH 324  331  331  HOH HOH S . 
QB 18 HOH 325  332  332  HOH HOH S . 
QB 18 HOH 326  333  333  HOH HOH S . 
QB 18 HOH 327  334  334  HOH HOH S . 
QB 18 HOH 328  335  335  HOH HOH S . 
QB 18 HOH 329  336  336  HOH HOH S . 
QB 18 HOH 330  337  337  HOH HOH S . 
QB 18 HOH 331  338  338  HOH HOH S . 
QB 18 HOH 332  339  339  HOH HOH S . 
QB 18 HOH 333  340  340  HOH HOH S . 
QB 18 HOH 334  341  341  HOH HOH S . 
QB 18 HOH 335  342  342  HOH HOH S . 
QB 18 HOH 336  343  343  HOH HOH S . 
QB 18 HOH 337  344  344  HOH HOH S . 
QB 18 HOH 338  345  345  HOH HOH S . 
QB 18 HOH 339  346  346  HOH HOH S . 
QB 18 HOH 340  347  347  HOH HOH S . 
QB 18 HOH 341  348  348  HOH HOH S . 
QB 18 HOH 342  349  349  HOH HOH S . 
QB 18 HOH 343  350  350  HOH HOH S . 
QB 18 HOH 344  351  351  HOH HOH S . 
QB 18 HOH 345  352  352  HOH HOH S . 
QB 18 HOH 346  353  353  HOH HOH S . 
QB 18 HOH 347  354  354  HOH HOH S . 
QB 18 HOH 348  355  355  HOH HOH S . 
QB 18 HOH 349  356  356  HOH HOH S . 
QB 18 HOH 350  358  358  HOH HOH S . 
QB 18 HOH 351  359  359  HOH HOH S . 
QB 18 HOH 352  360  360  HOH HOH S . 
QB 18 HOH 353  361  361  HOH HOH S . 
QB 18 HOH 354  362  362  HOH HOH S . 
QB 18 HOH 355  363  363  HOH HOH S . 
QB 18 HOH 356  364  364  HOH HOH S . 
QB 18 HOH 357  365  365  HOH HOH S . 
QB 18 HOH 358  366  366  HOH HOH S . 
QB 18 HOH 359  367  367  HOH HOH S . 
QB 18 HOH 360  368  368  HOH HOH S . 
QB 18 HOH 361  369  369  HOH HOH S . 
QB 18 HOH 362  370  370  HOH HOH S . 
QB 18 HOH 363  371  371  HOH HOH S . 
QB 18 HOH 364  372  372  HOH HOH S . 
QB 18 HOH 365  373  373  HOH HOH S . 
QB 18 HOH 366  374  374  HOH HOH S . 
QB 18 HOH 367  375  375  HOH HOH S . 
QB 18 HOH 368  376  376  HOH HOH S . 
QB 18 HOH 369  377  377  HOH HOH S . 
QB 18 HOH 370  378  378  HOH HOH S . 
QB 18 HOH 371  379  379  HOH HOH S . 
QB 18 HOH 372  380  380  HOH HOH S . 
QB 18 HOH 373  381  381  HOH HOH S . 
QB 18 HOH 374  382  382  HOH HOH S . 
QB 18 HOH 375  383  383  HOH HOH S . 
QB 18 HOH 376  384  384  HOH HOH S . 
QB 18 HOH 377  386  386  HOH HOH S . 
QB 18 HOH 378  387  387  HOH HOH S . 
QB 18 HOH 379  388  388  HOH HOH S . 
QB 18 HOH 380  389  389  HOH HOH S . 
QB 18 HOH 381  390  390  HOH HOH S . 
QB 18 HOH 382  392  392  HOH HOH S . 
QB 18 HOH 383  393  393  HOH HOH S . 
QB 18 HOH 384  394  394  HOH HOH S . 
QB 18 HOH 385  395  395  HOH HOH S . 
QB 18 HOH 386  396  396  HOH HOH S . 
QB 18 HOH 387  397  397  HOH HOH S . 
QB 18 HOH 388  398  398  HOH HOH S . 
QB 18 HOH 389  400  400  HOH HOH S . 
QB 18 HOH 390  401  401  HOH HOH S . 
QB 18 HOH 391  402  402  HOH HOH S . 
QB 18 HOH 392  403  403  HOH HOH S . 
QB 18 HOH 393  404  404  HOH HOH S . 
QB 18 HOH 394  405  405  HOH HOH S . 
QB 18 HOH 395  406  406  HOH HOH S . 
QB 18 HOH 396  407  407  HOH HOH S . 
QB 18 HOH 397  408  408  HOH HOH S . 
QB 18 HOH 398  409  409  HOH HOH S . 
QB 18 HOH 399  410  410  HOH HOH S . 
QB 18 HOH 400  411  411  HOH HOH S . 
QB 18 HOH 401  412  412  HOH HOH S . 
QB 18 HOH 402  413  413  HOH HOH S . 
QB 18 HOH 403  414  414  HOH HOH S . 
QB 18 HOH 404  415  415  HOH HOH S . 
QB 18 HOH 405  416  416  HOH HOH S . 
QB 18 HOH 406  417  417  HOH HOH S . 
QB 18 HOH 407  418  418  HOH HOH S . 
QB 18 HOH 408  419  419  HOH HOH S . 
QB 18 HOH 409  420  420  HOH HOH S . 
QB 18 HOH 410  421  421  HOH HOH S . 
QB 18 HOH 411  422  422  HOH HOH S . 
QB 18 HOH 412  423  423  HOH HOH S . 
QB 18 HOH 413  424  424  HOH HOH S . 
QB 18 HOH 414  426  426  HOH HOH S . 
QB 18 HOH 415  427  427  HOH HOH S . 
QB 18 HOH 416  428  428  HOH HOH S . 
QB 18 HOH 417  429  429  HOH HOH S . 
QB 18 HOH 418  430  430  HOH HOH S . 
QB 18 HOH 419  431  431  HOH HOH S . 
QB 18 HOH 420  432  432  HOH HOH S . 
QB 18 HOH 421  433  433  HOH HOH S . 
QB 18 HOH 422  434  434  HOH HOH S . 
QB 18 HOH 423  435  435  HOH HOH S . 
QB 18 HOH 424  436  436  HOH HOH S . 
QB 18 HOH 425  437  437  HOH HOH S . 
QB 18 HOH 426  438  438  HOH HOH S . 
QB 18 HOH 427  439  439  HOH HOH S . 
QB 18 HOH 428  440  440  HOH HOH S . 
QB 18 HOH 429  441  441  HOH HOH S . 
QB 18 HOH 430  442  442  HOH HOH S . 
QB 18 HOH 431  443  443  HOH HOH S . 
QB 18 HOH 432  444  444  HOH HOH S . 
QB 18 HOH 433  445  445  HOH HOH S . 
QB 18 HOH 434  447  447  HOH HOH S . 
QB 18 HOH 435  448  448  HOH HOH S . 
QB 18 HOH 436  449  449  HOH HOH S . 
QB 18 HOH 437  450  450  HOH HOH S . 
QB 18 HOH 438  451  451  HOH HOH S . 
QB 18 HOH 439  452  452  HOH HOH S . 
QB 18 HOH 440  453  453  HOH HOH S . 
QB 18 HOH 441  454  454  HOH HOH S . 
QB 18 HOH 442  455  455  HOH HOH S . 
QB 18 HOH 443  456  456  HOH HOH S . 
QB 18 HOH 444  457  457  HOH HOH S . 
QB 18 HOH 445  458  458  HOH HOH S . 
QB 18 HOH 446  459  459  HOH HOH S . 
QB 18 HOH 447  460  460  HOH HOH S . 
QB 18 HOH 448  461  461  HOH HOH S . 
QB 18 HOH 449  462  462  HOH HOH S . 
QB 18 HOH 450  463  463  HOH HOH S . 
QB 18 HOH 451  465  465  HOH HOH S . 
QB 18 HOH 452  466  466  HOH HOH S . 
QB 18 HOH 453  467  467  HOH HOH S . 
QB 18 HOH 454  468  468  HOH HOH S . 
QB 18 HOH 455  469  469  HOH HOH S . 
QB 18 HOH 456  470  470  HOH HOH S . 
QB 18 HOH 457  471  471  HOH HOH S . 
QB 18 HOH 458  472  472  HOH HOH S . 
QB 18 HOH 459  473  473  HOH HOH S . 
QB 18 HOH 460  474  474  HOH HOH S . 
QB 18 HOH 461  475  475  HOH HOH S . 
QB 18 HOH 462  476  476  HOH HOH S . 
QB 18 HOH 463  477  477  HOH HOH S . 
QB 18 HOH 464  478  478  HOH HOH S . 
QB 18 HOH 465  479  479  HOH HOH S . 
QB 18 HOH 466  480  480  HOH HOH S . 
QB 18 HOH 467  481  481  HOH HOH S . 
QB 18 HOH 468  482  482  HOH HOH S . 
QB 18 HOH 469  483  483  HOH HOH S . 
QB 18 HOH 470  484  484  HOH HOH S . 
QB 18 HOH 471  485  485  HOH HOH S . 
QB 18 HOH 472  486  486  HOH HOH S . 
QB 18 HOH 473  487  487  HOH HOH S . 
QB 18 HOH 474  488  488  HOH HOH S . 
QB 18 HOH 475  489  489  HOH HOH S . 
QB 18 HOH 476  490  490  HOH HOH S . 
QB 18 HOH 477  491  491  HOH HOH S . 
QB 18 HOH 478  492  492  HOH HOH S . 
QB 18 HOH 479  493  493  HOH HOH S . 
QB 18 HOH 480  494  494  HOH HOH S . 
QB 18 HOH 481  495  495  HOH HOH S . 
QB 18 HOH 482  496  496  HOH HOH S . 
QB 18 HOH 483  497  497  HOH HOH S . 
QB 18 HOH 484  498  498  HOH HOH S . 
QB 18 HOH 485  499  499  HOH HOH S . 
QB 18 HOH 486  500  500  HOH HOH S . 
QB 18 HOH 487  502  502  HOH HOH S . 
QB 18 HOH 488  504  504  HOH HOH S . 
QB 18 HOH 489  505  505  HOH HOH S . 
QB 18 HOH 490  506  506  HOH HOH S . 
QB 18 HOH 491  508  508  HOH HOH S . 
QB 18 HOH 492  509  509  HOH HOH S . 
QB 18 HOH 493  510  510  HOH HOH S . 
QB 18 HOH 494  511  511  HOH HOH S . 
QB 18 HOH 495  512  512  HOH HOH S . 
QB 18 HOH 496  513  513  HOH HOH S . 
QB 18 HOH 497  514  514  HOH HOH S . 
QB 18 HOH 498  515  515  HOH HOH S . 
QB 18 HOH 499  516  516  HOH HOH S . 
QB 18 HOH 500  517  517  HOH HOH S . 
QB 18 HOH 501  518  518  HOH HOH S . 
QB 18 HOH 502  519  519  HOH HOH S . 
QB 18 HOH 503  520  520  HOH HOH S . 
QB 18 HOH 504  521  521  HOH HOH S . 
QB 18 HOH 505  522  522  HOH HOH S . 
QB 18 HOH 506  524  524  HOH HOH S . 
QB 18 HOH 507  525  525  HOH HOH S . 
QB 18 HOH 508  526  526  HOH HOH S . 
QB 18 HOH 509  527  527  HOH HOH S . 
QB 18 HOH 510  528  528  HOH HOH S . 
QB 18 HOH 511  529  529  HOH HOH S . 
QB 18 HOH 512  530  530  HOH HOH S . 
QB 18 HOH 513  531  531  HOH HOH S . 
QB 18 HOH 514  532  532  HOH HOH S . 
QB 18 HOH 515  533  533  HOH HOH S . 
QB 18 HOH 516  534  534  HOH HOH S . 
QB 18 HOH 517  535  535  HOH HOH S . 
QB 18 HOH 518  536  536  HOH HOH S . 
QB 18 HOH 519  537  537  HOH HOH S . 
QB 18 HOH 520  539  539  HOH HOH S . 
QB 18 HOH 521  540  540  HOH HOH S . 
QB 18 HOH 522  541  541  HOH HOH S . 
QB 18 HOH 523  542  542  HOH HOH S . 
QB 18 HOH 524  543  543  HOH HOH S . 
QB 18 HOH 525  544  544  HOH HOH S . 
QB 18 HOH 526  545  545  HOH HOH S . 
QB 18 HOH 527  547  547  HOH HOH S . 
QB 18 HOH 528  549  549  HOH HOH S . 
QB 18 HOH 529  550  550  HOH HOH S . 
QB 18 HOH 530  551  551  HOH HOH S . 
QB 18 HOH 531  552  552  HOH HOH S . 
QB 18 HOH 532  553  553  HOH HOH S . 
QB 18 HOH 533  554  554  HOH HOH S . 
QB 18 HOH 534  555  555  HOH HOH S . 
QB 18 HOH 535  556  556  HOH HOH S . 
QB 18 HOH 536  557  557  HOH HOH S . 
QB 18 HOH 537  558  558  HOH HOH S . 
QB 18 HOH 538  559  559  HOH HOH S . 
QB 18 HOH 539  560  560  HOH HOH S . 
QB 18 HOH 540  561  561  HOH HOH S . 
QB 18 HOH 541  562  562  HOH HOH S . 
QB 18 HOH 542  563  563  HOH HOH S . 
QB 18 HOH 543  564  564  HOH HOH S . 
QB 18 HOH 544  565  565  HOH HOH S . 
QB 18 HOH 545  566  566  HOH HOH S . 
QB 18 HOH 546  567  567  HOH HOH S . 
QB 18 HOH 547  568  568  HOH HOH S . 
QB 18 HOH 548  569  569  HOH HOH S . 
QB 18 HOH 549  570  570  HOH HOH S . 
QB 18 HOH 550  571  571  HOH HOH S . 
QB 18 HOH 551  573  573  HOH HOH S . 
QB 18 HOH 552  574  574  HOH HOH S . 
QB 18 HOH 553  575  575  HOH HOH S . 
QB 18 HOH 554  576  576  HOH HOH S . 
QB 18 HOH 555  577  577  HOH HOH S . 
QB 18 HOH 556  579  579  HOH HOH S . 
QB 18 HOH 557  580  580  HOH HOH S . 
QB 18 HOH 558  581  581  HOH HOH S . 
QB 18 HOH 559  582  582  HOH HOH S . 
QB 18 HOH 560  583  583  HOH HOH S . 
QB 18 HOH 561  584  584  HOH HOH S . 
QB 18 HOH 562  585  585  HOH HOH S . 
QB 18 HOH 563  586  586  HOH HOH S . 
QB 18 HOH 564  587  587  HOH HOH S . 
QB 18 HOH 565  588  588  HOH HOH S . 
QB 18 HOH 566  589  589  HOH HOH S . 
QB 18 HOH 567  590  590  HOH HOH S . 
QB 18 HOH 568  591  591  HOH HOH S . 
QB 18 HOH 569  593  593  HOH HOH S . 
QB 18 HOH 570  594  594  HOH HOH S . 
QB 18 HOH 571  595  595  HOH HOH S . 
QB 18 HOH 572  596  596  HOH HOH S . 
QB 18 HOH 573  597  597  HOH HOH S . 
QB 18 HOH 574  598  598  HOH HOH S . 
QB 18 HOH 575  599  599  HOH HOH S . 
QB 18 HOH 576  600  600  HOH HOH S . 
QB 18 HOH 577  601  601  HOH HOH S . 
QB 18 HOH 578  602  602  HOH HOH S . 
QB 18 HOH 579  603  603  HOH HOH S . 
QB 18 HOH 580  605  605  HOH HOH S . 
QB 18 HOH 581  606  606  HOH HOH S . 
QB 18 HOH 582  607  607  HOH HOH S . 
QB 18 HOH 583  608  608  HOH HOH S . 
QB 18 HOH 584  609  609  HOH HOH S . 
QB 18 HOH 585  610  610  HOH HOH S . 
QB 18 HOH 586  612  612  HOH HOH S . 
QB 18 HOH 587  613  613  HOH HOH S . 
QB 18 HOH 588  614  614  HOH HOH S . 
QB 18 HOH 589  615  615  HOH HOH S . 
QB 18 HOH 590  616  616  HOH HOH S . 
QB 18 HOH 591  617  617  HOH HOH S . 
QB 18 HOH 592  618  618  HOH HOH S . 
QB 18 HOH 593  619  619  HOH HOH S . 
QB 18 HOH 594  620  620  HOH HOH S . 
QB 18 HOH 595  621  621  HOH HOH S . 
QB 18 HOH 596  622  622  HOH HOH S . 
QB 18 HOH 597  623  623  HOH HOH S . 
QB 18 HOH 598  624  624  HOH HOH S . 
QB 18 HOH 599  625  625  HOH HOH S . 
QB 18 HOH 600  626  626  HOH HOH S . 
QB 18 HOH 601  627  627  HOH HOH S . 
QB 18 HOH 602  628  628  HOH HOH S . 
QB 18 HOH 603  629  629  HOH HOH S . 
QB 18 HOH 604  631  631  HOH HOH S . 
QB 18 HOH 605  632  632  HOH HOH S . 
QB 18 HOH 606  633  633  HOH HOH S . 
QB 18 HOH 607  634  634  HOH HOH S . 
QB 18 HOH 608  635  635  HOH HOH S . 
QB 18 HOH 609  636  636  HOH HOH S . 
QB 18 HOH 610  637  637  HOH HOH S . 
QB 18 HOH 611  638  638  HOH HOH S . 
QB 18 HOH 612  639  639  HOH HOH S . 
QB 18 HOH 613  640  640  HOH HOH S . 
QB 18 HOH 614  641  641  HOH HOH S . 
QB 18 HOH 615  642  642  HOH HOH S . 
QB 18 HOH 616  643  643  HOH HOH S . 
QB 18 HOH 617  644  644  HOH HOH S . 
QB 18 HOH 618  645  645  HOH HOH S . 
QB 18 HOH 619  646  646  HOH HOH S . 
QB 18 HOH 620  647  647  HOH HOH S . 
QB 18 HOH 621  648  648  HOH HOH S . 
QB 18 HOH 622  650  650  HOH HOH S . 
QB 18 HOH 623  651  651  HOH HOH S . 
QB 18 HOH 624  652  652  HOH HOH S . 
QB 18 HOH 625  653  653  HOH HOH S . 
QB 18 HOH 626  654  654  HOH HOH S . 
QB 18 HOH 627  655  655  HOH HOH S . 
QB 18 HOH 628  656  656  HOH HOH S . 
QB 18 HOH 629  657  657  HOH HOH S . 
QB 18 HOH 630  658  658  HOH HOH S . 
QB 18 HOH 631  659  659  HOH HOH S . 
QB 18 HOH 632  660  660  HOH HOH S . 
QB 18 HOH 633  661  661  HOH HOH S . 
QB 18 HOH 634  662  662  HOH HOH S . 
QB 18 HOH 635  663  663  HOH HOH S . 
QB 18 HOH 636  664  664  HOH HOH S . 
QB 18 HOH 637  665  665  HOH HOH S . 
QB 18 HOH 638  666  666  HOH HOH S . 
QB 18 HOH 639  667  667  HOH HOH S . 
QB 18 HOH 640  668  668  HOH HOH S . 
QB 18 HOH 641  669  669  HOH HOH S . 
QB 18 HOH 642  670  670  HOH HOH S . 
QB 18 HOH 643  671  671  HOH HOH S . 
QB 18 HOH 644  672  672  HOH HOH S . 
QB 18 HOH 645  673  673  HOH HOH S . 
QB 18 HOH 646  674  674  HOH HOH S . 
QB 18 HOH 647  675  675  HOH HOH S . 
QB 18 HOH 648  676  676  HOH HOH S . 
QB 18 HOH 649  677  677  HOH HOH S . 
QB 18 HOH 650  678  678  HOH HOH S . 
QB 18 HOH 651  679  679  HOH HOH S . 
QB 18 HOH 652  681  681  HOH HOH S . 
QB 18 HOH 653  682  682  HOH HOH S . 
QB 18 HOH 654  683  683  HOH HOH S . 
QB 18 HOH 655  684  684  HOH HOH S . 
QB 18 HOH 656  685  685  HOH HOH S . 
QB 18 HOH 657  686  686  HOH HOH S . 
QB 18 HOH 658  687  687  HOH HOH S . 
QB 18 HOH 659  688  688  HOH HOH S . 
QB 18 HOH 660  689  689  HOH HOH S . 
QB 18 HOH 661  690  690  HOH HOH S . 
QB 18 HOH 662  691  691  HOH HOH S . 
QB 18 HOH 663  692  692  HOH HOH S . 
QB 18 HOH 664  693  693  HOH HOH S . 
QB 18 HOH 665  694  694  HOH HOH S . 
QB 18 HOH 666  695  695  HOH HOH S . 
QB 18 HOH 667  696  696  HOH HOH S . 
QB 18 HOH 668  697  697  HOH HOH S . 
QB 18 HOH 669  698  698  HOH HOH S . 
QB 18 HOH 670  699  699  HOH HOH S . 
QB 18 HOH 671  700  700  HOH HOH S . 
QB 18 HOH 672  701  701  HOH HOH S . 
QB 18 HOH 673  702  702  HOH HOH S . 
QB 18 HOH 674  703  703  HOH HOH S . 
QB 18 HOH 675  704  704  HOH HOH S . 
QB 18 HOH 676  705  705  HOH HOH S . 
QB 18 HOH 677  706  706  HOH HOH S . 
QB 18 HOH 678  707  707  HOH HOH S . 
QB 18 HOH 679  708  708  HOH HOH S . 
QB 18 HOH 680  709  709  HOH HOH S . 
QB 18 HOH 681  710  710  HOH HOH S . 
QB 18 HOH 682  711  711  HOH HOH S . 
QB 18 HOH 683  713  713  HOH HOH S . 
QB 18 HOH 684  714  714  HOH HOH S . 
QB 18 HOH 685  715  715  HOH HOH S . 
QB 18 HOH 686  716  716  HOH HOH S . 
QB 18 HOH 687  717  717  HOH HOH S . 
QB 18 HOH 688  718  718  HOH HOH S . 
QB 18 HOH 689  719  719  HOH HOH S . 
QB 18 HOH 690  720  720  HOH HOH S . 
QB 18 HOH 691  721  721  HOH HOH S . 
QB 18 HOH 692  722  722  HOH HOH S . 
QB 18 HOH 693  723  723  HOH HOH S . 
QB 18 HOH 694  724  724  HOH HOH S . 
QB 18 HOH 695  725  725  HOH HOH S . 
QB 18 HOH 696  726  726  HOH HOH S . 
QB 18 HOH 697  727  727  HOH HOH S . 
QB 18 HOH 698  728  728  HOH HOH S . 
QB 18 HOH 699  730  730  HOH HOH S . 
QB 18 HOH 700  731  731  HOH HOH S . 
QB 18 HOH 701  732  732  HOH HOH S . 
QB 18 HOH 702  734  734  HOH HOH S . 
QB 18 HOH 703  735  735  HOH HOH S . 
QB 18 HOH 704  736  736  HOH HOH S . 
QB 18 HOH 705  737  737  HOH HOH S . 
QB 18 HOH 706  738  738  HOH HOH S . 
QB 18 HOH 707  739  739  HOH HOH S . 
QB 18 HOH 708  740  740  HOH HOH S . 
QB 18 HOH 709  741  741  HOH HOH S . 
QB 18 HOH 710  742  742  HOH HOH S . 
QB 18 HOH 711  743  743  HOH HOH S . 
QB 18 HOH 712  744  744  HOH HOH S . 
QB 18 HOH 713  745  745  HOH HOH S . 
QB 18 HOH 714  746  746  HOH HOH S . 
QB 18 HOH 715  747  747  HOH HOH S . 
QB 18 HOH 716  748  748  HOH HOH S . 
QB 18 HOH 717  749  749  HOH HOH S . 
QB 18 HOH 718  751  751  HOH HOH S . 
QB 18 HOH 719  752  752  HOH HOH S . 
QB 18 HOH 720  753  753  HOH HOH S . 
QB 18 HOH 721  754  754  HOH HOH S . 
QB 18 HOH 722  755  755  HOH HOH S . 
QB 18 HOH 723  756  756  HOH HOH S . 
QB 18 HOH 724  757  757  HOH HOH S . 
QB 18 HOH 725  758  758  HOH HOH S . 
QB 18 HOH 726  759  759  HOH HOH S . 
QB 18 HOH 727  760  760  HOH HOH S . 
QB 18 HOH 728  761  761  HOH HOH S . 
QB 18 HOH 729  762  762  HOH HOH S . 
QB 18 HOH 730  763  763  HOH HOH S . 
QB 18 HOH 731  764  764  HOH HOH S . 
QB 18 HOH 732  765  765  HOH HOH S . 
QB 18 HOH 733  766  766  HOH HOH S . 
QB 18 HOH 734  767  767  HOH HOH S . 
QB 18 HOH 735  768  768  HOH HOH S . 
QB 18 HOH 736  769  769  HOH HOH S . 
QB 18 HOH 737  770  770  HOH HOH S . 
QB 18 HOH 738  771  771  HOH HOH S . 
QB 18 HOH 739  772  772  HOH HOH S . 
QB 18 HOH 740  773  773  HOH HOH S . 
QB 18 HOH 741  774  774  HOH HOH S . 
QB 18 HOH 742  775  775  HOH HOH S . 
QB 18 HOH 743  776  776  HOH HOH S . 
QB 18 HOH 744  777  777  HOH HOH S . 
QB 18 HOH 745  778  778  HOH HOH S . 
QB 18 HOH 746  779  779  HOH HOH S . 
QB 18 HOH 747  780  780  HOH HOH S . 
QB 18 HOH 748  781  781  HOH HOH S . 
QB 18 HOH 749  782  782  HOH HOH S . 
QB 18 HOH 750  783  783  HOH HOH S . 
QB 18 HOH 751  784  784  HOH HOH S . 
QB 18 HOH 752  785  785  HOH HOH S . 
QB 18 HOH 753  786  786  HOH HOH S . 
QB 18 HOH 754  787  787  HOH HOH S . 
QB 18 HOH 755  788  788  HOH HOH S . 
QB 18 HOH 756  789  789  HOH HOH S . 
QB 18 HOH 757  790  790  HOH HOH S . 
QB 18 HOH 758  791  791  HOH HOH S . 
QB 18 HOH 759  792  792  HOH HOH S . 
QB 18 HOH 760  793  793  HOH HOH S . 
QB 18 HOH 761  794  794  HOH HOH S . 
QB 18 HOH 762  795  795  HOH HOH S . 
QB 18 HOH 763  796  796  HOH HOH S . 
QB 18 HOH 764  797  797  HOH HOH S . 
QB 18 HOH 765  798  798  HOH HOH S . 
QB 18 HOH 766  800  800  HOH HOH S . 
QB 18 HOH 767  802  802  HOH HOH S . 
QB 18 HOH 768  803  803  HOH HOH S . 
QB 18 HOH 769  804  804  HOH HOH S . 
QB 18 HOH 770  805  805  HOH HOH S . 
QB 18 HOH 771  806  806  HOH HOH S . 
QB 18 HOH 772  807  807  HOH HOH S . 
QB 18 HOH 773  808  808  HOH HOH S . 
QB 18 HOH 774  809  809  HOH HOH S . 
QB 18 HOH 775  810  810  HOH HOH S . 
QB 18 HOH 776  811  811  HOH HOH S . 
QB 18 HOH 777  812  812  HOH HOH S . 
QB 18 HOH 778  813  813  HOH HOH S . 
QB 18 HOH 779  814  814  HOH HOH S . 
QB 18 HOH 780  815  815  HOH HOH S . 
QB 18 HOH 781  816  816  HOH HOH S . 
QB 18 HOH 782  817  817  HOH HOH S . 
QB 18 HOH 783  818  818  HOH HOH S . 
QB 18 HOH 784  819  819  HOH HOH S . 
QB 18 HOH 785  820  820  HOH HOH S . 
QB 18 HOH 786  821  821  HOH HOH S . 
QB 18 HOH 787  822  822  HOH HOH S . 
QB 18 HOH 788  823  823  HOH HOH S . 
QB 18 HOH 789  824  824  HOH HOH S . 
QB 18 HOH 790  825  825  HOH HOH S . 
QB 18 HOH 791  826  826  HOH HOH S . 
QB 18 HOH 792  827  827  HOH HOH S . 
QB 18 HOH 793  828  828  HOH HOH S . 
QB 18 HOH 794  829  829  HOH HOH S . 
QB 18 HOH 795  830  830  HOH HOH S . 
QB 18 HOH 796  832  832  HOH HOH S . 
QB 18 HOH 797  833  833  HOH HOH S . 
QB 18 HOH 798  834  834  HOH HOH S . 
QB 18 HOH 799  835  835  HOH HOH S . 
QB 18 HOH 800  837  837  HOH HOH S . 
QB 18 HOH 801  838  838  HOH HOH S . 
QB 18 HOH 802  839  839  HOH HOH S . 
QB 18 HOH 803  840  840  HOH HOH S . 
QB 18 HOH 804  841  841  HOH HOH S . 
QB 18 HOH 805  842  842  HOH HOH S . 
QB 18 HOH 806  843  843  HOH HOH S . 
QB 18 HOH 807  844  844  HOH HOH S . 
QB 18 HOH 808  845  845  HOH HOH S . 
QB 18 HOH 809  846  846  HOH HOH S . 
QB 18 HOH 810  847  847  HOH HOH S . 
QB 18 HOH 811  848  848  HOH HOH S . 
QB 18 HOH 812  849  849  HOH HOH S . 
QB 18 HOH 813  851  851  HOH HOH S . 
QB 18 HOH 814  852  852  HOH HOH S . 
QB 18 HOH 815  853  853  HOH HOH S . 
QB 18 HOH 816  854  854  HOH HOH S . 
QB 18 HOH 817  855  855  HOH HOH S . 
QB 18 HOH 818  857  857  HOH HOH S . 
QB 18 HOH 819  858  858  HOH HOH S . 
QB 18 HOH 820  859  859  HOH HOH S . 
QB 18 HOH 821  860  860  HOH HOH S . 
QB 18 HOH 822  861  861  HOH HOH S . 
QB 18 HOH 823  862  862  HOH HOH S . 
QB 18 HOH 824  863  863  HOH HOH S . 
QB 18 HOH 825  864  864  HOH HOH S . 
QB 18 HOH 826  865  865  HOH HOH S . 
QB 18 HOH 827  866  866  HOH HOH S . 
QB 18 HOH 828  867  867  HOH HOH S . 
QB 18 HOH 829  868  868  HOH HOH S . 
QB 18 HOH 830  870  870  HOH HOH S . 
QB 18 HOH 831  871  871  HOH HOH S . 
QB 18 HOH 832  872  872  HOH HOH S . 
QB 18 HOH 833  873  873  HOH HOH S . 
QB 18 HOH 834  874  874  HOH HOH S . 
QB 18 HOH 835  875  875  HOH HOH S . 
QB 18 HOH 836  876  876  HOH HOH S . 
QB 18 HOH 837  877  877  HOH HOH S . 
QB 18 HOH 838  878  878  HOH HOH S . 
QB 18 HOH 839  879  879  HOH HOH S . 
QB 18 HOH 840  880  880  HOH HOH S . 
QB 18 HOH 841  881  881  HOH HOH S . 
QB 18 HOH 842  882  882  HOH HOH S . 
QB 18 HOH 843  883  883  HOH HOH S . 
QB 18 HOH 844  884  884  HOH HOH S . 
QB 18 HOH 845  885  885  HOH HOH S . 
QB 18 HOH 846  886  886  HOH HOH S . 
QB 18 HOH 847  887  887  HOH HOH S . 
QB 18 HOH 848  888  888  HOH HOH S . 
QB 18 HOH 849  889  889  HOH HOH S . 
QB 18 HOH 850  890  890  HOH HOH S . 
QB 18 HOH 851  891  891  HOH HOH S . 
QB 18 HOH 852  892  892  HOH HOH S . 
QB 18 HOH 853  893  893  HOH HOH S . 
QB 18 HOH 854  894  894  HOH HOH S . 
QB 18 HOH 855  895  895  HOH HOH S . 
QB 18 HOH 856  896  896  HOH HOH S . 
QB 18 HOH 857  897  897  HOH HOH S . 
QB 18 HOH 858  898  898  HOH HOH S . 
QB 18 HOH 859  899  899  HOH HOH S . 
QB 18 HOH 860  900  900  HOH HOH S . 
QB 18 HOH 861  901  901  HOH HOH S . 
QB 18 HOH 862  902  902  HOH HOH S . 
QB 18 HOH 863  904  904  HOH HOH S . 
QB 18 HOH 864  905  905  HOH HOH S . 
QB 18 HOH 865  906  906  HOH HOH S . 
QB 18 HOH 866  907  907  HOH HOH S . 
QB 18 HOH 867  909  909  HOH HOH S . 
QB 18 HOH 868  910  910  HOH HOH S . 
QB 18 HOH 869  911  911  HOH HOH S . 
QB 18 HOH 870  912  912  HOH HOH S . 
QB 18 HOH 871  913  913  HOH HOH S . 
QB 18 HOH 872  914  914  HOH HOH S . 
QB 18 HOH 873  915  915  HOH HOH S . 
QB 18 HOH 874  916  916  HOH HOH S . 
QB 18 HOH 875  917  917  HOH HOH S . 
QB 18 HOH 876  918  918  HOH HOH S . 
QB 18 HOH 877  919  919  HOH HOH S . 
QB 18 HOH 878  920  920  HOH HOH S . 
QB 18 HOH 879  921  921  HOH HOH S . 
QB 18 HOH 880  922  922  HOH HOH S . 
QB 18 HOH 881  923  923  HOH HOH S . 
QB 18 HOH 882  924  924  HOH HOH S . 
QB 18 HOH 883  925  925  HOH HOH S . 
QB 18 HOH 884  926  926  HOH HOH S . 
QB 18 HOH 885  927  927  HOH HOH S . 
QB 18 HOH 886  928  928  HOH HOH S . 
QB 18 HOH 887  929  929  HOH HOH S . 
QB 18 HOH 888  930  930  HOH HOH S . 
QB 18 HOH 889  931  931  HOH HOH S . 
QB 18 HOH 890  932  932  HOH HOH S . 
QB 18 HOH 891  933  933  HOH HOH S . 
QB 18 HOH 892  934  934  HOH HOH S . 
QB 18 HOH 893  935  935  HOH HOH S . 
QB 18 HOH 894  936  936  HOH HOH S . 
QB 18 HOH 895  937  937  HOH HOH S . 
QB 18 HOH 896  938  938  HOH HOH S . 
QB 18 HOH 897  940  940  HOH HOH S . 
QB 18 HOH 898  941  941  HOH HOH S . 
QB 18 HOH 899  942  942  HOH HOH S . 
QB 18 HOH 900  943  943  HOH HOH S . 
QB 18 HOH 901  944  944  HOH HOH S . 
QB 18 HOH 902  945  945  HOH HOH S . 
QB 18 HOH 903  946  946  HOH HOH S . 
QB 18 HOH 904  947  947  HOH HOH S . 
QB 18 HOH 905  948  948  HOH HOH S . 
QB 18 HOH 906  949  949  HOH HOH S . 
QB 18 HOH 907  950  950  HOH HOH S . 
QB 18 HOH 908  951  951  HOH HOH S . 
QB 18 HOH 909  952  952  HOH HOH S . 
QB 18 HOH 910  953  953  HOH HOH S . 
QB 18 HOH 911  954  954  HOH HOH S . 
QB 18 HOH 912  955  955  HOH HOH S . 
QB 18 HOH 913  956  956  HOH HOH S . 
QB 18 HOH 914  957  957  HOH HOH S . 
QB 18 HOH 915  958  958  HOH HOH S . 
QB 18 HOH 916  959  959  HOH HOH S . 
QB 18 HOH 917  960  960  HOH HOH S . 
QB 18 HOH 918  961  961  HOH HOH S . 
QB 18 HOH 919  962  962  HOH HOH S . 
QB 18 HOH 920  963  963  HOH HOH S . 
QB 18 HOH 921  964  964  HOH HOH S . 
QB 18 HOH 922  965  965  HOH HOH S . 
QB 18 HOH 923  966  966  HOH HOH S . 
QB 18 HOH 924  967  967  HOH HOH S . 
QB 18 HOH 925  968  968  HOH HOH S . 
QB 18 HOH 926  969  969  HOH HOH S . 
QB 18 HOH 927  970  970  HOH HOH S . 
QB 18 HOH 928  971  971  HOH HOH S . 
QB 18 HOH 929  972  972  HOH HOH S . 
QB 18 HOH 930  973  973  HOH HOH S . 
QB 18 HOH 931  974  974  HOH HOH S . 
QB 18 HOH 932  975  975  HOH HOH S . 
QB 18 HOH 933  976  976  HOH HOH S . 
QB 18 HOH 934  977  977  HOH HOH S . 
QB 18 HOH 935  978  978  HOH HOH S . 
QB 18 HOH 936  979  979  HOH HOH S . 
QB 18 HOH 937  980  980  HOH HOH S . 
QB 18 HOH 938  981  981  HOH HOH S . 
QB 18 HOH 939  982  982  HOH HOH S . 
QB 18 HOH 940  983  983  HOH HOH S . 
QB 18 HOH 941  984  984  HOH HOH S . 
QB 18 HOH 942  986  986  HOH HOH S . 
QB 18 HOH 943  987  987  HOH HOH S . 
QB 18 HOH 944  988  988  HOH HOH S . 
QB 18 HOH 945  989  989  HOH HOH S . 
QB 18 HOH 946  990  990  HOH HOH S . 
QB 18 HOH 947  991  991  HOH HOH S . 
QB 18 HOH 948  992  992  HOH HOH S . 
QB 18 HOH 949  993  993  HOH HOH S . 
QB 18 HOH 950  994  994  HOH HOH S . 
QB 18 HOH 951  995  995  HOH HOH S . 
QB 18 HOH 952  996  996  HOH HOH S . 
QB 18 HOH 953  997  997  HOH HOH S . 
QB 18 HOH 954  998  998  HOH HOH S . 
QB 18 HOH 955  999  999  HOH HOH S . 
QB 18 HOH 956  1000 1000 HOH HOH S . 
QB 18 HOH 957  1001 1001 HOH HOH S . 
QB 18 HOH 958  1002 1002 HOH HOH S . 
QB 18 HOH 959  1003 1003 HOH HOH S . 
QB 18 HOH 960  1004 1004 HOH HOH S . 
QB 18 HOH 961  1005 1005 HOH HOH S . 
QB 18 HOH 962  1006 1006 HOH HOH S . 
QB 18 HOH 963  1007 1007 HOH HOH S . 
QB 18 HOH 964  1008 1008 HOH HOH S . 
QB 18 HOH 965  1009 1009 HOH HOH S . 
QB 18 HOH 966  1010 1010 HOH HOH S . 
QB 18 HOH 967  1012 1012 HOH HOH S . 
QB 18 HOH 968  1013 1013 HOH HOH S . 
QB 18 HOH 969  1014 1014 HOH HOH S . 
QB 18 HOH 970  1015 1015 HOH HOH S . 
QB 18 HOH 971  1016 1016 HOH HOH S . 
QB 18 HOH 972  1017 1017 HOH HOH S . 
QB 18 HOH 973  1018 1018 HOH HOH S . 
QB 18 HOH 974  1019 1019 HOH HOH S . 
QB 18 HOH 975  1020 1020 HOH HOH S . 
QB 18 HOH 976  1021 1021 HOH HOH S . 
QB 18 HOH 977  1022 1022 HOH HOH S . 
QB 18 HOH 978  1023 1023 HOH HOH S . 
QB 18 HOH 979  1024 1024 HOH HOH S . 
QB 18 HOH 980  1025 1025 HOH HOH S . 
QB 18 HOH 981  1026 1026 HOH HOH S . 
QB 18 HOH 982  1027 1027 HOH HOH S . 
QB 18 HOH 983  1028 1028 HOH HOH S . 
QB 18 HOH 984  1029 1029 HOH HOH S . 
QB 18 HOH 985  1030 1030 HOH HOH S . 
QB 18 HOH 986  1031 1031 HOH HOH S . 
QB 18 HOH 987  1032 1032 HOH HOH S . 
QB 18 HOH 988  1033 1033 HOH HOH S . 
QB 18 HOH 989  1034 1034 HOH HOH S . 
QB 18 HOH 990  1035 1035 HOH HOH S . 
QB 18 HOH 991  1037 1037 HOH HOH S . 
QB 18 HOH 992  1038 1038 HOH HOH S . 
QB 18 HOH 993  1039 1039 HOH HOH S . 
QB 18 HOH 994  1040 1040 HOH HOH S . 
QB 18 HOH 995  1041 1041 HOH HOH S . 
QB 18 HOH 996  1042 1042 HOH HOH S . 
QB 18 HOH 997  1043 1043 HOH HOH S . 
QB 18 HOH 998  1044 1044 HOH HOH S . 
QB 18 HOH 999  1045 1045 HOH HOH S . 
QB 18 HOH 1000 1046 1046 HOH HOH S . 
QB 18 HOH 1001 1047 1047 HOH HOH S . 
QB 18 HOH 1002 1048 1048 HOH HOH S . 
QB 18 HOH 1003 1049 1049 HOH HOH S . 
QB 18 HOH 1004 1050 1050 HOH HOH S . 
QB 18 HOH 1005 1052 1052 HOH HOH S . 
QB 18 HOH 1006 1053 1053 HOH HOH S . 
QB 18 HOH 1007 1054 1054 HOH HOH S . 
QB 18 HOH 1008 1055 1055 HOH HOH S . 
QB 18 HOH 1009 1056 1056 HOH HOH S . 
QB 18 HOH 1010 1057 1057 HOH HOH S . 
QB 18 HOH 1011 1058 1058 HOH HOH S . 
QB 18 HOH 1012 1059 1059 HOH HOH S . 
QB 18 HOH 1013 1060 1060 HOH HOH S . 
QB 18 HOH 1014 1061 1061 HOH HOH S . 
QB 18 HOH 1015 1062 1062 HOH HOH S . 
QB 18 HOH 1016 1063 1063 HOH HOH S . 
QB 18 HOH 1017 1064 1064 HOH HOH S . 
QB 18 HOH 1018 1065 1065 HOH HOH S . 
QB 18 HOH 1019 1066 1066 HOH HOH S . 
QB 18 HOH 1020 1067 1067 HOH HOH S . 
QB 18 HOH 1021 1068 1068 HOH HOH S . 
QB 18 HOH 1022 1069 1069 HOH HOH S . 
QB 18 HOH 1023 1070 1070 HOH HOH S . 
QB 18 HOH 1024 1071 1071 HOH HOH S . 
QB 18 HOH 1025 1072 1072 HOH HOH S . 
QB 18 HOH 1026 1073 1073 HOH HOH S . 
QB 18 HOH 1027 1074 1074 HOH HOH S . 
QB 18 HOH 1028 1075 1075 HOH HOH S . 
QB 18 HOH 1029 1076 1076 HOH HOH S . 
QB 18 HOH 1030 1077 1077 HOH HOH S . 
QB 18 HOH 1031 1078 1078 HOH HOH S . 
QB 18 HOH 1032 1079 1079 HOH HOH S . 
QB 18 HOH 1033 1080 1080 HOH HOH S . 
QB 18 HOH 1034 1081 1081 HOH HOH S . 
QB 18 HOH 1035 1083 1083 HOH HOH S . 
QB 18 HOH 1036 1084 1084 HOH HOH S . 
QB 18 HOH 1037 1085 1085 HOH HOH S . 
QB 18 HOH 1038 1086 1086 HOH HOH S . 
QB 18 HOH 1039 1087 1087 HOH HOH S . 
QB 18 HOH 1040 1088 1088 HOH HOH S . 
QB 18 HOH 1041 1089 1089 HOH HOH S . 
QB 18 HOH 1042 1090 1090 HOH HOH S . 
QB 18 HOH 1043 1091 1091 HOH HOH S . 
QB 18 HOH 1044 1092 1092 HOH HOH S . 
QB 18 HOH 1045 1094 1094 HOH HOH S . 
QB 18 HOH 1046 1095 1095 HOH HOH S . 
QB 18 HOH 1047 1096 1096 HOH HOH S . 
QB 18 HOH 1048 1098 1098 HOH HOH S . 
QB 18 HOH 1049 1099 1099 HOH HOH S . 
QB 18 HOH 1050 1100 1100 HOH HOH S . 
QB 18 HOH 1051 1103 1103 HOH HOH S . 
QB 18 HOH 1052 1104 1104 HOH HOH S . 
QB 18 HOH 1053 1105 1105 HOH HOH S . 
QB 18 HOH 1054 1106 1106 HOH HOH S . 
QB 18 HOH 1055 1107 1107 HOH HOH S . 
QB 18 HOH 1056 1108 1108 HOH HOH S . 
QB 18 HOH 1057 1109 1109 HOH HOH S . 
QB 18 HOH 1058 1110 1110 HOH HOH S . 
QB 18 HOH 1059 1111 1111 HOH HOH S . 
QB 18 HOH 1060 1112 1112 HOH HOH S . 
QB 18 HOH 1061 1113 1113 HOH HOH S . 
QB 18 HOH 1062 1114 1114 HOH HOH S . 
QB 18 HOH 1063 1115 1115 HOH HOH S . 
QB 18 HOH 1064 1116 1116 HOH HOH S . 
QB 18 HOH 1065 1117 1117 HOH HOH S . 
QB 18 HOH 1066 1118 1118 HOH HOH S . 
QB 18 HOH 1067 1119 1119 HOH HOH S . 
QB 18 HOH 1068 1120 1120 HOH HOH S . 
QB 18 HOH 1069 1121 1121 HOH HOH S . 
QB 18 HOH 1070 1122 1122 HOH HOH S . 
QB 18 HOH 1071 1123 1123 HOH HOH S . 
QB 18 HOH 1072 1124 1124 HOH HOH S . 
QB 18 HOH 1073 1125 1125 HOH HOH S . 
QB 18 HOH 1074 1128 1128 HOH HOH S . 
QB 18 HOH 1075 1129 1129 HOH HOH S . 
QB 18 HOH 1076 1130 1130 HOH HOH S . 
QB 18 HOH 1077 1131 1131 HOH HOH S . 
QB 18 HOH 1078 1132 1132 HOH HOH S . 
QB 18 HOH 1079 1133 1133 HOH HOH S . 
QB 18 HOH 1080 1134 1134 HOH HOH S . 
QB 18 HOH 1081 1135 1135 HOH HOH S . 
QB 18 HOH 1082 1136 1136 HOH HOH S . 
QB 18 HOH 1083 1137 1137 HOH HOH S . 
QB 18 HOH 1084 1138 1138 HOH HOH S . 
QB 18 HOH 1085 1139 1139 HOH HOH S . 
QB 18 HOH 1086 1140 1140 HOH HOH S . 
QB 18 HOH 1087 1141 1141 HOH HOH S . 
QB 18 HOH 1088 1142 1142 HOH HOH S . 
QB 18 HOH 1089 1143 1143 HOH HOH S . 
QB 18 HOH 1090 1144 1144 HOH HOH S . 
QB 18 HOH 1091 1145 1145 HOH HOH S . 
QB 18 HOH 1092 1146 1146 HOH HOH S . 
QB 18 HOH 1093 1147 1147 HOH HOH S . 
QB 18 HOH 1094 1148 1148 HOH HOH S . 
QB 18 HOH 1095 1150 1150 HOH HOH S . 
QB 18 HOH 1096 1151 1151 HOH HOH S . 
QB 18 HOH 1097 1152 1152 HOH HOH S . 
QB 18 HOH 1098 1153 1153 HOH HOH S . 
QB 18 HOH 1099 1154 1154 HOH HOH S . 
QB 18 HOH 1100 1155 1155 HOH HOH S . 
QB 18 HOH 1101 1157 1157 HOH HOH S . 
QB 18 HOH 1102 1158 1158 HOH HOH S . 
QB 18 HOH 1103 1159 1159 HOH HOH S . 
QB 18 HOH 1104 1161 1161 HOH HOH S . 
QB 18 HOH 1105 1162 1162 HOH HOH S . 
QB 18 HOH 1106 1163 1163 HOH HOH S . 
QB 18 HOH 1107 1164 1164 HOH HOH S . 
QB 18 HOH 1108 1165 1165 HOH HOH S . 
QB 18 HOH 1109 1168 1168 HOH HOH S . 
QB 18 HOH 1110 1169 1169 HOH HOH S . 
QB 18 HOH 1111 1170 1170 HOH HOH S . 
QB 18 HOH 1112 1171 1171 HOH HOH S . 
QB 18 HOH 1113 1172 1172 HOH HOH S . 
QB 18 HOH 1114 1173 1173 HOH HOH S . 
QB 18 HOH 1115 1174 1174 HOH HOH S . 
QB 18 HOH 1116 1175 1175 HOH HOH S . 
QB 18 HOH 1117 1176 1176 HOH HOH S . 
QB 18 HOH 1118 1177 1177 HOH HOH S . 
QB 18 HOH 1119 1178 1178 HOH HOH S . 
QB 18 HOH 1120 1179 1179 HOH HOH S . 
QB 18 HOH 1121 1180 1180 HOH HOH S . 
QB 18 HOH 1122 1181 1181 HOH HOH S . 
QB 18 HOH 1123 1182 1182 HOH HOH S . 
QB 18 HOH 1124 1183 1183 HOH HOH S . 
QB 18 HOH 1125 1184 1184 HOH HOH S . 
QB 18 HOH 1126 1185 1185 HOH HOH S . 
QB 18 HOH 1127 1186 1186 HOH HOH S . 
QB 18 HOH 1128 1188 1188 HOH HOH S . 
QB 18 HOH 1129 1189 1189 HOH HOH S . 
QB 18 HOH 1130 1190 1190 HOH HOH S . 
QB 18 HOH 1131 1191 1191 HOH HOH S . 
QB 18 HOH 1132 1192 1192 HOH HOH S . 
QB 18 HOH 1133 1193 1193 HOH HOH S . 
QB 18 HOH 1134 1194 1194 HOH HOH S . 
QB 18 HOH 1135 1195 1195 HOH HOH S . 
QB 18 HOH 1136 1196 1196 HOH HOH S . 
QB 18 HOH 1137 1197 1197 HOH HOH S . 
QB 18 HOH 1138 1198 1198 HOH HOH S . 
QB 18 HOH 1139 1199 1199 HOH HOH S . 
QB 18 HOH 1140 1200 1200 HOH HOH S . 
QB 18 HOH 1141 1201 1201 HOH HOH S . 
QB 18 HOH 1142 1203 1203 HOH HOH S . 
QB 18 HOH 1143 1204 1204 HOH HOH S . 
QB 18 HOH 1144 1205 1205 HOH HOH S . 
QB 18 HOH 1145 1206 1206 HOH HOH S . 
QB 18 HOH 1146 1207 1207 HOH HOH S . 
QB 18 HOH 1147 1208 1208 HOH HOH S . 
QB 18 HOH 1148 1209 1209 HOH HOH S . 
QB 18 HOH 1149 1210 1210 HOH HOH S . 
QB 18 HOH 1150 1211 1211 HOH HOH S . 
QB 18 HOH 1151 1212 1212 HOH HOH S . 
QB 18 HOH 1152 1213 1213 HOH HOH S . 
QB 18 HOH 1153 1214 1214 HOH HOH S . 
QB 18 HOH 1154 1215 1215 HOH HOH S . 
QB 18 HOH 1155 1217 1217 HOH HOH S . 
QB 18 HOH 1156 1218 1218 HOH HOH S . 
QB 18 HOH 1157 1219 1219 HOH HOH S . 
QB 18 HOH 1158 1220 1220 HOH HOH S . 
QB 18 HOH 1159 1221 1221 HOH HOH S . 
QB 18 HOH 1160 1222 1222 HOH HOH S . 
QB 18 HOH 1161 1223 1223 HOH HOH S . 
QB 18 HOH 1162 1224 1224 HOH HOH S . 
QB 18 HOH 1163 1225 1225 HOH HOH S . 
QB 18 HOH 1164 1226 1226 HOH HOH S . 
QB 18 HOH 1165 1227 1227 HOH HOH S . 
QB 18 HOH 1166 1228 1228 HOH HOH S . 
QB 18 HOH 1167 1229 1229 HOH HOH S . 
QB 18 HOH 1168 1230 1230 HOH HOH S . 
QB 18 HOH 1169 1231 1231 HOH HOH S . 
QB 18 HOH 1170 1232 1232 HOH HOH S . 
QB 18 HOH 1171 1233 1233 HOH HOH S . 
QB 18 HOH 1172 1234 1234 HOH HOH S . 
QB 18 HOH 1173 1235 1235 HOH HOH S . 
QB 18 HOH 1174 1236 1236 HOH HOH S . 
QB 18 HOH 1175 1237 1237 HOH HOH S . 
QB 18 HOH 1176 1238 1238 HOH HOH S . 
QB 18 HOH 1177 1239 1239 HOH HOH S . 
QB 18 HOH 1178 1240 1240 HOH HOH S . 
QB 18 HOH 1179 1241 1241 HOH HOH S . 
QB 18 HOH 1180 1243 1243 HOH HOH S . 
QB 18 HOH 1181 1244 1244 HOH HOH S . 
QB 18 HOH 1182 1245 1245 HOH HOH S . 
QB 18 HOH 1183 1246 1246 HOH HOH S . 
QB 18 HOH 1184 1247 1247 HOH HOH S . 
QB 18 HOH 1185 1248 1248 HOH HOH S . 
QB 18 HOH 1186 1250 1250 HOH HOH S . 
QB 18 HOH 1187 1251 1251 HOH HOH S . 
QB 18 HOH 1188 1252 1252 HOH HOH S . 
QB 18 HOH 1189 1253 1253 HOH HOH S . 
QB 18 HOH 1190 1254 1254 HOH HOH S . 
QB 18 HOH 1191 1255 1255 HOH HOH S . 
QB 18 HOH 1192 1256 1256 HOH HOH S . 
QB 18 HOH 1193 1257 1257 HOH HOH S . 
QB 18 HOH 1194 1258 1258 HOH HOH S . 
QB 18 HOH 1195 1259 1259 HOH HOH S . 
QB 18 HOH 1196 1260 1260 HOH HOH S . 
QB 18 HOH 1197 1261 1261 HOH HOH S . 
QB 18 HOH 1198 1262 1262 HOH HOH S . 
QB 18 HOH 1199 1263 1263 HOH HOH S . 
QB 18 HOH 1200 1264 1264 HOH HOH S . 
QB 18 HOH 1201 1265 1265 HOH HOH S . 
QB 18 HOH 1202 1266 1266 HOH HOH S . 
QB 18 HOH 1203 1267 1267 HOH HOH S . 
QB 18 HOH 1204 1268 1268 HOH HOH S . 
QB 18 HOH 1205 1269 1269 HOH HOH S . 
QB 18 HOH 1206 1270 1270 HOH HOH S . 
QB 18 HOH 1207 1271 1271 HOH HOH S . 
QB 18 HOH 1208 1272 1272 HOH HOH S . 
QB 18 HOH 1209 1273 1273 HOH HOH S . 
QB 18 HOH 1210 1274 1274 HOH HOH S . 
QB 18 HOH 1211 1275 1275 HOH HOH S . 
QB 18 HOH 1212 1276 1276 HOH HOH S . 
QB 18 HOH 1213 1277 1277 HOH HOH S . 
QB 18 HOH 1214 1278 1278 HOH HOH S . 
QB 18 HOH 1215 1279 1279 HOH HOH S . 
QB 18 HOH 1216 1280 1280 HOH HOH S . 
QB 18 HOH 1217 1281 1281 HOH HOH S . 
QB 18 HOH 1218 1282 1282 HOH HOH S . 
QB 18 HOH 1219 1283 1283 HOH HOH S . 
QB 18 HOH 1220 1284 1284 HOH HOH S . 
QB 18 HOH 1221 1285 1285 HOH HOH S . 
QB 18 HOH 1222 1286 1286 HOH HOH S . 
QB 18 HOH 1223 1287 1287 HOH HOH S . 
QB 18 HOH 1224 1288 1288 HOH HOH S . 
QB 18 HOH 1225 1289 1289 HOH HOH S . 
QB 18 HOH 1226 1290 1290 HOH HOH S . 
QB 18 HOH 1227 1291 1291 HOH HOH S . 
QB 18 HOH 1228 1292 1292 HOH HOH S . 
QB 18 HOH 1229 1293 1293 HOH HOH S . 
QB 18 HOH 1230 1294 1294 HOH HOH S . 
QB 18 HOH 1231 1295 1295 HOH HOH S . 
QB 18 HOH 1232 1296 1296 HOH HOH S . 
QB 18 HOH 1233 1297 1297 HOH HOH S . 
QB 18 HOH 1234 1298 1298 HOH HOH S . 
QB 18 HOH 1235 1299 1299 HOH HOH S . 
QB 18 HOH 1236 1300 1300 HOH HOH S . 
QB 18 HOH 1237 1301 1301 HOH HOH S . 
QB 18 HOH 1238 1302 1302 HOH HOH S . 
QB 18 HOH 1239 1304 1304 HOH HOH S . 
QB 18 HOH 1240 1305 1305 HOH HOH S . 
QB 18 HOH 1241 1306 1306 HOH HOH S . 
QB 18 HOH 1242 1307 1307 HOH HOH S . 
QB 18 HOH 1243 1308 1308 HOH HOH S . 
QB 18 HOH 1244 1309 1309 HOH HOH S . 
QB 18 HOH 1245 1310 1310 HOH HOH S . 
QB 18 HOH 1246 1311 1311 HOH HOH S . 
QB 18 HOH 1247 1312 1312 HOH HOH S . 
QB 18 HOH 1248 1313 1313 HOH HOH S . 
QB 18 HOH 1249 1314 1314 HOH HOH S . 
QB 18 HOH 1250 1315 1315 HOH HOH S . 
QB 18 HOH 1251 1316 1316 HOH HOH S . 
QB 18 HOH 1252 1317 1317 HOH HOH S . 
QB 18 HOH 1253 1318 1318 HOH HOH S . 
QB 18 HOH 1254 1319 1319 HOH HOH S . 
QB 18 HOH 1255 1321 1321 HOH HOH S . 
QB 18 HOH 1256 1322 1322 HOH HOH S . 
QB 18 HOH 1257 1323 1323 HOH HOH S . 
QB 18 HOH 1258 1324 1324 HOH HOH S . 
QB 18 HOH 1259 1325 1325 HOH HOH S . 
QB 18 HOH 1260 1326 1326 HOH HOH S . 
QB 18 HOH 1261 1327 1327 HOH HOH S . 
QB 18 HOH 1262 1328 1328 HOH HOH S . 
QB 18 HOH 1263 1329 1329 HOH HOH S . 
QB 18 HOH 1264 1330 1330 HOH HOH S . 
QB 18 HOH 1265 1331 1331 HOH HOH S . 
QB 18 HOH 1266 1332 1332 HOH HOH S . 
QB 18 HOH 1267 1334 1334 HOH HOH S . 
QB 18 HOH 1268 1335 1335 HOH HOH S . 
QB 18 HOH 1269 1336 1336 HOH HOH S . 
QB 18 HOH 1270 1337 1337 HOH HOH S . 
QB 18 HOH 1271 1338 1338 HOH HOH S . 
QB 18 HOH 1272 1339 1339 HOH HOH S . 
QB 18 HOH 1273 1340 1340 HOH HOH S . 
QB 18 HOH 1274 1341 1341 HOH HOH S . 
QB 18 HOH 1275 1342 1342 HOH HOH S . 
QB 18 HOH 1276 1343 1343 HOH HOH S . 
QB 18 HOH 1277 1344 1344 HOH HOH S . 
QB 18 HOH 1278 1345 1345 HOH HOH S . 
QB 18 HOH 1279 1347 1347 HOH HOH S . 
QB 18 HOH 1280 1348 1348 HOH HOH S . 
QB 18 HOH 1281 1349 1349 HOH HOH S . 
QB 18 HOH 1282 1350 1350 HOH HOH S . 
QB 18 HOH 1283 1351 1351 HOH HOH S . 
QB 18 HOH 1284 1352 1352 HOH HOH S . 
QB 18 HOH 1285 1353 1353 HOH HOH S . 
QB 18 HOH 1286 1354 1354 HOH HOH S . 
QB 18 HOH 1287 1355 1355 HOH HOH S . 
QB 18 HOH 1288 1356 1356 HOH HOH S . 
QB 18 HOH 1289 1357 1357 HOH HOH S . 
QB 18 HOH 1290 1358 1358 HOH HOH S . 
QB 18 HOH 1291 1359 1359 HOH HOH S . 
QB 18 HOH 1292 1360 1360 HOH HOH S . 
QB 18 HOH 1293 1361 1361 HOH HOH S . 
QB 18 HOH 1294 1362 1362 HOH HOH S . 
QB 18 HOH 1295 1363 1363 HOH HOH S . 
QB 18 HOH 1296 1364 1364 HOH HOH S . 
QB 18 HOH 1297 1365 1365 HOH HOH S . 
QB 18 HOH 1298 1366 1366 HOH HOH S . 
QB 18 HOH 1299 1367 1367 HOH HOH S . 
QB 18 HOH 1300 1368 1368 HOH HOH S . 
QB 18 HOH 1301 1369 1369 HOH HOH S . 
QB 18 HOH 1302 1370 1370 HOH HOH S . 
QB 18 HOH 1303 1371 1371 HOH HOH S . 
QB 18 HOH 1304 1372 1372 HOH HOH S . 
QB 18 HOH 1305 1373 1373 HOH HOH S . 
QB 18 HOH 1306 1374 1374 HOH HOH S . 
QB 18 HOH 1307 1376 1376 HOH HOH S . 
QB 18 HOH 1308 1377 1377 HOH HOH S . 
QB 18 HOH 1309 1378 1378 HOH HOH S . 
QB 18 HOH 1310 1379 1379 HOH HOH S . 
QB 18 HOH 1311 1381 1381 HOH HOH S . 
QB 18 HOH 1312 1382 1382 HOH HOH S . 
QB 18 HOH 1313 1383 1383 HOH HOH S . 
QB 18 HOH 1314 1384 1384 HOH HOH S . 
QB 18 HOH 1315 1385 1385 HOH HOH S . 
QB 18 HOH 1316 1386 1386 HOH HOH S . 
QB 18 HOH 1317 1387 1387 HOH HOH S . 
QB 18 HOH 1318 1389 1389 HOH HOH S . 
QB 18 HOH 1319 1390 1390 HOH HOH S . 
QB 18 HOH 1320 1391 1391 HOH HOH S . 
QB 18 HOH 1321 1392 1392 HOH HOH S . 
QB 18 HOH 1322 1393 1393 HOH HOH S . 
QB 18 HOH 1323 1394 1394 HOH HOH S . 
QB 18 HOH 1324 1395 1395 HOH HOH S . 
QB 18 HOH 1325 1396 1396 HOH HOH S . 
QB 18 HOH 1326 1397 1397 HOH HOH S . 
QB 18 HOH 1327 1398 1398 HOH HOH S . 
QB 18 HOH 1328 1399 1399 HOH HOH S . 
QB 18 HOH 1329 1400 1400 HOH HOH S . 
QB 18 HOH 1330 1401 1401 HOH HOH S . 
QB 18 HOH 1331 1402 1402 HOH HOH S . 
QB 18 HOH 1332 1403 1403 HOH HOH S . 
QB 18 HOH 1333 1404 1404 HOH HOH S . 
QB 18 HOH 1334 1405 1405 HOH HOH S . 
QB 18 HOH 1335 1406 1406 HOH HOH S . 
QB 18 HOH 1336 1407 1407 HOH HOH S . 
QB 18 HOH 1337 1408 1408 HOH HOH S . 
QB 18 HOH 1338 1409 1409 HOH HOH S . 
QB 18 HOH 1339 1410 1410 HOH HOH S . 
QB 18 HOH 1340 1411 1411 HOH HOH S . 
QB 18 HOH 1341 1412 1412 HOH HOH S . 
QB 18 HOH 1342 1413 1413 HOH HOH S . 
QB 18 HOH 1343 1415 1415 HOH HOH S . 
QB 18 HOH 1344 1416 1416 HOH HOH S . 
QB 18 HOH 1345 1417 1417 HOH HOH S . 
QB 18 HOH 1346 1418 1418 HOH HOH S . 
QB 18 HOH 1347 1419 1419 HOH HOH S . 
QB 18 HOH 1348 1420 1420 HOH HOH S . 
QB 18 HOH 1349 1423 1423 HOH HOH S . 
QB 18 HOH 1350 1424 1424 HOH HOH S . 
QB 18 HOH 1351 1425 1425 HOH HOH S . 
QB 18 HOH 1352 1427 1427 HOH HOH S . 
QB 18 HOH 1353 1428 1428 HOH HOH S . 
QB 18 HOH 1354 1429 1429 HOH HOH S . 
QB 18 HOH 1355 1430 1430 HOH HOH S . 
QB 18 HOH 1356 1431 1431 HOH HOH S . 
QB 18 HOH 1357 1432 1432 HOH HOH S . 
QB 18 HOH 1358 1433 1433 HOH HOH S . 
QB 18 HOH 1359 1434 1434 HOH HOH S . 
QB 18 HOH 1360 1435 1435 HOH HOH S . 
QB 18 HOH 1361 1436 1436 HOH HOH S . 
QB 18 HOH 1362 1437 1437 HOH HOH S . 
QB 18 HOH 1363 1438 1438 HOH HOH S . 
QB 18 HOH 1364 1439 1439 HOH HOH S . 
QB 18 HOH 1365 1440 1440 HOH HOH S . 
QB 18 HOH 1366 1441 1441 HOH HOH S . 
QB 18 HOH 1367 1442 1442 HOH HOH S . 
QB 18 HOH 1368 1443 1443 HOH HOH S . 
QB 18 HOH 1369 1445 1445 HOH HOH S . 
QB 18 HOH 1370 1446 1446 HOH HOH S . 
QB 18 HOH 1371 1447 1447 HOH HOH S . 
QB 18 HOH 1372 1448 1448 HOH HOH S . 
QB 18 HOH 1373 1449 1449 HOH HOH S . 
QB 18 HOH 1374 1450 1450 HOH HOH S . 
QB 18 HOH 1375 1451 1451 HOH HOH S . 
QB 18 HOH 1376 1452 1452 HOH HOH S . 
QB 18 HOH 1377 1453 1453 HOH HOH S . 
QB 18 HOH 1378 1454 1454 HOH HOH S . 
QB 18 HOH 1379 1455 1455 HOH HOH S . 
QB 18 HOH 1380 1456 1456 HOH HOH S . 
QB 18 HOH 1381 1457 1457 HOH HOH S . 
QB 18 HOH 1382 1458 1458 HOH HOH S . 
QB 18 HOH 1383 1459 1459 HOH HOH S . 
QB 18 HOH 1384 1460 1460 HOH HOH S . 
QB 18 HOH 1385 1461 1461 HOH HOH S . 
QB 18 HOH 1386 1462 1462 HOH HOH S . 
QB 18 HOH 1387 1463 1463 HOH HOH S . 
QB 18 HOH 1388 1464 1464 HOH HOH S . 
QB 18 HOH 1389 1465 1465 HOH HOH S . 
QB 18 HOH 1390 1466 1466 HOH HOH S . 
QB 18 HOH 1391 1467 1467 HOH HOH S . 
QB 18 HOH 1392 1468 1468 HOH HOH S . 
QB 18 HOH 1393 1469 1469 HOH HOH S . 
QB 18 HOH 1394 1470 1470 HOH HOH S . 
QB 18 HOH 1395 1471 1471 HOH HOH S . 
QB 18 HOH 1396 1472 1472 HOH HOH S . 
QB 18 HOH 1397 1473 1473 HOH HOH S . 
QB 18 HOH 1398 1474 1474 HOH HOH S . 
QB 18 HOH 1399 1475 1475 HOH HOH S . 
QB 18 HOH 1400 1476 1476 HOH HOH S . 
QB 18 HOH 1401 1477 1477 HOH HOH S . 
QB 18 HOH 1402 1478 1478 HOH HOH S . 
QB 18 HOH 1403 1479 1479 HOH HOH S . 
QB 18 HOH 1404 1481 1481 HOH HOH S . 
QB 18 HOH 1405 1482 1482 HOH HOH S . 
QB 18 HOH 1406 1483 1483 HOH HOH S . 
QB 18 HOH 1407 1484 1484 HOH HOH S . 
QB 18 HOH 1408 1485 1485 HOH HOH S . 
QB 18 HOH 1409 1486 1486 HOH HOH S . 
QB 18 HOH 1410 1487 1487 HOH HOH S . 
QB 18 HOH 1411 1489 1489 HOH HOH S . 
QB 18 HOH 1412 1490 1490 HOH HOH S . 
QB 18 HOH 1413 1491 1491 HOH HOH S . 
QB 18 HOH 1414 1492 1492 HOH HOH S . 
QB 18 HOH 1415 1493 1493 HOH HOH S . 
QB 18 HOH 1416 1494 1494 HOH HOH S . 
QB 18 HOH 1417 1495 1495 HOH HOH S . 
QB 18 HOH 1418 1496 1496 HOH HOH S . 
QB 18 HOH 1419 1497 1497 HOH HOH S . 
QB 18 HOH 1420 1498 1498 HOH HOH S . 
QB 18 HOH 1421 1499 1499 HOH HOH S . 
QB 18 HOH 1422 1500 1500 HOH HOH S . 
QB 18 HOH 1423 1501 1501 HOH HOH S . 
QB 18 HOH 1424 1502 1502 HOH HOH S . 
QB 18 HOH 1425 1503 1503 HOH HOH S . 
QB 18 HOH 1426 1504 1504 HOH HOH S . 
QB 18 HOH 1427 1505 1505 HOH HOH S . 
QB 18 HOH 1428 1506 1506 HOH HOH S . 
QB 18 HOH 1429 1507 1507 HOH HOH S . 
QB 18 HOH 1430 1508 1508 HOH HOH S . 
QB 18 HOH 1431 1509 1509 HOH HOH S . 
QB 18 HOH 1432 1510 1510 HOH HOH S . 
QB 18 HOH 1433 1511 1511 HOH HOH S . 
QB 18 HOH 1434 1512 1512 HOH HOH S . 
QB 18 HOH 1435 1513 1513 HOH HOH S . 
QB 18 HOH 1436 1514 1514 HOH HOH S . 
QB 18 HOH 1437 1515 1515 HOH HOH S . 
QB 18 HOH 1438 1516 1516 HOH HOH S . 
QB 18 HOH 1439 1517 1517 HOH HOH S . 
QB 18 HOH 1440 1518 1518 HOH HOH S . 
QB 18 HOH 1441 1519 1519 HOH HOH S . 
QB 18 HOH 1442 1520 1520 HOH HOH S . 
QB 18 HOH 1443 1521 1521 HOH HOH S . 
QB 18 HOH 1444 1522 1522 HOH HOH S . 
QB 18 HOH 1445 1523 1523 HOH HOH S . 
QB 18 HOH 1446 1524 1524 HOH HOH S . 
QB 18 HOH 1447 1525 1525 HOH HOH S . 
QB 18 HOH 1448 1527 1527 HOH HOH S . 
QB 18 HOH 1449 1528 1528 HOH HOH S . 
QB 18 HOH 1450 1529 1529 HOH HOH S . 
QB 18 HOH 1451 1530 1530 HOH HOH S . 
QB 18 HOH 1452 1531 1531 HOH HOH S . 
QB 18 HOH 1453 1532 1532 HOH HOH S . 
QB 18 HOH 1454 1533 1533 HOH HOH S . 
QB 18 HOH 1455 1534 1534 HOH HOH S . 
QB 18 HOH 1456 1535 1535 HOH HOH S . 
QB 18 HOH 1457 1536 1536 HOH HOH S . 
QB 18 HOH 1458 1537 1537 HOH HOH S . 
QB 18 HOH 1459 1538 1538 HOH HOH S . 
QB 18 HOH 1460 1539 1539 HOH HOH S . 
QB 18 HOH 1461 1540 1540 HOH HOH S . 
QB 18 HOH 1462 1541 1541 HOH HOH S . 
QB 18 HOH 1463 1542 1542 HOH HOH S . 
QB 18 HOH 1464 1543 1543 HOH HOH S . 
QB 18 HOH 1465 1544 1544 HOH HOH S . 
QB 18 HOH 1466 1545 1545 HOH HOH S . 
QB 18 HOH 1467 1546 1546 HOH HOH S . 
QB 18 HOH 1468 1547 1547 HOH HOH S . 
QB 18 HOH 1469 1548 1548 HOH HOH S . 
QB 18 HOH 1470 1549 1549 HOH HOH S . 
QB 18 HOH 1471 1550 1550 HOH HOH S . 
QB 18 HOH 1472 1551 1551 HOH HOH S . 
QB 18 HOH 1473 1552 1552 HOH HOH S . 
QB 18 HOH 1474 1553 1553 HOH HOH S . 
QB 18 HOH 1475 1554 1554 HOH HOH S . 
QB 18 HOH 1476 1555 1555 HOH HOH S . 
QB 18 HOH 1477 1556 1556 HOH HOH S . 
QB 18 HOH 1478 1557 1557 HOH HOH S . 
QB 18 HOH 1479 1558 1558 HOH HOH S . 
QB 18 HOH 1480 1559 1559 HOH HOH S . 
QB 18 HOH 1481 1560 1560 HOH HOH S . 
QB 18 HOH 1482 1561 1561 HOH HOH S . 
QB 18 HOH 1483 1562 1562 HOH HOH S . 
QB 18 HOH 1484 1563 1563 HOH HOH S . 
QB 18 HOH 1485 1564 1564 HOH HOH S . 
QB 18 HOH 1486 1565 1565 HOH HOH S . 
QB 18 HOH 1487 1566 1566 HOH HOH S . 
QB 18 HOH 1488 1567 1567 HOH HOH S . 
QB 18 HOH 1489 1569 1569 HOH HOH S . 
QB 18 HOH 1490 1570 1570 HOH HOH S . 
QB 18 HOH 1491 1571 1571 HOH HOH S . 
QB 18 HOH 1492 1573 1573 HOH HOH S . 
QB 18 HOH 1493 1574 1574 HOH HOH S . 
QB 18 HOH 1494 1575 1575 HOH HOH S . 
QB 18 HOH 1495 1576 1576 HOH HOH S . 
QB 18 HOH 1496 1577 1577 HOH HOH S . 
QB 18 HOH 1497 1578 1578 HOH HOH S . 
QB 18 HOH 1498 1579 1579 HOH HOH S . 
QB 18 HOH 1499 1580 1580 HOH HOH S . 
QB 18 HOH 1500 1581 1581 HOH HOH S . 
QB 18 HOH 1501 1582 1582 HOH HOH S . 
QB 18 HOH 1502 1583 1583 HOH HOH S . 
QB 18 HOH 1503 1584 1584 HOH HOH S . 
QB 18 HOH 1504 1585 1585 HOH HOH S . 
QB 18 HOH 1505 1586 1586 HOH HOH S . 
QB 18 HOH 1506 1587 1587 HOH HOH S . 
QB 18 HOH 1507 1588 1588 HOH HOH S . 
QB 18 HOH 1508 1589 1589 HOH HOH S . 
QB 18 HOH 1509 1590 1590 HOH HOH S . 
QB 18 HOH 1510 1591 1591 HOH HOH S . 
QB 18 HOH 1511 1592 1592 HOH HOH S . 
QB 18 HOH 1512 1593 1593 HOH HOH S . 
QB 18 HOH 1513 1594 1594 HOH HOH S . 
QB 18 HOH 1514 1595 1595 HOH HOH S . 
QB 18 HOH 1515 1596 1596 HOH HOH S . 
QB 18 HOH 1516 1597 1597 HOH HOH S . 
QB 18 HOH 1517 1598 1598 HOH HOH S . 
QB 18 HOH 1518 1599 1599 HOH HOH S . 
QB 18 HOH 1519 1600 1600 HOH HOH S . 
QB 18 HOH 1520 1601 1601 HOH HOH S . 
QB 18 HOH 1521 1602 1602 HOH HOH S . 
QB 18 HOH 1522 1603 1603 HOH HOH S . 
QB 18 HOH 1523 1604 1604 HOH HOH S . 
QB 18 HOH 1524 1605 1605 HOH HOH S . 
QB 18 HOH 1525 1606 1606 HOH HOH S . 
QB 18 HOH 1526 1607 1607 HOH HOH S . 
QB 18 HOH 1527 1608 1608 HOH HOH S . 
QB 18 HOH 1528 1609 1609 HOH HOH S . 
QB 18 HOH 1529 1610 1610 HOH HOH S . 
QB 18 HOH 1530 1611 1611 HOH HOH S . 
QB 18 HOH 1531 1612 1612 HOH HOH S . 
QB 18 HOH 1532 1613 1613 HOH HOH S . 
QB 18 HOH 1533 1614 1614 HOH HOH S . 
QB 18 HOH 1534 1615 1615 HOH HOH S . 
QB 18 HOH 1535 1616 1616 HOH HOH S . 
QB 18 HOH 1536 1617 1617 HOH HOH S . 
QB 18 HOH 1537 1618 1618 HOH HOH S . 
QB 18 HOH 1538 1619 1619 HOH HOH S . 
QB 18 HOH 1539 1620 1620 HOH HOH S . 
QB 18 HOH 1540 1621 1621 HOH HOH S . 
QB 18 HOH 1541 1622 1622 HOH HOH S . 
QB 18 HOH 1542 1623 1623 HOH HOH S . 
QB 18 HOH 1543 1624 1624 HOH HOH S . 
QB 18 HOH 1544 1625 1625 HOH HOH S . 
QB 18 HOH 1545 1626 1626 HOH HOH S . 
QB 18 HOH 1546 1627 1627 HOH HOH S . 
QB 18 HOH 1547 1628 1628 HOH HOH S . 
QB 18 HOH 1548 1629 1629 HOH HOH S . 
QB 18 HOH 1549 1630 1630 HOH HOH S . 
QB 18 HOH 1550 1631 1631 HOH HOH S . 
QB 18 HOH 1551 1633 1633 HOH HOH S . 
QB 18 HOH 1552 1634 1634 HOH HOH S . 
QB 18 HOH 1553 1635 1635 HOH HOH S . 
QB 18 HOH 1554 1636 1636 HOH HOH S . 
QB 18 HOH 1555 1637 1637 HOH HOH S . 
QB 18 HOH 1556 1638 1638 HOH HOH S . 
QB 18 HOH 1557 1639 1639 HOH HOH S . 
QB 18 HOH 1558 1640 1640 HOH HOH S . 
QB 18 HOH 1559 1641 1641 HOH HOH S . 
QB 18 HOH 1560 1642 1642 HOH HOH S . 
QB 18 HOH 1561 1643 1643 HOH HOH S . 
QB 18 HOH 1562 1644 1644 HOH HOH S . 
QB 18 HOH 1563 1645 1645 HOH HOH S . 
QB 18 HOH 1564 1646 1646 HOH HOH S . 
QB 18 HOH 1565 1647 1647 HOH HOH S . 
QB 18 HOH 1566 1648 1648 HOH HOH S . 
QB 18 HOH 1567 1649 1649 HOH HOH S . 
QB 18 HOH 1568 1650 1650 HOH HOH S . 
QB 18 HOH 1569 1651 1651 HOH HOH S . 
QB 18 HOH 1570 1652 1652 HOH HOH S . 
QB 18 HOH 1571 1653 1653 HOH HOH S . 
QB 18 HOH 1572 1654 1654 HOH HOH S . 
QB 18 HOH 1573 1655 1655 HOH HOH S . 
QB 18 HOH 1574 1656 1656 HOH HOH S . 
QB 18 HOH 1575 1657 1657 HOH HOH S . 
QB 18 HOH 1576 1658 1658 HOH HOH S . 
QB 18 HOH 1577 1659 1659 HOH HOH S . 
QB 18 HOH 1578 1660 1660 HOH HOH S . 
QB 18 HOH 1579 1661 1661 HOH HOH S . 
QB 18 HOH 1580 1662 1662 HOH HOH S . 
QB 18 HOH 1581 1663 1663 HOH HOH S . 
QB 18 HOH 1582 1664 1664 HOH HOH S . 
QB 18 HOH 1583 1665 1665 HOH HOH S . 
QB 18 HOH 1584 1666 1666 HOH HOH S . 
QB 18 HOH 1585 1667 1667 HOH HOH S . 
QB 18 HOH 1586 1668 1668 HOH HOH S . 
QB 18 HOH 1587 1669 1669 HOH HOH S . 
QB 18 HOH 1588 1670 1670 HOH HOH S . 
QB 18 HOH 1589 1671 1671 HOH HOH S . 
QB 18 HOH 1590 1672 1672 HOH HOH S . 
QB 18 HOH 1591 1673 1673 HOH HOH S . 
QB 18 HOH 1592 1674 1674 HOH HOH S . 
QB 18 HOH 1593 1675 1675 HOH HOH S . 
QB 18 HOH 1594 1676 1676 HOH HOH S . 
QB 18 HOH 1595 1677 1677 HOH HOH S . 
QB 18 HOH 1596 1678 1678 HOH HOH S . 
QB 18 HOH 1597 1679 1679 HOH HOH S . 
QB 18 HOH 1598 1680 1680 HOH HOH S . 
QB 18 HOH 1599 1681 1681 HOH HOH S . 
QB 18 HOH 1600 1682 1682 HOH HOH S . 
QB 18 HOH 1601 1683 1683 HOH HOH S . 
QB 18 HOH 1602 1684 1684 HOH HOH S . 
QB 18 HOH 1603 1685 1685 HOH HOH S . 
QB 18 HOH 1604 1686 1686 HOH HOH S . 
QB 18 HOH 1605 1687 1687 HOH HOH S . 
QB 18 HOH 1606 1688 1688 HOH HOH S . 
QB 18 HOH 1607 1689 1689 HOH HOH S . 
QB 18 HOH 1608 1690 1690 HOH HOH S . 
QB 18 HOH 1609 1691 1691 HOH HOH S . 
QB 18 HOH 1610 1692 1692 HOH HOH S . 
QB 18 HOH 1611 1693 1693 HOH HOH S . 
QB 18 HOH 1612 1694 1694 HOH HOH S . 
QB 18 HOH 1613 1695 1695 HOH HOH S . 
QB 18 HOH 1614 1696 1696 HOH HOH S . 
QB 18 HOH 1615 1697 1697 HOH HOH S . 
QB 18 HOH 1616 1698 1698 HOH HOH S . 
QB 18 HOH 1617 1699 1699 HOH HOH S . 
QB 18 HOH 1618 1700 1700 HOH HOH S . 
QB 18 HOH 1619 1702 1702 HOH HOH S . 
QB 18 HOH 1620 1703 1703 HOH HOH S . 
QB 18 HOH 1621 1704 1704 HOH HOH S . 
QB 18 HOH 1622 1707 1707 HOH HOH S . 
QB 18 HOH 1623 1708 1708 HOH HOH S . 
QB 18 HOH 1624 1709 1709 HOH HOH S . 
QB 18 HOH 1625 1710 1710 HOH HOH S . 
QB 18 HOH 1626 1711 1711 HOH HOH S . 
QB 18 HOH 1627 1712 1712 HOH HOH S . 
QB 18 HOH 1628 1713 1713 HOH HOH S . 
QB 18 HOH 1629 1714 1714 HOH HOH S . 
QB 18 HOH 1630 1715 1715 HOH HOH S . 
QB 18 HOH 1631 1716 1716 HOH HOH S . 
QB 18 HOH 1632 1717 1717 HOH HOH S . 
QB 18 HOH 1633 1718 1718 HOH HOH S . 
QB 18 HOH 1634 1719 1719 HOH HOH S . 
QB 18 HOH 1635 1720 1720 HOH HOH S . 
QB 18 HOH 1636 1721 1721 HOH HOH S . 
QB 18 HOH 1637 1722 1722 HOH HOH S . 
QB 18 HOH 1638 1723 1723 HOH HOH S . 
QB 18 HOH 1639 1724 1724 HOH HOH S . 
QB 18 HOH 1640 1725 1725 HOH HOH S . 
QB 18 HOH 1641 1726 1726 HOH HOH S . 
QB 18 HOH 1642 1727 1727 HOH HOH S . 
QB 18 HOH 1643 1728 1728 HOH HOH S . 
QB 18 HOH 1644 1729 1729 HOH HOH S . 
QB 18 HOH 1645 1730 1730 HOH HOH S . 
QB 18 HOH 1646 1731 1731 HOH HOH S . 
QB 18 HOH 1647 1732 1732 HOH HOH S . 
QB 18 HOH 1648 1733 1733 HOH HOH S . 
QB 18 HOH 1649 1734 1734 HOH HOH S . 
QB 18 HOH 1650 1735 1735 HOH HOH S . 
QB 18 HOH 1651 1736 1736 HOH HOH S . 
QB 18 HOH 1652 1737 1737 HOH HOH S . 
QB 18 HOH 1653 1739 1739 HOH HOH S . 
QB 18 HOH 1654 1740 1740 HOH HOH S . 
QB 18 HOH 1655 1741 1741 HOH HOH S . 
QB 18 HOH 1656 1742 1742 HOH HOH S . 
QB 18 HOH 1657 1743 1743 HOH HOH S . 
QB 18 HOH 1658 1744 1744 HOH HOH S . 
QB 18 HOH 1659 1745 1745 HOH HOH S . 
QB 18 HOH 1660 1746 1746 HOH HOH S . 
QB 18 HOH 1661 1747 1747 HOH HOH S . 
QB 18 HOH 1662 1749 1749 HOH HOH S . 
QB 18 HOH 1663 1751 1751 HOH HOH S . 
QB 18 HOH 1664 1752 1752 HOH HOH S . 
QB 18 HOH 1665 1753 1753 HOH HOH S . 
QB 18 HOH 1666 1754 1754 HOH HOH S . 
QB 18 HOH 1667 1755 1755 HOH HOH S . 
QB 18 HOH 1668 1756 1756 HOH HOH S . 
QB 18 HOH 1669 1757 1757 HOH HOH S . 
QB 18 HOH 1670 1758 1758 HOH HOH S . 
QB 18 HOH 1671 1759 1759 HOH HOH S . 
QB 18 HOH 1672 1760 1760 HOH HOH S . 
QB 18 HOH 1673 1761 1761 HOH HOH S . 
QB 18 HOH 1674 1762 1762 HOH HOH S . 
QB 18 HOH 1675 1763 1763 HOH HOH S . 
QB 18 HOH 1676 1764 1764 HOH HOH S . 
QB 18 HOH 1677 1765 1765 HOH HOH S . 
QB 18 HOH 1678 1766 1766 HOH HOH S . 
QB 18 HOH 1679 1767 1767 HOH HOH S . 
QB 18 HOH 1680 1768 1768 HOH HOH S . 
QB 18 HOH 1681 1769 1769 HOH HOH S . 
QB 18 HOH 1682 1770 1770 HOH HOH S . 
QB 18 HOH 1683 1771 1771 HOH HOH S . 
QB 18 HOH 1684 1772 1772 HOH HOH S . 
QB 18 HOH 1685 1774 1774 HOH HOH S . 
QB 18 HOH 1686 1775 1775 HOH HOH S . 
QB 18 HOH 1687 1776 1776 HOH HOH S . 
QB 18 HOH 1688 1777 1777 HOH HOH S . 
QB 18 HOH 1689 1778 1778 HOH HOH S . 
QB 18 HOH 1690 1779 1779 HOH HOH S . 
QB 18 HOH 1691 1780 1780 HOH HOH S . 
QB 18 HOH 1692 1781 1781 HOH HOH S . 
QB 18 HOH 1693 1782 1782 HOH HOH S . 
QB 18 HOH 1694 1783 1783 HOH HOH S . 
QB 18 HOH 1695 1784 1784 HOH HOH S . 
QB 18 HOH 1696 1785 1785 HOH HOH S . 
QB 18 HOH 1697 1786 1786 HOH HOH S . 
QB 18 HOH 1698 1787 1787 HOH HOH S . 
QB 18 HOH 1699 1788 1788 HOH HOH S . 
QB 18 HOH 1700 1789 1789 HOH HOH S . 
QB 18 HOH 1701 1790 1790 HOH HOH S . 
QB 18 HOH 1702 1791 1791 HOH HOH S . 
QB 18 HOH 1703 1792 1792 HOH HOH S . 
QB 18 HOH 1704 1793 1793 HOH HOH S . 
QB 18 HOH 1705 1794 1794 HOH HOH S . 
QB 18 HOH 1706 1795 1795 HOH HOH S . 
QB 18 HOH 1707 1796 1796 HOH HOH S . 
QB 18 HOH 1708 1797 1797 HOH HOH S . 
QB 18 HOH 1709 1798 1798 HOH HOH S . 
QB 18 HOH 1710 1799 1799 HOH HOH S . 
QB 18 HOH 1711 1800 1800 HOH HOH S . 
QB 18 HOH 1712 1801 1801 HOH HOH S . 
QB 18 HOH 1713 1802 1802 HOH HOH S . 
QB 18 HOH 1714 1803 1803 HOH HOH S . 
QB 18 HOH 1715 1804 1804 HOH HOH S . 
QB 18 HOH 1716 1805 1805 HOH HOH S . 
QB 18 HOH 1717 1806 1806 HOH HOH S . 
QB 18 HOH 1718 1807 1807 HOH HOH S . 
QB 18 HOH 1719 1808 1808 HOH HOH S . 
QB 18 HOH 1720 1809 1809 HOH HOH S . 
QB 18 HOH 1721 1810 1810 HOH HOH S . 
QB 18 HOH 1722 1811 1811 HOH HOH S . 
QB 18 HOH 1723 1812 1812 HOH HOH S . 
QB 18 HOH 1724 1813 1813 HOH HOH S . 
QB 18 HOH 1725 1814 1814 HOH HOH S . 
QB 18 HOH 1726 1815 1815 HOH HOH S . 
QB 18 HOH 1727 1816 1816 HOH HOH S . 
QB 18 HOH 1728 1817 1817 HOH HOH S . 
QB 18 HOH 1729 1818 1818 HOH HOH S . 
QB 18 HOH 1730 1819 1819 HOH HOH S . 
QB 18 HOH 1731 1820 1820 HOH HOH S . 
QB 18 HOH 1732 1821 1821 HOH HOH S . 
QB 18 HOH 1733 1822 1822 HOH HOH S . 
QB 18 HOH 1734 1823 1823 HOH HOH S . 
QB 18 HOH 1735 1824 1824 HOH HOH S . 
QB 18 HOH 1736 1825 1825 HOH HOH S . 
QB 18 HOH 1737 1826 1826 HOH HOH S . 
QB 18 HOH 1738 1829 1829 HOH HOH S . 
QB 18 HOH 1739 1830 1830 HOH HOH S . 
QB 18 HOH 1740 1831 1831 HOH HOH S . 
QB 18 HOH 1741 1832 1832 HOH HOH S . 
QB 18 HOH 1742 1833 1833 HOH HOH S . 
QB 18 HOH 1743 1834 1834 HOH HOH S . 
QB 18 HOH 1744 1835 1835 HOH HOH S . 
QB 18 HOH 1745 1836 1836 HOH HOH S . 
QB 18 HOH 1746 1837 1837 HOH HOH S . 
QB 18 HOH 1747 1839 1839 HOH HOH S . 
QB 18 HOH 1748 1841 1841 HOH HOH S . 
QB 18 HOH 1749 1842 1842 HOH HOH S . 
QB 18 HOH 1750 1843 1843 HOH HOH S . 
QB 18 HOH 1751 1844 1844 HOH HOH S . 
QB 18 HOH 1752 1845 1845 HOH HOH S . 
QB 18 HOH 1753 1846 1846 HOH HOH S . 
QB 18 HOH 1754 1847 1847 HOH HOH S . 
QB 18 HOH 1755 1848 1848 HOH HOH S . 
QB 18 HOH 1756 1850 1850 HOH HOH S . 
QB 18 HOH 1757 1851 1851 HOH HOH S . 
QB 18 HOH 1758 1852 1852 HOH HOH S . 
QB 18 HOH 1759 1853 1853 HOH HOH S . 
QB 18 HOH 1760 1854 1854 HOH HOH S . 
QB 18 HOH 1761 1855 1855 HOH HOH S . 
QB 18 HOH 1762 1856 1856 HOH HOH S . 
QB 18 HOH 1763 1857 1857 HOH HOH S . 
QB 18 HOH 1764 1858 1858 HOH HOH S . 
QB 18 HOH 1765 1859 1859 HOH HOH S . 
QB 18 HOH 1766 1860 1860 HOH HOH S . 
QB 18 HOH 1767 1861 1861 HOH HOH S . 
QB 18 HOH 1768 1862 1862 HOH HOH S . 
QB 18 HOH 1769 1863 1863 HOH HOH S . 
QB 18 HOH 1770 1864 1864 HOH HOH S . 
QB 18 HOH 1771 1865 1865 HOH HOH S . 
QB 18 HOH 1772 1866 1866 HOH HOH S . 
QB 18 HOH 1773 1867 1867 HOH HOH S . 
QB 18 HOH 1774 1868 1868 HOH HOH S . 
QB 18 HOH 1775 1869 1869 HOH HOH S . 
QB 18 HOH 1776 1870 1870 HOH HOH S . 
QB 18 HOH 1777 1871 1871 HOH HOH S . 
QB 18 HOH 1778 1872 1872 HOH HOH S . 
QB 18 HOH 1779 1873 1873 HOH HOH S . 
QB 18 HOH 1780 1874 1874 HOH HOH S . 
QB 18 HOH 1781 1875 1875 HOH HOH S . 
QB 18 HOH 1782 1876 1876 HOH HOH S . 
QB 18 HOH 1783 1877 1877 HOH HOH S . 
QB 18 HOH 1784 1878 1878 HOH HOH S . 
QB 18 HOH 1785 1879 1879 HOH HOH S . 
QB 18 HOH 1786 1880 1880 HOH HOH S . 
QB 18 HOH 1787 1881 1881 HOH HOH S . 
QB 18 HOH 1788 1882 1882 HOH HOH S . 
QB 18 HOH 1789 1883 1883 HOH HOH S . 
QB 18 HOH 1790 1884 1884 HOH HOH S . 
QB 18 HOH 1791 1885 1885 HOH HOH S . 
QB 18 HOH 1792 1886 1886 HOH HOH S . 
QB 18 HOH 1793 1887 1887 HOH HOH S . 
QB 18 HOH 1794 1889 1889 HOH HOH S . 
QB 18 HOH 1795 1890 1890 HOH HOH S . 
QB 18 HOH 1796 1891 1891 HOH HOH S . 
QB 18 HOH 1797 1892 1892 HOH HOH S . 
QB 18 HOH 1798 1893 1893 HOH HOH S . 
QB 18 HOH 1799 1894 1894 HOH HOH S . 
QB 18 HOH 1800 1895 1895 HOH HOH S . 
QB 18 HOH 1801 1896 1896 HOH HOH S . 
QB 18 HOH 1802 1897 1897 HOH HOH S . 
QB 18 HOH 1803 1898 1898 HOH HOH S . 
QB 18 HOH 1804 1899 1899 HOH HOH S . 
QB 18 HOH 1805 1900 1900 HOH HOH S . 
QB 18 HOH 1806 1901 1901 HOH HOH S . 
QB 18 HOH 1807 1902 1902 HOH HOH S . 
QB 18 HOH 1808 1903 1903 HOH HOH S . 
QB 18 HOH 1809 1905 1905 HOH HOH S . 
QB 18 HOH 1810 1906 1906 HOH HOH S . 
QB 18 HOH 1811 1907 1907 HOH HOH S . 
QB 18 HOH 1812 1908 1908 HOH HOH S . 
QB 18 HOH 1813 1909 1909 HOH HOH S . 
QB 18 HOH 1814 1910 1910 HOH HOH S . 
QB 18 HOH 1815 1911 1911 HOH HOH S . 
QB 18 HOH 1816 1912 1912 HOH HOH S . 
QB 18 HOH 1817 1913 1913 HOH HOH S . 
QB 18 HOH 1818 1914 1914 HOH HOH S . 
QB 18 HOH 1819 1915 1915 HOH HOH S . 
QB 18 HOH 1820 1916 1916 HOH HOH S . 
QB 18 HOH 1821 1917 1917 HOH HOH S . 
QB 18 HOH 1822 1918 1918 HOH HOH S . 
QB 18 HOH 1823 1919 1919 HOH HOH S . 
QB 18 HOH 1824 1920 1920 HOH HOH S . 
QB 18 HOH 1825 1921 1921 HOH HOH S . 
QB 18 HOH 1826 1922 1922 HOH HOH S . 
QB 18 HOH 1827 1923 1923 HOH HOH S . 
QB 18 HOH 1828 1924 1924 HOH HOH S . 
QB 18 HOH 1829 1925 1925 HOH HOH S . 
QB 18 HOH 1830 1926 1926 HOH HOH S . 
QB 18 HOH 1831 1927 1927 HOH HOH S . 
QB 18 HOH 1832 1928 1928 HOH HOH S . 
QB 18 HOH 1833 1929 1929 HOH HOH S . 
QB 18 HOH 1834 1930 1930 HOH HOH S . 
QB 18 HOH 1835 1931 1931 HOH HOH S . 
QB 18 HOH 1836 1932 1932 HOH HOH S . 
QB 18 HOH 1837 1933 1933 HOH HOH S . 
QB 18 HOH 1838 1934 1934 HOH HOH S . 
QB 18 HOH 1839 1935 1935 HOH HOH S . 
QB 18 HOH 1840 1936 1936 HOH HOH S . 
QB 18 HOH 1841 1937 1937 HOH HOH S . 
QB 18 HOH 1842 1938 1938 HOH HOH S . 
QB 18 HOH 1843 1939 1939 HOH HOH S . 
QB 18 HOH 1844 1940 1940 HOH HOH S . 
QB 18 HOH 1845 1941 1941 HOH HOH S . 
QB 18 HOH 1846 1942 1942 HOH HOH S . 
QB 18 HOH 1847 1943 1943 HOH HOH S . 
QB 18 HOH 1848 1944 1944 HOH HOH S . 
QB 18 HOH 1849 1945 1945 HOH HOH S . 
QB 18 HOH 1850 1946 1946 HOH HOH S . 
QB 18 HOH 1851 1947 1947 HOH HOH S . 
QB 18 HOH 1852 1948 1948 HOH HOH S . 
QB 18 HOH 1853 1949 1949 HOH HOH S . 
QB 18 HOH 1854 1950 1950 HOH HOH S . 
QB 18 HOH 1855 1951 1951 HOH HOH S . 
QB 18 HOH 1856 1953 1953 HOH HOH S . 
QB 18 HOH 1857 1954 1954 HOH HOH S . 
QB 18 HOH 1858 1955 1955 HOH HOH S . 
QB 18 HOH 1859 1956 1956 HOH HOH S . 
QB 18 HOH 1860 1957 1957 HOH HOH S . 
QB 18 HOH 1861 1958 1958 HOH HOH S . 
QB 18 HOH 1862 1959 1959 HOH HOH S . 
QB 18 HOH 1863 1960 1960 HOH HOH S . 
QB 18 HOH 1864 1961 1961 HOH HOH S . 
QB 18 HOH 1865 1962 1962 HOH HOH S . 
QB 18 HOH 1866 1963 1963 HOH HOH S . 
QB 18 HOH 1867 1964 1964 HOH HOH S . 
QB 18 HOH 1868 1965 1965 HOH HOH S . 
QB 18 HOH 1869 1966 1966 HOH HOH S . 
QB 18 HOH 1870 1967 1967 HOH HOH S . 
QB 18 HOH 1871 1968 1968 HOH HOH S . 
QB 18 HOH 1872 1969 1969 HOH HOH S . 
QB 18 HOH 1873 1970 1970 HOH HOH S . 
QB 18 HOH 1874 1971 1971 HOH HOH S . 
QB 18 HOH 1875 1972 1972 HOH HOH S . 
QB 18 HOH 1876 1973 1973 HOH HOH S . 
QB 18 HOH 1877 1974 1974 HOH HOH S . 
QB 18 HOH 1878 1975 1975 HOH HOH S . 
QB 18 HOH 1879 1976 1976 HOH HOH S . 
QB 18 HOH 1880 1977 1977 HOH HOH S . 
QB 18 HOH 1881 1978 1978 HOH HOH S . 
QB 18 HOH 1882 1979 1979 HOH HOH S . 
QB 18 HOH 1883 1980 1980 HOH HOH S . 
QB 18 HOH 1884 1981 1981 HOH HOH S . 
QB 18 HOH 1885 1982 1982 HOH HOH S . 
QB 18 HOH 1886 1983 1983 HOH HOH S . 
QB 18 HOH 1887 1984 1984 HOH HOH S . 
QB 18 HOH 1888 1985 1985 HOH HOH S . 
QB 18 HOH 1889 1986 1986 HOH HOH S . 
QB 18 HOH 1890 1987 1987 HOH HOH S . 
QB 18 HOH 1891 1989 1989 HOH HOH S . 
QB 18 HOH 1892 1991 1991 HOH HOH S . 
QB 18 HOH 1893 1992 1992 HOH HOH S . 
QB 18 HOH 1894 1993 1993 HOH HOH S . 
QB 18 HOH 1895 1994 1994 HOH HOH S . 
QB 18 HOH 1896 1995 1995 HOH HOH S . 
QB 18 HOH 1897 1996 1996 HOH HOH S . 
QB 18 HOH 1898 1997 1997 HOH HOH S . 
QB 18 HOH 1899 1998 1998 HOH HOH S . 
QB 18 HOH 1900 1999 1999 HOH HOH S . 
QB 18 HOH 1901 2000 2000 HOH HOH S . 
QB 18 HOH 1902 2001 2001 HOH HOH S . 
QB 18 HOH 1903 2002 2002 HOH HOH S . 
QB 18 HOH 1904 2003 2003 HOH HOH S . 
QB 18 HOH 1905 2004 2004 HOH HOH S . 
QB 18 HOH 1906 2005 2005 HOH HOH S . 
QB 18 HOH 1907 2006 2006 HOH HOH S . 
QB 18 HOH 1908 2008 2008 HOH HOH S . 
QB 18 HOH 1909 2009 2009 HOH HOH S . 
QB 18 HOH 1910 2010 2010 HOH HOH S . 
QB 18 HOH 1911 2011 2011 HOH HOH S . 
QB 18 HOH 1912 2012 2012 HOH HOH S . 
QB 18 HOH 1913 2013 2013 HOH HOH S . 
QB 18 HOH 1914 2014 2014 HOH HOH S . 
QB 18 HOH 1915 2015 2015 HOH HOH S . 
QB 18 HOH 1916 2016 2016 HOH HOH S . 
QB 18 HOH 1917 2017 2017 HOH HOH S . 
QB 18 HOH 1918 2018 2018 HOH HOH S . 
QB 18 HOH 1919 2019 2019 HOH HOH S . 
QB 18 HOH 1920 2020 2020 HOH HOH S . 
QB 18 HOH 1921 2021 2021 HOH HOH S . 
QB 18 HOH 1922 2022 2022 HOH HOH S . 
QB 18 HOH 1923 2024 2024 HOH HOH S . 
QB 18 HOH 1924 2025 2025 HOH HOH S . 
QB 18 HOH 1925 2026 2026 HOH HOH S . 
QB 18 HOH 1926 2027 2027 HOH HOH S . 
QB 18 HOH 1927 2028 2028 HOH HOH S . 
QB 18 HOH 1928 2029 2029 HOH HOH S . 
QB 18 HOH 1929 2030 2030 HOH HOH S . 
QB 18 HOH 1930 2031 2031 HOH HOH S . 
QB 18 HOH 1931 2032 2032 HOH HOH S . 
QB 18 HOH 1932 2033 2033 HOH HOH S . 
QB 18 HOH 1933 2034 2034 HOH HOH S . 
QB 18 HOH 1934 2035 2035 HOH HOH S . 
QB 18 HOH 1935 2036 2036 HOH HOH S . 
QB 18 HOH 1936 2037 2037 HOH HOH S . 
QB 18 HOH 1937 2038 2038 HOH HOH S . 
QB 18 HOH 1938 2039 2039 HOH HOH S . 
QB 18 HOH 1939 2040 2040 HOH HOH S . 
QB 18 HOH 1940 2041 2041 HOH HOH S . 
QB 18 HOH 1941 2042 2042 HOH HOH S . 
QB 18 HOH 1942 2043 2043 HOH HOH S . 
QB 18 HOH 1943 2044 2044 HOH HOH S . 
QB 18 HOH 1944 2045 2045 HOH HOH S . 
QB 18 HOH 1945 2046 2046 HOH HOH S . 
QB 18 HOH 1946 2047 2047 HOH HOH S . 
QB 18 HOH 1947 2048 2048 HOH HOH S . 
QB 18 HOH 1948 2049 2049 HOH HOH S . 
QB 18 HOH 1949 2050 2050 HOH HOH S . 
QB 18 HOH 1950 2051 2051 HOH HOH S . 
QB 18 HOH 1951 2052 2052 HOH HOH S . 
QB 18 HOH 1952 2053 2053 HOH HOH S . 
QB 18 HOH 1953 2054 2054 HOH HOH S . 
QB 18 HOH 1954 2055 2055 HOH HOH S . 
QB 18 HOH 1955 2056 2056 HOH HOH S . 
QB 18 HOH 1956 2058 2058 HOH HOH S . 
QB 18 HOH 1957 2059 2059 HOH HOH S . 
QB 18 HOH 1958 2060 2060 HOH HOH S . 
QB 18 HOH 1959 2061 2061 HOH HOH S . 
QB 18 HOH 1960 2063 2063 HOH HOH S . 
QB 18 HOH 1961 2064 2064 HOH HOH S . 
QB 18 HOH 1962 2065 2065 HOH HOH S . 
QB 18 HOH 1963 2066 2066 HOH HOH S . 
QB 18 HOH 1964 2067 2067 HOH HOH S . 
QB 18 HOH 1965 2068 2068 HOH HOH S . 
QB 18 HOH 1966 2069 2069 HOH HOH S . 
QB 18 HOH 1967 2070 2070 HOH HOH S . 
QB 18 HOH 1968 2071 2071 HOH HOH S . 
QB 18 HOH 1969 2072 2072 HOH HOH S . 
QB 18 HOH 1970 2074 2074 HOH HOH S . 
QB 18 HOH 1971 2075 2075 HOH HOH S . 
QB 18 HOH 1972 2076 2076 HOH HOH S . 
QB 18 HOH 1973 2077 2077 HOH HOH S . 
QB 18 HOH 1974 2078 2078 HOH HOH S . 
QB 18 HOH 1975 2079 2079 HOH HOH S . 
QB 18 HOH 1976 2080 2080 HOH HOH S . 
QB 18 HOH 1977 2081 2081 HOH HOH S . 
QB 18 HOH 1978 2082 2082 HOH HOH S . 
QB 18 HOH 1979 2083 2083 HOH HOH S . 
QB 18 HOH 1980 2084 2084 HOH HOH S . 
QB 18 HOH 1981 2085 2085 HOH HOH S . 
QB 18 HOH 1982 2086 2086 HOH HOH S . 
QB 18 HOH 1983 2087 2087 HOH HOH S . 
QB 18 HOH 1984 2089 2089 HOH HOH S . 
QB 18 HOH 1985 2090 2090 HOH HOH S . 
QB 18 HOH 1986 2091 2091 HOH HOH S . 
QB 18 HOH 1987 2092 2092 HOH HOH S . 
QB 18 HOH 1988 2093 2093 HOH HOH S . 
QB 18 HOH 1989 2094 2094 HOH HOH S . 
QB 18 HOH 1990 2095 2095 HOH HOH S . 
QB 18 HOH 1991 2096 2096 HOH HOH S . 
QB 18 HOH 1992 2097 2097 HOH HOH S . 
QB 18 HOH 1993 2098 2098 HOH HOH S . 
QB 18 HOH 1994 2099 2099 HOH HOH S . 
QB 18 HOH 1995 2100 2100 HOH HOH S . 
QB 18 HOH 1996 2101 2101 HOH HOH S . 
QB 18 HOH 1997 2102 2102 HOH HOH S . 
QB 18 HOH 1998 2103 2103 HOH HOH S . 
QB 18 HOH 1999 2104 2104 HOH HOH S . 
QB 18 HOH 2000 2105 2105 HOH HOH S . 
QB 18 HOH 2001 2106 2106 HOH HOH S . 
QB 18 HOH 2002 2107 2107 HOH HOH S . 
QB 18 HOH 2003 2109 2109 HOH HOH S . 
QB 18 HOH 2004 2111 2111 HOH HOH S . 
QB 18 HOH 2005 2112 2112 HOH HOH S . 
QB 18 HOH 2006 2113 2113 HOH HOH S . 
QB 18 HOH 2007 2114 2114 HOH HOH S . 
QB 18 HOH 2008 2115 2115 HOH HOH S . 
QB 18 HOH 2009 2116 2116 HOH HOH S . 
QB 18 HOH 2010 2117 2117 HOH HOH S . 
QB 18 HOH 2011 2118 2118 HOH HOH S . 
QB 18 HOH 2012 2119 2119 HOH HOH S . 
QB 18 HOH 2013 2120 2120 HOH HOH S . 
QB 18 HOH 2014 2121 2121 HOH HOH S . 
QB 18 HOH 2015 2123 2123 HOH HOH S . 
QB 18 HOH 2016 2125 2125 HOH HOH S . 
QB 18 HOH 2017 2126 2126 HOH HOH S . 
QB 18 HOH 2018 2127 2127 HOH HOH S . 
QB 18 HOH 2019 2128 2128 HOH HOH S . 
QB 18 HOH 2020 2129 2129 HOH HOH S . 
QB 18 HOH 2021 2130 2130 HOH HOH S . 
QB 18 HOH 2022 2131 2131 HOH HOH S . 
QB 18 HOH 2023 2132 2132 HOH HOH S . 
QB 18 HOH 2024 2133 2133 HOH HOH S . 
QB 18 HOH 2025 2134 2134 HOH HOH S . 
QB 18 HOH 2026 2135 2135 HOH HOH S . 
QB 18 HOH 2027 2136 2136 HOH HOH S . 
QB 18 HOH 2028 2137 2137 HOH HOH S . 
QB 18 HOH 2029 2138 2138 HOH HOH S . 
QB 18 HOH 2030 2139 2139 HOH HOH S . 
QB 18 HOH 2031 2140 2140 HOH HOH S . 
QB 18 HOH 2032 2141 2141 HOH HOH S . 
QB 18 HOH 2033 2143 2143 HOH HOH S . 
QB 18 HOH 2034 2144 2144 HOH HOH S . 
QB 18 HOH 2035 2145 2145 HOH HOH S . 
QB 18 HOH 2036 2146 2146 HOH HOH S . 
QB 18 HOH 2037 2147 2147 HOH HOH S . 
QB 18 HOH 2038 2148 2148 HOH HOH S . 
QB 18 HOH 2039 2149 2149 HOH HOH S . 
QB 18 HOH 2040 2150 2150 HOH HOH S . 
QB 18 HOH 2041 2151 2151 HOH HOH S . 
QB 18 HOH 2042 2152 2152 HOH HOH S . 
QB 18 HOH 2043 2153 2153 HOH HOH S . 
QB 18 HOH 2044 2154 2154 HOH HOH S . 
QB 18 HOH 2045 2156 2156 HOH HOH S . 
QB 18 HOH 2046 2157 2157 HOH HOH S . 
QB 18 HOH 2047 2158 2158 HOH HOH S . 
QB 18 HOH 2048 2159 2159 HOH HOH S . 
QB 18 HOH 2049 2160 2160 HOH HOH S . 
QB 18 HOH 2050 2161 2161 HOH HOH S . 
QB 18 HOH 2051 2162 2162 HOH HOH S . 
QB 18 HOH 2052 2164 2164 HOH HOH S . 
QB 18 HOH 2053 2165 2165 HOH HOH S . 
QB 18 HOH 2054 2167 2167 HOH HOH S . 
QB 18 HOH 2055 2168 2168 HOH HOH S . 
QB 18 HOH 2056 2169 2169 HOH HOH S . 
QB 18 HOH 2057 2172 2172 HOH HOH S . 
QB 18 HOH 2058 2173 2173 HOH HOH S . 
QB 18 HOH 2059 2174 2174 HOH HOH S . 
QB 18 HOH 2060 2175 2175 HOH HOH S . 
QB 18 HOH 2061 2177 2177 HOH HOH S . 
QB 18 HOH 2062 2178 2178 HOH HOH S . 
QB 18 HOH 2063 2179 2179 HOH HOH S . 
QB 18 HOH 2064 2180 2180 HOH HOH S . 
QB 18 HOH 2065 2181 2181 HOH HOH S . 
QB 18 HOH 2066 2182 2182 HOH HOH S . 
QB 18 HOH 2067 2183 2183 HOH HOH S . 
QB 18 HOH 2068 2184 2184 HOH HOH S . 
QB 18 HOH 2069 2186 2186 HOH HOH S . 
QB 18 HOH 2070 2187 2187 HOH HOH S . 
QB 18 HOH 2071 2188 2188 HOH HOH S . 
QB 18 HOH 2072 2190 2190 HOH HOH S . 
QB 18 HOH 2073 2191 2191 HOH HOH S . 
QB 18 HOH 2074 2192 2192 HOH HOH S . 
QB 18 HOH 2075 2193 2193 HOH HOH S . 
QB 18 HOH 2076 2195 2195 HOH HOH S . 
QB 18 HOH 2077 2196 2196 HOH HOH S . 
QB 18 HOH 2078 2198 2198 HOH HOH S . 
QB 18 HOH 2079 2199 2199 HOH HOH S . 
QB 18 HOH 2080 2200 2200 HOH HOH S . 
QB 18 HOH 2081 2201 2201 HOH HOH S . 
QB 18 HOH 2082 2202 2202 HOH HOH S . 
QB 18 HOH 2083 2203 2203 HOH HOH S . 
QB 18 HOH 2084 2206 2206 HOH HOH S . 
QB 18 HOH 2085 2207 2207 HOH HOH S . 
QB 18 HOH 2086 2208 2208 HOH HOH S . 
QB 18 HOH 2087 2209 2209 HOH HOH S . 
QB 18 HOH 2088 2210 2210 HOH HOH S . 
QB 18 HOH 2089 2211 2211 HOH HOH S . 
QB 18 HOH 2090 2212 2212 HOH HOH S . 
QB 18 HOH 2091 2213 2213 HOH HOH S . 
QB 18 HOH 2092 2214 2214 HOH HOH S . 
QB 18 HOH 2093 2215 2215 HOH HOH S . 
QB 18 HOH 2094 2216 2216 HOH HOH S . 
QB 18 HOH 2095 2217 2217 HOH HOH S . 
QB 18 HOH 2096 2218 2218 HOH HOH S . 
QB 18 HOH 2097 2220 2220 HOH HOH S . 
QB 18 HOH 2098 2221 2221 HOH HOH S . 
QB 18 HOH 2099 2222 2222 HOH HOH S . 
QB 18 HOH 2100 2223 2223 HOH HOH S . 
QB 18 HOH 2101 2224 2224 HOH HOH S . 
QB 18 HOH 2102 2225 2225 HOH HOH S . 
QB 18 HOH 2103 2226 2226 HOH HOH S . 
QB 18 HOH 2104 2227 2227 HOH HOH S . 
QB 18 HOH 2105 2228 2228 HOH HOH S . 
QB 18 HOH 2106 2229 2229 HOH HOH S . 
QB 18 HOH 2107 2230 2230 HOH HOH S . 
QB 18 HOH 2108 2231 2231 HOH HOH S . 
QB 18 HOH 2109 2232 2232 HOH HOH S . 
QB 18 HOH 2110 2233 2233 HOH HOH S . 
QB 18 HOH 2111 2234 2234 HOH HOH S . 
QB 18 HOH 2112 2236 2236 HOH HOH S . 
QB 18 HOH 2113 2237 2237 HOH HOH S . 
QB 18 HOH 2114 2238 2238 HOH HOH S . 
QB 18 HOH 2115 2239 2239 HOH HOH S . 
QB 18 HOH 2116 2240 2240 HOH HOH S . 
QB 18 HOH 2117 2241 2241 HOH HOH S . 
QB 18 HOH 2118 2242 2242 HOH HOH S . 
QB 18 HOH 2119 2243 2243 HOH HOH S . 
QB 18 HOH 2120 2245 2245 HOH HOH S . 
QB 18 HOH 2121 2246 2246 HOH HOH S . 
QB 18 HOH 2122 2248 2248 HOH HOH S . 
QB 18 HOH 2123 2249 2249 HOH HOH S . 
QB 18 HOH 2124 2250 2250 HOH HOH S . 
QB 18 HOH 2125 2251 2251 HOH HOH S . 
QB 18 HOH 2126 2255 2255 HOH HOH S . 
QB 18 HOH 2127 2256 2256 HOH HOH S . 
QB 18 HOH 2128 2257 2257 HOH HOH S . 
QB 18 HOH 2129 2260 2260 HOH HOH S . 
QB 18 HOH 2130 2261 2261 HOH HOH S . 
QB 18 HOH 2131 2262 2262 HOH HOH S . 
QB 18 HOH 2132 2263 2263 HOH HOH S . 
QB 18 HOH 2133 2264 2264 HOH HOH S . 
QB 18 HOH 2134 2265 2265 HOH HOH S . 
QB 18 HOH 2135 2266 2266 HOH HOH S . 
QB 18 HOH 2136 2267 2267 HOH HOH S . 
QB 18 HOH 2137 2268 2268 HOH HOH S . 
QB 18 HOH 2138 2269 2269 HOH HOH S . 
QB 18 HOH 2139 2270 2270 HOH HOH S . 
QB 18 HOH 2140 2271 2271 HOH HOH S . 
QB 18 HOH 2141 2272 2272 HOH HOH S . 
QB 18 HOH 2142 2273 2273 HOH HOH S . 
QB 18 HOH 2143 2274 2274 HOH HOH S . 
QB 18 HOH 2144 2275 2275 HOH HOH S . 
QB 18 HOH 2145 2276 2276 HOH HOH S . 
QB 18 HOH 2146 2277 2277 HOH HOH S . 
QB 18 HOH 2147 2280 2280 HOH HOH S . 
QB 18 HOH 2148 2281 2281 HOH HOH S . 
QB 18 HOH 2149 2282 2282 HOH HOH S . 
QB 18 HOH 2150 2284 2284 HOH HOH S . 
QB 18 HOH 2151 2286 2286 HOH HOH S . 
QB 18 HOH 2152 2287 2287 HOH HOH S . 
QB 18 HOH 2153 2288 2288 HOH HOH S . 
QB 18 HOH 2154 2290 2290 HOH HOH S . 
QB 18 HOH 2155 2292 2292 HOH HOH S . 
QB 18 HOH 2156 2293 2293 HOH HOH S . 
QB 18 HOH 2157 2294 2294 HOH HOH S . 
QB 18 HOH 2158 2295 2295 HOH HOH S . 
QB 18 HOH 2159 2296 2296 HOH HOH S . 
QB 18 HOH 2160 2297 2297 HOH HOH S . 
QB 18 HOH 2161 2299 2299 HOH HOH S . 
QB 18 HOH 2162 2300 2300 HOH HOH S . 
QB 18 HOH 2163 2301 2301 HOH HOH S . 
QB 18 HOH 2164 2302 2302 HOH HOH S . 
QB 18 HOH 2165 2303 2303 HOH HOH S . 
QB 18 HOH 2166 2304 2304 HOH HOH S . 
QB 18 HOH 2167 2305 2305 HOH HOH S . 
QB 18 HOH 2168 2306 2306 HOH HOH S . 
QB 18 HOH 2169 2307 2307 HOH HOH S . 
QB 18 HOH 2170 2308 2308 HOH HOH S . 
QB 18 HOH 2171 2309 2309 HOH HOH S . 
QB 18 HOH 2172 2310 2310 HOH HOH S . 
QB 18 HOH 2173 2312 2312 HOH HOH S . 
QB 18 HOH 2174 2313 2313 HOH HOH S . 
QB 18 HOH 2175 2314 2314 HOH HOH S . 
QB 18 HOH 2176 2315 2315 HOH HOH S . 
QB 18 HOH 2177 2316 2316 HOH HOH S . 
QB 18 HOH 2178 2317 2317 HOH HOH S . 
QB 18 HOH 2179 2318 2318 HOH HOH S . 
QB 18 HOH 2180 2319 2319 HOH HOH S . 
QB 18 HOH 2181 2320 2320 HOH HOH S . 
QB 18 HOH 2182 2321 2321 HOH HOH S . 
QB 18 HOH 2183 2322 2322 HOH HOH S . 
QB 18 HOH 2184 2323 2323 HOH HOH S . 
QB 18 HOH 2185 2324 2324 HOH HOH S . 
QB 18 HOH 2186 2325 2325 HOH HOH S . 
QB 18 HOH 2187 2326 2326 HOH HOH S . 
QB 18 HOH 2188 2327 2327 HOH HOH S . 
QB 18 HOH 2189 2328 2328 HOH HOH S . 
QB 18 HOH 2190 2329 2329 HOH HOH S . 
QB 18 HOH 2191 2330 2330 HOH HOH S . 
QB 18 HOH 2192 2331 2331 HOH HOH S . 
QB 18 HOH 2193 2332 2332 HOH HOH S . 
QB 18 HOH 2194 2333 2333 HOH HOH S . 
QB 18 HOH 2195 2334 2334 HOH HOH S . 
QB 18 HOH 2196 2335 2335 HOH HOH S . 
QB 18 HOH 2197 2336 2336 HOH HOH S . 
QB 18 HOH 2198 2337 2337 HOH HOH S . 
QB 18 HOH 2199 2338 2338 HOH HOH S . 
QB 18 HOH 2200 2340 2340 HOH HOH S . 
QB 18 HOH 2201 2341 2341 HOH HOH S . 
QB 18 HOH 2202 2343 2343 HOH HOH S . 
QB 18 HOH 2203 2344 2344 HOH HOH S . 
QB 18 HOH 2204 2346 2346 HOH HOH S . 
QB 18 HOH 2205 2347 2347 HOH HOH S . 
QB 18 HOH 2206 2348 2348 HOH HOH S . 
QB 18 HOH 2207 2349 2349 HOH HOH S . 
QB 18 HOH 2208 2350 2350 HOH HOH S . 
QB 18 HOH 2209 2351 2351 HOH HOH S . 
QB 18 HOH 2210 2352 2352 HOH HOH S . 
QB 18 HOH 2211 2353 2353 HOH HOH S . 
QB 18 HOH 2212 2354 2354 HOH HOH S . 
QB 18 HOH 2213 2355 2355 HOH HOH S . 
QB 18 HOH 2214 2356 2356 HOH HOH S . 
QB 18 HOH 2215 2357 2357 HOH HOH S . 
QB 18 HOH 2216 2358 2358 HOH HOH S . 
QB 18 HOH 2217 2359 2359 HOH HOH S . 
QB 18 HOH 2218 2360 2360 HOH HOH S . 
QB 18 HOH 2219 2361 2361 HOH HOH S . 
QB 18 HOH 2220 2362 2362 HOH HOH S . 
QB 18 HOH 2221 2365 2365 HOH HOH S . 
QB 18 HOH 2222 2366 2366 HOH HOH S . 
QB 18 HOH 2223 2367 2367 HOH HOH S . 
QB 18 HOH 2224 2368 2368 HOH HOH S . 
QB 18 HOH 2225 2371 2371 HOH HOH S . 
QB 18 HOH 2226 2372 2372 HOH HOH S . 
QB 18 HOH 2227 2373 2373 HOH HOH S . 
QB 18 HOH 2228 2374 2374 HOH HOH S . 
QB 18 HOH 2229 2375 2375 HOH HOH S . 
QB 18 HOH 2230 2376 2376 HOH HOH S . 
QB 18 HOH 2231 2377 2377 HOH HOH S . 
QB 18 HOH 2232 2378 2378 HOH HOH S . 
QB 18 HOH 2233 2379 2379 HOH HOH S . 
QB 18 HOH 2234 2380 2380 HOH HOH S . 
QB 18 HOH 2235 2381 2381 HOH HOH S . 
QB 18 HOH 2236 2382 2382 HOH HOH S . 
QB 18 HOH 2237 2383 2383 HOH HOH S . 
QB 18 HOH 2238 2384 2384 HOH HOH S . 
QB 18 HOH 2239 2386 2386 HOH HOH S . 
QB 18 HOH 2240 2387 2387 HOH HOH S . 
QB 18 HOH 2241 2389 2389 HOH HOH S . 
QB 18 HOH 2242 2390 2390 HOH HOH S . 
QB 18 HOH 2243 2391 2391 HOH HOH S . 
QB 18 HOH 2244 2392 2392 HOH HOH S . 
QB 18 HOH 2245 2394 2394 HOH HOH S . 
QB 18 HOH 2246 2395 2395 HOH HOH S . 
QB 18 HOH 2247 2396 2396 HOH HOH S . 
QB 18 HOH 2248 2397 2397 HOH HOH S . 
QB 18 HOH 2249 2398 2398 HOH HOH S . 
QB 18 HOH 2250 2399 2399 HOH HOH S . 
QB 18 HOH 2251 2400 2400 HOH HOH S . 
QB 18 HOH 2252 2401 2401 HOH HOH S . 
QB 18 HOH 2253 2402 2402 HOH HOH S . 
QB 18 HOH 2254 2403 2403 HOH HOH S . 
QB 18 HOH 2255 2404 2404 HOH HOH S . 
QB 18 HOH 2256 2405 2405 HOH HOH S . 
QB 18 HOH 2257 2406 2406 HOH HOH S . 
QB 18 HOH 2258 2407 2407 HOH HOH S . 
QB 18 HOH 2259 2408 2408 HOH HOH S . 
QB 18 HOH 2260 2409 2409 HOH HOH S . 
QB 18 HOH 2261 2411 2411 HOH HOH S . 
QB 18 HOH 2262 2412 2412 HOH HOH S . 
QB 18 HOH 2263 2413 2413 HOH HOH S . 
QB 18 HOH 2264 2414 2414 HOH HOH S . 
QB 18 HOH 2265 2416 2416 HOH HOH S . 
QB 18 HOH 2266 2417 2417 HOH HOH S . 
QB 18 HOH 2267 2418 2418 HOH HOH S . 
QB 18 HOH 2268 2419 2419 HOH HOH S . 
QB 18 HOH 2269 2420 2420 HOH HOH S . 
QB 18 HOH 2270 2421 2421 HOH HOH S . 
QB 18 HOH 2271 2423 2423 HOH HOH S . 
QB 18 HOH 2272 2424 2424 HOH HOH S . 
QB 18 HOH 2273 2425 2425 HOH HOH S . 
QB 18 HOH 2274 2426 2426 HOH HOH S . 
QB 18 HOH 2275 2427 2427 HOH HOH S . 
QB 18 HOH 2276 2429 2429 HOH HOH S . 
QB 18 HOH 2277 2430 2430 HOH HOH S . 
QB 18 HOH 2278 2432 2432 HOH HOH S . 
QB 18 HOH 2279 2434 2434 HOH HOH S . 
QB 18 HOH 2280 2435 2435 HOH HOH S . 
QB 18 HOH 2281 2437 2437 HOH HOH S . 
QB 18 HOH 2282 2438 2438 HOH HOH S . 
QB 18 HOH 2283 2439 2439 HOH HOH S . 
QB 18 HOH 2284 2441 2441 HOH HOH S . 
QB 18 HOH 2285 2443 2443 HOH HOH S . 
QB 18 HOH 2286 2444 2444 HOH HOH S . 
QB 18 HOH 2287 2445 2445 HOH HOH S . 
QB 18 HOH 2288 2446 2446 HOH HOH S . 
QB 18 HOH 2289 2447 2447 HOH HOH S . 
QB 18 HOH 2290 2448 2448 HOH HOH S . 
QB 18 HOH 2291 2449 2449 HOH HOH S . 
QB 18 HOH 2292 2451 2451 HOH HOH S . 
QB 18 HOH 2293 2452 2452 HOH HOH S . 
QB 18 HOH 2294 2453 2453 HOH HOH S . 
QB 18 HOH 2295 2454 2454 HOH HOH S . 
QB 18 HOH 2296 2455 2455 HOH HOH S . 
QB 18 HOH 2297 2457 2457 HOH HOH S . 
QB 18 HOH 2298 2458 2458 HOH HOH S . 
QB 18 HOH 2299 2459 2459 HOH HOH S . 
QB 18 HOH 2300 2460 2460 HOH HOH S . 
QB 18 HOH 2301 2461 2461 HOH HOH S . 
QB 18 HOH 2302 2462 2462 HOH HOH S . 
QB 18 HOH 2303 2463 2463 HOH HOH S . 
QB 18 HOH 2304 2464 2464 HOH HOH S . 
QB 18 HOH 2305 2465 2465 HOH HOH S . 
QB 18 HOH 2306 2466 2466 HOH HOH S . 
QB 18 HOH 2307 2467 2467 HOH HOH S . 
QB 18 HOH 2308 2468 2468 HOH HOH S . 
QB 18 HOH 2309 2469 2469 HOH HOH S . 
QB 18 HOH 2310 2470 2470 HOH HOH S . 
QB 18 HOH 2311 2471 2471 HOH HOH S . 
QB 18 HOH 2312 2472 2472 HOH HOH S . 
QB 18 HOH 2313 2473 2473 HOH HOH S . 
QB 18 HOH 2314 2474 2474 HOH HOH S . 
QB 18 HOH 2315 2475 2475 HOH HOH S . 
QB 18 HOH 2316 2478 2478 HOH HOH S . 
QB 18 HOH 2317 2479 2479 HOH HOH S . 
QB 18 HOH 2318 2480 2480 HOH HOH S . 
QB 18 HOH 2319 2482 2482 HOH HOH S . 
QB 18 HOH 2320 2483 2483 HOH HOH S . 
QB 18 HOH 2321 2484 2484 HOH HOH S . 
QB 18 HOH 2322 2486 2486 HOH HOH S . 
QB 18 HOH 2323 2487 2487 HOH HOH S . 
QB 18 HOH 2324 2488 2488 HOH HOH S . 
QB 18 HOH 2325 2490 2490 HOH HOH S . 
QB 18 HOH 2326 2491 2491 HOH HOH S . 
QB 18 HOH 2327 2492 2492 HOH HOH S . 
QB 18 HOH 2328 2493 2493 HOH HOH S . 
QB 18 HOH 2329 2494 2494 HOH HOH S . 
QB 18 HOH 2330 2495 2495 HOH HOH S . 
QB 18 HOH 2331 2496 2496 HOH HOH S . 
QB 18 HOH 2332 2497 2497 HOH HOH S . 
QB 18 HOH 2333 2498 2498 HOH HOH S . 
QB 18 HOH 2334 2499 2499 HOH HOH S . 
QB 18 HOH 2335 2500 2500 HOH HOH S . 
QB 18 HOH 2336 2501 2501 HOH HOH S . 
QB 18 HOH 2337 2502 2502 HOH HOH S . 
QB 18 HOH 2338 2503 2503 HOH HOH S . 
QB 18 HOH 2339 2504 2504 HOH HOH S . 
QB 18 HOH 2340 2505 2505 HOH HOH S . 
QB 18 HOH 2341 2506 2506 HOH HOH S . 
QB 18 HOH 2342 2508 2508 HOH HOH S . 
QB 18 HOH 2343 2509 2509 HOH HOH S . 
QB 18 HOH 2344 2511 2511 HOH HOH S . 
QB 18 HOH 2345 2514 2514 HOH HOH S . 
QB 18 HOH 2346 2515 2515 HOH HOH S . 
QB 18 HOH 2347 2517 2517 HOH HOH S . 
QB 18 HOH 2348 2518 2518 HOH HOH S . 
QB 18 HOH 2349 2519 2519 HOH HOH S . 
QB 18 HOH 2350 2521 2521 HOH HOH S . 
QB 18 HOH 2351 2522 2522 HOH HOH S . 
QB 18 HOH 2352 2523 2523 HOH HOH S . 
QB 18 HOH 2353 2524 2524 HOH HOH S . 
QB 18 HOH 2354 2525 2525 HOH HOH S . 
QB 18 HOH 2355 2528 2528 HOH HOH S . 
QB 18 HOH 2356 2530 2530 HOH HOH S . 
QB 18 HOH 2357 2531 2531 HOH HOH S . 
QB 18 HOH 2358 2533 2533 HOH HOH S . 
QB 18 HOH 2359 2534 2534 HOH HOH S . 
QB 18 HOH 2360 2535 2535 HOH HOH S . 
QB 18 HOH 2361 2536 2536 HOH HOH S . 
QB 18 HOH 2362 2537 2537 HOH HOH S . 
QB 18 HOH 2363 2538 2538 HOH HOH S . 
QB 18 HOH 2364 2539 2539 HOH HOH S . 
QB 18 HOH 2365 2540 2540 HOH HOH S . 
QB 18 HOH 2366 2541 2541 HOH HOH S . 
QB 18 HOH 2367 2542 2542 HOH HOH S . 
QB 18 HOH 2368 2543 2543 HOH HOH S . 
QB 18 HOH 2369 2544 2544 HOH HOH S . 
QB 18 HOH 2370 2545 2545 HOH HOH S . 
QB 18 HOH 2371 2546 2546 HOH HOH S . 
QB 18 HOH 2372 2547 2547 HOH HOH S . 
QB 18 HOH 2373 2548 2548 HOH HOH S . 
QB 18 HOH 2374 2549 2549 HOH HOH S . 
QB 18 HOH 2375 2551 2551 HOH HOH S . 
QB 18 HOH 2376 2552 2552 HOH HOH S . 
QB 18 HOH 2377 2553 2553 HOH HOH S . 
QB 18 HOH 2378 2554 2554 HOH HOH S . 
QB 18 HOH 2379 2555 2555 HOH HOH S . 
QB 18 HOH 2380 2556 2556 HOH HOH S . 
QB 18 HOH 2381 2558 2558 HOH HOH S . 
QB 18 HOH 2382 2559 2559 HOH HOH S . 
QB 18 HOH 2383 2560 2560 HOH HOH S . 
QB 18 HOH 2384 2562 2562 HOH HOH S . 
QB 18 HOH 2385 2563 2563 HOH HOH S . 
QB 18 HOH 2386 2564 2564 HOH HOH S . 
QB 18 HOH 2387 2565 2565 HOH HOH S . 
QB 18 HOH 2388 2566 2566 HOH HOH S . 
QB 18 HOH 2389 2567 2567 HOH HOH S . 
QB 18 HOH 2390 2569 2569 HOH HOH S . 
QB 18 HOH 2391 2570 2570 HOH HOH S . 
QB 18 HOH 2392 2571 2571 HOH HOH S . 
QB 18 HOH 2393 2572 2572 HOH HOH S . 
QB 18 HOH 2394 2573 2573 HOH HOH S . 
QB 18 HOH 2395 2574 2574 HOH HOH S . 
QB 18 HOH 2396 2575 2575 HOH HOH S . 
QB 18 HOH 2397 2576 2576 HOH HOH S . 
QB 18 HOH 2398 2577 2577 HOH HOH S . 
QB 18 HOH 2399 2578 2578 HOH HOH S . 
QB 18 HOH 2400 2579 2579 HOH HOH S . 
QB 18 HOH 2401 2580 2580 HOH HOH S . 
QB 18 HOH 2402 2581 2581 HOH HOH S . 
QB 18 HOH 2403 2584 2584 HOH HOH S . 
QB 18 HOH 2404 2585 2585 HOH HOH S . 
QB 18 HOH 2405 2586 2586 HOH HOH S . 
QB 18 HOH 2406 2587 2587 HOH HOH S . 
QB 18 HOH 2407 2588 2588 HOH HOH S . 
QB 18 HOH 2408 2589 2589 HOH HOH S . 
QB 18 HOH 2409 2590 2590 HOH HOH S . 
QB 18 HOH 2410 2591 2591 HOH HOH S . 
QB 18 HOH 2411 2592 2592 HOH HOH S . 
QB 18 HOH 2412 2594 2594 HOH HOH S . 
QB 18 HOH 2413 2595 2595 HOH HOH S . 
QB 18 HOH 2414 2596 2596 HOH HOH S . 
QB 18 HOH 2415 2597 2597 HOH HOH S . 
QB 18 HOH 2416 2598 2598 HOH HOH S . 
QB 18 HOH 2417 2599 2599 HOH HOH S . 
QB 18 HOH 2418 2600 2600 HOH HOH S . 
QB 18 HOH 2419 2601 2601 HOH HOH S . 
QB 18 HOH 2420 2602 2602 HOH HOH S . 
QB 18 HOH 2421 2603 2603 HOH HOH S . 
QB 18 HOH 2422 2604 2604 HOH HOH S . 
QB 18 HOH 2423 2605 2605 HOH HOH S . 
QB 18 HOH 2424 2606 2606 HOH HOH S . 
QB 18 HOH 2425 2607 2607 HOH HOH S . 
QB 18 HOH 2426 2608 2608 HOH HOH S . 
QB 18 HOH 2427 2609 2609 HOH HOH S . 
QB 18 HOH 2428 2610 2610 HOH HOH S . 
QB 18 HOH 2429 2612 2612 HOH HOH S . 
QB 18 HOH 2430 2613 2613 HOH HOH S . 
QB 18 HOH 2431 2615 2615 HOH HOH S . 
QB 18 HOH 2432 2616 2616 HOH HOH S . 
QB 18 HOH 2433 2617 2617 HOH HOH S . 
QB 18 HOH 2434 2618 2618 HOH HOH S . 
QB 18 HOH 2435 2619 2619 HOH HOH S . 
QB 18 HOH 2436 2621 2621 HOH HOH S . 
QB 18 HOH 2437 2622 2622 HOH HOH S . 
QB 18 HOH 2438 2623 2623 HOH HOH S . 
QB 18 HOH 2439 2624 2624 HOH HOH S . 
QB 18 HOH 2440 2625 2625 HOH HOH S . 
QB 18 HOH 2441 2626 2626 HOH HOH S . 
QB 18 HOH 2442 2627 2627 HOH HOH S . 
QB 18 HOH 2443 2628 2628 HOH HOH S . 
QB 18 HOH 2444 2629 2629 HOH HOH S . 
QB 18 HOH 2445 2630 2630 HOH HOH S . 
QB 18 HOH 2446 2631 2631 HOH HOH S . 
QB 18 HOH 2447 2632 2632 HOH HOH S . 
QB 18 HOH 2448 2633 2633 HOH HOH S . 
QB 18 HOH 2449 2634 2634 HOH HOH S . 
QB 18 HOH 2450 2635 2635 HOH HOH S . 
QB 18 HOH 2451 2636 2636 HOH HOH S . 
QB 18 HOH 2452 2637 2637 HOH HOH S . 
QB 18 HOH 2453 2640 2640 HOH HOH S . 
QB 18 HOH 2454 2641 2641 HOH HOH S . 
QB 18 HOH 2455 2644 2644 HOH HOH S . 
QB 18 HOH 2456 2645 2645 HOH HOH S . 
QB 18 HOH 2457 2646 2646 HOH HOH S . 
QB 18 HOH 2458 2647 2647 HOH HOH S . 
QB 18 HOH 2459 2648 2648 HOH HOH S . 
QB 18 HOH 2460 2649 2649 HOH HOH S . 
QB 18 HOH 2461 2650 2650 HOH HOH S . 
QB 18 HOH 2462 2651 2651 HOH HOH S . 
QB 18 HOH 2463 2652 2652 HOH HOH S . 
QB 18 HOH 2464 2653 2653 HOH HOH S . 
QB 18 HOH 2465 2655 2655 HOH HOH S . 
QB 18 HOH 2466 2656 2656 HOH HOH S . 
QB 18 HOH 2467 2658 2658 HOH HOH S . 
QB 18 HOH 2468 2662 2662 HOH HOH S . 
QB 18 HOH 2469 2664 2664 HOH HOH S . 
QB 18 HOH 2470 2665 2665 HOH HOH S . 
QB 18 HOH 2471 2666 2666 HOH HOH S . 
QB 18 HOH 2472 2667 2667 HOH HOH S . 
QB 18 HOH 2473 2668 2668 HOH HOH S . 
QB 18 HOH 2474 2669 2669 HOH HOH S . 
QB 18 HOH 2475 2670 2670 HOH HOH S . 
QB 18 HOH 2476 2672 2672 HOH HOH S . 
QB 18 HOH 2477 2673 2673 HOH HOH S . 
QB 18 HOH 2478 2674 2674 HOH HOH S . 
QB 18 HOH 2479 2675 2675 HOH HOH S . 
QB 18 HOH 2480 2677 2677 HOH HOH S . 
QB 18 HOH 2481 2678 2678 HOH HOH S . 
QB 18 HOH 2482 2679 2679 HOH HOH S . 
QB 18 HOH 2483 2682 2682 HOH HOH S . 
QB 18 HOH 2484 2683 2683 HOH HOH S . 
QB 18 HOH 2485 2684 2684 HOH HOH S . 
QB 18 HOH 2486 2685 2685 HOH HOH S . 
QB 18 HOH 2487 2686 2686 HOH HOH S . 
QB 18 HOH 2488 2687 2687 HOH HOH S . 
QB 18 HOH 2489 2688 2688 HOH HOH S . 
QB 18 HOH 2490 2689 2689 HOH HOH S . 
QB 18 HOH 2491 2690 2690 HOH HOH S . 
QB 18 HOH 2492 2691 2691 HOH HOH S . 
QB 18 HOH 2493 2693 2693 HOH HOH S . 
QB 18 HOH 2494 2694 2694 HOH HOH S . 
QB 18 HOH 2495 2695 2695 HOH HOH S . 
QB 18 HOH 2496 2696 2696 HOH HOH S . 
QB 18 HOH 2497 2699 2699 HOH HOH S . 
QB 18 HOH 2498 2700 2700 HOH HOH S . 
QB 18 HOH 2499 2701 2701 HOH HOH S . 
QB 18 HOH 2500 2703 2703 HOH HOH S . 
QB 18 HOH 2501 2704 2704 HOH HOH S . 
QB 18 HOH 2502 2706 2706 HOH HOH S . 
QB 18 HOH 2503 2708 2708 HOH HOH S . 
QB 18 HOH 2504 2711 2711 HOH HOH S . 
QB 18 HOH 2505 2712 2712 HOH HOH S . 
QB 18 HOH 2506 2716 2716 HOH HOH S . 
QB 18 HOH 2507 2717 2717 HOH HOH S . 
QB 18 HOH 2508 2720 2720 HOH HOH S . 
QB 18 HOH 2509 2721 2721 HOH HOH S . 
QB 18 HOH 2510 2722 2722 HOH HOH S . 
QB 18 HOH 2511 2723 2723 HOH HOH S . 
QB 18 HOH 2512 2727 2727 HOH HOH S . 
QB 18 HOH 2513 2731 2731 HOH HOH S . 
QB 18 HOH 2514 2733 2733 HOH HOH S . 
QB 18 HOH 2515 2738 2738 HOH HOH S . 
QB 18 HOH 2516 2740 2740 HOH HOH S . 
QB 18 HOH 2517 2741 2741 HOH HOH S . 
QB 18 HOH 2518 2742 2742 HOH HOH S . 
QB 18 HOH 2519 2743 2743 HOH HOH S . 
QB 18 HOH 2520 2744 2744 HOH HOH S . 
QB 18 HOH 2521 2745 2745 HOH HOH S . 
QB 18 HOH 2522 2747 2747 HOH HOH S . 
QB 18 HOH 2523 2748 2748 HOH HOH S . 
QB 18 HOH 2524 2749 2749 HOH HOH S . 
QB 18 HOH 2525 2750 2750 HOH HOH S . 
QB 18 HOH 2526 2751 2751 HOH HOH S . 
QB 18 HOH 2527 2752 2752 HOH HOH S . 
QB 18 HOH 2528 2753 2753 HOH HOH S . 
QB 18 HOH 2529 2754 2754 HOH HOH S . 
QB 18 HOH 2530 2755 2755 HOH HOH S . 
QB 18 HOH 2531 2756 2756 HOH HOH S . 
QB 18 HOH 2532 2757 2757 HOH HOH S . 
QB 18 HOH 2533 2758 2758 HOH HOH S . 
QB 18 HOH 2534 2759 2759 HOH HOH S . 
QB 18 HOH 2535 2760 2760 HOH HOH S . 
QB 18 HOH 2536 2761 2761 HOH HOH S . 
QB 18 HOH 2537 2762 2762 HOH HOH S . 
QB 18 HOH 2538 2764 2764 HOH HOH S . 
QB 18 HOH 2539 2766 2766 HOH HOH S . 
QB 18 HOH 2540 2767 2767 HOH HOH S . 
QB 18 HOH 2541 2768 2768 HOH HOH S . 
QB 18 HOH 2542 2769 2769 HOH HOH S . 
QB 18 HOH 2543 2770 2770 HOH HOH S . 
QB 18 HOH 2544 2771 2771 HOH HOH S . 
QB 18 HOH 2545 2772 2772 HOH HOH S . 
QB 18 HOH 2546 2773 2773 HOH HOH S . 
QB 18 HOH 2547 2774 2774 HOH HOH S . 
QB 18 HOH 2548 2776 2776 HOH HOH S . 
QB 18 HOH 2549 2777 2777 HOH HOH S . 
QB 18 HOH 2550 2778 2778 HOH HOH S . 
QB 18 HOH 2551 2779 2779 HOH HOH S . 
QB 18 HOH 2552 2780 2780 HOH HOH S . 
QB 18 HOH 2553 2781 2781 HOH HOH S . 
QB 18 HOH 2554 2782 2782 HOH HOH S . 
QB 18 HOH 2555 2785 2785 HOH HOH S . 
QB 18 HOH 2556 2787 2787 HOH HOH S . 
QB 18 HOH 2557 2788 2788 HOH HOH S . 
QB 18 HOH 2558 2790 2790 HOH HOH S . 
QB 18 HOH 2559 2791 2791 HOH HOH S . 
QB 18 HOH 2560 2792 2792 HOH HOH S . 
QB 18 HOH 2561 2793 2793 HOH HOH S . 
QB 18 HOH 2562 2794 2794 HOH HOH S . 
QB 18 HOH 2563 2795 2795 HOH HOH S . 
QB 18 HOH 2564 2796 2796 HOH HOH S . 
QB 18 HOH 2565 2797 2797 HOH HOH S . 
QB 18 HOH 2566 2798 2798 HOH HOH S . 
QB 18 HOH 2567 2799 2799 HOH HOH S . 
QB 18 HOH 2568 2800 2800 HOH HOH S . 
QB 18 HOH 2569 2801 2801 HOH HOH S . 
QB 18 HOH 2570 2802 2802 HOH HOH S . 
QB 18 HOH 2571 2803 2803 HOH HOH S . 
QB 18 HOH 2572 2804 2804 HOH HOH S . 
QB 18 HOH 2573 2805 2805 HOH HOH S . 
QB 18 HOH 2574 2806 2806 HOH HOH S . 
QB 18 HOH 2575 2807 2807 HOH HOH S . 
QB 18 HOH 2576 2808 2808 HOH HOH S . 
QB 18 HOH 2577 2809 2809 HOH HOH S . 
QB 18 HOH 2578 2810 2810 HOH HOH S . 
QB 18 HOH 2579 2811 2811 HOH HOH S . 
QB 18 HOH 2580 2812 2812 HOH HOH S . 
QB 18 HOH 2581 2813 2813 HOH HOH S . 
QB 18 HOH 2582 2814 2814 HOH HOH S . 
QB 18 HOH 2583 2815 2815 HOH HOH S . 
QB 18 HOH 2584 2816 2816 HOH HOH S . 
QB 18 HOH 2585 2818 2818 HOH HOH S . 
QB 18 HOH 2586 2820 2820 HOH HOH S . 
QB 18 HOH 2587 2821 2821 HOH HOH S . 
QB 18 HOH 2588 2822 2822 HOH HOH S . 
QB 18 HOH 2589 2823 2823 HOH HOH S . 
QB 18 HOH 2590 2824 2824 HOH HOH S . 
QB 18 HOH 2591 2825 2825 HOH HOH S . 
QB 18 HOH 2592 2826 2826 HOH HOH S . 
QB 18 HOH 2593 2828 2828 HOH HOH S . 
QB 18 HOH 2594 2830 2830 HOH HOH S . 
QB 18 HOH 2595 2831 2831 HOH HOH S . 
QB 18 HOH 2596 2832 2832 HOH HOH S . 
QB 18 HOH 2597 2833 2833 HOH HOH S . 
QB 18 HOH 2598 2834 2834 HOH HOH S . 
QB 18 HOH 2599 2835 2835 HOH HOH S . 
QB 18 HOH 2600 2836 2836 HOH HOH S . 
QB 18 HOH 2601 2837 2837 HOH HOH S . 
QB 18 HOH 2602 2838 2838 HOH HOH S . 
QB 18 HOH 2603 2839 2839 HOH HOH S . 
QB 18 HOH 2604 2840 2840 HOH HOH S . 
QB 18 HOH 2605 2841 2841 HOH HOH S . 
QB 18 HOH 2606 2842 2842 HOH HOH S . 
QB 18 HOH 2607 2843 2843 HOH HOH S . 
QB 18 HOH 2608 2844 2844 HOH HOH S . 
QB 18 HOH 2609 2845 2845 HOH HOH S . 
QB 18 HOH 2610 2846 2846 HOH HOH S . 
QB 18 HOH 2611 2848 2848 HOH HOH S . 
QB 18 HOH 2612 2849 2849 HOH HOH S . 
QB 18 HOH 2613 2850 2850 HOH HOH S . 
QB 18 HOH 2614 2851 2851 HOH HOH S . 
QB 18 HOH 2615 2852 2852 HOH HOH S . 
QB 18 HOH 2616 2853 2853 HOH HOH S . 
QB 18 HOH 2617 2854 2854 HOH HOH S . 
QB 18 HOH 2618 2855 2855 HOH HOH S . 
QB 18 HOH 2619 2858 2858 HOH HOH S . 
QB 18 HOH 2620 2859 2859 HOH HOH S . 
QB 18 HOH 2621 2861 2861 HOH HOH S . 
QB 18 HOH 2622 2862 2862 HOH HOH S . 
QB 18 HOH 2623 2864 2864 HOH HOH S . 
QB 18 HOH 2624 2865 2865 HOH HOH S . 
QB 18 HOH 2625 2866 2866 HOH HOH S . 
QB 18 HOH 2626 2867 2867 HOH HOH S . 
QB 18 HOH 2627 2868 2868 HOH HOH S . 
QB 18 HOH 2628 2869 2869 HOH HOH S . 
QB 18 HOH 2629 2870 2870 HOH HOH S . 
QB 18 HOH 2630 2871 2871 HOH HOH S . 
QB 18 HOH 2631 2872 2872 HOH HOH S . 
QB 18 HOH 2632 2873 2873 HOH HOH S . 
QB 18 HOH 2633 2874 2874 HOH HOH S . 
QB 18 HOH 2634 2875 2875 HOH HOH S . 
QB 18 HOH 2635 2876 2876 HOH HOH S . 
QB 18 HOH 2636 2877 2877 HOH HOH S . 
QB 18 HOH 2637 2878 2878 HOH HOH S . 
QB 18 HOH 2638 2879 2879 HOH HOH S . 
QB 18 HOH 2639 2880 2880 HOH HOH S . 
QB 18 HOH 2640 2881 2881 HOH HOH S . 
QB 18 HOH 2641 2882 2882 HOH HOH S . 
QB 18 HOH 2642 2883 2883 HOH HOH S . 
QB 18 HOH 2643 2884 2884 HOH HOH S . 
QB 18 HOH 2644 2885 2885 HOH HOH S . 
QB 18 HOH 2645 2886 2886 HOH HOH S . 
QB 18 HOH 2646 2887 2887 HOH HOH S . 
QB 18 HOH 2647 2888 2888 HOH HOH S . 
QB 18 HOH 2648 2889 2889 HOH HOH S . 
QB 18 HOH 2649 2890 2890 HOH HOH S . 
QB 18 HOH 2650 2891 2891 HOH HOH S . 
QB 18 HOH 2651 2892 2892 HOH HOH S . 
QB 18 HOH 2652 2893 2893 HOH HOH S . 
QB 18 HOH 2653 2894 2894 HOH HOH S . 
QB 18 HOH 2654 2895 2895 HOH HOH S . 
QB 18 HOH 2655 2896 2896 HOH HOH S . 
QB 18 HOH 2656 2897 2897 HOH HOH S . 
QB 18 HOH 2657 2898 2898 HOH HOH S . 
QB 18 HOH 2658 2899 2899 HOH HOH S . 
QB 18 HOH 2659 2901 2901 HOH HOH S . 
QB 18 HOH 2660 2902 2902 HOH HOH S . 
QB 18 HOH 2661 2903 2903 HOH HOH S . 
QB 18 HOH 2662 2904 2904 HOH HOH S . 
QB 18 HOH 2663 2906 2906 HOH HOH S . 
QB 18 HOH 2664 2907 2907 HOH HOH S . 
QB 18 HOH 2665 2908 2908 HOH HOH S . 
QB 18 HOH 2666 2909 2909 HOH HOH S . 
QB 18 HOH 2667 2910 2910 HOH HOH S . 
QB 18 HOH 2668 2912 2912 HOH HOH S . 
QB 18 HOH 2669 2914 2914 HOH HOH S . 
QB 18 HOH 2670 2915 2915 HOH HOH S . 
QB 18 HOH 2671 2916 2916 HOH HOH S . 
QB 18 HOH 2672 2917 2917 HOH HOH S . 
QB 18 HOH 2673 2918 2918 HOH HOH S . 
QB 18 HOH 2674 2919 2919 HOH HOH S . 
QB 18 HOH 2675 2920 2920 HOH HOH S . 
QB 18 HOH 2676 2921 2921 HOH HOH S . 
QB 18 HOH 2677 2922 2922 HOH HOH S . 
QB 18 HOH 2678 2923 2923 HOH HOH S . 
QB 18 HOH 2679 2924 2924 HOH HOH S . 
QB 18 HOH 2680 2925 2925 HOH HOH S . 
QB 18 HOH 2681 2926 2926 HOH HOH S . 
QB 18 HOH 2682 2927 2927 HOH HOH S . 
QB 18 HOH 2683 2928 2928 HOH HOH S . 
QB 18 HOH 2684 2929 2929 HOH HOH S . 
QB 18 HOH 2685 2930 2930 HOH HOH S . 
QB 18 HOH 2686 2931 2931 HOH HOH S . 
QB 18 HOH 2687 2932 2932 HOH HOH S . 
QB 18 HOH 2688 2933 2933 HOH HOH S . 
QB 18 HOH 2689 2934 2934 HOH HOH S . 
QB 18 HOH 2690 2936 2936 HOH HOH S . 
QB 18 HOH 2691 2937 2937 HOH HOH S . 
QB 18 HOH 2692 2938 2938 HOH HOH S . 
QB 18 HOH 2693 2939 2939 HOH HOH S . 
QB 18 HOH 2694 2940 2940 HOH HOH S . 
QB 18 HOH 2695 2941 2941 HOH HOH S . 
QB 18 HOH 2696 2942 2942 HOH HOH S . 
QB 18 HOH 2697 2943 2943 HOH HOH S . 
QB 18 HOH 2698 2944 2944 HOH HOH S . 
QB 18 HOH 2699 2946 2946 HOH HOH S . 
QB 18 HOH 2700 2947 2947 HOH HOH S . 
QB 18 HOH 2701 2948 2948 HOH HOH S . 
QB 18 HOH 2702 2949 2949 HOH HOH S . 
QB 18 HOH 2703 2951 2951 HOH HOH S . 
QB 18 HOH 2704 2952 2952 HOH HOH S . 
QB 18 HOH 2705 2954 2954 HOH HOH S . 
QB 18 HOH 2706 2955 2955 HOH HOH S . 
QB 18 HOH 2707 2957 2957 HOH HOH S . 
QB 18 HOH 2708 2958 2958 HOH HOH S . 
QB 18 HOH 2709 2959 2959 HOH HOH S . 
QB 18 HOH 2710 2960 2960 HOH HOH S . 
QB 18 HOH 2711 2961 2961 HOH HOH S . 
QB 18 HOH 2712 2962 2962 HOH HOH S . 
QB 18 HOH 2713 2963 2963 HOH HOH S . 
QB 18 HOH 2714 2964 2964 HOH HOH S . 
QB 18 HOH 2715 2965 2965 HOH HOH S . 
QB 18 HOH 2716 2966 2966 HOH HOH S . 
QB 18 HOH 2717 2968 2968 HOH HOH S . 
QB 18 HOH 2718 2970 2970 HOH HOH S . 
QB 18 HOH 2719 2971 2971 HOH HOH S . 
QB 18 HOH 2720 2972 2972 HOH HOH S . 
QB 18 HOH 2721 2973 2973 HOH HOH S . 
QB 18 HOH 2722 2974 2974 HOH HOH S . 
QB 18 HOH 2723 2977 2977 HOH HOH S . 
QB 18 HOH 2724 2978 2978 HOH HOH S . 
QB 18 HOH 2725 2979 2979 HOH HOH S . 
QB 18 HOH 2726 2982 2982 HOH HOH S . 
QB 18 HOH 2727 2983 2983 HOH HOH S . 
QB 18 HOH 2728 2984 2984 HOH HOH S . 
QB 18 HOH 2729 2986 2986 HOH HOH S . 
QB 18 HOH 2730 2987 2987 HOH HOH S . 
QB 18 HOH 2731 2989 2989 HOH HOH S . 
QB 18 HOH 2732 2990 2990 HOH HOH S . 
QB 18 HOH 2733 2991 2991 HOH HOH S . 
QB 18 HOH 2734 2992 2992 HOH HOH S . 
QB 18 HOH 2735 2993 2993 HOH HOH S . 
QB 18 HOH 2736 2994 2994 HOH HOH S . 
QB 18 HOH 2737 2995 2995 HOH HOH S . 
QB 18 HOH 2738 2996 2996 HOH HOH S . 
QB 18 HOH 2739 2997 2997 HOH HOH S . 
QB 18 HOH 2740 2998 2998 HOH HOH S . 
QB 18 HOH 2741 2999 2999 HOH HOH S . 
QB 18 HOH 2742 3000 3000 HOH HOH S . 
QB 18 HOH 2743 3001 3001 HOH HOH S . 
QB 18 HOH 2744 3002 3002 HOH HOH S . 
QB 18 HOH 2745 3003 3003 HOH HOH S . 
QB 18 HOH 2746 3004 3004 HOH HOH S . 
QB 18 HOH 2747 3005 3005 HOH HOH S . 
QB 18 HOH 2748 3007 3007 HOH HOH S . 
QB 18 HOH 2749 3010 3010 HOH HOH S . 
QB 18 HOH 2750 3012 3012 HOH HOH S . 
QB 18 HOH 2751 3014 3014 HOH HOH S . 
QB 18 HOH 2752 3015 3015 HOH HOH S . 
QB 18 HOH 2753 3016 3016 HOH HOH S . 
QB 18 HOH 2754 3017 3017 HOH HOH S . 
QB 18 HOH 2755 3018 3018 HOH HOH S . 
QB 18 HOH 2756 3019 3019 HOH HOH S . 
QB 18 HOH 2757 3020 3020 HOH HOH S . 
QB 18 HOH 2758 3022 3022 HOH HOH S . 
QB 18 HOH 2759 3023 3023 HOH HOH S . 
QB 18 HOH 2760 3026 3026 HOH HOH S . 
QB 18 HOH 2761 3027 3027 HOH HOH S . 
QB 18 HOH 2762 3028 3028 HOH HOH S . 
QB 18 HOH 2763 3029 3029 HOH HOH S . 
QB 18 HOH 2764 3030 3030 HOH HOH S . 
QB 18 HOH 2765 3032 3032 HOH HOH S . 
QB 18 HOH 2766 3033 3033 HOH HOH S . 
QB 18 HOH 2767 3034 3034 HOH HOH S . 
QB 18 HOH 2768 3035 3035 HOH HOH S . 
QB 18 HOH 2769 3037 3037 HOH HOH S . 
QB 18 HOH 2770 3038 3038 HOH HOH S . 
QB 18 HOH 2771 3039 3039 HOH HOH S . 
QB 18 HOH 2772 3040 3040 HOH HOH S . 
QB 18 HOH 2773 3042 3042 HOH HOH S . 
QB 18 HOH 2774 3043 3043 HOH HOH S . 
QB 18 HOH 2775 3044 3044 HOH HOH S . 
QB 18 HOH 2776 3046 3046 HOH HOH S . 
QB 18 HOH 2777 3047 3047 HOH HOH S . 
QB 18 HOH 2778 3048 3048 HOH HOH S . 
QB 18 HOH 2779 3049 3049 HOH HOH S . 
QB 18 HOH 2780 3050 3050 HOH HOH S . 
QB 18 HOH 2781 3051 3051 HOH HOH S . 
QB 18 HOH 2782 3052 3052 HOH HOH S . 
QB 18 HOH 2783 3053 3053 HOH HOH S . 
QB 18 HOH 2784 3055 3055 HOH HOH S . 
QB 18 HOH 2785 3056 3056 HOH HOH S . 
QB 18 HOH 2786 3057 3057 HOH HOH S . 
QB 18 HOH 2787 3058 3058 HOH HOH S . 
QB 18 HOH 2788 3059 3059 HOH HOH S . 
QB 18 HOH 2789 3060 3060 HOH HOH S . 
QB 18 HOH 2790 3064 3064 HOH HOH S . 
QB 18 HOH 2791 3065 3065 HOH HOH S . 
QB 18 HOH 2792 3066 3066 HOH HOH S . 
QB 18 HOH 2793 3067 3067 HOH HOH S . 
QB 18 HOH 2794 3068 3068 HOH HOH S . 
QB 18 HOH 2795 3072 3072 HOH HOH S . 
QB 18 HOH 2796 3073 3073 HOH HOH S . 
QB 18 HOH 2797 3074 3074 HOH HOH S . 
QB 18 HOH 2798 3075 3075 HOH HOH S . 
QB 18 HOH 2799 3076 3076 HOH HOH S . 
QB 18 HOH 2800 3077 3077 HOH HOH S . 
QB 18 HOH 2801 3078 3078 HOH HOH S . 
QB 18 HOH 2802 3079 3079 HOH HOH S . 
QB 18 HOH 2803 3080 3080 HOH HOH S . 
QB 18 HOH 2804 3081 3081 HOH HOH S . 
QB 18 HOH 2805 3083 3083 HOH HOH S . 
QB 18 HOH 2806 3084 3084 HOH HOH S . 
QB 18 HOH 2807 3085 3085 HOH HOH S . 
QB 18 HOH 2808 3086 3086 HOH HOH S . 
QB 18 HOH 2809 3087 3087 HOH HOH S . 
QB 18 HOH 2810 3088 3088 HOH HOH S . 
QB 18 HOH 2811 3089 3089 HOH HOH S . 
QB 18 HOH 2812 3090 3090 HOH HOH S . 
QB 18 HOH 2813 3091 3091 HOH HOH S . 
QB 18 HOH 2814 3093 3093 HOH HOH S . 
QB 18 HOH 2815 3094 3094 HOH HOH S . 
QB 18 HOH 2816 3095 3095 HOH HOH S . 
QB 18 HOH 2817 3096 3096 HOH HOH S . 
QB 18 HOH 2818 3097 3097 HOH HOH S . 
QB 18 HOH 2819 3100 3100 HOH HOH S . 
QB 18 HOH 2820 3101 3101 HOH HOH S . 
QB 18 HOH 2821 3102 3102 HOH HOH S . 
QB 18 HOH 2822 3103 3103 HOH HOH S . 
QB 18 HOH 2823 3104 3104 HOH HOH S . 
QB 18 HOH 2824 3105 3105 HOH HOH S . 
QB 18 HOH 2825 3106 3106 HOH HOH S . 
QB 18 HOH 2826 3107 3107 HOH HOH S . 
QB 18 HOH 2827 3108 3108 HOH HOH S . 
QB 18 HOH 2828 3110 3110 HOH HOH S . 
QB 18 HOH 2829 3111 3111 HOH HOH S . 
QB 18 HOH 2830 3112 3112 HOH HOH S . 
QB 18 HOH 2831 3114 3114 HOH HOH S . 
QB 18 HOH 2832 3116 3116 HOH HOH S . 
QB 18 HOH 2833 3117 3117 HOH HOH S . 
QB 18 HOH 2834 3118 3118 HOH HOH S . 
QB 18 HOH 2835 3119 3119 HOH HOH S . 
QB 18 HOH 2836 3120 3120 HOH HOH S . 
QB 18 HOH 2837 3121 3121 HOH HOH S . 
QB 18 HOH 2838 3122 3122 HOH HOH S . 
QB 18 HOH 2839 3125 3125 HOH HOH S . 
QB 18 HOH 2840 3126 3126 HOH HOH S . 
QB 18 HOH 2841 3128 3128 HOH HOH S . 
QB 18 HOH 2842 3129 3129 HOH HOH S . 
QB 18 HOH 2843 3130 3130 HOH HOH S . 
QB 18 HOH 2844 3132 3132 HOH HOH S . 
QB 18 HOH 2845 3133 3133 HOH HOH S . 
QB 18 HOH 2846 3134 3134 HOH HOH S . 
QB 18 HOH 2847 3135 3135 HOH HOH S . 
QB 18 HOH 2848 3137 3137 HOH HOH S . 
QB 18 HOH 2849 3138 3138 HOH HOH S . 
QB 18 HOH 2850 3140 3140 HOH HOH S . 
QB 18 HOH 2851 3141 3141 HOH HOH S . 
QB 18 HOH 2852 3142 3142 HOH HOH S . 
QB 18 HOH 2853 3144 3144 HOH HOH S . 
QB 18 HOH 2854 3146 3146 HOH HOH S . 
QB 18 HOH 2855 3147 3147 HOH HOH S . 
QB 18 HOH 2856 3149 3149 HOH HOH S . 
QB 18 HOH 2857 3150 3150 HOH HOH S . 
QB 18 HOH 2858 3151 3151 HOH HOH S . 
QB 18 HOH 2859 3152 3152 HOH HOH S . 
QB 18 HOH 2860 3153 3153 HOH HOH S . 
QB 18 HOH 2861 3154 3154 HOH HOH S . 
QB 18 HOH 2862 3155 3155 HOH HOH S . 
QB 18 HOH 2863 3156 3156 HOH HOH S . 
QB 18 HOH 2864 3157 3157 HOH HOH S . 
QB 18 HOH 2865 3158 3158 HOH HOH S . 
QB 18 HOH 2866 3159 3159 HOH HOH S . 
QB 18 HOH 2867 3161 3161 HOH HOH S . 
QB 18 HOH 2868 3163 3163 HOH HOH S . 
QB 18 HOH 2869 3164 3164 HOH HOH S . 
QB 18 HOH 2870 3165 3165 HOH HOH S . 
QB 18 HOH 2871 3166 3166 HOH HOH S . 
QB 18 HOH 2872 3167 3167 HOH HOH S . 
QB 18 HOH 2873 3168 3168 HOH HOH S . 
QB 18 HOH 2874 3169 3169 HOH HOH S . 
QB 18 HOH 2875 3170 3170 HOH HOH S . 
QB 18 HOH 2876 3171 3171 HOH HOH S . 
QB 18 HOH 2877 3172 3172 HOH HOH S . 
QB 18 HOH 2878 3173 3173 HOH HOH S . 
QB 18 HOH 2879 3174 3174 HOH HOH S . 
QB 18 HOH 2880 3175 3175 HOH HOH S . 
QB 18 HOH 2881 3176 3176 HOH HOH S . 
QB 18 HOH 2882 3177 3177 HOH HOH S . 
QB 18 HOH 2883 3178 3178 HOH HOH S . 
QB 18 HOH 2884 3179 3179 HOH HOH S . 
QB 18 HOH 2885 3180 3180 HOH HOH S . 
QB 18 HOH 2886 3181 3181 HOH HOH S . 
QB 18 HOH 2887 3182 3182 HOH HOH S . 
QB 18 HOH 2888 3183 3183 HOH HOH S . 
QB 18 HOH 2889 3184 3184 HOH HOH S . 
QB 18 HOH 2890 3185 3185 HOH HOH S . 
QB 18 HOH 2891 3186 3186 HOH HOH S . 
QB 18 HOH 2892 3188 3188 HOH HOH S . 
QB 18 HOH 2893 3189 3189 HOH HOH S . 
QB 18 HOH 2894 3190 3190 HOH HOH S . 
QB 18 HOH 2895 3191 3191 HOH HOH S . 
QB 18 HOH 2896 3192 3192 HOH HOH S . 
QB 18 HOH 2897 3193 3193 HOH HOH S . 
QB 18 HOH 2898 3194 3194 HOH HOH S . 
QB 18 HOH 2899 3195 3195 HOH HOH S . 
QB 18 HOH 2900 3196 3196 HOH HOH S . 
QB 18 HOH 2901 3197 3197 HOH HOH S . 
QB 18 HOH 2902 3199 3199 HOH HOH S . 
QB 18 HOH 2903 3201 3201 HOH HOH S . 
QB 18 HOH 2904 3202 3202 HOH HOH S . 
QB 18 HOH 2905 3204 3204 HOH HOH S . 
QB 18 HOH 2906 3205 3205 HOH HOH S . 
QB 18 HOH 2907 3206 3206 HOH HOH S . 
QB 18 HOH 2908 3207 3207 HOH HOH S . 
QB 18 HOH 2909 3208 3208 HOH HOH S . 
QB 18 HOH 2910 3210 3210 HOH HOH S . 
QB 18 HOH 2911 3211 3211 HOH HOH S . 
QB 18 HOH 2912 3214 3214 HOH HOH S . 
QB 18 HOH 2913 3215 3215 HOH HOH S . 
QB 18 HOH 2914 3216 3216 HOH HOH S . 
QB 18 HOH 2915 3217 3217 HOH HOH S . 
QB 18 HOH 2916 3218 3218 HOH HOH S . 
QB 18 HOH 2917 3219 3219 HOH HOH S . 
QB 18 HOH 2918 3220 3220 HOH HOH S . 
QB 18 HOH 2919 3221 3221 HOH HOH S . 
QB 18 HOH 2920 3222 3222 HOH HOH S . 
QB 18 HOH 2921 3224 3224 HOH HOH S . 
QB 18 HOH 2922 3225 3225 HOH HOH S . 
QB 18 HOH 2923 3226 3226 HOH HOH S . 
QB 18 HOH 2924 3230 3230 HOH HOH S . 
QB 18 HOH 2925 3231 3231 HOH HOH S . 
QB 18 HOH 2926 3233 3233 HOH HOH S . 
QB 18 HOH 2927 3235 3235 HOH HOH S . 
QB 18 HOH 2928 3236 3236 HOH HOH S . 
QB 18 HOH 2929 3238 3238 HOH HOH S . 
QB 18 HOH 2930 3239 3239 HOH HOH S . 
QB 18 HOH 2931 3240 3240 HOH HOH S . 
QB 18 HOH 2932 3242 3242 HOH HOH S . 
QB 18 HOH 2933 3243 3243 HOH HOH S . 
QB 18 HOH 2934 3244 3244 HOH HOH S . 
QB 18 HOH 2935 3245 3245 HOH HOH S . 
QB 18 HOH 2936 3246 3246 HOH HOH S . 
QB 18 HOH 2937 3249 3249 HOH HOH S . 
QB 18 HOH 2938 3250 3250 HOH HOH S . 
QB 18 HOH 2939 3251 3251 HOH HOH S . 
QB 18 HOH 2940 3252 3252 HOH HOH S . 
QB 18 HOH 2941 3253 3253 HOH HOH S . 
QB 18 HOH 2942 3254 3254 HOH HOH S . 
QB 18 HOH 2943 3257 3257 HOH HOH S . 
QB 18 HOH 2944 3259 3259 HOH HOH S . 
QB 18 HOH 2945 3261 3261 HOH HOH S . 
QB 18 HOH 2946 3262 3262 HOH HOH S . 
QB 18 HOH 2947 3263 3263 HOH HOH S . 
QB 18 HOH 2948 3266 3266 HOH HOH S . 
QB 18 HOH 2949 3268 3268 HOH HOH S . 
QB 18 HOH 2950 3270 3270 HOH HOH S . 
QB 18 HOH 2951 3271 3271 HOH HOH S . 
QB 18 HOH 2952 3272 3272 HOH HOH S . 
QB 18 HOH 2953 3273 3273 HOH HOH S . 
QB 18 HOH 2954 3274 3274 HOH HOH S . 
QB 18 HOH 2955 3275 3275 HOH HOH S . 
QB 18 HOH 2956 3276 3276 HOH HOH S . 
QB 18 HOH 2957 3277 3277 HOH HOH S . 
QB 18 HOH 2958 3278 3278 HOH HOH S . 
QB 18 HOH 2959 3279 3279 HOH HOH S . 
QB 18 HOH 2960 3281 3281 HOH HOH S . 
QB 18 HOH 2961 3282 3282 HOH HOH S . 
QB 18 HOH 2962 3284 3284 HOH HOH S . 
QB 18 HOH 2963 3285 3285 HOH HOH S . 
QB 18 HOH 2964 3286 3286 HOH HOH S . 
QB 18 HOH 2965 3287 3287 HOH HOH S . 
QB 18 HOH 2966 3289 3289 HOH HOH S . 
QB 18 HOH 2967 3290 3290 HOH HOH S . 
QB 18 HOH 2968 3292 3292 HOH HOH S . 
QB 18 HOH 2969 3293 3293 HOH HOH S . 
QB 18 HOH 2970 3294 3294 HOH HOH S . 
QB 18 HOH 2971 3295 3295 HOH HOH S . 
QB 18 HOH 2972 3297 3297 HOH HOH S . 
QB 18 HOH 2973 3298 3298 HOH HOH S . 
QB 18 HOH 2974 3301 3301 HOH HOH S . 
QB 18 HOH 2975 3302 3302 HOH HOH S . 
QB 18 HOH 2976 3303 3303 HOH HOH S . 
QB 18 HOH 2977 3305 3305 HOH HOH S . 
QB 18 HOH 2978 3307 3307 HOH HOH S . 
QB 18 HOH 2979 3310 3310 HOH HOH S . 
QB 18 HOH 2980 3314 3314 HOH HOH S . 
QB 18 HOH 2981 3315 3315 HOH HOH S . 
QB 18 HOH 2982 3317 3317 HOH HOH S . 
QB 18 HOH 2983 3319 3319 HOH HOH S . 
QB 18 HOH 2984 3320 3320 HOH HOH S . 
QB 18 HOH 2985 3321 3321 HOH HOH S . 
QB 18 HOH 2986 3323 3323 HOH HOH S . 
QB 18 HOH 2987 3324 3324 HOH HOH S . 
QB 18 HOH 2988 3325 3325 HOH HOH S . 
QB 18 HOH 2989 3326 3326 HOH HOH S . 
QB 18 HOH 2990 3327 3327 HOH HOH S . 
QB 18 HOH 2991 3328 3328 HOH HOH S . 
QB 18 HOH 2992 3329 3329 HOH HOH S . 
QB 18 HOH 2993 3332 3332 HOH HOH S . 
QB 18 HOH 2994 3334 3334 HOH HOH S . 
QB 18 HOH 2995 3335 3335 HOH HOH S . 
QB 18 HOH 2996 3336 3336 HOH HOH S . 
QB 18 HOH 2997 3337 3337 HOH HOH S . 
QB 18 HOH 2998 3338 3338 HOH HOH S . 
QB 18 HOH 2999 3339 3339 HOH HOH S . 
QB 18 HOH 3000 3341 3341 HOH HOH S . 
QB 18 HOH 3001 3345 3345 HOH HOH S . 
QB 18 HOH 3002 3346 3346 HOH HOH S . 
QB 18 HOH 3003 3347 3347 HOH HOH S . 
QB 18 HOH 3004 3349 3349 HOH HOH S . 
QB 18 HOH 3005 3350 3350 HOH HOH S . 
QB 18 HOH 3006 3351 3351 HOH HOH S . 
QB 18 HOH 3007 3354 3354 HOH HOH S . 
QB 18 HOH 3008 3355 3355 HOH HOH S . 
QB 18 HOH 3009 3356 3356 HOH HOH S . 
QB 18 HOH 3010 3359 3359 HOH HOH S . 
QB 18 HOH 3011 3360 3360 HOH HOH S . 
QB 18 HOH 3012 3361 3361 HOH HOH S . 
QB 18 HOH 3013 3364 3364 HOH HOH S . 
QB 18 HOH 3014 3365 3365 HOH HOH S . 
QB 18 HOH 3015 3366 3366 HOH HOH S . 
QB 18 HOH 3016 3367 3367 HOH HOH S . 
QB 18 HOH 3017 3368 3368 HOH HOH S . 
QB 18 HOH 3018 3370 3370 HOH HOH S . 
QB 18 HOH 3019 3372 3372 HOH HOH S . 
QB 18 HOH 3020 3377 3377 HOH HOH S . 
QB 18 HOH 3021 3378 3378 HOH HOH S . 
QB 18 HOH 3022 3379 3379 HOH HOH S . 
QB 18 HOH 3023 3380 3380 HOH HOH S . 
QB 18 HOH 3024 3381 3381 HOH HOH S . 
QB 18 HOH 3025 3385 3385 HOH HOH S . 
QB 18 HOH 3026 3387 3387 HOH HOH S . 
QB 18 HOH 3027 3391 3391 HOH HOH S . 
QB 18 HOH 3028 3393 3393 HOH HOH S . 
QB 18 HOH 3029 3395 3395 HOH HOH S . 
QB 18 HOH 3030 3398 3398 HOH HOH S . 
QB 18 HOH 3031 3399 3399 HOH HOH S . 
QB 18 HOH 3032 3400 3400 HOH HOH S . 
QB 18 HOH 3033 3401 3401 HOH HOH S . 
QB 18 HOH 3034 3402 3402 HOH HOH S . 
QB 18 HOH 3035 3403 3403 HOH HOH S . 
QB 18 HOH 3036 3405 3405 HOH HOH S . 
QB 18 HOH 3037 3406 3406 HOH HOH S . 
QB 18 HOH 3038 3407 3407 HOH HOH S . 
QB 18 HOH 3039 3408 3408 HOH HOH S . 
QB 18 HOH 3040 3409 3409 HOH HOH S . 
QB 18 HOH 3041 3411 3411 HOH HOH S . 
QB 18 HOH 3042 3412 3412 HOH HOH S . 
QB 18 HOH 3043 3414 3414 HOH HOH S . 
QB 18 HOH 3044 3415 3415 HOH HOH S . 
QB 18 HOH 3045 3416 3416 HOH HOH S . 
QB 18 HOH 3046 3417 3417 HOH HOH S . 
QB 18 HOH 3047 3418 3418 HOH HOH S . 
QB 18 HOH 3048 3419 3419 HOH HOH S . 
QB 18 HOH 3049 3420 3420 HOH HOH S . 
QB 18 HOH 3050 3421 3421 HOH HOH S . 
QB 18 HOH 3051 3422 3422 HOH HOH S . 
QB 18 HOH 3052 3424 3424 HOH HOH S . 
QB 18 HOH 3053 3425 3425 HOH HOH S . 
QB 18 HOH 3054 3426 3426 HOH HOH S . 
QB 18 HOH 3055 3427 3427 HOH HOH S . 
QB 18 HOH 3056 3428 3428 HOH HOH S . 
QB 18 HOH 3057 3430 3430 HOH HOH S . 
QB 18 HOH 3058 3433 3433 HOH HOH S . 
QB 18 HOH 3059 3435 3435 HOH HOH S . 
QB 18 HOH 3060 3437 3437 HOH HOH S . 
QB 18 HOH 3061 3438 3438 HOH HOH S . 
QB 18 HOH 3062 3442 3442 HOH HOH S . 
QB 18 HOH 3063 3444 3444 HOH HOH S . 
QB 18 HOH 3064 3445 3445 HOH HOH S . 
QB 18 HOH 3065 3447 3447 HOH HOH S . 
QB 18 HOH 3066 3448 3448 HOH HOH S . 
QB 18 HOH 3067 3452 3452 HOH HOH S . 
QB 18 HOH 3068 3453 3453 HOH HOH S . 
QB 18 HOH 3069 3454 3454 HOH HOH S . 
QB 18 HOH 3070 3455 3455 HOH HOH S . 
QB 18 HOH 3071 3457 3457 HOH HOH S . 
QB 18 HOH 3072 3459 3459 HOH HOH S . 
QB 18 HOH 3073 3461 3461 HOH HOH S . 
QB 18 HOH 3074 3462 3462 HOH HOH S . 
QB 18 HOH 3075 3463 3463 HOH HOH S . 
QB 18 HOH 3076 3464 3464 HOH HOH S . 
QB 18 HOH 3077 3466 3466 HOH HOH S . 
QB 18 HOH 3078 3467 3467 HOH HOH S . 
QB 18 HOH 3079 3469 3469 HOH HOH S . 
QB 18 HOH 3080 3473 3473 HOH HOH S . 
QB 18 HOH 3081 3474 3474 HOH HOH S . 
QB 18 HOH 3082 3475 3475 HOH HOH S . 
QB 18 HOH 3083 3478 3478 HOH HOH S . 
QB 18 HOH 3084 3481 3481 HOH HOH S . 
QB 18 HOH 3085 3482 3482 HOH HOH S . 
QB 18 HOH 3086 3483 3483 HOH HOH S . 
QB 18 HOH 3087 3486 3486 HOH HOH S . 
QB 18 HOH 3088 3488 3488 HOH HOH S . 
QB 18 HOH 3089 3489 3489 HOH HOH S . 
QB 18 HOH 3090 3490 3490 HOH HOH S . 
QB 18 HOH 3091 3491 3491 HOH HOH S . 
QB 18 HOH 3092 3498 3498 HOH HOH S . 
QB 18 HOH 3093 3500 3500 HOH HOH S . 
QB 18 HOH 3094 3504 3504 HOH HOH S . 
QB 18 HOH 3095 3505 3505 HOH HOH S . 
QB 18 HOH 3096 3507 3507 HOH HOH S . 
QB 18 HOH 3097 3512 3512 HOH HOH S . 
QB 18 HOH 3098 3513 3513 HOH HOH S . 
QB 18 HOH 3099 3516 3516 HOH HOH S . 
QB 18 HOH 3100 3518 3518 HOH HOH S . 
QB 18 HOH 3101 3519 3519 HOH HOH S . 
QB 18 HOH 3102 3521 3521 HOH HOH S . 
QB 18 HOH 3103 3523 3523 HOH HOH S . 
QB 18 HOH 3104 3524 3524 HOH HOH S . 
QB 18 HOH 3105 3526 3526 HOH HOH S . 
QB 18 HOH 3106 3527 3527 HOH HOH S . 
QB 18 HOH 3107 3528 3528 HOH HOH S . 
QB 18 HOH 3108 3529 3529 HOH HOH S . 
QB 18 HOH 3109 3532 3532 HOH HOH S . 
QB 18 HOH 3110 3534 3534 HOH HOH S . 
QB 18 HOH 3111 3538 3538 HOH HOH S . 
QB 18 HOH 3112 3539 3539 HOH HOH S . 
QB 18 HOH 3113 3540 3540 HOH HOH S . 
QB 18 HOH 3114 3541 3541 HOH HOH S . 
QB 18 HOH 3115 3543 3543 HOH HOH S . 
QB 18 HOH 3116 3545 3545 HOH HOH S . 
QB 18 HOH 3117 3546 3546 HOH HOH S . 
QB 18 HOH 3118 3551 3551 HOH HOH S . 
QB 18 HOH 3119 3552 3552 HOH HOH S . 
QB 18 HOH 3120 3553 3553 HOH HOH S . 
QB 18 HOH 3121 3556 3556 HOH HOH S . 
QB 18 HOH 3122 3558 3558 HOH HOH S . 
QB 18 HOH 3123 3559 3559 HOH HOH S . 
QB 18 HOH 3124 3560 3560 HOH HOH S . 
QB 18 HOH 3125 3561 3561 HOH HOH S . 
QB 18 HOH 3126 3562 3562 HOH HOH S . 
QB 18 HOH 3127 3563 3563 HOH HOH S . 
QB 18 HOH 3128 3569 3569 HOH HOH S . 
QB 18 HOH 3129 3572 3572 HOH HOH S . 
QB 18 HOH 3130 3575 3575 HOH HOH S . 
QB 18 HOH 3131 3577 3577 HOH HOH S . 
QB 18 HOH 3132 3578 3578 HOH HOH S . 
QB 18 HOH 3133 3579 3579 HOH HOH S . 
QB 18 HOH 3134 3582 3582 HOH HOH S . 
QB 18 HOH 3135 3584 3584 HOH HOH S . 
QB 18 HOH 3136 3585 3585 HOH HOH S . 
QB 18 HOH 3137 3588 3588 HOH HOH S . 
QB 18 HOH 3138 3589 3589 HOH HOH S . 
QB 18 HOH 3139 3593 3593 HOH HOH S . 
QB 18 HOH 3140 3594 3594 HOH HOH S . 
QB 18 HOH 3141 3595 3595 HOH HOH S . 
QB 18 HOH 3142 3596 3596 HOH HOH S . 
QB 18 HOH 3143 3597 3597 HOH HOH S . 
QB 18 HOH 3144 3599 3599 HOH HOH S . 
QB 18 HOH 3145 3601 3601 HOH HOH S . 
QB 18 HOH 3146 3602 3602 HOH HOH S . 
QB 18 HOH 3147 3603 3603 HOH HOH S . 
QB 18 HOH 3148 3605 3605 HOH HOH S . 
QB 18 HOH 3149 3606 3606 HOH HOH S . 
QB 18 HOH 3150 3607 3607 HOH HOH S . 
QB 18 HOH 3151 3608 3608 HOH HOH S . 
QB 18 HOH 3152 3610 3610 HOH HOH S . 
QB 18 HOH 3153 3612 3612 HOH HOH S . 
QB 18 HOH 3154 3613 3613 HOH HOH S . 
QB 18 HOH 3155 3614 3614 HOH HOH S . 
QB 18 HOH 3156 3615 3615 HOH HOH S . 
QB 18 HOH 3157 3617 3617 HOH HOH S . 
QB 18 HOH 3158 3618 3618 HOH HOH S . 
QB 18 HOH 3159 3621 3621 HOH HOH S . 
QB 18 HOH 3160 3623 3623 HOH HOH S . 
QB 18 HOH 3161 3625 3625 HOH HOH S . 
QB 18 HOH 3162 3627 3627 HOH HOH S . 
QB 18 HOH 3163 3628 3628 HOH HOH S . 
QB 18 HOH 3164 3630 3630 HOH HOH S . 
QB 18 HOH 3165 3632 3632 HOH HOH S . 
QB 18 HOH 3166 3634 3634 HOH HOH S . 
QB 18 HOH 3167 3635 3635 HOH HOH S . 
QB 18 HOH 3168 3636 3636 HOH HOH S . 
QB 18 HOH 3169 3637 3637 HOH HOH S . 
QB 18 HOH 3170 3639 3639 HOH HOH S . 
QB 18 HOH 3171 3640 3640 HOH HOH S . 
QB 18 HOH 3172 3641 3641 HOH HOH S . 
QB 18 HOH 3173 3644 3644 HOH HOH S . 
QB 18 HOH 3174 3645 3645 HOH HOH S . 
QB 18 HOH 3175 3647 3647 HOH HOH S . 
QB 18 HOH 3176 3648 3648 HOH HOH S . 
QB 18 HOH 3177 3649 3649 HOH HOH S . 
QB 18 HOH 3178 3651 3651 HOH HOH S . 
QB 18 HOH 3179 3652 3652 HOH HOH S . 
QB 18 HOH 3180 3656 3656 HOH HOH S . 
QB 18 HOH 3181 3657 3657 HOH HOH S . 
QB 18 HOH 3182 3659 3659 HOH HOH S . 
QB 18 HOH 3183 3662 3662 HOH HOH S . 
QB 18 HOH 3184 3664 3664 HOH HOH S . 
QB 18 HOH 3185 3665 3665 HOH HOH S . 
QB 18 HOH 3186 3668 3668 HOH HOH S . 
QB 18 HOH 3187 3672 3672 HOH HOH S . 
QB 18 HOH 3188 3673 3673 HOH HOH S . 
QB 18 HOH 3189 3674 3674 HOH HOH S . 
QB 18 HOH 3190 3675 3675 HOH HOH S . 
QB 18 HOH 3191 3677 3677 HOH HOH S . 
QB 18 HOH 3192 3681 3681 HOH HOH S . 
QB 18 HOH 3193 3685 3685 HOH HOH S . 
QB 18 HOH 3194 3687 3687 HOH HOH S . 
QB 18 HOH 3195 3689 3689 HOH HOH S . 
QB 18 HOH 3196 3690 3690 HOH HOH S . 
QB 18 HOH 3197 3694 3694 HOH HOH S . 
QB 18 HOH 3198 3703 3703 HOH HOH S . 
QB 18 HOH 3199 3707 3707 HOH HOH S . 
QB 18 HOH 3200 3709 3709 HOH HOH S . 
QB 18 HOH 3201 3711 3711 HOH HOH S . 
QB 18 HOH 3202 3712 3712 HOH HOH S . 
QB 18 HOH 3203 3713 3713 HOH HOH S . 
QB 18 HOH 3204 3714 3714 HOH HOH S . 
QB 18 HOH 3205 3715 3715 HOH HOH S . 
QB 18 HOH 3206 3716 3716 HOH HOH S . 
QB 18 HOH 3207 3717 3717 HOH HOH S . 
QB 18 HOH 3208 3727 3727 HOH HOH S . 
QB 18 HOH 3209 3730 3730 HOH HOH S . 
QB 18 HOH 3210 3732 3732 HOH HOH S . 
QB 18 HOH 3211 3734 3734 HOH HOH S . 
QB 18 HOH 3212 3735 3735 HOH HOH S . 
QB 18 HOH 3213 3736 3736 HOH HOH S . 
QB 18 HOH 3214 3737 3737 HOH HOH S . 
QB 18 HOH 3215 3738 3738 HOH HOH S . 
QB 18 HOH 3216 3739 3739 HOH HOH S . 
QB 18 HOH 3217 3740 3740 HOH HOH S . 
QB 18 HOH 3218 3741 3741 HOH HOH S . 
QB 18 HOH 3219 3742 3742 HOH HOH S . 
QB 18 HOH 3220 3743 3743 HOH HOH S . 
QB 18 HOH 3221 3744 3744 HOH HOH S . 
QB 18 HOH 3222 3745 3745 HOH HOH S . 
QB 18 HOH 3223 3746 3746 HOH HOH S . 
QB 18 HOH 3224 3747 3747 HOH HOH S . 
QB 18 HOH 3225 3748 3748 HOH HOH S . 
QB 18 HOH 3226 3749 3749 HOH HOH S . 
QB 18 HOH 3227 3750 3750 HOH HOH S . 
QB 18 HOH 3228 3751 3751 HOH HOH S . 
QB 18 HOH 3229 3752 3752 HOH HOH S . 
QB 18 HOH 3230 3754 3754 HOH HOH S . 
QB 18 HOH 3231 3755 3755 HOH HOH S . 
QB 18 HOH 3232 3756 3756 HOH HOH S . 
QB 18 HOH 3233 3757 3757 HOH HOH S . 
QB 18 HOH 3234 3758 3758 HOH HOH S . 
QB 18 HOH 3235 3759 3759 HOH HOH S . 
QB 18 HOH 3236 3760 3760 HOH HOH S . 
QB 18 HOH 3237 3761 3761 HOH HOH S . 
QB 18 HOH 3238 3762 3762 HOH HOH S . 
QB 18 HOH 3239 3764 3764 HOH HOH S . 
QB 18 HOH 3240 3765 3765 HOH HOH S . 
QB 18 HOH 3241 3766 3766 HOH HOH S . 
QB 18 HOH 3242 3768 3768 HOH HOH S . 
QB 18 HOH 3243 3769 3769 HOH HOH S . 
QB 18 HOH 3244 3770 3770 HOH HOH S . 
QB 18 HOH 3245 3771 3771 HOH HOH S . 
QB 18 HOH 3246 3772 3772 HOH HOH S . 
QB 18 HOH 3247 3773 3773 HOH HOH S . 
QB 18 HOH 3248 3774 3774 HOH HOH S . 
QB 18 HOH 3249 3775 3775 HOH HOH S . 
QB 18 HOH 3250 3776 3776 HOH HOH S . 
QB 18 HOH 3251 3779 3779 HOH HOH S . 
QB 18 HOH 3252 3780 3780 HOH HOH S . 
QB 18 HOH 3253 3781 3781 HOH HOH S . 
QB 18 HOH 3254 3783 3783 HOH HOH S . 
QB 18 HOH 3255 3784 3784 HOH HOH S . 
QB 18 HOH 3256 3785 3785 HOH HOH S . 
QB 18 HOH 3257 3786 3786 HOH HOH S . 
QB 18 HOH 3258 3787 3787 HOH HOH S . 
QB 18 HOH 3259 3788 3788 HOH HOH S . 
QB 18 HOH 3260 3789 3789 HOH HOH S . 
QB 18 HOH 3261 3790 3790 HOH HOH S . 
QB 18 HOH 3262 3791 3791 HOH HOH S . 
QB 18 HOH 3263 3792 3792 HOH HOH S . 
QB 18 HOH 3264 3793 3793 HOH HOH S . 
QB 18 HOH 3265 3794 3794 HOH HOH S . 
QB 18 HOH 3266 3795 3795 HOH HOH S . 
QB 18 HOH 3267 3796 3796 HOH HOH S . 
QB 18 HOH 3268 3797 3797 HOH HOH S . 
QB 18 HOH 3269 3798 3798 HOH HOH S . 
QB 18 HOH 3270 3799 3799 HOH HOH S . 
QB 18 HOH 3271 3800 3800 HOH HOH S . 
QB 18 HOH 3272 3801 3801 HOH HOH S . 
QB 18 HOH 3273 3802 3802 HOH HOH S . 
QB 18 HOH 3274 3803 3803 HOH HOH S . 
QB 18 HOH 3275 3804 3804 HOH HOH S . 
QB 18 HOH 3276 3805 3805 HOH HOH S . 
QB 18 HOH 3277 3806 3806 HOH HOH S . 
QB 18 HOH 3278 3807 3807 HOH HOH S . 
QB 18 HOH 3279 3808 3808 HOH HOH S . 
QB 18 HOH 3280 3809 3809 HOH HOH S . 
QB 18 HOH 3281 3810 3810 HOH HOH S . 
QB 18 HOH 3282 3811 3811 HOH HOH S . 
QB 18 HOH 3283 3812 3812 HOH HOH S . 
QB 18 HOH 3284 3813 3813 HOH HOH S . 
QB 18 HOH 3285 3814 3814 HOH HOH S . 
QB 18 HOH 3286 3815 3815 HOH HOH S . 
RB 18 HOH 1    1    1    HOH HOH K . 
RB 18 HOH 2    2    2    HOH HOH K . 
RB 18 HOH 3    3    3    HOH HOH K . 
RB 18 HOH 4    4    4    HOH HOH K . 
RB 18 HOH 5    5    5    HOH HOH K . 
RB 18 HOH 6    6    6    HOH HOH K . 
RB 18 HOH 7    7    7    HOH HOH K . 
RB 18 HOH 8    8    8    HOH HOH K . 
RB 18 HOH 9    9    9    HOH HOH K . 
RB 18 HOH 10   10   10   HOH HOH K . 
RB 18 HOH 11   11   11   HOH HOH K . 
RB 18 HOH 12   12   12   HOH HOH K . 
RB 18 HOH 13   13   13   HOH HOH K . 
RB 18 HOH 14   16   16   HOH HOH K . 
RB 18 HOH 15   17   17   HOH HOH K . 
RB 18 HOH 16   18   18   HOH HOH K . 
RB 18 HOH 17   19   19   HOH HOH K . 
RB 18 HOH 18   20   20   HOH HOH K . 
RB 18 HOH 19   21   21   HOH HOH K . 
RB 18 HOH 20   22   22   HOH HOH K . 
RB 18 HOH 21   23   23   HOH HOH K . 
RB 18 HOH 22   24   24   HOH HOH K . 
RB 18 HOH 23   25   25   HOH HOH K . 
RB 18 HOH 24   26   26   HOH HOH K . 
RB 18 HOH 25   27   27   HOH HOH K . 
RB 18 HOH 26   28   28   HOH HOH K . 
RB 18 HOH 27   29   29   HOH HOH K . 
RB 18 HOH 28   30   30   HOH HOH K . 
RB 18 HOH 29   31   31   HOH HOH K . 
RB 18 HOH 30   32   32   HOH HOH K . 
RB 18 HOH 31   33   33   HOH HOH K . 
RB 18 HOH 32   34   34   HOH HOH K . 
RB 18 HOH 33   35   35   HOH HOH K . 
RB 18 HOH 34   36   36   HOH HOH K . 
RB 18 HOH 35   37   37   HOH HOH K . 
RB 18 HOH 36   38   38   HOH HOH K . 
# 
loop_
_chem_comp.id 
_chem_comp.type 
_chem_comp.mon_nstd_flag 
_chem_comp.name 
_chem_comp.pdbx_synonyms 
_chem_comp.formula 
_chem_comp.formula_weight 
4MO non-polymer         . "MOLYBDENUM(IV) ION"                                                                                                 ?                                      "Mo 4"                  95.940  
ACT non-polymer         . "ACETATE ION"                                                                                                        ?                                      "C2 H3 O2 -1"           59.044  
ALA "L-peptide linking" y ALANINE                                                                                                              ?                                      "C3 H7 N O2"            89.093  
ARG "L-peptide linking" y ARGININE                                                                                                             ?                                      "C6 H15 N4 O2 1"        175.209 
ASN "L-peptide linking" y ASPARAGINE                                                                                                           ?                                      "C4 H8 N2 O3"           132.118 
ASP "L-peptide linking" y "ASPARTIC ACID"                                                                                                      ?                                      "C4 H7 N O4"            133.103 
CL  non-polymer         . "CHLORIDE ION"                                                                                                       ?                                      "Cl -1"                 35.453  
CYS "L-peptide linking" y CYSTEINE                                                                                                             ?                                      "C3 H7 N O2 S"          121.158 
EDO non-polymer         . 1,2-ETHANEDIOL                                                                                                       "ETHYLENE GLYCOL"                      "C2 H6 O2"              62.068  
F3S non-polymer         . "FE3-S4 CLUSTER"                                                                                                     ?                                      "Fe3 S4"                295.795 
FES non-polymer         . "FE2/S2 (INORGANIC) CLUSTER"                                                                                         ?                                      "Fe2 S2"                175.820 
G78 non-polymer         . "UNKNOWN LIGAND"                                                                                                     ?                                      ?                       ?       
GLN "L-peptide linking" y GLUTAMINE                                                                                                            ?                                      "C5 H10 N2 O3"          146.144 
GLU "L-peptide linking" y "GLUTAMIC ACID"                                                                                                      ?                                      "C5 H9 N O4"            147.129 
GLY "peptide linking"   y GLYCINE                                                                                                              ?                                      "C2 H5 N O2"            75.067  
GOL non-polymer         . GLYCEROL                                                                                                             "GLYCERIN; PROPANE-1,2,3-TRIOL"        "C3 H8 O3"              92.094  
HIS "L-peptide linking" y HISTIDINE                                                                                                            ?                                      "C6 H10 N3 O2 1"        156.162 
HOH non-polymer         . WATER                                                                                                                ?                                      "H2 O"                  18.015  
ILE "L-peptide linking" y ISOLEUCINE                                                                                                           ?                                      "C6 H13 N O2"           131.173 
LEU "L-peptide linking" y LEUCINE                                                                                                              ?                                      "C6 H13 N O2"           131.173 
LYS "L-peptide linking" y LYSINE                                                                                                               ?                                      "C6 H15 N2 O2 1"        147.195 
MET "L-peptide linking" y METHIONINE                                                                                                           ?                                      "C5 H11 N O2 S"         149.211 
MGD non-polymer         . "2-AMINO-5,6-DIMERCAPTO-7-METHYL-3,7,8A,9-TETRAHYDRO-8-OXA-1,3,9,10-TETRAAZA-ANTHRACEN-4-ONE GUANOSINE DINUCLEOTIDE" "MOLYBDOPTERIN GUANOSINE DINUCLEOTIDE" "C20 H26 N10 O13 P2 S2" 740.557 
NA  non-polymer         . "SODIUM ION"                                                                                                         ?                                      "Na 1"                  22.990  
O   non-polymer         . "OXYGEN ATOM"                                                                                                        ?                                      O                       15.999  
PEG non-polymer         . "DI(HYDROXYETHYL)ETHER"                                                                                              ?                                      "C4 H10 O3"             106.120 
PHE "L-peptide linking" y PHENYLALANINE                                                                                                        ?                                      "C9 H11 N O2"           165.189 
PO4 non-polymer         . "PHOSPHATE ION"                                                                                                      ?                                      "O4 P -3"               94.971  
PRO "L-peptide linking" y PROLINE                                                                                                              ?                                      "C5 H9 N O2"            115.130 
SER "L-peptide linking" y SERINE                                                                                                               ?                                      "C3 H7 N O3"            105.093 
SO4 non-polymer         . "SULFATE ION"                                                                                                        ?                                      "O4 S -2"               96.063  
THR "L-peptide linking" y THREONINE                                                                                                            ?                                      "C4 H9 N O3"            119.119 
TRP "L-peptide linking" y TRYPTOPHAN                                                                                                           ?                                      "C11 H12 N2 O2"         204.225 
TRS non-polymer         . 2-AMINO-2-HYDROXYMETHYL-PROPANE-1,3-DIOL                                                                             "TRIS BUFFER"                          "C4 H12 N O3 1"         122.143 
TYR "L-peptide linking" y TYROSINE                                                                                                             ?                                      "C9 H11 N O3"           181.189 
VAL "L-peptide linking" y VALINE                                                                                                               ?                                      "C5 H11 N O2"           117.146 
# 
loop_
_struct_asym.id 
_struct_asym.pdbx_PDB_id 
_struct_asym.pdbx_alt_id 
_struct_asym.pdbx_blank_PDB_chainid_flag 
_struct_asym.pdbx_type 
_struct_asym.pdbx_order 
_struct_asym.pdbx_modified 
_struct_asym.entity_id 
_struct_asym.details 
A  A A N ATOMP  1  N 1  ? 
B  B B N ATOMP  2  N 2  ? 
C  C C N ATOMP  3  N 1  ? 
D  D D N ATOMP  4  N 2  ? 
E  E E N ATOMP  5  N 1  ? 
F  F F N ATOMP  6  N 2  ? 
G  G G N ATOMP  7  N 1  ? 
H  H H N ATOMP  8  N 2  ? 
I  A A N HETAIN 9  N 3  ? 
J  A A N HETAIN 10 N 3  ? 
K  A A N HETAIN 11 N 4  ? 
L  A A N HETAIN 12 N 5  ? 
M  A A N HETAIN 13 N 6  ? 
N  A A N HETAIN 14 N 7  ? 
O  A A N HETAI  15 N 8  ? 
P  A A N HETAI  16 N 9  ? 
Q  A A N HETAI  17 N 8  ? 
R  A A N HETAIN 18 N 10 ? 
S  A A N HETAIN 19 N 7  ? 
T  B B N HETAIN 20 N 11 ? 
U  C C N HETAIN 21 N 3  ? 
V  C C N HETAIN 22 N 3  ? 
W  C C N HETAIN 23 N 4  ? 
X  C C N HETAIN 24 N 5  ? 
Y  C C N HETAIN 25 N 6  ? 
Z  C C N HETAIN 26 N 7  ? 
AA C C N HETAIN 27 N 7  ? 
BA C C N HETAI  28 N 9  ? 
CA C C N HETAIN 29 N 12 ? 
DA C C N HETAIN 30 N 10 ? 
EA C C N HETAI  31 N 9  ? 
FA D D N HETAIN 32 N 11 ? 
GA E E N HETAIN 33 N 3  ? 
HA E E N HETAIN 34 N 3  ? 
IA E E N HETAIN 35 N 4  ? 
JA E E N HETAIN 36 N 5  ? 
KA E E N HETAIN 37 N 6  ? 
LA E E N HETAIN 38 N 7  ? 
MA E E N HETAI  39 N 9  ? 
NA E E N HETAIN 40 N 12 ? 
OA E E N HETAIN 41 N 10 ? 
PA E E N HETAIN 42 N 13 ? 
QA E E N HETAI  43 N 9  ? 
RA E E N HETAIN 44 N 13 ? 
SA F F N HETAIN 45 N 11 ? 
TA G G N HETAIN 46 N 3  ? 
UA G G N HETAIN 47 N 3  ? 
VA G G N HETAIN 48 N 4  ? 
WA G G N HETAIN 49 N 5  ? 
XA G G N HETAIN 50 N 6  ? 
YA G G N HETAIN 51 N 14 ? 
ZA G G N HETAIN 52 N 7  ? 
AB G G N HETAI  53 N 9  ? 
BB G G N HETAI  54 N 8  ? 
CB G G N HETAIN 55 N 10 ? 
DB G G N HETAI  56 N 8  ? 
EB H H N HETAIN 57 N 11 ? 
FB I I N HETAI  58 N 15 ? 
GB I I N HETAI  59 N 15 ? 
HB I I N HETAI  60 N 15 ? 
IB I I N HETAI  61 N 15 ? 
JB I I N HETAI  62 N 15 ? 
KB J J N HETAI  63 N 16 ? 
LB L L N HETAIN 64 N 12 ? 
MB L L N HETAIN 65 N 12 ? 
NB M M N HETAIN 66 N 14 ? 
OB M M N HETAIN 67 N 14 ? 
PB N N N HETAI  68 N 17 ? 
QB S S N HETAS  69 N 18 ? 
RB K K N HETAS  70 N 18 ? 
# 
loop_
_struct_mon_prot_cis.pdbx_id 
_struct_mon_prot_cis.label_comp_id 
_struct_mon_prot_cis.label_seq_id 
_struct_mon_prot_cis.label_asym_id 
_struct_mon_prot_cis.label_alt_id 
_struct_mon_prot_cis.pdbx_PDB_ins_code 
_struct_mon_prot_cis.auth_comp_id 
_struct_mon_prot_cis.auth_seq_id 
_struct_mon_prot_cis.auth_asym_id 
_struct_mon_prot_cis.pdbx_label_comp_id_2 
_struct_mon_prot_cis.pdbx_label_seq_id_2 
_struct_mon_prot_cis.pdbx_label_asym_id_2 
_struct_mon_prot_cis.pdbx_PDB_ins_code_2 
_struct_mon_prot_cis.pdbx_auth_comp_id_2 
_struct_mon_prot_cis.pdbx_auth_seq_id_2 
_struct_mon_prot_cis.pdbx_auth_asym_id_2 
_struct_mon_prot_cis.pdbx_PDB_model_num 
_struct_mon_prot_cis.pdbx_omega_angle 
1 LEU 640 A . ? LEU 643 A PRO 641 A ? PRO 644 A 1 -5.68 
2 TYR 27  B . ? TYR 27  B PRO 28  B ? PRO 28  B 1 2.76  
3 LEU 640 C . ? LEU 643 C PRO 641 C ? PRO 644 C 1 -2.72 
4 TYR 27  D . ? TYR 27  D PRO 28  D ? PRO 28  D 1 4.88  
5 LEU 640 E . ? LEU 643 E PRO 641 E ? PRO 644 E 1 -3.71 
6 TYR 27  F . ? TYR 27  F PRO 28  F ? PRO 28  F 1 2.96  
7 LEU 640 G . ? LEU 643 G PRO 641 G ? PRO 644 G 1 -8.58 
8 TYR 27  H . ? TYR 27  H PRO 28  H ? PRO 28  H 1 5.59  
# 
_cell.entry_id           XXXX 
_cell.length_a           90.378 
_cell.length_b           109.210 
_cell.length_c           117.342 
_cell.angle_alpha        97.71 
_cell.angle_beta         90.06 
_cell.angle_gamma        96.28 
_cell.Z_PDB              4 
_cell.pdbx_unique_axis   ? 
# 
_symmetry.entry_id                         XXXX 
_symmetry.space_group_name_H-M             "P 1" 
_symmetry.pdbx_full_space_group_name_H-M   ? 
_symmetry.cell_setting                     ? 
_symmetry.Int_Tables_number                ? 
# 
_atom_sites.entry_id                    XXXX 
_atom_sites.fract_transf_matrix[1][1]   0.011065 
_atom_sites.fract_transf_matrix[1][2]   0.001218 
_atom_sites.fract_transf_matrix[1][3]   0.000178 
_atom_sites.fract_transf_matrix[2][1]   0.000000 
_atom_sites.fract_transf_matrix[2][2]   0.009212 
_atom_sites.fract_transf_matrix[2][3]   0.001256 
_atom_sites.fract_transf_matrix[3][1]   0.000000 
_atom_sites.fract_transf_matrix[3][2]   0.000000 
_atom_sites.fract_transf_matrix[3][3]   0.008601 
_atom_sites.fract_transf_vector[1]      0.00000 
_atom_sites.fract_transf_vector[2]      0.00000 
_atom_sites.fract_transf_vector[3]      0.00000 
# 
_refine.pdbx_refine_id                           1 
_refine.entry_id                                 XXXX 
_refine.pdbx_diffrn_id                           ? 
_refine.pdbx_TLS_residual_ADP_flag               ? 
_refine.ls_number_reflns_obs                     347274 
_refine.ls_number_reflns_all                     ? 
_refine.pdbx_ls_sigma_I                          ? 
_refine.pdbx_ls_sigma_F                          ? 
_refine.pdbx_data_cutoff_high_absF               ? 
_refine.pdbx_data_cutoff_low_absF                ? 
_refine.pdbx_data_cutoff_high_rms_absF           ? 
_refine.ls_d_res_low                             116.27 
_refine.ls_d_res_high                            1.84 
_refine.ls_percent_reflns_obs                    95.28 
_refine.ls_R_factor_obs                          0.15536 
_refine.ls_R_factor_all                          ? 
_refine.ls_R_factor_R_work                       0.15362 
_refine.ls_R_factor_R_free                       0.18891 
_refine.ls_R_factor_R_free_error                 ? 
_refine.ls_R_factor_R_free_error_details         ? 
_refine.ls_percent_reflns_R_free                 5.0 
_refine.ls_number_reflns_R_free                  18174 
_refine.ls_number_parameters                     ? 
_refine.ls_number_restraints                     ? 
_refine.occupancy_min                            ? 
_refine.occupancy_max                            ? 
_refine.correlation_coeff_Fo_to_Fc               0.965 
_refine.correlation_coeff_Fo_to_Fc_free          0.946 
_refine.B_iso_mean                               20.392 
_refine.aniso_B[1][1]                            -0.47 
_refine.aniso_B[2][2]                            1.49 
_refine.aniso_B[3][3]                            -0.98 
_refine.aniso_B[1][2]                            0.42 
_refine.aniso_B[1][3]                            0.04 
_refine.aniso_B[2][3]                            -0.47 
_refine.solvent_model_details                    MASK 
_refine.solvent_model_param_ksol                 ? 
_refine.solvent_model_param_bsol                 ? 
_refine.pdbx_solvent_vdw_probe_radii             1.20 
_refine.pdbx_solvent_ion_probe_radii             0.80 
_refine.pdbx_solvent_shrinkage_radii             0.80 
_refine.pdbx_ls_cross_valid_method               THROUGHOUT 
_refine.details                                  "HYDROGENS HAVE BEEN ADDED IN THE RIDING POSITIONS" 
_refine.pdbx_starting_model                      ? 
_refine.pdbx_method_to_determine_struct          ? 
_refine.pdbx_isotropic_thermal_model             ? 
_refine.pdbx_stereochemistry_target_values       "MAXIMUM LIKELIHOOD" 
_refine.pdbx_stereochem_target_val_spec_case     ? 
_refine.pdbx_R_Free_selection_details            RANDOM 
_refine.pdbx_overall_ESU_R                       0.117 
_refine.pdbx_overall_ESU_R_Free                  0.112 
_refine.overall_SU_ML                            0.100 
_refine.pdbx_overall_phase_error                 ? 
_refine.overall_SU_B                             3.471 
_refine.overall_SU_R_Cruickshank_DPI             ? 
_refine.pdbx_overall_SU_R_free_Cruickshank_DPI   ? 
_refine.pdbx_overall_SU_R_Blow_DPI               ? 
_refine.pdbx_overall_SU_R_free_Blow_DPI          ? 
# 
loop_
_refine_ls_restr.type 
_refine_ls_restr.dev_ideal 
_refine_ls_restr.dev_ideal_target 
_refine_ls_restr.weight 
_refine_ls_restr.number 
_refine_ls_restr.pdbx_refine_id 
_refine_ls_restr.pdbx_restraint_function 
r_bond_refined_d             0.017  0.019  ? 31340 . ? 
r_bond_other_d               0.002  0.020  ? 28836 . ? 
r_angle_refined_deg          1.954  1.963  ? 42609 . ? 
r_angle_other_deg            1.043  3.000  ? 66336 . ? 
r_dihedral_angle_1_deg       6.829  5.000  ? 3864  . ? 
r_dihedral_angle_2_deg       36.705 24.111 ? 1474  . ? 
r_dihedral_angle_3_deg       12.217 15.000 ? 5018  . ? 
r_dihedral_angle_4_deg       18.575 15.000 ? 206   . ? 
r_chiral_restr               0.109  0.200  ? 4482  . ? 
r_gen_planes_refined         0.009  0.021  ? 35937 . ? 
r_gen_planes_other           0.002  0.020  ? 7465  . ? 
r_nbd_refined                ?      ?      ? ?     . ? 
r_nbd_other                  ?      ?      ? ?     . ? 
r_nbtor_refined              ?      ?      ? ?     . ? 
r_nbtor_other                ?      ?      ? ?     . ? 
r_xyhbond_nbd_refined        ?      ?      ? ?     . ? 
r_xyhbond_nbd_other          ?      ?      ? ?     . ? 
r_metal_ion_refined          ?      ?      ? ?     . ? 
r_metal_ion_other            ?      ?      ? ?     . ? 
r_symmetry_vdw_refined       ?      ?      ? ?     . ? 
r_symmetry_vdw_other         ?      ?      ? ?     . ? 
r_symmetry_hbond_refined     ?      ?      ? ?     . ? 
r_symmetry_hbond_other       ?      ?      ? ?     . ? 
r_symmetry_metal_ion_refined ?      ?      ? ?     . ? 
r_symmetry_metal_ion_other   ?      ?      ? ?     . ? 
r_mcbond_it                  1.357  1.826  ? 15334 . ? 
r_mcbond_other               1.357  1.826  ? 15331 . ? 
r_mcangle_it                 1.916  2.729  ? 19159 . ? 
r_mcangle_other              1.916  2.729  ? 19160 . ? 
r_scbond_it                  2.358  2.061  ? 16006 . ? 
r_scbond_other               2.354  2.060  ? 16002 . ? 
r_scangle_it                 ?      ?      ? ?     . ? 
r_scangle_other              3.563  2.991  ? 23388 . ? 
r_long_range_B_refined       5.483  16.097 ? 39343 . ? 
r_long_range_B_other         5.483  16.097 ? 39344 . ? 
r_rigid_bond_restr           ?      ?      ? ?     . ? 
r_sphericity_free            ?      ?      ? ?     . ? 
r_sphericity_bonded          ?      ?      ? ?     . ? 
# 
_refine_ls_shell.pdbx_refine_id                   . 
_refine_ls_shell.pdbx_total_number_of_bins_used   20 
_refine_ls_shell.d_res_high                       1.840 
_refine_ls_shell.d_res_low                        1.888 
_refine_ls_shell.number_reflns_R_work             25571 
_refine_ls_shell.R_factor_R_work                  0.252 
_refine_ls_shell.percent_reflns_obs               94.80 
_refine_ls_shell.R_factor_R_free                  0.265 
_refine_ls_shell.R_factor_R_free_error            ? 
_refine_ls_shell.percent_reflns_R_free            ? 
_refine_ls_shell.number_reflns_R_free             1391 
_refine_ls_shell.number_reflns_all                ? 
_refine_ls_shell.R_factor_all                     ? 
# 
_refine_hist.pdbx_refine_id                   . 
_refine_hist.cycle_id                         1 
_refine_hist.pdbx_number_atoms_protein        ? 
_refine_hist.pdbx_number_atoms_nucleic_acid   ? 
_refine_hist.pdbx_number_atoms_ligand         ? 
_refine_hist.number_atoms_solvent             ? 
_refine_hist.number_atoms_total               33900 
_refine_hist.d_res_high                       . 
_refine_hist.d_res_low                        . 
# 
_computing.entry_id                           XXXX 
_computing.pdbx_data_reduction_ii             ? 
_computing.pdbx_data_reduction_ds             ? 
_computing.data_collection                    ? 
_computing.structure_solution                 ? 
_computing.structure_refinement               "REFMAC 5.8.0135" 
_computing.pdbx_structure_refinement_method   ? 
# 
_software.classification   refinement 
_software.name             REFMAC 
_software.version          5.8.0135 
_software.citation_id      ? 
_software.pdbx_ordinal     1 
# 
_database_PDB_remark.id     3 
_database_PDB_remark.text   
;REFINEMENT.
  PROGRAM     : REFMAC 5.8.0135
  AUTHORS     : MURSHUDOV,SKUBAK,LEBEDEV,PANNU,
                STEINER,NICHOLLS,WINN,LONG,VAGIN

   REFINEMENT TARGET : MAXIMUM LIKELIHOOD

 DATA USED IN REFINEMENT.
  RESOLUTION RANGE HIGH (ANGSTROMS) :   1.84
  RESOLUTION RANGE LOW  (ANGSTROMS) : 116.27
  DATA CUTOFF            (SIGMA(F)) : NONE
  COMPLETENESS FOR RANGE        (%) :  95.28
  NUMBER OF REFLECTIONS             :  347274

 FIT TO DATA USED IN REFINEMENT.
  CROSS-VALIDATION METHOD          : THROUGHOUT
  FREE R VALUE TEST SET SELECTION  : RANDOM
  R VALUE     (WORKING + TEST SET) : 0.15536
  R VALUE            (WORKING SET) :  0.15362
  FREE R VALUE                     :  0.18891
  FREE R VALUE TEST SET SIZE   (%) :  5.0
  FREE R VALUE TEST SET COUNT      : 18174

 FIT IN THE HIGHEST RESOLUTION BIN.
  TOTAL NUMBER OF BINS USED           :      20
  BIN RESOLUTION RANGE HIGH           :    1.840
  BIN RESOLUTION RANGE LOW            :    1.888
  REFLECTION IN BIN     (WORKING SET) :    25571
  BIN COMPLETENESS (WORKING+TEST) (%) :    94.80
  BIN R VALUE           (WORKING SET) :    0.252
  BIN FREE R VALUE SET COUNT          :     1391
  BIN FREE R VALUE                    :    0.265

 NUMBER OF NON-HYDROGEN ATOMS USED IN REFINEMENT.
  ALL ATOMS                :    33900

 B VALUES.
  FROM WILSON PLOT           (A**2) : NULL
  MEAN B VALUE      (OVERALL, A**2) :  20.392
  OVERALL ANISOTROPIC B VALUE.
   B11 (A**2) :    -0.47
   B22 (A**2) :     1.49
   B33 (A**2) :    -0.98
   B12 (A**2) :     0.42
   B13 (A**2) :     0.04
   B23 (A**2) :    -0.47

 ESTIMATED OVERALL COORDINATE ERROR.
  ESU BASED ON R VALUE                            (A):   0.117
  ESU BASED ON FREE R VALUE                       (A):   0.112
  ESU BASED ON MAXIMUM LIKELIHOOD                 (A):   0.100
  ESU FOR B VALUES BASED ON MAXIMUM LIKELIHOOD (A**2):   3.471

CORRELATION COEFFICIENTS.
  CORRELATION COEFFICIENT FO-FC      :   0.965
  CORRELATION COEFFICIENT FO-FC FREE :   0.946

 RMS DEVIATIONS FROM IDEAL VALUES        COUNT    RMS    WEIGHT
  BOND LENGTHS REFINED ATOMS        (A): 31340 ; 0.017 ; 0.019
  BOND LENGTHS OTHERS               (A): 28836 ; 0.002 ; 0.020
  BOND ANGLES REFINED ATOMS   (DEGREES): 42609 ; 1.954 ; 1.963
  BOND ANGLES OTHERS          (DEGREES): 66336 ; 1.043 ; 3.000
  TORSION ANGLES, PERIOD 1    (DEGREES):  3864 ; 6.829 ; 5.000
  TORSION ANGLES, PERIOD 2    (DEGREES):  1474 ;36.705 ;24.111
  TORSION ANGLES, PERIOD 3    (DEGREES):  5018 ;12.217 ;15.000
  TORSION ANGLES, PERIOD 4    (DEGREES):   206 ;18.575 ;15.000
  CHIRAL-CENTER RESTRAINTS       (A**3):  4482 ; 0.109 ; 0.200
  GENERAL PLANES REFINED ATOMS      (A): 35937 ; 0.009 ; 0.021
  GENERAL PLANES OTHERS             (A):  7465 ; 0.002 ; 0.020

 ISOTROPIC THERMAL FACTOR RESTRAINTS.     COUNT   RMS    WEIGHT
  MAIN-CHAIN BOND REFINED ATOMS  (A**2): 15334 ; 1.357 ; 1.826
  MAIN-CHAIN BOND OTHER ATOMS    (A**2): 15331 ; 1.357 ; 1.826
  MAIN-CHAIN ANGLE REFINED ATOMS (A**2): 19159 ; 1.916 ; 2.729
  MAIN-CHAIN ANGLE OTHER ATOMS (A**2)  : 19160 ; 1.916 ; 2.729
  SIDE-CHAIN BOND REFINED ATOMS  (A**2): 16006 ; 2.358 ; 2.061
  SIDE-CHAIN BOND OTHER ATOMS  (A**2)  : 16002 ; 2.354 ; 2.060
  SIDE-CHAIN ANGLE OTHER ATOMS (A**2)  : 23388 ; 3.563 ; 2.991
  LONG RANGE B REFINED ATOMS (A**2)    : 39343 ; 5.483 ;16.097
  LONG RANGE B OTHER ATOMS (A**2)      : 39344 ; 5.483 ;16.097

 NCS RESTRAINTS STATISTICS
  NUMBER OF NCS GROUPS : NULL

 TWIN DETAILS
  NUMBER OF TWIN DOMAINS  : NULL


 TLS DETAILS
  NUMBER OF TLS GROUPS  : NULL


 BULK SOLVENT MODELLING.
  METHOD USED :  MASK
  PARAMETERS FOR MASK CALCULATION
  VDW PROBE RADIUS   :   1.20
  ION PROBE RADIUS   :   0.80
  SHRINKAGE RADIUS   :   0.80

 OTHER REFINEMENT REMARKS:
 HYDROGENS HAVE BEEN ADDED IN THE RIDING POSITIONS
 U VALUES      : REFINED INDIVIDUALLY

;
# 
loop_
_pdbx_validate_close_contact.id 
_pdbx_validate_close_contact.PDB_model_num 
_pdbx_validate_close_contact.auth_atom_id_1 
_pdbx_validate_close_contact.auth_asym_id_1 
_pdbx_validate_close_contact.auth_comp_id_1 
_pdbx_validate_close_contact.auth_seq_id_1 
_pdbx_validate_close_contact.PDB_ins_code_1 
_pdbx_validate_close_contact.label_alt_id_1 
_pdbx_validate_close_contact.auth_atom_id_2 
_pdbx_validate_close_contact.auth_asym_id_2 
_pdbx_validate_close_contact.auth_comp_id_2 
_pdbx_validate_close_contact.auth_seq_id_2 
_pdbx_validate_close_contact.PDB_ins_code_2 
_pdbx_validate_close_contact.label_alt_id_2 
_pdbx_validate_close_contact.dist 
1  1 O2 E EDO 5901 ? ? O2   E EDO 6101 ? ? 1.16 
2  1 C1 E EDO 5901 ? ? O1   E EDO 6101 ? ? 1.67 
3  1 O1 E EDO 5901 ? ? O1   E EDO 6101 ? ? 1.82 
4  1 O  A O   2003 ? ? MO   A 4MO 2004 ? ? 1.82 
5  1 O  E O   2003 ? ? MO   E 4MO 2004 ? ? 1.94 
6  1 O  G O   2003 ? ? MO   G 4MO 2004 ? ? 1.95 
7  1 O2 E EDO 5901 ? ? C2   E EDO 6101 ? ? 1.99 
8  1 O  C O   2003 ? ? O04  C G78 6301 ? ? 1.99 
9  1 O  C O   2003 ? ? MO   C 4MO 2004 ? ? 2.00 
10 1 O  G O   2003 ? ? SB02 G G78 5701 ? ? 2.04 
11 1 SG D CYS 65   ? ? SG   D CYS 80   ? B 2.08 
12 1 SG H CYS 65   ? ? SG   H CYS 80   ? B 2.08 
13 1 SG B CYS 65   ? ? SG   B CYS 80   ? B 2.09 
14 1 O  A O   2003 ? ? SB02 A G78 6401 ? ? 2.10 
15 1 O  S HOH 857  ? ? O    S HOH 1534 ? ? 2.12 
16 1 O  C O   2003 ? ? SB02 C G78 6301 ? ? 2.12 
17 1 SG F CYS 65   ? ? SG   F CYS 80   ? B 2.12 
18 1 O  S HOH 2341 ? ? O    S HOH 2366 ? ? 2.13 
19 1 O  S HOH 1739 ? ? O    S HOH 2741 ? ? 2.14 
20 1 C1 E EDO 5901 ? ? C1   E EDO 6101 ? ? 2.14 
21 1 C1 E EDO 5901 ? ? C2   E EDO 6101 ? ? 2.14 
22 1 O  S HOH 2420 ? ? O    S HOH 2421 ? ? 2.15 
23 1 SG H CYS 80   ? A O    S HOH 3709 ? ? 2.15 
24 1 SG D CYS 80   ? A O    S HOH 472  ? ? 2.16 
25 1 O  E O   2003 ? ? SB02 E G78 5801 ? ? 2.16 
26 1 SG H CYS 65   ? ? O    S HOH 577  ? ? 2.16 
27 1 O  S HOH 1508 ? ? O    S HOH 2044 ? ? 2.17 
28 1 SG A CYS 24   ? ? FE4  A F3S 5005 ? ? 2.18 
29 1 O  S HOH 3367 ? ? O    S HOH 3625 ? ? 2.19 
# 
loop_
_pdbx_validate_symm_contact.id 
_pdbx_validate_symm_contact.PDB_model_num 
_pdbx_validate_symm_contact.auth_atom_id_1 
_pdbx_validate_symm_contact.auth_asym_id_1 
_pdbx_validate_symm_contact.auth_comp_id_1 
_pdbx_validate_symm_contact.auth_seq_id_1 
_pdbx_validate_symm_contact.PDB_ins_code_1 
_pdbx_validate_symm_contact.label_alt_id_1 
_pdbx_validate_symm_contact.site_symmetry_1 
_pdbx_validate_symm_contact.auth_atom_id_2 
_pdbx_validate_symm_contact.auth_asym_id_2 
_pdbx_validate_symm_contact.auth_comp_id_2 
_pdbx_validate_symm_contact.auth_seq_id_2 
_pdbx_validate_symm_contact.PDB_ins_code_2 
_pdbx_validate_symm_contact.label_alt_id_2 
_pdbx_validate_symm_contact.site_symmetry_2 
_pdbx_validate_symm_contact.dist 
1 1 OE1 E GLU 471  ? ? 1_555 OE1 G GLN 485  ? B 1_654 2.09 
2 1 OE1 E GLN 485  ? ? 1_555 OE1 G GLU 471  ? ? 1_654 2.13 
3 1 O   S HOH 1043 ? ? 1_555 O   S HOH 2636 ? ? 1_456 2.14 
4 1 O4  E PEG 5401 ? ? 1_555 O   S HOH 1284 ? ? 1_654 2.16 
# 
loop_
_pdbx_validate_rmsd_angle.id 
_pdbx_validate_rmsd_angle.PDB_model_num 
_pdbx_validate_rmsd_angle.auth_atom_id_1 
_pdbx_validate_rmsd_angle.auth_asym_id_1 
_pdbx_validate_rmsd_angle.auth_comp_id_1 
_pdbx_validate_rmsd_angle.auth_seq_id_1 
_pdbx_validate_rmsd_angle.PDB_ins_code_1 
_pdbx_validate_rmsd_angle.label_alt_id_1 
_pdbx_validate_rmsd_angle.auth_atom_id_2 
_pdbx_validate_rmsd_angle.auth_asym_id_2 
_pdbx_validate_rmsd_angle.auth_comp_id_2 
_pdbx_validate_rmsd_angle.auth_seq_id_2 
_pdbx_validate_rmsd_angle.PDB_ins_code_2 
_pdbx_validate_rmsd_angle.label_alt_id_2 
_pdbx_validate_rmsd_angle.auth_atom_id_3 
_pdbx_validate_rmsd_angle.auth_asym_id_3 
_pdbx_validate_rmsd_angle.auth_comp_id_3 
_pdbx_validate_rmsd_angle.auth_seq_id_3 
_pdbx_validate_rmsd_angle.PDB_ins_code_3 
_pdbx_validate_rmsd_angle.label_alt_id_3 
_pdbx_validate_rmsd_angle.angle_value 
_pdbx_validate_rmsd_angle.angle_target_value 
_pdbx_validate_rmsd_angle.angle_deviation 
_pdbx_validate_rmsd_angle.angle_standard_deviation 
_pdbx_validate_rmsd_angle.linker_flag 
1  1 NE A ARG 295 ? ? CZ A ARG 295 ? ? NH1 A ARG 295 ? ? 124.85 120.30 4.55  0.50 N 
2  1 NE A ARG 295 ? ? CZ A ARG 295 ? ? NH2 A ARG 295 ? ? 116.14 120.30 -4.16 0.50 N 
3  1 CB A ASP 347 ? ? CG A ASP 347 ? ? OD1 A ASP 347 ? ? 123.94 118.30 5.64  0.90 N 
4  1 CB A ASP 669 ? ? CG A ASP 669 ? ? OD1 A ASP 669 ? ? 124.47 118.30 6.17  0.90 N 
5  1 NE A ARG 722 ? ? CZ A ARG 722 ? ? NH1 A ARG 722 ? ? 123.35 120.30 3.05  0.50 N 
6  1 NE C ARG 197 ? ? CZ C ARG 197 ? ? NH1 C ARG 197 ? ? 123.75 120.30 3.45  0.50 N 
7  1 NE C ARG 295 ? ? CZ C ARG 295 ? ? NH1 C ARG 295 ? ? 125.23 120.30 4.93  0.50 N 
8  1 NE C ARG 295 ? ? CZ C ARG 295 ? ? NH2 C ARG 295 ? ? 115.30 120.30 -5.00 0.50 N 
9  1 NE C ARG 362 ? ? CZ C ARG 362 ? ? NH1 C ARG 362 ? ? 123.35 120.30 3.05  0.50 N 
10 1 CB C ASP 692 ? ? CG C ASP 692 ? ? OD1 C ASP 692 ? ? 123.83 118.30 5.53  0.90 N 
11 1 NE C ARG 822 ? ? CZ C ARG 822 ? ? NH1 C ARG 822 ? ? 123.35 120.30 3.05  0.50 N 
12 1 NE C ARG 822 ? ? CZ C ARG 822 ? ? NH2 C ARG 822 ? ? 117.10 120.30 -3.20 0.50 N 
13 1 NE E ARG 124 ? ? CZ E ARG 124 ? ? NH1 E ARG 124 ? ? 123.54 120.30 3.24  0.50 N 
14 1 NE E ARG 295 ? ? CZ E ARG 295 ? ? NH1 E ARG 295 ? ? 125.08 120.30 4.78  0.50 N 
15 1 NE E ARG 295 ? ? CZ E ARG 295 ? ? NH2 E ARG 295 ? ? 115.44 120.30 -4.86 0.50 N 
16 1 NE E ARG 429 ? ? CZ E ARG 429 ? ? NH1 E ARG 429 ? ? 123.71 120.30 3.41  0.50 N 
17 1 CB E ASP 669 ? ? CG E ASP 669 ? ? OD1 E ASP 669 ? ? 124.96 118.30 6.66  0.90 N 
18 1 NE G ARG 101 ? ? CZ G ARG 101 ? ? NH1 G ARG 101 ? ? 123.46 120.30 3.16  0.50 N 
19 1 NE G ARG 295 ? ? CZ G ARG 295 ? ? NH1 G ARG 295 ? ? 124.99 120.30 4.69  0.50 N 
20 1 NE G ARG 295 ? ? CZ G ARG 295 ? ? NH2 G ARG 295 ? ? 115.73 120.30 -4.57 0.50 N 
21 1 NE G ARG 362 ? ? CZ G ARG 362 ? ? NH1 G ARG 362 ? ? 123.70 120.30 3.40  0.50 N 
22 1 NE G ARG 378 ? ? CZ G ARG 378 ? ? NH1 G ARG 378 ? ? 123.88 120.30 3.58  0.50 N 
23 1 NE G ARG 412 ? ? CZ G ARG 412 ? ? NH1 G ARG 412 ? ? 124.20 120.30 3.90  0.50 N 
24 1 NE G ARG 412 ? ? CZ G ARG 412 ? ? NH2 G ARG 412 ? ? 116.67 120.30 -3.63 0.50 N 
25 1 NE H ARG 104 ? ? CZ H ARG 104 ? ? NH1 H ARG 104 ? ? 123.78 120.30 3.48  0.50 N 
# 
loop_
_pdbx_validate_torsion.id 
_pdbx_validate_torsion.PDB_model_num 
_pdbx_validate_torsion.auth_comp_id 
_pdbx_validate_torsion.auth_asym_id 
_pdbx_validate_torsion.auth_seq_id 
_pdbx_validate_torsion.PDB_ins_code 
_pdbx_validate_torsion.label_alt_id 
_pdbx_validate_torsion.phi 
_pdbx_validate_torsion.psi 
1  1 PHE A 23  ? ? -104.12 -103.67 
2  1 ILE A 25  ? ? -39.73  -36.80  
3  1 ALA A 128 ? ? 74.23   -46.27  
4  1 ASP A 129 ? ? -147.27 20.32   
5  1 ALA A 186 ? ? -97.46  -64.86  
6  1 GLN A 239 ? ? -144.97 48.97   
7  1 TRP A 322 ? ? -90.94  57.94   
8  1 GLU A 384 ? ? -151.76 -138.01 
9  1 TRP A 389 ? ? -98.17  34.82   
10 1 ASP A 392 ? ? 75.52   77.56   
11 1 THR A 415 ? ? -123.96 -165.06 
12 1 THR A 518 ? ? 64.52   177.52  
13 1 PRO A 615 ? ? -69.55  -179.38 
14 1 GLN A 708 ? ? 48.97   -127.97 
15 1 VAL B 11  ? ? -99.40  -62.01  
16 1 SER B 12  ? ? -168.97 -168.52 
17 1 SER B 12  ? ? -170.26 -166.91 
18 1 TYR B 27  ? ? -171.42 131.16  
19 1 HIS B 62  ? ? -72.99  -77.79  
20 1 PHE C 23  ? ? -99.41  -104.54 
21 1 ILE C 25  ? ? -35.24  -38.11  
22 1 ASN C 77  ? ? -69.99  0.25    
23 1 ALA C 128 ? ? 70.09   -39.12  
24 1 ASP C 129 ? ? -153.38 18.16   
25 1 ALA C 186 ? ? -99.97  -63.93  
26 1 LEU C 215 ? ? -117.82 78.82   
27 1 GLN C 239 ? ? -142.88 51.36   
28 1 GLU C 384 ? ? -146.23 -136.90 
29 1 TRP C 389 ? ? -98.47  31.37   
30 1 ASP C 392 ? ? 80.88   78.55   
31 1 THR C 415 ? ? -122.58 -158.23 
32 1 PRO C 433 ? ? -90.33  51.60   
33 1 THR C 518 ? ? 59.48   177.12  
34 1 GLN C 708 ? ? 55.43   -134.72 
35 1 ASP C 790 ? ? -77.73  -166.49 
36 1 SER D 12  ? ? -173.53 -170.56 
37 1 TYR D 27  ? ? -170.42 131.88  
38 1 HIS D 62  ? ? -79.27  -72.67  
39 1 PHE E 23  ? ? -107.21 -104.13 
40 1 ALA E 128 ? ? 66.69   -44.20  
41 1 ASP E 129 ? ? -147.18 20.36   
42 1 ALA E 186 ? ? -100.01 -62.13  
43 1 GLN E 239 ? ? -140.54 47.32   
44 1 GLU E 384 ? ? -147.40 -136.91 
45 1 TRP E 389 ? ? -94.82  36.28   
46 1 ASP E 392 ? ? 81.35   79.33   
47 1 THR E 415 ? ? -121.89 -161.19 
48 1 THR E 518 ? ? 58.50   177.87  
49 1 LEU E 698 ? ? -101.52 64.45   
50 1 GLN E 708 ? ? 52.17   -130.00 
51 1 ASN E 750 ? ? -152.69 -159.40 
52 1 VAL F 11  ? ? -99.54  -62.98  
53 1 SER F 12  ? ? -168.63 -167.06 
54 1 HIS F 62  ? ? -75.83  -73.67  
55 1 PHE G 23  ? ? -99.05  -107.87 
56 1 ALA G 128 ? ? 74.92   -42.12  
57 1 ASP G 129 ? ? -149.77 14.04   
58 1 ALA G 186 ? ? -102.29 -62.67  
59 1 PRO G 198 ? ? -86.88  32.33   
60 1 GLN G 239 ? ? -142.73 51.14   
61 1 GLU G 384 ? ? -149.38 -136.86 
62 1 TRP G 389 ? ? -95.86  31.76   
63 1 ASP G 392 ? ? 78.58   81.21   
64 1 THR G 415 ? ? -124.62 -161.32 
65 1 THR G 518 ? ? 61.63   175.75  
66 1 ASN G 542 ? ? -100.25 -163.28 
67 1 LEU G 698 ? ? -100.81 63.67   
68 1 GLN G 708 ? ? 48.87   -126.54 
69 1 VAL H 11  ? ? -93.95  -65.88  
70 1 HIS H 62  ? ? -71.85  -77.21  
71 1 PHE H 82  ? ? 75.04   30.80   
# 
_pdbx_validate_peptide_omega.id               1 
_pdbx_validate_peptide_omega.PDB_model_num    1 
_pdbx_validate_peptide_omega.auth_comp_id_1   ASN 
_pdbx_validate_peptide_omega.auth_asym_id_1   E 
_pdbx_validate_peptide_omega.auth_seq_id_1    4 
_pdbx_validate_peptide_omega.PDB_ins_code_1   ? 
_pdbx_validate_peptide_omega.label_alt_id_1   ? 
_pdbx_validate_peptide_omega.auth_comp_id_2   ASP 
_pdbx_validate_peptide_omega.auth_asym_id_2   E 
_pdbx_validate_peptide_omega.auth_seq_id_2    5 
_pdbx_validate_peptide_omega.PDB_ins_code_2   ? 
_pdbx_validate_peptide_omega.label_alt_id_2   ? 
_pdbx_validate_peptide_omega.omega            -149.52 
# 
loop_
_atom_type.symbol 
C  
CL 
FE 
MO 
N  
NA 
O  
P  
S  
SB 
# 
_entry.id   XXXX 
# 
loop_
_pdbx_entity_nonpoly.entity_id 
_pdbx_entity_nonpoly.name 
_pdbx_entity_nonpoly.comp_id 
3  "2-AMINO-5,6-DIMERCAPTO-7-METHYL-3,7,8A,9-TETRAHYDRO-8-OXA-1,3,9,10-TETRAAZA-ANTHRACEN-4-ONE GUANOSINE DINUCLEOTIDE" MGD 
4  "OXYGEN ATOM"                                                                                                        O   
5  "MOLYBDENUM(IV) ION"                                                                                                 4MO 
6  "FE3-S4 CLUSTER"                                                                                                     F3S 
7  "DI(HYDROXYETHYL)ETHER"                                                                                              PEG 
8  "ACETATE ION"                                                                                                        ACT 
9  "PHOSPHATE ION"                                                                                                      PO4 
10 ?                                                                                                                    G78 
11 "FE2/S2 (INORGANIC) CLUSTER"                                                                                         FES 
12 GLYCEROL                                                                                                             GOL 
13 1,2-ETHANEDIOL                                                                                                       EDO 
14 2-AMINO-2-HYDROXYMETHYL-PROPANE-1,3-DIOL                                                                             TRS 
15 "CHLORIDE ION"                                                                                                       CL  
16 "SODIUM ION"                                                                                                         NA  
17 "SULFATE ION"                                                                                                        SO4 
18 water                                                                                                                HOH 
# 
loop_
_pdbx_seq_map_depositor_info.entity_id 
_pdbx_seq_map_depositor_info.auth_asym_id 
_pdbx_seq_map_depositor_info.one_letter_code 
_pdbx_seq_map_depositor_info.one_letter_code_mod 
1 A 
;NDRITLPPANAQRTNMTCHFCIVGCGYHVYKWPELQEGGRAPEQNALGLDFRKQLPPLAVTLTPAMTNVVTEHNGRRYNI
MVVPDKACVVNSGLSSTRGGKMASYMYTPTGDGKQRLKAPRLYAADQWVDTTWDHAMALYAGLIKKTLDKDGPQGVFFSC
FDHGGAGGGFENTWGTGKLMFSAIQTPMVRIHNRPAYNSECHATREMGIGELNNAYEDAQLADVIWSIGNNPYESQTNYF
LNHWLPNLQGATTSKKKERFPNENFPQARIIFVDPRETPSVAIARHVAGNDRVLHLAIEPGTDTALFNGLFTYVVEQGWI
DKPFIEAHTKGFDDAVKTNRLSLDECSNITGVPVDMLKRAAEWSYKPKASGQAPRTMHAYEKGIIWGNDNYVIQSALLDL
VIATHNVGRRGTGCVRMGGHQEGYTRPPYPGDKKIYIDQELIKGKGRIMTWWGCNNFQTSNNAQALREAILQRSAIVKQA
MQKARGATTEEMVDVIYEATQNGGLFVTSINLYPTKLAEAAHLMLPAAHPGEMNLTSMNGERRIRLSEKFMDPPGTAMAD
CLIAARIANALRDMYQKDGKAEMAAQFEGFDWKTEEDAFNDGFRRAGQPGAPAIDSQGGSTGHLVTYDRLRKSGNNGVQL
PVVSWDESKGLVGTEMLYTEGKFDTDDGKAHFKPAPWNGLPATVQQQKDKYRFWLNNGRNNEVWQTAYHDQYNSLMQERY
PMAYIEMNPDDCKQLDVTGGDIVEVYNDFGSTFAMVYPVAEIKRGQTFMLFGYVNGIQGDVTTDWTDRNIIPYYKGTWGD
IRKVGSMEEFKRTVSFKSRRFA
;
;NDRITLPPANAQRTNMTCHFCIVGCGYHVYKWPELQEGGRAPEQNALGLDFRKQLPPLAVTLTPAMTNVVTEHNGRRYNI
MVVPDKACVVNSGLSSTRGGKMASYMYTPTGDGKQRLKAPRLYAADQWVDTTWDHAMALYAGLIKKTLDKDGPQGVFFSC
FDHGGAGGGFENTWGTGKLMFSAIQTPMVRIHNRPAYNSECHATREMGIGELNNAYEDAQLADVIWSIGNNPYESQTNYF
LNHWLPNLQGATTSKKKERFPNENFPQARIIFVDPRETPSVAIARHVAGNDRVLHLAIEPGTDTALFNGLFTYVVEQGWI
DKPFIEAHTKGFDDAVKTNRLSLDECSNITGVPVDMLKRAAEWSYKPKASGQAPRTMHAYEKGIIWGNDNYVIQSALLDL
VIATHNVGRRGTGCVRMGGHQEGYTRPPYPGDKKIYIDQELIKGKGRIMTWWGCNNFQTSNNAQALREAILQRSAIVKQA
MQKARGATTEEMVDVIYEATQNGGLFVTSINLYPTKLAEAAHLMLPAAHPGEMNLTSMNGERRIRLSEKFMDPPGTAMAD
CLIAARIANALRDMYQKDGKAEMAAQFEGFDWKTEEDAFNDGFRRAGQPGAPAIDSQGGSTGHLVTYDRLRKSGNNGVQL
PVVSWDESKGLVGTEMLYTEGKFDTDDGKAHFKPAPWNGLPATVQQQKDKYRFWLNNGRNNEVWQTAYHDQYNSLMQERY
PMAYIEMNPDDCKQLDVTGGDIVEVYNDFGSTFAMVYPVAEIKRGQTFMLFGYVNGIQGDVTTDWTDRNIIPYYKGTWGD
IRKVGSMEEFKRTVSFKSRRFA
;
2 B 
;RTTLQYPATQVSVAKNLKANEPVSFTYPDTSSPCVAVKLGSPVPGGVGPNNDIVAYSVLCTHMGCPTSYDKSSKTFKCPC
HFTEFDAEKAGQMICGQATENLPRVLLRYDEASDALTAVGVDGLIYGRQANVI
;
;RTTLQYPATQVSVAKNLKANEPVSFTYPDTSSPCVAVKLGSPVPGGVGPNNDIVAYSVLCTHMGCPTSYDKSSKTFKCPC
HFTEFDAEKAGQMICGQATENLPRVLLRYDEASDALTAVGVDGLIYGRQANVI
;
1 C 
;NDRITLPPANAQRTNMTCHFCIVGCGYHVYKWPELQEGGRAPEQNALGLDFRKQLPPLAVTLTPAMTNVVTEHNGRRYNI
MVVPDKACVVNSGLSSTRGGKMASYMYTPTGDGKQRLKAPRLYAADQWVDTTWDHAMALYAGLIKKTLDKDGPQGVFFSC
FDHGGAGGGFENTWGTGKLMFSAIQTPMVRIHNRPAYNSECHATREMGIGELNNAYEDAQLADVIWSIGNNPYESQTNYF
LNHWLPNLQGATTSKKKERFPNENFPQARIIFVDPRETPSVAIARHVAGNDRVLHLAIEPGTDTALFNGLFTYVVEQGWI
DKPFIEAHTKGFDDAVKTNRLSLDECSNITGVPVDMLKRAAEWSYKPKASGQAPRTMHAYEKGIIWGNDNYVIQSALLDL
VIATHNVGRRGTGCVRMGGHQEGYTRPPYPGDKKIYIDQELIKGKGRIMTWWGCNNFQTSNNAQALREAILQRSAIVKQA
MQKARGATTEEMVDVIYEATQNGGLFVTSINLYPTKLAEAAHLMLPAAHPGEMNLTSMNGERRIRLSEKFMDPPGTAMAD
CLIAARIANALRDMYQKDGKAEMAAQFEGFDWKTEEDAFNDGFRRAGQPGAPAIDSQGGSTGHLVTYDRLRKSGNNGVQL
PVVSWDESKGLVGTEMLYTEGKFDTDDGKAHFKPAPWNGLPATVQQQKDKYRFWLNNGRNNEVWQTAYHDQYNSLMQERY
PMAYIEMNPDDCKQLDVTGGDIVEVYNDFGSTFAMVYPVAEIKRGQTFMLFGYVNGIQGDVTTDWTDRNIIPYYKGTWGD
IRKVGSMEEFKRTVSFKSRRFA
;
;NDRITLPPANAQRTNMTCHFCIVGCGYHVYKWPELQEGGRAPEQNALGLDFRKQLPPLAVTLTPAMTNVVTEHNGRRYNI
MVVPDKACVVNSGLSSTRGGKMASYMYTPTGDGKQRLKAPRLYAADQWVDTTWDHAMALYAGLIKKTLDKDGPQGVFFSC
FDHGGAGGGFENTWGTGKLMFSAIQTPMVRIHNRPAYNSECHATREMGIGELNNAYEDAQLADVIWSIGNNPYESQTNYF
LNHWLPNLQGATTSKKKERFPNENFPQARIIFVDPRETPSVAIARHVAGNDRVLHLAIEPGTDTALFNGLFTYVVEQGWI
DKPFIEAHTKGFDDAVKTNRLSLDECSNITGVPVDMLKRAAEWSYKPKASGQAPRTMHAYEKGIIWGNDNYVIQSALLDL
VIATHNVGRRGTGCVRMGGHQEGYTRPPYPGDKKIYIDQELIKGKGRIMTWWGCNNFQTSNNAQALREAILQRSAIVKQA
MQKARGATTEEMVDVIYEATQNGGLFVTSINLYPTKLAEAAHLMLPAAHPGEMNLTSMNGERRIRLSEKFMDPPGTAMAD
CLIAARIANALRDMYQKDGKAEMAAQFEGFDWKTEEDAFNDGFRRAGQPGAPAIDSQGGSTGHLVTYDRLRKSGNNGVQL
PVVSWDESKGLVGTEMLYTEGKFDTDDGKAHFKPAPWNGLPATVQQQKDKYRFWLNNGRNNEVWQTAYHDQYNSLMQERY
PMAYIEMNPDDCKQLDVTGGDIVEVYNDFGSTFAMVYPVAEIKRGQTFMLFGYVNGIQGDVTTDWTDRNIIPYYKGTWGD
IRKVGSMEEFKRTVSFKSRRFA
;
2 D 
;RTTLQYPATQVSVAKNLKANEPVSFTYPDTSSPCVAVKLGSPVPGGVGPNNDIVAYSVLCTHMGCPTSYDKSSKTFKCPC
HFTEFDAEKAGQMICGQATENLPRVLLRYDEASDALTAVGVDGLIYGRQANVI
;
;RTTLQYPATQVSVAKNLKANEPVSFTYPDTSSPCVAVKLGSPVPGGVGPNNDIVAYSVLCTHMGCPTSYDKSSKTFKCPC
HFTEFDAEKAGQMICGQATENLPRVLLRYDEASDALTAVGVDGLIYGRQANVI
;
1 E 
;NDRITLPPANAQRTNMTCHFCIVGCGYHVYKWPELQEGGRAPEQNALGLDFRKQLPPLAVTLTPAMTNVVTEHNGRRYNI
MVVPDKACVVNSGLSSTRGGKMASYMYTPTGDGKQRLKAPRLYAADQWVDTTWDHAMALYAGLIKKTLDKDGPQGVFFSC
FDHGGAGGGFENTWGTGKLMFSAIQTPMVRIHNRPAYNSECHATREMGIGELNNAYEDAQLADVIWSIGNNPYESQTNYF
LNHWLPNLQGATTSKKKERFPNENFPQARIIFVDPRETPSVAIARHVAGNDRVLHLAIEPGTDTALFNGLFTYVVEQGWI
DKPFIEAHTKGFDDAVKTNRLSLDECSNITGVPVDMLKRAAEWSYKPKASGQAPRTMHAYEKGIIWGNDNYVIQSALLDL
VIATHNVGRRGTGCVRMGGHQEGYTRPPYPGDKKIYIDQELIKGKGRIMTWWGCNNFQTSNNAQALREAILQRSAIVKQA
MQKARGATTEEMVDVIYEATQNGGLFVTSINLYPTKLAEAAHLMLPAAHPGEMNLTSMNGERRIRLSEKFMDPPGTAMAD
CLIAARIANALRDMYQKDGKAEMAAQFEGFDWKTEEDAFNDGFRRAGQPGAPAIDSQGGSTGHLVTYDRLRKSGNNGVQL
PVVSWDESKGLVGTEMLYTEGKFDTDDGKAHFKPAPWNGLPATVQQQKDKYRFWLNNGRNNEVWQTAYHDQYNSLMQERY
PMAYIEMNPDDCKQLDVTGGDIVEVYNDFGSTFAMVYPVAEIKRGQTFMLFGYVNGIQGDVTTDWTDRNIIPYYKGTWGD
IRKVGSMEEFKRTVSFKSRRFA
;
;NDRITLPPANAQRTNMTCHFCIVGCGYHVYKWPELQEGGRAPEQNALGLDFRKQLPPLAVTLTPAMTNVVTEHNGRRYNI
MVVPDKACVVNSGLSSTRGGKMASYMYTPTGDGKQRLKAPRLYAADQWVDTTWDHAMALYAGLIKKTLDKDGPQGVFFSC
FDHGGAGGGFENTWGTGKLMFSAIQTPMVRIHNRPAYNSECHATREMGIGELNNAYEDAQLADVIWSIGNNPYESQTNYF
LNHWLPNLQGATTSKKKERFPNENFPQARIIFVDPRETPSVAIARHVAGNDRVLHLAIEPGTDTALFNGLFTYVVEQGWI
DKPFIEAHTKGFDDAVKTNRLSLDECSNITGVPVDMLKRAAEWSYKPKASGQAPRTMHAYEKGIIWGNDNYVIQSALLDL
VIATHNVGRRGTGCVRMGGHQEGYTRPPYPGDKKIYIDQELIKGKGRIMTWWGCNNFQTSNNAQALREAILQRSAIVKQA
MQKARGATTEEMVDVIYEATQNGGLFVTSINLYPTKLAEAAHLMLPAAHPGEMNLTSMNGERRIRLSEKFMDPPGTAMAD
CLIAARIANALRDMYQKDGKAEMAAQFEGFDWKTEEDAFNDGFRRAGQPGAPAIDSQGGSTGHLVTYDRLRKSGNNGVQL
PVVSWDESKGLVGTEMLYTEGKFDTDDGKAHFKPAPWNGLPATVQQQKDKYRFWLNNGRNNEVWQTAYHDQYNSLMQERY
PMAYIEMNPDDCKQLDVTGGDIVEVYNDFGSTFAMVYPVAEIKRGQTFMLFGYVNGIQGDVTTDWTDRNIIPYYKGTWGD
IRKVGSMEEFKRTVSFKSRRFA
;
2 F 
;RTTLQYPATQVSVAKNLKANEPVSFTYPDTSSPCVAVKLGSPVPGGVGPNNDIVAYSVLCTHMGCPTSYDKSSKTFKCPC
HFTEFDAEKAGQMICGQATENLPRVLLRYDEASDALTAVGVDGLIYGRQANVI
;
;RTTLQYPATQVSVAKNLKANEPVSFTYPDTSSPCVAVKLGSPVPGGVGPNNDIVAYSVLCTHMGCPTSYDKSSKTFKCPC
HFTEFDAEKAGQMICGQATENLPRVLLRYDEASDALTAVGVDGLIYGRQANVI
;
1 G 
;NDRITLPPANAQRTNMTCHFCIVGCGYHVYKWPELQEGGRAPEQNALGLDFRKQLPPLAVTLTPAMTNVVTEHNGRRYNI
MVVPDKACVVNSGLSSTRGGKMASYMYTPTGDGKQRLKAPRLYAADQWVDTTWDHAMALYAGLIKKTLDKDGPQGVFFSC
FDHGGAGGGFENTWGTGKLMFSAIQTPMVRIHNRPAYNSECHATREMGIGELNNAYEDAQLADVIWSIGNNPYESQTNYF
LNHWLPNLQGATTSKKKERFPNENFPQARIIFVDPRETPSVAIARHVAGNDRVLHLAIEPGTDTALFNGLFTYVVEQGWI
DKPFIEAHTKGFDDAVKTNRLSLDECSNITGVPVDMLKRAAEWSYKPKASGQAPRTMHAYEKGIIWGNDNYVIQSALLDL
VIATHNVGRRGTGCVRMGGHQEGYTRPPYPGDKKIYIDQELIKGKGRIMTWWGCNNFQTSNNAQALREAILQRSAIVKQA
MQKARGATTEEMVDVIYEATQNGGLFVTSINLYPTKLAEAAHLMLPAAHPGEMNLTSMNGERRIRLSEKFMDPPGTAMAD
CLIAARIANALRDMYQKDGKAEMAAQFEGFDWKTEEDAFNDGFRRAGQPGAPAIDSQGGSTGHLVTYDRLRKSGNNGVQL
PVVSWDESKGLVGTEMLYTEGKFDTDDGKAHFKPAPWNGLPATVQQQKDKYRFWLNNGRNNEVWQTAYHDQYNSLMQERY
PMAYIEMNPDDCKQLDVTGGDIVEVYNDFGSTFAMVYPVAEIKRGQTFMLFGYVNGIQGDVTTDWTDRNIIPYYKGTWGD
IRKVGSMEEFKRTVSFKSRRFA
;
;NDRITLPPANAQRTNMTCHFCIVGCGYHVYKWPELQEGGRAPEQNALGLDFRKQLPPLAVTLTPAMTNVVTEHNGRRYNI
MVVPDKACVVNSGLSSTRGGKMASYMYTPTGDGKQRLKAPRLYAADQWVDTTWDHAMALYAGLIKKTLDKDGPQGVFFSC
FDHGGAGGGFENTWGTGKLMFSAIQTPMVRIHNRPAYNSECHATREMGIGELNNAYEDAQLADVIWSIGNNPYESQTNYF
LNHWLPNLQGATTSKKKERFPNENFPQARIIFVDPRETPSVAIARHVAGNDRVLHLAIEPGTDTALFNGLFTYVVEQGWI
DKPFIEAHTKGFDDAVKTNRLSLDECSNITGVPVDMLKRAAEWSYKPKASGQAPRTMHAYEKGIIWGNDNYVIQSALLDL
VIATHNVGRRGTGCVRMGGHQEGYTRPPYPGDKKIYIDQELIKGKGRIMTWWGCNNFQTSNNAQALREAILQRSAIVKQA
MQKARGATTEEMVDVIYEATQNGGLFVTSINLYPTKLAEAAHLMLPAAHPGEMNLTSMNGERRIRLSEKFMDPPGTAMAD
CLIAARIANALRDMYQKDGKAEMAAQFEGFDWKTEEDAFNDGFRRAGQPGAPAIDSQGGSTGHLVTYDRLRKSGNNGVQL
PVVSWDESKGLVGTEMLYTEGKFDTDDGKAHFKPAPWNGLPATVQQQKDKYRFWLNNGRNNEVWQTAYHDQYNSLMQERY
PMAYIEMNPDDCKQLDVTGGDIVEVYNDFGSTFAMVYPVAEIKRGQTFMLFGYVNGIQGDVTTDWTDRNIIPYYKGTWGD
IRKVGSMEEFKRTVSFKSRRFA
;
2 H 
;RTTLQYPATQVSVAKNLKANEPVSFTYPDTSSPCVAVKLGSPVPGGVGPNNDIVAYSVLCTHMGCPTSYDKSSKTFKCPC
HFTEFDAEKAGQMICGQATENLPRVLLRYDEASDALTAVGVDGLIYGRQANVI
;
;RTTLQYPATQVSVAKNLKANEPVSFTYPDTSSPCVAVKLGSPVPGGVGPNNDIVAYSVLCTHMGCPTSYDKSSKTFKCPC
HFTEFDAEKAGQMICGQATENLPRVLLRYDEASDALTAVGVDGLIYGRQANVI
;
# 
loop_
_atom_site.group_PDB 
_atom_site.id 
_atom_site.type_symbol 
_atom_site.label_atom_id 
_atom_site.label_alt_id 
_atom_site.label_comp_id 
_atom_site.label_asym_id 
_atom_site.label_entity_id 
_atom_site.label_seq_id 
_atom_site.pdbx_PDB_ins_code 
_atom_site.Cartn_x 
_atom_site.Cartn_y 
_atom_site.Cartn_z 
_atom_site.occupancy 
_atom_site.B_iso_or_equiv 
_atom_site.pdbx_formal_charge 
_atom_site.auth_seq_id 
_atom_site.auth_comp_id 
_atom_site.auth_asym_id 
_atom_site.auth_atom_id 
_atom_site.pdbx_auth_seq_id 
_atom_site.pdbx_auth_comp_id 
_atom_site.pdbx_auth_asym_id 
_atom_site.pdbx_auth_atom_name 
_atom_site.pdbx_PDB_model_num 
ATOM   1     N  N     . ASN A  1  1   ? 70.599  15.280  -7.620  1.00 50.63 ? 4    ASN A N     4    ASN A N     1 
ATOM   2     C  CA    . ASN A  1  1   ? 70.352  16.758  -7.681  1.00 42.05 ? 4    ASN A CA    4    ASN A CA    1 
ATOM   3     C  C     . ASN A  1  1   ? 71.206  17.613  -6.697  1.00 37.05 ? 4    ASN A C     4    ASN A C     1 
ATOM   4     O  O     . ASN A  1  1   ? 72.276  17.184  -6.248  1.00 32.93 ? 4    ASN A O     4    ASN A O     1 
ATOM   5     C  CB    . ASN A  1  1   ? 68.859  17.099  -7.694  1.00 40.52 ? 4    ASN A CB    4    ASN A CB    1 
ATOM   6     C  CG    . ASN A  1  1   ? 68.180  16.886  -6.387  1.00 42.73 ? 4    ASN A CG    4    ASN A CG    1 
ATOM   7     O  OD1   . ASN A  1  1   ? 68.342  15.872  -5.747  1.00 46.17 ? 4    ASN A OD1   4    ASN A OD1   1 
ATOM   8     N  ND2   . ASN A  1  1   ? 67.349  17.835  -6.012  1.00 52.95 ? 4    ASN A ND2   4    ASN A ND2   1 
ATOM   9     N  N     . ASP A  1  2   ? 70.782  18.851  -6.474  1.00 31.55 ? 5    ASP A N     5    ASP A N     1 
ATOM   10    C  CA    . ASP A  1  2   ? 71.715  19.881  -6.089  1.00 26.99 ? 5    ASP A CA    5    ASP A CA    1 
ATOM   11    C  C     . ASP A  1  2   ? 71.310  20.617  -4.845  1.00 23.44 ? 5    ASP A C     5    ASP A C     1 
ATOM   12    O  O     . ASP A  1  2   ? 71.697  21.770  -4.667  1.00 21.93 ? 5    ASP A O     5    ASP A O     1 
ATOM   13    C  CB    . ASP A  1  2   ? 71.959  20.868  -7.243  1.00 22.87 ? 5    ASP A CB    5    ASP A CB    1 
ATOM   14    C  CG    . ASP A  1  2   ? 70.672  21.491  -7.838  1.00 22.48 ? 5    ASP A CG    5    ASP A CG    1 
ATOM   15    O  OD1   . ASP A  1  2   ? 69.567  21.242  -7.338  1.00 21.37 ? 5    ASP A OD1   5    ASP A OD1   1 
ATOM   16    O  OD2   . ASP A  1  2   ? 70.830  22.282  -8.812  1.00 18.76 ? 5    ASP A OD2   5    ASP A OD2   1 
ATOM   17    N  N     . ARG A  1  3   ? 70.504  19.982  -4.021  1.00 24.52 ? 6    ARG A N     6    ARG A N     1 
ATOM   18    C  CA    . ARG A  1  3   ? 70.167  20.566  -2.732  1.00 24.30 ? 6    ARG A CA    6    ARG A CA    1 
ATOM   19    C  C     . ARG A  1  3   ? 69.626  19.558  -1.780  1.00 23.76 ? 6    ARG A C     6    ARG A C     1 
ATOM   20    O  O     . ARG A  1  3   ? 69.353  18.469  -2.179  1.00 24.29 ? 6    ARG A O     6    ARG A O     1 
ATOM   21    C  CB    . ARG A  1  3   ? 69.194  21.691  -2.892  1.00 26.01 ? 6    ARG A CB    6    ARG A CB    1 
ATOM   22    C  CG    . ARG A  1  3   ? 67.813  21.299  -3.281  1.00 29.59 ? 6    ARG A CG    6    ARG A CG    1 
ATOM   23    C  CD    . ARG A  1  3   ? 67.165  22.436  -4.020  1.00 32.84 ? 6    ARG A CD    6    ARG A CD    1 
ATOM   24    N  NE    . ARG A  1  3   ? 67.418  22.224  -5.434  1.00 36.91 ? 6    ARG A NE    6    ARG A NE    1 
ATOM   25    C  CZ    . ARG A  1  3   ? 66.707  22.780  -6.408  1.00 36.40 ? 6    ARG A CZ    6    ARG A CZ    1 
ATOM   26    N  NH1   . ARG A  1  3   ? 65.748  23.637  -6.115  1.00 36.70 ? 6    ARG A NH1   6    ARG A NH1   1 
ATOM   27    N  NH2   . ARG A  1  3   ? 67.027  22.534  -7.677  1.00 31.04 ? 6    ARG A NH2   6    ARG A NH2   1 
ATOM   28    N  N     . ILE A  1  4   ? 69.521  19.908  -0.498  1.00 22.27 ? 7    ILE A N     7    ILE A N     1 
ATOM   29    C  CA    . ILE A  1  4   ? 68.942  18.989  0.485   1.00 21.82 ? 7    ILE A CA    7    ILE A CA    1 
ATOM   30    C  C     . ILE A  1  4   ? 67.998  19.773  1.377   1.00 18.61 ? 7    ILE A C     7    ILE A C     1 
ATOM   31    O  O     . ILE A  1  4   ? 68.109  20.982  1.512   1.00 18.15 ? 7    ILE A O     7    ILE A O     1 
ATOM   32    C  CB    . ILE A  1  4   ? 69.981  18.210  1.345   1.00 25.72 ? 7    ILE A CB    7    ILE A CB    1 
ATOM   33    C  CG1   . ILE A  1  4   ? 71.007  19.121  1.952   1.00 28.97 ? 7    ILE A CG1   7    ILE A CG1   1 
ATOM   34    C  CG2   . ILE A  1  4   ? 70.704  17.101  0.590   1.00 27.76 ? 7    ILE A CG2   7    ILE A CG2   1 
ATOM   35    C  CD1   . ILE A  1  4   ? 70.650  19.463  3.371   1.00 30.99 ? 7    ILE A CD1   7    ILE A CD1   1 
ATOM   36    N  N     . THR A  1  5   ? 67.066  19.069  1.972   1.00 17.58 ? 8    THR A N     8    THR A N     1 
ATOM   37    C  CA    . THR A  1  5   ? 66.140  19.684  2.932   1.00 16.15 ? 8    THR A CA    8    THR A CA    1 
ATOM   38    C  C     . THR A  1  5   ? 66.718  19.502  4.334   1.00 16.45 ? 8    THR A C     8    THR A C     1 
ATOM   39    O  O     . THR A  1  5   ? 66.872  18.379  4.776   1.00 14.91 ? 8    THR A O     8    THR A O     1 
ATOM   40    C  CB    . THR A  1  5   ? 64.759  19.027  2.797   1.00 17.80 ? 8    THR A CB    8    THR A CB    1 
ATOM   41    O  OG1   . THR A  1  5   ? 64.306  19.165  1.422   1.00 18.92 ? 8    THR A OG1   8    THR A OG1   1 
ATOM   42    C  CG2   . THR A  1  5   ? 63.746  19.714  3.686   1.00 19.13 ? 8    THR A CG2   8    THR A CG2   1 
ATOM   43    N  N     . LEU A  1  6   ? 67.012  20.603  5.022   1.00 14.95 ? 9    LEU A N     9    LEU A N     1 
ATOM   44    C  CA    . LEU A  1  6   ? 67.580  20.538  6.354   1.00 16.51 ? 9    LEU A CA    9    LEU A CA    1 
ATOM   45    C  C     . LEU A  1  6   ? 66.536  20.167  7.395   1.00 15.16 ? 9    LEU A C     9    LEU A C     1 
ATOM   46    O  O     . LEU A  1  6   ? 65.389  20.500  7.230   1.00 14.49 ? 9    LEU A O     9    LEU A O     1 
ATOM   47    C  CB    . LEU A  1  6   ? 68.204  21.883  6.743   1.00 16.77 ? 9    LEU A CB    9    LEU A CB    1 
ATOM   48    C  CG    . LEU A  1  6   ? 69.376  22.380  5.890   1.00 17.73 ? 9    LEU A CG    9    LEU A CG    1 
ATOM   49    C  CD1   . LEU A  1  6   ? 69.750  23.807  6.318   1.00 18.86 ? 9    LEU A CD1   9    LEU A CD1   1 
ATOM   50    C  CD2   . LEU A  1  6   ? 70.559  21.478  6.057   1.00 18.01 ? 9    LEU A CD2   9    LEU A CD2   1 
ATOM   51    N  N     . PRO A  1  7   ? 66.939  19.428  8.439   1.00 15.55 ? 10   PRO A N     10   PRO A N     1 
ATOM   52    C  CA    . PRO A  1  7   ? 66.028  19.109  9.519   1.00 14.64 ? 10   PRO A CA    10   PRO A CA    1 
ATOM   53    C  C     . PRO A  1  7   ? 65.732  20.379  10.348  1.00 14.88 ? 10   PRO A C     10   PRO A C     1 
ATOM   54    O  O     . PRO A  1  7   ? 66.620  21.126  10.634  1.00 14.70 ? 10   PRO A O     10   PRO A O     1 
ATOM   55    C  CB    . PRO A  1  7   ? 66.793  18.133  10.331  1.00 15.28 ? 10   PRO A CB    10   PRO A CB    1 
ATOM   56    C  CG    . PRO A  1  7   ? 68.239  18.491  10.137  1.00 15.58 ? 10   PRO A CG    10   PRO A CG    1 
ATOM   57    C  CD    . PRO A  1  7   ? 68.293  18.928  8.704   1.00 15.52 ? 10   PRO A CD    10   PRO A CD    1 
ATOM   58    N  N     . PRO A  1  8   ? 64.455  20.631  10.677  1.00 15.25 ? 11   PRO A N     11   PRO A N     1 
ATOM   59    C  CA    . PRO A  1  8   ? 64.096  21.785  11.507  1.00 15.11 ? 11   PRO A CA    11   PRO A CA    1 
ATOM   60    C  C     . PRO A  1  8   ? 64.746  21.696  12.821  1.00 14.92 ? 11   PRO A C     11   PRO A C     1 
ATOM   61    O  O     . PRO A  1  8   ? 65.076  20.610  13.267  1.00 14.43 ? 11   PRO A O     11   PRO A O     1 
ATOM   62    C  CB    . PRO A  1  8   ? 62.601  21.642  11.691  1.00 15.54 ? 11   PRO A CB    11   PRO A CB    1 
ATOM   63    C  CG    . PRO A  1  8   ? 62.135  20.840  10.550  1.00 16.42 ? 11   PRO A CG    11   PRO A CG    1 
ATOM   64    C  CD    . PRO A  1  8   ? 63.272  19.933  10.167  1.00 15.46 ? 11   PRO A CD    11   PRO A CD    1 
ATOM   65    N  N     . ALA A  1  9   ? 64.908  22.829  13.481  1.00 14.57 ? 12   ALA A N     12   ALA A N     1 
ATOM   66    C  CA    . ALA A  1  9   ? 65.574  22.796  14.805  1.00 15.24 ? 12   ALA A CA    12   ALA A CA    1 
ATOM   67    C  C     . ALA A  1  9   ? 64.869  21.826  15.710  1.00 15.61 ? 12   ALA A C     12   ALA A C     1 
ATOM   68    O  O     . ALA A  1  9   ? 65.523  21.128  16.484  1.00 14.68 ? 12   ALA A O     12   ALA A O     1 
ATOM   69    C  CB    . ALA A  1  9   ? 65.567  24.196  15.441  1.00 16.61 ? 12   ALA A CB    12   ALA A CB    1 
ATOM   70    N  N     . ASN A  1  10  ? 63.520  21.747  15.632  1.00 14.75 ? 13   ASN A N     13   ASN A N     1 
ATOM   71    C  CA    . ASN A  1  10  ? 62.762  20.911  16.563  1.00 15.88 ? 13   ASN A CA    13   ASN A CA    1 
ATOM   72    C  C     . ASN A  1  10  ? 62.432  19.546  16.001  1.00 16.61 ? 13   ASN A C     13   ASN A C     1 
ATOM   73    O  O     . ASN A  1  10  ? 61.596  18.856  16.529  1.00 16.40 ? 13   ASN A O     13   ASN A O     1 
ATOM   74    C  CB    . ASN A  1  10  ? 61.488  21.647  17.013  1.00 16.60 ? 13   ASN A CB    13   ASN A CB    1 
ATOM   75    C  CG    . ASN A  1  10  ? 61.810  22.934  17.753  1.00 17.39 ? 13   ASN A CG    13   ASN A CG    1 
ATOM   76    O  OD1   . ASN A  1  10  ? 61.172  23.999  17.563  1.00 18.43 ? 13   ASN A OD1   13   ASN A OD1   1 
ATOM   77    N  ND2   . ASN A  1  10  ? 62.810  22.848  18.593  1.00 16.54 ? 13   ASN A ND2   13   ASN A ND2   1 
ATOM   78    N  N     . ALA A  1  11  ? 63.125  19.127  14.958  1.00 15.24 ? 14   ALA A N     14   ALA A N     1 
ATOM   79    C  CA    . ALA A  1  11  ? 62.927  17.796  14.399  1.00 16.37 ? 14   ALA A CA    14   ALA A CA    1 
ATOM   80    C  C     . ALA A  1  11  ? 63.096  16.658  15.403  1.00 17.30 ? 14   ALA A C     14   ALA A C     1 
ATOM   81    O  O     . ALA A  1  11  ? 64.012  16.710  16.216  1.00 19.74 ? 14   ALA A O     14   ALA A O     1 
ATOM   82    C  CB    . ALA A  1  11  ? 63.924  17.590  13.239  1.00 16.14 ? 14   ALA A CB    14   ALA A CB    1 
ATOM   83    N  N     . GLN A  1  12  ? 62.293  15.604  15.301  1.00 18.02 ? 15   GLN A N     15   GLN A N     1 
ATOM   84    C  CA    . GLN A  1  12  ? 62.513  14.401  16.139  1.00 18.70 ? 15   GLN A CA    15   GLN A CA    1 
ATOM   85    C  C     . GLN A  1  12  ? 63.880  13.809  15.813  1.00 17.48 ? 15   GLN A C     15   GLN A C     1 
ATOM   86    O  O     . GLN A  1  12  ? 64.271  13.806  14.671  1.00 16.12 ? 15   GLN A O     15   GLN A O     1 
ATOM   87    C  CB    . GLN A  1  12  ? 61.445  13.353  15.825  1.00 20.33 ? 15   GLN A CB    15   GLN A CB    1 
ATOM   88    C  CG    . GLN A  1  12  ? 61.702  12.001  16.506  1.00 20.80 ? 15   GLN A CG    15   GLN A CG    1 
ATOM   89    C  CD    . GLN A  1  12  ? 60.652  10.971  16.143  1.00 23.10 ? 15   GLN A CD    15   GLN A CD    1 
ATOM   90    O  OE1   . GLN A  1  12  ? 59.466  11.184  16.377  1.00 23.14 ? 15   GLN A OE1   15   GLN A OE1   1 
ATOM   91    N  NE2   . GLN A  1  12  ? 61.072  9.897   15.494  1.00 19.91 ? 15   GLN A NE2   15   GLN A NE2   1 
ATOM   92    N  N     . ARG A  1  13  ? 64.568  13.269  16.802  1.00 15.91 ? 16   ARG A N     16   ARG A N     1 
ATOM   93    C  CA    . ARG A  1  13  ? 65.872  12.656  16.594  1.00 19.08 ? 16   ARG A CA    16   ARG A CA    1 
ATOM   94    C  C     . ARG A  1  13  ? 65.910  11.378  17.412  1.00 19.31 ? 16   ARG A C     16   ARG A C     1 
ATOM   95    O  O     . ARG A  1  13  ? 65.628  11.397  18.613  1.00 19.77 ? 16   ARG A O     16   ARG A O     1 
ATOM   96    C  CB    . ARG A  1  13  ? 67.007  13.582  17.053  1.00 21.22 ? 16   ARG A CB    16   ARG A CB    1 
ATOM   97    C  CG    . ARG A  1  13  ? 68.393  13.060  16.668  1.00 20.87 ? 16   ARG A CG    16   ARG A CG    1 
ATOM   98    C  CD    . ARG A  1  13  ? 69.446  13.775  17.445  1.00 22.70 ? 16   ARG A CD    16   ARG A CD    1 
ATOM   99    N  NE    . ARG A  1  13  ? 69.543  13.288  18.816  1.00 24.20 ? 16   ARG A NE    16   ARG A NE    1 
ATOM   100   C  CZ    . ARG A  1  13  ? 70.369  13.792  19.725  1.00 25.28 ? 16   ARG A CZ    16   ARG A CZ    1 
ATOM   101   N  NH1   . ARG A  1  13  ? 71.152  14.824  19.458  1.00 25.60 ? 16   ARG A NH1   16   ARG A NH1   1 
ATOM   102   N  NH2   . ARG A  1  13  ? 70.380  13.266  20.917  1.00 27.50 ? 16   ARG A NH2   16   ARG A NH2   1 
ATOM   103   N  N     . THR A  1  14  ? 66.198  10.270  16.760  1.00 16.37 ? 17   THR A N     17   THR A N     1 
ATOM   104   C  CA    . THR A  1  14  ? 66.403  9.064   17.476  1.00 15.49 ? 17   THR A CA    17   THR A CA    1 
ATOM   105   C  C     . THR A  1  14  ? 67.796  8.490   17.199  1.00 14.69 ? 17   THR A C     17   THR A C     1 
ATOM   106   O  O     . THR A  1  14  ? 68.525  8.952   16.297  1.00 15.47 ? 17   THR A O     17   THR A O     1 
ATOM   107   C  CB    . THR A  1  14  ? 65.302  8.066   17.123  1.00 16.25 ? 17   THR A CB    17   THR A CB    1 
ATOM   108   O  OG1   . THR A  1  14  ? 65.274  7.891   15.728  1.00 14.73 ? 17   THR A OG1   17   THR A OG1   1 
ATOM   109   C  CG2   . THR A  1  14  ? 63.902  8.555   17.660  1.00 16.57 ? 17   THR A CG2   17   THR A CG2   1 
ATOM   110   N  N     . ASN A  1  15  ? 68.181  7.510   18.015  1.00 14.15 ? 18   ASN A N     18   ASN A N     1 
ATOM   111   C  CA    . ASN A  1  15  ? 69.468  6.833   17.888  1.00 14.55 ? 18   ASN A CA    18   ASN A CA    1 
ATOM   112   C  C     . ASN A  1  15  ? 69.337  5.565   17.029  1.00 13.59 ? 18   ASN A C     18   ASN A C     1 
ATOM   113   O  O     . ASN A  1  15  ? 68.395  4.791   17.151  1.00 13.05 ? 18   ASN A O     18   ASN A O     1 
ATOM   114   C  CB    . ASN A  1  15  ? 70.054  6.461   19.258  1.00 14.20 ? 18   ASN A CB    18   ASN A CB    1 
ATOM   115   C  CG    . ASN A  1  15  ? 70.244  7.661   20.148  1.00 15.73 ? 18   ASN A CG    18   ASN A CG    1 
ATOM   116   O  OD1   . ASN A  1  15  ? 70.636  8.732   19.714  1.00 15.30 ? 18   ASN A OD1   18   ASN A OD1   1 
ATOM   117   N  ND2   . ASN A  1  15  ? 70.040  7.442   21.445  1.00 18.09 ? 18   ASN A ND2   18   ASN A ND2   1 
ATOM   118   N  N     . MET A  1  16  ? 70.323  5.364   16.189  1.00 13.50 ? 19   MET A N     19   MET A N     1 
ATOM   119   C  CA    . MET A  1  16  ? 70.411  4.183   15.399  1.00 14.21 ? 19   MET A CA    19   MET A CA    1 
ATOM   120   C  C     . MET A  1  16  ? 71.863  3.736   15.272  1.00 14.10 ? 19   MET A C     19   MET A C     1 
ATOM   121   O  O     . MET A  1  16  ? 72.730  4.518   14.917  1.00 14.39 ? 19   MET A O     19   MET A O     1 
ATOM   122   C  CB    . MET A  1  16  ? 69.874  4.554   14.043  1.00 15.67 ? 19   MET A CB    19   MET A CB    1 
ATOM   123   C  CG    . MET A  1  16  ? 70.227  3.568   12.968  1.00 19.14 ? 19   MET A CG    19   MET A CG    1 
ATOM   124   S  SD    . MET A  1  16  ? 69.222  2.120   13.201  1.00 20.83 ? 19   MET A SD    19   MET A SD    1 
ATOM   125   C  CE    . MET A  1  16  ? 67.799  2.762   12.352  1.00 17.14 ? 19   MET A CE    19   MET A CE    1 
ATOM   126   N  N     . THR A  1  17  ? 72.117  2.460   15.535  1.00 14.07 ? 20   THR A N     20   THR A N     1 
ATOM   127   C  CA    . THR A  1  17  ? 73.432  1.841   15.262  1.00 14.19 ? 20   THR A CA    20   THR A CA    1 
ATOM   128   C  C     . THR A  1  17  ? 73.368  1.459   13.802  1.00 13.24 ? 20   THR A C     20   THR A C     1 
ATOM   129   O  O     . THR A  1  17  ? 72.276  1.139   13.330  1.00 12.87 ? 20   THR A O     20   THR A O     1 
ATOM   130   C  CB    . THR A  1  17  ? 73.692  0.622   16.140  1.00 14.83 ? 20   THR A CB    20   THR A CB    1 
ATOM   131   O  OG1   . THR A  1  17  ? 73.538  1.011   17.519  1.00 15.15 ? 20   THR A OG1   20   THR A OG1   1 
ATOM   132   C  CG2   . THR A  1  17  ? 75.098  0.107   15.939  1.00 15.06 ? 20   THR A CG2   20   THR A CG2   1 
ATOM   133   N  N     . CYS A  1  18  ? 74.489  1.640   13.102  1.00 12.95 ? 21   CYS A N     21   CYS A N     1 
ATOM   134   C  CA    . CYS A  1  18  ? 74.644  1.168   11.768  1.00 13.64 ? 21   CYS A CA    21   CYS A CA    1 
ATOM   135   C  C     . CYS A  1  18  ? 74.087  -0.229  11.684  1.00 13.38 ? 21   CYS A C     21   CYS A C     1 
ATOM   136   O  O     . CYS A  1  18  ? 74.306  -1.050  12.562  1.00 11.32 ? 21   CYS A O     21   CYS A O     1 
ATOM   137   C  CB    . CYS A  1  18  ? 76.093  1.090   11.319  1.00 14.78 ? 21   CYS A CB    21   CYS A CB    1 
ATOM   138   S  SG    . CYS A  1  18  ? 76.220  0.653   9.552   1.00 14.47 ? 21   CYS A SG    21   CYS A SG    1 
ATOM   139   N  N     . HIS A  1  19  ? 73.335  -0.454  10.626  1.00 12.37 ? 22   HIS A N     22   HIS A N     1 
ATOM   140   C  CA    . HIS A  1  19  ? 72.750  -1.797  10.325  1.00 13.18 ? 22   HIS A CA    22   HIS A CA    1 
ATOM   141   C  C     . HIS A  1  19  ? 73.744  -2.891  10.080  1.00 12.28 ? 22   HIS A C     22   HIS A C     1 
ATOM   142   O  O     . HIS A  1  19  ? 73.439  -4.064  10.221  1.00 12.68 ? 22   HIS A O     22   HIS A O     1 
ATOM   143   C  CB    . HIS A  1  19  ? 71.865  -1.676  9.039   1.00 13.30 ? 22   HIS A CB    22   HIS A CB    1 
ATOM   144   C  CG    . HIS A  1  19  ? 70.515  -1.089  9.269   1.00 14.79 ? 22   HIS A CG    22   HIS A CG    1 
ATOM   145   N  ND1   . HIS A  1  19  ? 69.475  -1.262  8.382   1.00 15.04 ? 22   HIS A ND1   22   HIS A ND1   1 
ATOM   146   C  CD2   . HIS A  1  19  ? 70.036  -0.310  10.274  1.00 15.90 ? 22   HIS A CD2   22   HIS A CD2   1 
ATOM   147   C  CE1   . HIS A  1  19  ? 68.408  -0.633  8.844   1.00 15.94 ? 22   HIS A CE1   22   HIS A CE1   1 
ATOM   148   N  NE2   . HIS A  1  19  ? 68.732  -0.019  9.971   1.00 16.72 ? 22   HIS A NE2   22   HIS A NE2   1 
ATOM   149   N  N     . PHE A  1  20  ? 74.932  -2.526  9.623   1.00 13.00 ? 23   PHE A N     23   PHE A N     1 
ATOM   150   C  CA    . PHE A  1  20  ? 75.830  -3.456  8.931   1.00 12.54 ? 23   PHE A CA    23   PHE A CA    1 
ATOM   151   C  C     . PHE A  1  20  ? 77.018  -3.970  9.747   1.00 13.28 ? 23   PHE A C     23   PHE A C     1 
ATOM   152   O  O     . PHE A  1  20  ? 76.847  -4.856  10.608  1.00 14.54 ? 23   PHE A O     23   PHE A O     1 
ATOM   153   C  CB    . PHE A  1  20  ? 76.203  -2.776  7.612   1.00 11.96 ? 23   PHE A CB    23   PHE A CB    1 
ATOM   154   C  CG    . PHE A  1  20  ? 74.972  -2.327  6.820   1.00 11.61 ? 23   PHE A CG    23   PHE A CG    1 
ATOM   155   C  CD1   . PHE A  1  20  ? 73.994  -3.232  6.510   1.00 12.89 ? 23   PHE A CD1   23   PHE A CD1   1 
ATOM   156   C  CD2   . PHE A  1  20  ? 74.801  -0.983  6.402   1.00 12.01 ? 23   PHE A CD2   23   PHE A CD2   1 
ATOM   157   C  CE1   . PHE A  1  20  ? 72.868  -2.840  5.793   1.00 12.05 ? 23   PHE A CE1   23   PHE A CE1   1 
ATOM   158   C  CE2   . PHE A  1  20  ? 73.663  -0.590  5.648   1.00 11.05 ? 23   PHE A CE2   23   PHE A CE2   1 
ATOM   159   C  CZ    . PHE A  1  20  ? 72.718  -1.521  5.396   1.00 12.28 ? 23   PHE A CZ    23   PHE A CZ    1 
ATOM   160   N  N     . CYS A  1  21  ? 78.227  -3.481  9.532   1.00 13.22 ? 24   CYS A N     24   CYS A N     1 
ATOM   161   C  CA    . CYS A  1  21  ? 79.357  -4.247  10.068  1.00 13.35 ? 24   CYS A CA    24   CYS A CA    1 
ATOM   162   C  C     . CYS A  1  21  ? 79.533  -4.132  11.606  1.00 14.06 ? 24   CYS A C     24   CYS A C     1 
ATOM   163   O  O     . CYS A  1  21  ? 78.943  -3.239  12.275  1.00 13.75 ? 24   CYS A O     24   CYS A O     1 
ATOM   164   C  CB    . CYS A  1  21  ? 80.697  -3.963  9.317   1.00 14.64 ? 24   CYS A CB    24   CYS A CB    1 
ATOM   165   S  SG    . CYS A  1  21  ? 81.702  -2.584  9.957   1.00 15.17 ? 24   CYS A SG    24   CYS A SG    1 
ATOM   166   N  N     . ILE A  1  22  ? 80.350  -5.064  12.098  1.00 14.19 ? 25   ILE A N     25   ILE A N     1 
ATOM   167   C  CA    . ILE A  1  22  ? 80.787  -5.172  13.500  1.00 13.40 ? 25   ILE A CA    25   ILE A CA    1 
ATOM   168   C  C     . ILE A  1  22  ? 81.115  -3.866  14.241  1.00 12.95 ? 25   ILE A C     25   ILE A C     1 
ATOM   169   O  O     . ILE A  1  22  ? 80.899  -3.736  15.483  1.00 13.80 ? 25   ILE A O     25   ILE A O     1 
ATOM   170   C  CB    . ILE A  1  22  ? 81.992  -6.084  13.592  1.00 13.30 ? 25   ILE A CB    25   ILE A CB    1 
ATOM   171   C  CG1   . ILE A  1  22  ? 82.440  -6.323  15.063  1.00 13.30 ? 25   ILE A CG1   25   ILE A CG1   1 
ATOM   172   C  CG2   . ILE A  1  22  ? 83.169  -5.562  12.717  1.00 13.61 ? 25   ILE A CG2   25   ILE A CG2   1 
ATOM   173   C  CD1   . ILE A  1  22  ? 81.484  -7.174  15.884  1.00 13.72 ? 25   ILE A CD1   25   ILE A CD1   1 
ATOM   174   N  N     . VAL A  1  23  ? 81.694  -2.927  13.550  1.00 12.20 ? 26   VAL A N     26   VAL A N     1 
ATOM   175   C  CA    . VAL A  1  23  ? 82.086  -1.677  14.238  1.00 12.15 ? 26   VAL A CA    26   VAL A CA    1 
ATOM   176   C  C     . VAL A  1  23  ? 80.925  -1.018  14.958  1.00 12.26 ? 26   VAL A C     26   VAL A C     1 
ATOM   177   O  O     . VAL A  1  23  ? 81.102  -0.565  16.099  1.00 13.79 ? 26   VAL A O     26   VAL A O     1 
ATOM   178   C  CB    . VAL A  1  23  ? 82.835  -0.717  13.302  1.00 12.71 ? 26   VAL A CB    26   VAL A CB    1 
ATOM   179   C  CG1   . VAL A  1  23  ? 83.293  0.558   13.994  1.00 12.00 ? 26   VAL A CG1   26   VAL A CG1   1 
ATOM   180   C  CG2   . VAL A  1  23  ? 84.024  -1.417  12.645  1.00 11.97 ? 26   VAL A CG2   26   VAL A CG2   1 
ATOM   181   N  N     . GLY A  1  24  ? 79.721  -0.954  14.323  1.00 11.88 ? 27   GLY A N     27   GLY A N     1 
ATOM   182   C  CA    . GLY A  1  24  ? 78.566  -0.532  15.053  1.00 11.58 ? 27   GLY A CA    27   GLY A CA    1 
ATOM   183   C  C     . GLY A  1  24  ? 78.641  0.960   15.275  1.00 11.52 ? 27   GLY A C     27   GLY A C     1 
ATOM   184   O  O     . GLY A  1  24  ? 78.252  1.458   16.324  1.00 11.87 ? 27   GLY A O     27   GLY A O     1 
ATOM   185   N  N     . CYS A  1  25  ? 79.133  1.690   14.295  1.00 10.68 ? 28   CYS A N     28   CYS A N     1 
ATOM   186   C  CA    . CYS A  1  25  ? 79.069  3.153   14.369  1.00 11.85 ? 28   CYS A CA    28   CYS A CA    1 
ATOM   187   C  C     . CYS A  1  25  ? 77.690  3.730   14.761  1.00 12.63 ? 28   CYS A C     28   CYS A C     1 
ATOM   188   O  O     . CYS A  1  25  ? 76.614  3.242   14.345  1.00 11.92 ? 28   CYS A O     28   CYS A O     1 
ATOM   189   C  CB    . CYS A  1  25  ? 79.454  3.771   13.029  1.00 13.25 ? 28   CYS A CB    28   CYS A CB    1 
ATOM   190   S  SG    . CYS A  1  25  ? 81.065  3.195   12.438  1.00 14.18 ? 28   CYS A SG    28   CYS A SG    1 
ATOM   191   N  N     . GLY A  1  26  ? 77.749  4.840   15.501  1.00 12.74 ? 29   GLY A N     29   GLY A N     1 
ATOM   192   C  CA    . GLY A  1  26  ? 76.575  5.535   15.962  1.00 13.08 ? 29   GLY A CA    29   GLY A CA    1 
ATOM   193   C  C     . GLY A  1  26  ? 76.090  6.552   14.977  1.00 13.01 ? 29   GLY A C     29   GLY A C     1 
ATOM   194   O  O     . GLY A  1  26  ? 76.857  7.366   14.450  1.00 13.17 ? 29   GLY A O     29   GLY A O     1 
ATOM   195   N  N     . TYR A  1  27  ? 74.777  6.521   14.773  1.00 13.61 ? 30   TYR A N     30   TYR A N     1 
ATOM   196   C  CA    . TYR A  1  27  ? 74.036  7.461   13.948  1.00 13.57 ? 30   TYR A CA    30   TYR A CA    1 
ATOM   197   C  C     . TYR A  1  27  ? 72.838  8.077   14.703  1.00 13.72 ? 30   TYR A C     30   TYR A C     1 
ATOM   198   O  O     . TYR A  1  27  ? 72.380  7.539   15.718  1.00 13.54 ? 30   TYR A O     30   TYR A O     1 
ATOM   199   C  CB    . TYR A  1  27  ? 73.495  6.773   12.689  1.00 14.25 ? 30   TYR A CB    30   TYR A CB    1 
ATOM   200   C  CG    . TYR A  1  27  ? 74.541  6.450   11.630  1.00 13.09 ? 30   TYR A CG    30   TYR A CG    1 
ATOM   201   C  CD1   . TYR A  1  27  ? 75.466  5.424   11.814  1.00 12.89 ? 30   TYR A CD1   30   TYR A CD1   1 
ATOM   202   C  CD2   . TYR A  1  27  ? 74.606  7.175   10.417  1.00 13.26 ? 30   TYR A CD2   30   TYR A CD2   1 
ATOM   203   C  CE1   . TYR A  1  27  ? 76.397  5.092   10.839  1.00 11.87 ? 30   TYR A CE1   30   TYR A CE1   1 
ATOM   204   C  CE2   . TYR A  1  27  ? 75.553  6.832   9.442   1.00 12.97 ? 30   TYR A CE2   30   TYR A CE2   1 
ATOM   205   C  CZ    . TYR A  1  27  ? 76.437  5.791   9.645   1.00 11.89 ? 30   TYR A CZ    30   TYR A CZ    1 
ATOM   206   O  OH    . TYR A  1  27  ? 77.394  5.490   8.655   1.00 12.19 ? 30   TYR A OH    30   TYR A OH    1 
ATOM   207   N  N     . HIS A  1  28  ? 72.360  9.201   14.166  1.00 13.32 ? 31   HIS A N     31   HIS A N     1 
ATOM   208   C  CA    . HIS A  1  28  ? 71.127  9.847   14.532  1.00 13.85 ? 31   HIS A CA    31   HIS A CA    1 
ATOM   209   C  C     . HIS A  1  28  ? 70.234  9.845   13.324  1.00 13.49 ? 31   HIS A C     31   HIS A C     1 
ATOM   210   O  O     . HIS A  1  28  ? 70.722  10.023  12.202  1.00 12.47 ? 31   HIS A O     31   HIS A O     1 
ATOM   211   C  CB    . HIS A  1  28  ? 71.349  11.321  14.985  1.00 14.75 ? 31   HIS A CB    31   HIS A CB    1 
ATOM   212   C  CG    . HIS A  1  28  ? 72.137  11.490  16.251  1.00 16.59 ? 31   HIS A CG    31   HIS A CG    1 
ATOM   213   N  ND1   . HIS A  1  28  ? 71.816  10.865  17.433  1.00 19.80 ? 31   HIS A ND1   31   HIS A ND1   1 
ATOM   214   C  CD2   . HIS A  1  28  ? 73.133  12.351  16.552  1.00 16.35 ? 31   HIS A CD2   31   HIS A CD2   1 
ATOM   215   C  CE1   . HIS A  1  28  ? 72.651  11.252  18.381  1.00 18.27 ? 31   HIS A CE1   31   HIS A CE1   1 
ATOM   216   N  NE2   . HIS A  1  28  ? 73.431  12.180  17.880  1.00 19.98 ? 31   HIS A NE2   31   HIS A NE2   1 
ATOM   217   N  N     . VAL A  1  29  ? 68.931  9.635   13.555  1.00 12.74 ? 32   VAL A N     32   VAL A N     1 
ATOM   218   C  CA    . VAL A  1  29  ? 67.904  9.712   12.523  1.00 12.59 ? 32   VAL A CA    32   VAL A CA    1 
ATOM   219   C  C     . VAL A  1  29  ? 67.071  10.915  12.882  1.00 12.36 ? 32   VAL A C     32   VAL A C     1 
ATOM   220   O  O     . VAL A  1  29  ? 66.473  10.954  13.972  1.00 13.25 ? 32   VAL A O     32   VAL A O     1 
ATOM   221   C  CB    . VAL A  1  29  ? 67.009  8.478   12.495  1.00 13.23 ? 32   VAL A CB    32   VAL A CB    1 
ATOM   222   C  CG1   . VAL A  1  29  ? 65.952  8.581   11.366  1.00 14.16 ? 32   VAL A CG1   32   VAL A CG1   1 
ATOM   223   C  CG2   . VAL A  1  29  ? 67.787  7.225   12.262  1.00 13.44 ? 32   VAL A CG2   32   VAL A CG2   1 
ATOM   224   N  N     . TYR A  1  30  ? 66.997  11.877  11.965  1.00 13.07 ? 33   TYR A N     33   TYR A N     1 
ATOM   225   C  CA    . TYR A  1  30  ? 66.141  13.035  12.082  1.00 14.00 ? 33   TYR A CA    33   TYR A CA    1 
ATOM   226   C  C     . TYR A  1  30  ? 64.903  12.713  11.263  1.00 14.64 ? 33   TYR A C     33   TYR A C     1 
ATOM   227   O  O     . TYR A  1  30  ? 65.027  12.214  10.171  1.00 13.25 ? 33   TYR A O     33   TYR A O     1 
ATOM   228   C  CB    . TYR A  1  30  ? 66.813  14.316  11.595  1.00 14.35 ? 33   TYR A CB    33   TYR A CB    1 
ATOM   229   C  CG    . TYR A  1  30  ? 67.986  14.705  12.422  1.00 15.69 ? 33   TYR A CG    33   TYR A CG    1 
ATOM   230   C  CD1   . TYR A  1  30  ? 67.825  15.410  13.605  1.00 16.29 ? 33   TYR A CD1   33   TYR A CD1   1 
ATOM   231   C  CD2   . TYR A  1  30  ? 69.294  14.355  12.050  1.00 16.02 ? 33   TYR A CD2   33   TYR A CD2   1 
ATOM   232   C  CE1   . TYR A  1  30  ? 68.918  15.724  14.410  1.00 15.85 ? 33   TYR A CE1   33   TYR A CE1   1 
ATOM   233   C  CE2   . TYR A  1  30  ? 70.390  14.675  12.872  1.00 15.61 ? 33   TYR A CE2   33   TYR A CE2   1 
ATOM   234   C  CZ    . TYR A  1  30  ? 70.176  15.419  14.008  1.00 16.08 ? 33   TYR A CZ    33   TYR A CZ    1 
ATOM   235   O  OH    . TYR A  1  30  ? 71.235  15.696  14.819  1.00 18.89 ? 33   TYR A OH    33   TYR A OH    1 
ATOM   236   N  N     . LYS A  1  31  ? 63.716  12.915  11.850  1.00 14.29 ? 34   LYS A N     34   LYS A N     1 
ATOM   237   C  CA    . LYS A  1  31  ? 62.422  12.682  11.179  1.00 16.43 ? 34   LYS A CA    34   LYS A CA    1 
ATOM   238   C  C     . LYS A  1  31  ? 61.527  13.896  11.327  1.00 15.79 ? 34   LYS A C     34   LYS A C     1 
ATOM   239   O  O     . LYS A  1  31  ? 61.336  14.415  12.460  1.00 15.04 ? 34   LYS A O     34   LYS A O     1 
ATOM   240   C  CB    . LYS A  1  31  ? 61.724  11.452  11.764  1.00 17.80 ? 34   LYS A CB    34   LYS A CB    1 
ATOM   241   C  CG    . LYS A  1  31  ? 60.467  11.000  11.006  1.00 19.58 ? 34   LYS A CG    34   LYS A CG    1 
ATOM   242   C  CD    . LYS A  1  31  ? 59.737  9.897   11.772  1.00 20.66 ? 34   LYS A CD    34   LYS A CD    1 
ATOM   243   C  CE    . LYS A  1  31  ? 58.599  9.291   10.962  1.00 21.51 ? 34   LYS A CE    34   LYS A CE    1 
ATOM   244   N  NZ    . LYS A  1  31  ? 57.761  8.487   11.865  1.00 22.61 ? 34   LYS A NZ    34   LYS A NZ    1 
ATOM   245   N  N     . TRP A  1  32  ? 60.934  14.354  10.224  1.00 14.87 ? 35   TRP A N     35   TRP A N     1 
ATOM   246   C  CA    . TRP A  1  32  ? 60.085  15.511  10.283  1.00 14.57 ? 35   TRP A CA    35   TRP A CA    1 
ATOM   247   C  C     . TRP A  1  32  ? 59.147  15.580  9.063   1.00 15.04 ? 35   TRP A C     35   TRP A C     1 
ATOM   248   O  O     . TRP A  1  32  ? 59.400  14.918  8.048   1.00 14.64 ? 35   TRP A O     35   TRP A O     1 
ATOM   249   C  CB    . TRP A  1  32  ? 60.938  16.808  10.386  1.00 15.06 ? 35   TRP A CB    35   TRP A CB    1 
ATOM   250   C  CG    . TRP A  1  32  ? 61.688  17.214  9.157   1.00 14.22 ? 35   TRP A CG    35   TRP A CG    1 
ATOM   251   C  CD1   . TRP A  1  32  ? 61.303  18.181  8.239   1.00 13.82 ? 35   TRP A CD1   35   TRP A CD1   1 
ATOM   252   C  CD2   . TRP A  1  32  ? 62.929  16.736  8.726   1.00 14.52 ? 35   TRP A CD2   35   TRP A CD2   1 
ATOM   253   N  NE1   . TRP A  1  32  ? 62.206  18.301  7.277   1.00 13.85 ? 35   TRP A NE1   35   TRP A NE1   1 
ATOM   254   C  CE2   . TRP A  1  32  ? 63.241  17.432  7.536   1.00 15.30 ? 35   TRP A CE2   35   TRP A CE2   1 
ATOM   255   C  CE3   . TRP A  1  32  ? 63.797  15.753  9.177   1.00 14.91 ? 35   TRP A CE3   35   TRP A CE3   1 
ATOM   256   C  CZ2   . TRP A  1  32  ? 64.425  17.192  6.815   1.00 15.68 ? 35   TRP A CZ2   35   TRP A CZ2   1 
ATOM   257   C  CZ3   . TRP A  1  32  ? 64.960  15.494  8.437   1.00 14.97 ? 35   TRP A CZ3   35   TRP A CZ3   1 
ATOM   258   C  CH2   . TRP A  1  32  ? 65.265  16.229  7.295   1.00 15.14 ? 35   TRP A CH2   35   TRP A CH2   1 
ATOM   259   N  N     . PRO A  1  33  ? 58.038  16.325  9.182   1.00 15.41 ? 36   PRO A N     36   PRO A N     1 
ATOM   260   C  CA    . PRO A  1  33  ? 57.034  16.350  8.108   1.00 16.38 ? 36   PRO A CA    36   PRO A CA    1 
ATOM   261   C  C     . PRO A  1  33  ? 57.670  16.727  6.771   1.00 17.72 ? 36   PRO A C     36   PRO A C     1 
ATOM   262   O  O     . PRO A  1  33  ? 58.548  17.627  6.697   1.00 17.68 ? 36   PRO A O     36   PRO A O     1 
ATOM   263   C  CB    . PRO A  1  33  ? 56.071  17.408  8.587   1.00 15.80 ? 36   PRO A CB    36   PRO A CB    1 
ATOM   264   C  CG    . PRO A  1  33  ? 56.119  17.291  10.102  1.00 16.76 ? 36   PRO A CG    36   PRO A CG    1 
ATOM   265   C  CD    . PRO A  1  33  ? 57.584  17.135  10.356  1.00 16.86 ? 36   PRO A CD    36   PRO A CD    1 
ATOM   266   N  N     . GLU A  1  34  ? 57.248  16.041  5.721   1.00 18.53 ? 37   GLU A N     37   GLU A N     1 
ATOM   267   C  CA    . GLU A  1  34  ? 57.789  16.275  4.358   1.00 21.34 ? 37   GLU A CA    37   GLU A CA    1 
ATOM   268   C  C     . GLU A  1  34  ? 57.854  17.751  3.988   1.00 19.28 ? 37   GLU A C     37   GLU A C     1 
ATOM   269   O  O     . GLU A  1  34  ? 58.819  18.218  3.418   1.00 21.67 ? 37   GLU A O     37   GLU A O     1 
ATOM   270   C  CB    . GLU A  1  34  ? 56.918  15.573  3.323   1.00 21.07 ? 37   GLU A CB    37   GLU A CB    1 
ATOM   271   C  CG    . GLU A  1  34  ? 57.455  15.762  1.909   1.00 23.06 ? 37   GLU A CG    37   GLU A CG    1 
ATOM   272   C  CD    . GLU A  1  34  ? 56.577  15.173  0.857   1.00 23.75 ? 37   GLU A CD    37   GLU A CD    1 
ATOM   273   O  OE1   . GLU A  1  34  ? 55.352  15.078  1.030   1.00 23.02 ? 37   GLU A OE1   37   GLU A OE1   1 
ATOM   274   O  OE2   . GLU A  1  34  ? 57.162  14.816  -0.156  1.00 28.70 ? 37   GLU A OE2   37   GLU A OE2   1 
ATOM   275   N  N     . LEU A  1  35  ? 56.811  18.472  4.316   1.00 19.26 ? 38   LEU A N     38   LEU A N     1 
ATOM   276   C  CA    . LEU A  1  35  ? 56.648  19.868  3.865   1.00 20.47 ? 38   LEU A CA    38   LEU A CA    1 
ATOM   277   C  C     . LEU A  1  35  ? 57.314  20.941  4.745   1.00 20.79 ? 38   LEU A C     38   LEU A C     1 
ATOM   278   O  O     . LEU A  1  35  ? 57.165  22.141  4.475   1.00 19.50 ? 38   LEU A O     38   LEU A O     1 
ATOM   279   C  CB    . LEU A  1  35  ? 55.146  20.180  3.669   1.00 20.49 ? 38   LEU A CB    38   LEU A CB    1 
ATOM   280   C  CG    . LEU A  1  35  ? 54.433  19.292  2.674   1.00 22.12 ? 38   LEU A CG    38   LEU A CG    1 
ATOM   281   C  CD1   . LEU A  1  35  ? 53.030  19.882  2.592   1.00 24.79 ? 38   LEU A CD1   38   LEU A CD1   1 
ATOM   282   C  CD2   . LEU A  1  35  ? 55.052  19.284  1.275   1.00 23.88 ? 38   LEU A CD2   38   LEU A CD2   1 
ATOM   283   N  N     . GLN A  1  36  ? 58.090  20.503  5.758   1.00 19.98 ? 39   GLN A N     39   GLN A N     1 
ATOM   284   C  CA    . GLN A  1  36  ? 58.845  21.390  6.624   1.00 19.75 ? 39   GLN A CA    39   GLN A CA    1 
ATOM   285   C  C     . GLN A  1  36  ? 60.326  21.282  6.348   1.00 16.36 ? 39   GLN A C     39   GLN A C     1 
ATOM   286   O  O     . GLN A  1  36  ? 60.837  20.263  5.809   1.00 14.47 ? 39   GLN A O     39   GLN A O     1 
ATOM   287   C  CB    . GLN A  1  36  ? 58.602  21.022  8.082   1.00 22.52 ? 39   GLN A CB    39   GLN A CB    1 
ATOM   288   C  CG    . GLN A  1  36  ? 57.275  21.439  8.658   1.00 25.78 ? 39   GLN A CG    39   GLN A CG    1 
ATOM   289   C  CD    . GLN A  1  36  ? 57.136  21.002  10.112  1.00 26.36 ? 39   GLN A CD    39   GLN A CD    1 
ATOM   290   O  OE1   . GLN A  1  36  ? 58.073  20.534  10.743  1.00 27.60 ? 39   GLN A OE1   39   GLN A OE1   1 
ATOM   291   N  NE2   . GLN A  1  36  ? 55.951  21.121  10.618  1.00 30.58 ? 39   GLN A NE2   39   GLN A NE2   1 
ATOM   292   N  N     . GLU A  1  37  ? 61.005  22.362  6.668   1.00 16.26 ? 40   GLU A N     40   GLU A N     1 
ATOM   293   C  CA    . GLU A  1  37  ? 62.481  22.378  6.653   1.00 18.08 ? 40   GLU A CA    40   GLU A CA    1 
ATOM   294   C  C     . GLU A  1  37  ? 63.078  23.337  7.680   1.00 17.95 ? 40   GLU A C     40   GLU A C     1 
ATOM   295   O  O     . GLU A  1  37  ? 62.437  24.351  8.076   1.00 16.01 ? 40   GLU A O     40   GLU A O     1 
ATOM   296   C  CB    . GLU A  1  37  ? 62.999  22.708  5.270   1.00 18.86 ? 40   GLU A CB    40   GLU A CB    1 
ATOM   297   C  CG    . GLU A  1  37  ? 62.835  24.122  4.856   1.00 22.03 ? 40   GLU A CG    40   GLU A CG    1 
ATOM   298   C  CD    . GLU A  1  37  ? 63.094  24.347  3.370   1.00 25.18 ? 40   GLU A CD    40   GLU A CD    1 
ATOM   299   O  OE1   . GLU A  1  37  ? 64.096  23.825  2.820   1.00 26.76 ? 40   GLU A OE1   40   GLU A OE1   1 
ATOM   300   O  OE2   . GLU A  1  37  ? 62.305  25.094  2.773   1.00 22.78 ? 40   GLU A OE2   40   GLU A OE2   1 
ATOM   301   N  N     . GLY A  1  38  ? 64.330  23.044  8.035   1.00 17.34 ? 41   GLY A N     41   GLY A N     1 
ATOM   302   C  CA    . GLY A  1  38  ? 65.181  23.944  8.801   1.00 16.15 ? 41   GLY A CA    41   GLY A CA    1 
ATOM   303   C  C     . GLY A  1  38  ? 65.755  25.079  8.021   1.00 16.26 ? 41   GLY A C     41   GLY A C     1 
ATOM   304   O  O     . GLY A  1  38  ? 65.791  25.073  6.804   1.00 15.64 ? 41   GLY A O     41   GLY A O     1 
ATOM   305   N  N     . GLY A  1  39  ? 66.165  26.100  8.753   1.00 16.65 ? 42   GLY A N     42   GLY A N     1 
ATOM   306   C  CA    . GLY A  1  39  ? 66.826  27.253  8.204   1.00 16.51 ? 42   GLY A CA    42   GLY A CA    1 
ATOM   307   C  C     . GLY A  1  39  ? 68.330  26.996  8.121   1.00 16.98 ? 42   GLY A C     42   GLY A C     1 
ATOM   308   O  O     . GLY A  1  39  ? 68.878  26.146  8.824   1.00 17.12 ? 42   GLY A O     42   GLY A O     1 
ATOM   309   N  N     . ARG A  1  40  ? 68.985  27.787  7.306   1.00 15.95 ? 43   ARG A N     43   ARG A N     1 
ATOM   310   C  CA    . ARG A  1  40  ? 70.414  27.687  7.118   1.00 19.11 ? 43   ARG A CA    43   ARG A CA    1 
ATOM   311   C  C     . ARG A  1  40  ? 71.221  28.181  8.315   1.00 20.76 ? 43   ARG A C     43   ARG A C     1 
ATOM   312   O  O     . ARG A  1  40  ? 72.321  27.695  8.538   1.00 17.68 ? 43   ARG A O     43   ARG A O     1 
ATOM   313   C  CB    . ARG A  1  40  ? 70.839  28.423  5.847   1.00 19.58 ? 43   ARG A CB    43   ARG A CB    1 
ATOM   314   C  CG    . ARG A  1  40  ? 70.414  27.736  4.544   1.00 18.72 ? 43   ARG A CG    43   ARG A CG    1 
ATOM   315   C  CD    . ARG A  1  40  ? 70.848  28.633  3.408   1.00 19.70 ? 43   ARG A CD    43   ARG A CD    1 
ATOM   316   N  NE    . ARG A  1  40  ? 70.821  27.959  2.131   1.00 23.07 ? 43   ARG A NE    43   ARG A NE    1 
ATOM   317   C  CZ    . ARG A  1  40  ? 71.195  28.517  0.986   1.00 23.23 ? 43   ARG A CZ    43   ARG A CZ    1 
ATOM   318   N  NH1   . ARG A  1  40  ? 71.669  29.773  0.946   1.00 22.40 ? 43   ARG A NH1   43   ARG A NH1   1 
ATOM   319   N  NH2   . ARG A  1  40  ? 71.134  27.801  -0.123  1.00 24.86 ? 43   ARG A NH2   43   ARG A NH2   1 
ATOM   320   N  N     . ALA A  1  41  ? 70.682  29.118  9.103   1.00 19.17 ? 44   ALA A N     44   ALA A N     1 
ATOM   321   C  CA    . ALA A  1  41  ? 71.382  29.522  10.326  1.00 20.15 ? 44   ALA A CA    44   ALA A CA    1 
ATOM   322   C  C     . ALA A  1  41  ? 71.531  28.373  11.273  1.00 18.63 ? 44   ALA A C     44   ALA A C     1 
ATOM   323   O  O     . ALA A  1  41  ? 70.618  27.576  11.403  1.00 17.64 ? 44   ALA A O     44   ALA A O     1 
ATOM   324   C  CB    . ALA A  1  41  ? 70.681  30.687  11.030  1.00 19.24 ? 44   ALA A CB    44   ALA A CB    1 
ATOM   325   N  N     . PRO A  1  42  ? 72.690  28.294  11.980  1.00 18.89 ? 45   PRO A N     45   PRO A N     1 
ATOM   326   C  CA    . PRO A  1  42  ? 72.996  27.100  12.738  1.00 17.51 ? 45   PRO A CA    45   PRO A CA    1 
ATOM   327   C  C     . PRO A  1  42  ? 71.979  26.760  13.846  1.00 18.75 ? 45   PRO A C     45   PRO A C     1 
ATOM   328   O  O     . PRO A  1  42  ? 71.701  25.576  14.090  1.00 17.83 ? 45   PRO A O     45   PRO A O     1 
ATOM   329   C  CB    . PRO A  1  42  ? 74.379  27.389  13.307  1.00 18.80 ? 45   PRO A CB    45   PRO A CB    1 
ATOM   330   C  CG    . PRO A  1  42  ? 74.521  28.880  13.278  1.00 19.70 ? 45   PRO A CG    45   PRO A CG    1 
ATOM   331   C  CD    . PRO A  1  42  ? 73.713  29.349  12.135  1.00 17.93 ? 45   PRO A CD    45   PRO A CD    1 
ATOM   332   N  N     . GLU A  1  43  ? 71.398  27.774  14.492  1.00 18.17 ? 46   GLU A N     46   GLU A N     1 
ATOM   333   C  CA    . GLU A  1  43  ? 70.412  27.503  15.521  1.00 19.38 ? 46   GLU A CA    46   GLU A CA    1 
ATOM   334   C  C     . GLU A  1  43  ? 69.013  27.260  14.947  1.00 19.06 ? 46   GLU A C     46   GLU A C     1 
ATOM   335   O  O     . GLU A  1  43  ? 68.079  26.976  15.707  1.00 19.36 ? 46   GLU A O     46   GLU A O     1 
ATOM   336   C  CB    . GLU A  1  43  ? 70.357  28.677  16.553  1.00 22.68 ? 46   GLU A CB    46   GLU A CB    1 
ATOM   337   C  CG    . GLU A  1  43  ? 71.658  29.004  17.229  1.00 26.32 ? 46   GLU A CG    46   GLU A CG    1 
ATOM   338   C  CD    . GLU A  1  43  ? 72.086  28.010  18.291  1.00 31.55 ? 46   GLU A CD    46   GLU A CD    1 
ATOM   339   O  OE1   . GLU A  1  43  ? 71.318  27.119  18.710  1.00 33.52 ? 46   GLU A OE1   46   GLU A OE1   1 
ATOM   340   O  OE2   . GLU A  1  43  ? 73.248  28.119  18.735  1.00 37.39 ? 46   GLU A OE2   46   GLU A OE2   1 
ATOM   341   N  N     . GLN A  1  44  ? 68.852  27.330  13.629  1.00 16.71 ? 47   GLN A N     47   GLN A N     1 
ATOM   342   C  CA    . GLN A  1  44  ? 67.564  27.058  13.002  1.00 17.83 ? 47   GLN A CA    47   GLN A CA    1 
ATOM   343   C  C     . GLN A  1  44  ? 67.464  25.701  12.250  1.00 16.32 ? 47   GLN A C     47   GLN A C     1 
ATOM   344   O  O     . GLN A  1  44  ? 66.462  25.431  11.571  1.00 17.42 ? 47   GLN A O     47   GLN A O     1 
ATOM   345   C  CB    . GLN A  1  44  ? 67.200  28.219  12.109  1.00 19.43 ? 47   GLN A CB    47   GLN A CB    1 
ATOM   346   C  CG    . GLN A  1  44  ? 66.912  29.480  12.911  1.00 20.78 ? 47   GLN A CG    47   GLN A CG    1 
ATOM   347   C  CD    . GLN A  1  44  ? 66.446  30.632  12.057  1.00 24.87 ? 47   GLN A CD    47   GLN A CD    1 
ATOM   348   O  OE1   . GLN A  1  44  ? 66.315  30.536  10.848  1.00 25.42 ? 47   GLN A OE1   47   GLN A OE1   1 
ATOM   349   N  NE2   . GLN A  1  44  ? 66.219  31.754  12.696  1.00 29.42 ? 47   GLN A NE2   47   GLN A NE2   1 
ATOM   350   N  N     . ASN A  1  45  ? 68.469  24.858  12.395  1.00 15.34 ? 48   ASN A N     48   ASN A N     1 
ATOM   351   C  CA    . ASN A  1  45  ? 68.380  23.478  11.900  1.00 16.78 ? 48   ASN A CA    48   ASN A CA    1 
ATOM   352   C  C     . ASN A  1  45  ? 68.897  22.539  12.965  1.00 17.01 ? 48   ASN A C     48   ASN A C     1 
ATOM   353   O  O     . ASN A  1  45  ? 69.688  22.959  13.837  1.00 17.36 ? 48   ASN A O     48   ASN A O     1 
ATOM   354   C  CB    . ASN A  1  45  ? 69.109  23.280  10.539  1.00 16.84 ? 48   ASN A CB    48   ASN A CB    1 
ATOM   355   C  CG    . ASN A  1  45  ? 70.589  23.459  10.657  1.00 16.82 ? 48   ASN A CG    48   ASN A CG    1 
ATOM   356   O  OD1   . ASN A  1  45  ? 71.258  22.637  11.250  1.00 17.46 ? 48   ASN A OD1   48   ASN A OD1   1 
ATOM   357   N  ND2   . ASN A  1  45  ? 71.070  24.608  10.229  1.00 15.88 ? 48   ASN A ND2   48   ASN A ND2   1 
ATOM   358   N  N     . ALA A  1  46  ? 68.444  21.289  12.932  1.00 15.27 ? 49   ALA A N     49   ALA A N     1 
ATOM   359   C  CA    . ALA A  1  46  ? 68.816  20.336  13.965  1.00 16.54 ? 49   ALA A CA    49   ALA A CA    1 
ATOM   360   C  C     . ALA A  1  46  ? 70.290  19.959  13.943  1.00 16.89 ? 49   ALA A C     49   ALA A C     1 
ATOM   361   O  O     . ALA A  1  46  ? 70.761  19.397  14.941  1.00 15.90 ? 49   ALA A O     49   ALA A O     1 
ATOM   362   C  CB    . ALA A  1  46  ? 67.977  19.046  13.913  1.00 16.66 ? 49   ALA A CB    49   ALA A CB    1 
ATOM   363   N  N     . LEU A  1  47  ? 71.010  20.159  12.832  1.00 16.41 ? 50   LEU A N     50   LEU A N     1 
ATOM   364   C  CA    . LEU A  1  47  ? 72.447  19.796  12.848  1.00 17.36 ? 50   LEU A CA    50   LEU A CA    1 
ATOM   365   C  C     . LEU A  1  47  ? 73.320  20.779  13.612  1.00 17.21 ? 50   LEU A C     50   LEU A C     1 
ATOM   366   O  O     . LEU A  1  47  ? 74.493  20.495  13.840  1.00 17.42 ? 50   LEU A O     50   LEU A O     1 
ATOM   367   C  CB    . LEU A  1  47  ? 73.021  19.617  11.420  1.00 17.07 ? 50   LEU A CB    50   LEU A CB    1 
ATOM   368   C  CG    . LEU A  1  47  ? 72.253  18.623  10.532  1.00 18.23 ? 50   LEU A CG    50   LEU A CG    1 
ATOM   369   C  CD1   . LEU A  1  47  ? 72.695  18.577  9.085   1.00 18.61 ? 50   LEU A CD1   50   LEU A CD1   1 
ATOM   370   C  CD2   . LEU A  1  47  ? 72.275  17.253  11.184  1.00 19.71 ? 50   LEU A CD2   50   LEU A CD2   1 
ATOM   371   N  N     . GLY A  1  48  ? 72.798  21.967  13.902  1.00 17.85 ? 51   GLY A N     51   GLY A N     1 
ATOM   372   C  CA    . GLY A  1  48  ? 73.570  23.034  14.476  1.00 17.82 ? 51   GLY A CA    51   GLY A CA    1 
ATOM   373   C  C     . GLY A  1  48  ? 74.701  23.569  13.612  1.00 19.38 ? 51   GLY A C     51   GLY A C     1 
ATOM   374   O  O     . GLY A  1  48  ? 75.718  24.061  14.153  1.00 18.68 ? 51   GLY A O     51   GLY A O     1 
ATOM   375   N  N     . LEU A  1  49  ? 74.558  23.472  12.283  1.00 17.70 ? 52   LEU A N     52   LEU A N     1 
ATOM   376   C  CA    . LEU A  1  49  ? 75.630  23.844  11.395  1.00 17.43 ? 52   LEU A CA    52   LEU A CA    1 
ATOM   377   C  C     . LEU A  1  49  ? 75.212  25.042  10.602  1.00 16.34 ? 52   LEU A C     52   LEU A C     1 
ATOM   378   O  O     . LEU A  1  49  ? 74.010  25.221  10.302  1.00 15.62 ? 52   LEU A O     52   LEU A O     1 
ATOM   379   C  CB    . LEU A  1  49  ? 75.937  22.661  10.441  1.00 17.40 ? 52   LEU A CB    52   LEU A CB    1 
ATOM   380   C  CG    . LEU A  1  49  ? 76.459  21.404  11.089  1.00 17.95 ? 52   LEU A CG    52   LEU A CG    1 
ATOM   381   C  CD1   . LEU A  1  49  ? 76.530  20.263  10.058  1.00 19.79 ? 52   LEU A CD1   52   LEU A CD1   1 
ATOM   382   C  CD2   . LEU A  1  49  ? 77.826  21.722  11.743  1.00 19.95 ? 52   LEU A CD2   52   LEU A CD2   1 
ATOM   383   N  N     . ASP A  1  50  ? 76.190  25.841  10.208  1.00 16.63 ? 53   ASP A N     53   ASP A N     1 
ATOM   384   C  CA    . ASP A  1  50  ? 75.906  27.113  9.557   1.00 17.44 ? 53   ASP A CA    53   ASP A CA    1 
ATOM   385   C  C     . ASP A  1  50  ? 75.968  26.946  8.055   1.00 17.91 ? 53   ASP A C     53   ASP A C     1 
ATOM   386   O  O     . ASP A  1  50  ? 77.040  26.939  7.483   1.00 18.60 ? 53   ASP A O     53   ASP A O     1 
ATOM   387   C  CB    . ASP A  1  50  ? 76.875  28.196  10.025  1.00 18.93 ? 53   ASP A CB    53   ASP A CB    1 
ATOM   388   C  CG    . ASP A  1  50  ? 76.505  29.573  9.548   1.00 20.39 ? 53   ASP A CG    53   ASP A CG    1 
ATOM   389   O  OD1   . ASP A  1  50  ? 75.603  29.742  8.682   1.00 18.71 ? 53   ASP A OD1   53   ASP A OD1   1 
ATOM   390   O  OD2   . ASP A  1  50  ? 77.095  30.534  10.092  1.00 22.53 ? 53   ASP A OD2   53   ASP A OD2   1 
ATOM   391   N  N     . PHE A  1  51  ? 74.800  26.842  7.424   1.00 16.38 ? 54   PHE A N     54   PHE A N     1 
ATOM   392   C  CA    . PHE A  1  51  ? 74.719  26.656  6.010   1.00 16.87 ? 54   PHE A CA    54   PHE A CA    1 
ATOM   393   C  C     . PHE A  1  51  ? 74.536  27.996  5.273   1.00 18.11 ? 54   PHE A C     54   PHE A C     1 
ATOM   394   O  O     . PHE A  1  51  ? 74.213  28.016  4.083   1.00 18.71 ? 54   PHE A O     54   PHE A O     1 
ATOM   395   C  CB    . PHE A  1  51  ? 73.590  25.683  5.680   1.00 17.21 ? 54   PHE A CB    54   PHE A CB    1 
ATOM   396   C  CG    . PHE A  1  51  ? 73.856  24.260  6.072   1.00 15.59 ? 54   PHE A CG    54   PHE A CG    1 
ATOM   397   C  CD1   . PHE A  1  51  ? 74.550  23.415  5.239   1.00 14.70 ? 54   PHE A CD1   54   PHE A CD1   1 
ATOM   398   C  CD2   . PHE A  1  51  ? 73.378  23.767  7.267   1.00 16.05 ? 54   PHE A CD2   54   PHE A CD2   1 
ATOM   399   C  CE1   . PHE A  1  51  ? 74.769  22.087  5.573   1.00 14.22 ? 54   PHE A CE1   54   PHE A CE1   1 
ATOM   400   C  CE2   . PHE A  1  51  ? 73.596  22.438  7.626   1.00 15.70 ? 54   PHE A CE2   54   PHE A CE2   1 
ATOM   401   C  CZ    . PHE A  1  51  ? 74.269  21.602  6.769   1.00 14.75 ? 54   PHE A CZ    54   PHE A CZ    1 
ATOM   402   N  N     . ARG A  1  52  ? 74.752  29.131  5.958   1.00 17.98 ? 55   ARG A N     55   ARG A N     1 
ATOM   403   C  CA    . ARG A  1  52  ? 74.753  30.445  5.297   1.00 17.56 ? 55   ARG A CA    55   ARG A CA    1 
ATOM   404   C  C     . ARG A  1  52  ? 76.019  30.693  4.483   1.00 18.69 ? 55   ARG A C     55   ARG A C     1 
ATOM   405   O  O     . ARG A  1  52  ? 76.062  31.592  3.654   1.00 17.54 ? 55   ARG A O     55   ARG A O     1 
ATOM   406   C  CB    . ARG A  1  52  ? 74.578  31.555  6.313   1.00 17.76 ? 55   ARG A CB    55   ARG A CB    1 
ATOM   407   C  CG    . ARG A  1  52  ? 73.231  31.478  6.983   1.00 21.30 ? 55   ARG A CG    55   ARG A CG    1 
ATOM   408   C  CD    . ARG A  1  52  ? 73.048  32.391  8.185   1.00 20.35 ? 55   ARG A CD    55   ARG A CD    1 
ATOM   409   N  NE    . ARG A  1  52  ? 74.050  32.069  9.189   1.00 20.91 ? 55   ARG A NE    55   ARG A NE    1 
ATOM   410   C  CZ    . ARG A  1  52  ? 74.123  32.667  10.366  1.00 23.14 ? 55   ARG A CZ    55   ARG A CZ    1 
ATOM   411   N  NH1   . ARG A  1  52  ? 73.271  33.617  10.701  1.00 23.82 ? 55   ARG A NH1   55   ARG A NH1   1 
ATOM   412   N  NH2   . ARG A  1  52  ? 75.057  32.331  11.219  1.00 25.04 ? 55   ARG A NH2   55   ARG A NH2   1 
ATOM   413   N  N     . LYS A  1  53  ? 77.081  29.946  4.783   1.00 19.91 ? 56   LYS A N     56   LYS A N     1 
ATOM   414   C  CA    . LYS A  1  53  ? 78.349  30.004  4.029   1.00 21.38 ? 56   LYS A CA    56   LYS A CA    1 
ATOM   415   C  C     . LYS A  1  53  ? 78.904  28.601  3.946   1.00 19.34 ? 56   LYS A C     56   LYS A C     1 
ATOM   416   O  O     . LYS A  1  53  ? 78.462  27.726  4.689   1.00 18.61 ? 56   LYS A O     56   LYS A O     1 
ATOM   417   C  CB    . LYS A  1  53  ? 79.312  30.955  4.700   1.00 24.06 ? 56   LYS A CB    56   LYS A CB    1 
ATOM   418   C  CG    . LYS A  1  53  ? 79.786  30.456  6.048   1.00 28.11 ? 56   LYS A CG    56   LYS A CG    1 
ATOM   419   C  CD    . LYS A  1  53  ? 80.431  31.549  6.866   1.00 33.51 ? 56   LYS A CD    56   LYS A CD    1 
ATOM   420   C  CE    . LYS A  1  53  ? 80.786  30.980  8.226   1.00 35.36 ? 56   LYS A CE    56   LYS A CE    1 
ATOM   421   N  NZ    . LYS A  1  53  ? 81.573  31.992  8.947   1.00 40.48 ? 56   LYS A NZ    56   LYS A NZ    1 
ATOM   422   N  N     . GLN A  1  54  ? 79.837  28.377  3.028   1.00 18.40 ? 57   GLN A N     57   GLN A N     1 
ATOM   423   C  CA    . GLN A  1  54  ? 80.523  27.074  2.912   1.00 18.42 ? 57   GLN A CA    57   GLN A CA    1 
ATOM   424   C  C     . GLN A  1  54  ? 80.937  26.459  4.260   1.00 18.07 ? 57   GLN A C     57   GLN A C     1 
ATOM   425   O  O     . GLN A  1  54  ? 81.515  27.144  5.105   1.00 17.31 ? 57   GLN A O     57   GLN A O     1 
ATOM   426   C  CB    . GLN A  1  54  ? 81.790  27.245  2.025   1.00 18.60 ? 57   GLN A CB    57   GLN A CB    1 
ATOM   427   C  CG    . GLN A  1  54  ? 82.572  25.996  1.778   1.00 18.58 ? 57   GLN A CG    57   GLN A CG    1 
ATOM   428   C  CD    . GLN A  1  54  ? 81.783  24.921  1.057   1.00 20.28 ? 57   GLN A CD    57   GLN A CD    1 
ATOM   429   O  OE1   . GLN A  1  54  ? 81.064  25.210  0.092   1.00 24.26 ? 57   GLN A OE1   57   GLN A OE1   1 
ATOM   430   N  NE2   . GLN A  1  54  ? 81.859  23.714  1.535   1.00 18.69 ? 57   GLN A NE2   57   GLN A NE2   1 
ATOM   431   N  N     . LEU A  1  55  ? 80.651  25.178  4.492   1.00 17.11 ? 58   LEU A N     58   LEU A N     1 
ATOM   432   C  CA    . LEU A  1  55  ? 81.225  24.537  5.687   1.00 18.15 ? 58   LEU A CA    58   LEU A CA    1 
ATOM   433   C  C     . LEU A  1  55  ? 82.687  24.151  5.515   1.00 18.59 ? 58   LEU A C     58   LEU A C     1 
ATOM   434   O  O     . LEU A  1  55  ? 83.100  23.756  4.426   1.00 19.54 ? 58   LEU A O     58   LEU A O     1 
ATOM   435   C  CB    . LEU A  1  55  ? 80.448  23.299  6.084   1.00 17.43 ? 58   LEU A CB    58   LEU A CB    1 
ATOM   436   C  CG    . LEU A  1  55  ? 79.063  23.604  6.655   1.00 18.06 ? 58   LEU A CG    58   LEU A CG    1 
ATOM   437   C  CD1   . LEU A  1  55  ? 78.251  22.305  6.608   1.00 17.71 ? 58   LEU A CD1   58   LEU A CD1   1 
ATOM   438   C  CD2   . LEU A  1  55  ? 79.196  24.116  8.076   1.00 17.60 ? 58   LEU A CD2   58   LEU A CD2   1 
ATOM   439   N  N     . PRO A  1  56  ? 83.492  24.267  6.599   1.00 19.00 ? 59   PRO A N     59   PRO A N     1 
ATOM   440   C  CA    . PRO A  1  56  ? 84.856  23.723  6.480   1.00 18.04 ? 59   PRO A CA    59   PRO A CA    1 
ATOM   441   C  C     . PRO A  1  56  ? 84.844  22.185  6.325   1.00 17.39 ? 59   PRO A C     59   PRO A C     1 
ATOM   442   O  O     . PRO A  1  56  ? 83.888  21.510  6.674   1.00 16.92 ? 59   PRO A O     59   PRO A O     1 
ATOM   443   C  CB    . PRO A  1  56  ? 85.538  24.125  7.807   1.00 18.55 ? 59   PRO A CB    59   PRO A CB    1 
ATOM   444   C  CG    . PRO A  1  56  ? 84.390  24.254  8.765   1.00 19.21 ? 59   PRO A CG    59   PRO A CG    1 
ATOM   445   C  CD    . PRO A  1  56  ? 83.150  24.679  7.968   1.00 18.21 ? 59   PRO A CD    59   PRO A CD    1 
ATOM   446   N  N     . PRO A  1  57  ? 85.945  21.629  5.868   1.00 18.65 ? 60   PRO A N     60   PRO A N     1 
ATOM   447   C  CA    . PRO A  1  57  ? 86.045  20.164  5.810   1.00 18.83 ? 60   PRO A CA    60   PRO A CA    1 
ATOM   448   C  C     . PRO A  1  57  ? 85.921  19.540  7.194   1.00 17.62 ? 60   PRO A C     60   PRO A C     1 
ATOM   449   O  O     . PRO A  1  57  ? 86.185  20.205  8.174   1.00 16.88 ? 60   PRO A O     60   PRO A O     1 
ATOM   450   C  CB    . PRO A  1  57  ? 87.452  19.906  5.230   1.00 18.02 ? 60   PRO A CB    60   PRO A CB    1 
ATOM   451   C  CG    . PRO A  1  57  ? 88.123  21.210  5.209   1.00 19.17 ? 60   PRO A CG    60   PRO A CG    1 
ATOM   452   C  CD    . PRO A  1  57  ? 87.173  22.322  5.476   1.00 19.49 ? 60   PRO A CD    60   PRO A CD    1 
ATOM   453   N  N     . LEU A  1  58  ? 85.431  18.306  7.242   1.00 16.44 ? 61   LEU A N     61   LEU A N     1 
ATOM   454   C  CA    . LEU A  1  58  ? 85.205  17.532  8.437   1.00 17.03 ? 61   LEU A CA    61   LEU A CA    1 
ATOM   455   C  C     . LEU A  1  58  ? 84.058  17.998  9.295   1.00 16.93 ? 61   LEU A C     61   LEU A C     1 
ATOM   456   O  O     . LEU A  1  58  ? 83.771  17.388  10.308  1.00 18.17 ? 61   LEU A O     61   LEU A O     1 
ATOM   457   C  CB    . LEU A  1  58  ? 86.509  17.326  9.268   1.00 17.38 ? 61   LEU A CB    61   LEU A CB    1 
ATOM   458   C  CG    . LEU A  1  58  ? 87.736  16.919  8.477   1.00 17.74 ? 61   LEU A CG    61   LEU A CG    1 
ATOM   459   C  CD1   . LEU A  1  58  ? 88.956  16.823  9.413   1.00 19.26 ? 61   LEU A CD1   61   LEU A CD1   1 
ATOM   460   C  CD2   . LEU A  1  58  ? 87.536  15.575  7.779   1.00 17.74 ? 61   LEU A CD2   61   LEU A CD2   1 
ATOM   461   N  N     . ALA A  1  59  ? 83.323  19.007  8.864   1.00 17.38 ? 62   ALA A N     62   ALA A N     1 
ATOM   462   C  CA    . ALA A  1  59  ? 82.239  19.524  9.691   1.00 18.36 ? 62   ALA A CA    62   ALA A CA    1 
ATOM   463   C  C     . ALA A  1  59  ? 81.036  18.644  9.658   1.00 16.87 ? 62   ALA A C     62   ALA A C     1 
ATOM   464   O  O     . ALA A  1  59  ? 80.249  18.663  10.594  1.00 15.74 ? 62   ALA A O     62   ALA A O     1 
ATOM   465   C  CB    . ALA A  1  59  ? 81.863  20.942  9.301   1.00 18.79 ? 62   ALA A CB    62   ALA A CB    1 
ATOM   466   N  N     . VAL A  1  60  ? 80.868  17.835  8.621   1.00 16.79 ? 63   VAL A N     63   VAL A N     1 
ATOM   467   C  CA    . VAL A  1  60  ? 79.636  17.109  8.441   1.00 16.22 ? 63   VAL A CA    63   VAL A CA    1 
ATOM   468   C  C     . VAL A  1  60  ? 79.880  15.996  7.417   1.00 16.21 ? 63   VAL A C     63   VAL A C     1 
ATOM   469   O  O     . VAL A  1  60  ? 80.829  16.065  6.620   1.00 16.22 ? 63   VAL A O     63   VAL A O     1 
ATOM   470   C  CB    . VAL A  1  60  ? 78.513  18.037  7.971   1.00 16.65 ? 63   VAL A CB    63   VAL A CB    1 
ATOM   471   C  CG1   . VAL A  1  60  ? 78.691  18.459  6.516   1.00 16.66 ? 63   VAL A CG1   63   VAL A CG1   1 
ATOM   472   C  CG2   . VAL A  1  60  ? 77.154  17.407  8.145   1.00 17.00 ? 63   VAL A CG2   63   VAL A CG2   1 
ATOM   473   N  N     . THR A  1  61  ? 79.067  14.954  7.512   1.00 15.14 ? 64   THR A N     64   THR A N     1 
ATOM   474   C  CA    . THR A  1  61  ? 78.950  13.956  6.489   1.00 15.13 ? 64   THR A CA    64   THR A CA    1 
ATOM   475   C  C     . THR A  1  61  ? 77.455  13.998  6.060   1.00 15.71 ? 64   THR A C     64   THR A C     1 
ATOM   476   O  O     . THR A  1  61  ? 76.588  13.567  6.817   1.00 15.80 ? 64   THR A O     64   THR A O     1 
ATOM   477   C  CB    . THR A  1  61  ? 79.300  12.559  6.953   1.00 14.94 ? 64   THR A CB    64   THR A CB    1 
ATOM   478   O  OG1   . THR A  1  61  ? 80.454  12.566  7.831   1.00 15.64 ? 64   THR A OG1   64   THR A OG1   1 
ATOM   479   C  CG2   . THR A  1  61  ? 79.462  11.637  5.713   1.00 16.65 ? 64   THR A CG2   64   THR A CG2   1 
ATOM   480   N  N     . LEU A  1  62  ? 77.181  14.528  4.865   1.00 15.01 ? 65   LEU A N     65   LEU A N     1 
ATOM   481   C  CA    . LEU A  1  62  ? 75.825  14.766  4.433   1.00 14.34 ? 65   LEU A CA    65   LEU A CA    1 
ATOM   482   C  C     . LEU A  1  62  ? 75.781  14.821  2.921   1.00 14.27 ? 65   LEU A C     65   LEU A C     1 
ATOM   483   O  O     . LEU A  1  62  ? 76.398  15.670  2.321   1.00 13.82 ? 65   LEU A O     65   LEU A O     1 
ATOM   484   C  CB    . LEU A  1  62  ? 75.289  16.086  4.976   1.00 15.77 ? 65   LEU A CB    65   LEU A CB    1 
ATOM   485   C  CG    . LEU A  1  62  ? 73.880  16.492  4.512   1.00 16.27 ? 65   LEU A CG    65   LEU A CG    1 
ATOM   486   C  CD1   . LEU A  1  62  ? 72.821  15.437  4.796   1.00 17.48 ? 65   LEU A CD1   65   LEU A CD1   1 
ATOM   487   C  CD2   . LEU A  1  62  ? 73.485  17.829  5.162   1.00 17.78 ? 65   LEU A CD2   65   LEU A CD2   1 
ATOM   488   N  N     . THR A  1  63  ? 75.108  13.838  2.330   1.00 14.48 ? 66   THR A N     66   THR A N     1 
ATOM   489   C  CA    . THR A  1  63  ? 74.841  13.793  0.924   1.00 14.32 ? 66   THR A CA    66   THR A CA    1
[truncated: 3,808,858 more chars]
