# Supplementary material for: Arsenite oxidase in complex with antimonite and arsenite oxyanions: Insights into the catalytic mechanism
Source: J Biol Chem. 2023 Jul 11;299(8):105036. doi: 10.1016/j.jbc.2023.105036 (PMC10448176; doi:10.1016/j.jbc.2023.105036)
Supplement: AfAio-As_d_PDB_ID_8CH9.cif [file mmc8.zip › mmc8.cif]

data_XXXX
# 
_database_2.database_id     PDB 
_database_2.database_code   XXXX 
# 
_pdbx_database_status.entry_id                           XXXX 
_pdbx_database_status.ndb_tid                            ? 
_pdbx_database_status.status_code                        . 
_pdbx_database_status.status_code_sf                     ? 
_pdbx_database_status.status_code_mr                     ? 
_pdbx_database_status.status_code_cs                     ? 
_pdbx_database_status.status_coordinates_in_NDB          ? 
_pdbx_database_status.recvd_deposit_form                 ? 
_pdbx_database_status.date_deposition_form               ? 
_pdbx_database_status.recvd_coordinates                  ? 
_pdbx_database_status.date_coordinates                   ? 
_pdbx_database_status.recvd_struct_fact                  ? 
_pdbx_database_status.date_struct_fact                   ? 
_pdbx_database_status.recvd_internal_approval            ? 
_pdbx_database_status.recvd_nmr_constraints              ? 
_pdbx_database_status.date_nmr_constraints               ? 
_pdbx_database_status.recvd_chemical_shifts              ? 
_pdbx_database_status.date_chemical_shifts               ? 
_pdbx_database_status.recvd_manuscript                   ? 
_pdbx_database_status.date_manuscript                    ? 
_pdbx_database_status.name_depositor                     ? 
_pdbx_database_status.pdbx_annotator                     ? 
_pdbx_database_status.recvd_author_approval              ? 
_pdbx_database_status.date_author_approval               ? 
_pdbx_database_status.recvd_initial_deposition_date      ? 
_pdbx_database_status.date_submitted                     ? 
_pdbx_database_status.author_approval_type               ? 
_pdbx_database_status.author_release_status_code         ? 
_pdbx_database_status.auth_req_rel_date                  ? 
_pdbx_database_status.date_revised                       ? 
_pdbx_database_status.revision_id                        ? 
_pdbx_database_status.replaced_entry_id                  ? 
_pdbx_database_status.revision_description               ? 
_pdbx_database_status.date_of_NDB_release                ? 
_pdbx_database_status.date_released_to_PDB               ? 
_pdbx_database_status.date_of_PDB_release                ? 
_pdbx_database_status.date_of_sf_release                 ? 
_pdbx_database_status.date_of_mr_release                 ? 
_pdbx_database_status.date_of_cs_release                 ? 
_pdbx_database_status.date_hold_coordinates              ? 
_pdbx_database_status.date_hold_struct_fact              ? 
_pdbx_database_status.hold_for_publication               ? 
_pdbx_database_status.date_hold_nmr_constraints          ? 
_pdbx_database_status.date_hold_chemical_shifts          ? 
_pdbx_database_status.dep_release_code_coordinates       ? 
_pdbx_database_status.dep_release_code_struct_fact       ? 
_pdbx_database_status.dep_release_code_nmr_constraints   ? 
_pdbx_database_status.dep_release_code_chemical_shifts   ? 
_pdbx_database_status.dep_release_code_sequence          ? 
_pdbx_database_status.pdb_date_of_author_approval        ? 
_pdbx_database_status.deposit_site                       ? 
_pdbx_database_status.process_site                       ? 
_pdbx_database_status.skip_PDB_REMARK                    ? 
_pdbx_database_status.SG_entry                           ? 
_pdbx_database_status.date_begin_deposition              ? 
_pdbx_database_status.date_author_release_request        ? 
_pdbx_database_status.date_begin_release_preparation     ? 
_pdbx_database_status.date_begin_processing              ? 
_pdbx_database_status.date_end_processing                ? 
_pdbx_database_status.pdb_format_compatible              Y 
_pdbx_database_status.title_suppression                  ? 
_pdbx_database_status.methods_development_category       ? 
# 
loop_
_entity_poly.entity_id 
_entity_poly.type 
_entity_poly.nstd_linkage 
_entity_poly.nstd_monomer 
_entity_poly.pdbx_seq_one_letter_code 
_entity_poly.pdbx_seq_one_letter_code_can 
_entity_poly.pdbx_sequence_evidence_code 
_entity_poly.pdbx_strand_id 
_entity_poly.pdbx_target_identifier 
1 "polypeptide(L)" no yes 
;DDRITLPPANAQRTNMTCHFCIVGCGYHVYKWPELQEGGRAPEQNALGLDFRKQLPPLAVTLTPAMTNVVTEHNGRRYNI
MVVPDKACVVNSGLSSTRGGKMASYMYTPTGDGKQRLKAPRLYAADQWVDTTWDHAMALYAGLIKKTLDKDGPQGVFFSC
FDHGGAGGGFENTWGTGKLMFSAIQTPMVRIHNRPAYNSECHATREMGIGELNNAYEDAQLADVIWSIGNNPYESQTNYF
LNHWLPNLQGATTSKKKERFPNENFPQARIIFVDPRETPSVAIARHVAGNDRVLHLAIEPGTDTALFNGLFTYVVEQGWI
DKPFIEAHTKGFDDAVKTNRLSLDECSNITGVPVDMLKRAAEWSYKPKASGQAPRTMHAYEKGIIWGNDNYVIQSALLDL
VIATHNVGRRGTGCVRMGGHQEGYTRPPYPGDKKIYIDQELIKGKGRIMTWWGCNNFQTSNNAQALREAILQRSAIVKQA
MQKARGATTEEMVDVIYEATQNGGLFVTSINLYPTKLAEAAHLMLPAAHPGEMNLTSMNGERRIRLSEKFMDPPGTAMAD
CLIAARIANALRDMYQKDGKAEMAAQFEGFDWKTEEDAFNDGFRRAGQPGAPAIDSQGGSTGHLVTYDRLRKSGNNGVQL
PVVSWDESKGLVGTEMLYTEGKFDTDDGKAHFKPAPWNGLPATVQQQKDKYRFWLNNGRNNEVWQTAYHDQYNSLMQERY
PMAYIEMNPDDCKQLDVTGGDIVEVYNDFGSTFAMVYPVAEIKRGQTFMLFGYVNGIQGDVTTDWTDRNIIPYYKGTWGD
IRKVGSMEEFKRTVSFKSRRFA(MGD)(MGD)(F3S)(FC6)(4MO)(ART)(GOL)(GOL)(EDO)(EDO)(EDO)
(EDO)(GOL)
;
;DDRITLPPANAQRTNMTCHFCIVGCGYHVYKWPELQEGGRAPEQNALGLDFRKQLPPLAVTLTPAMTNVVTEHNGRRYNI
MVVPDKACVVNSGLSSTRGGKMASYMYTPTGDGKQRLKAPRLYAADQWVDTTWDHAMALYAGLIKKTLDKDGPQGVFFSC
FDHGGAGGGFENTWGTGKLMFSAIQTPMVRIHNRPAYNSECHATREMGIGELNNAYEDAQLADVIWSIGNNPYESQTNYF
LNHWLPNLQGATTSKKKERFPNENFPQARIIFVDPRETPSVAIARHVAGNDRVLHLAIEPGTDTALFNGLFTYVVEQGWI
DKPFIEAHTKGFDDAVKTNRLSLDECSNITGVPVDMLKRAAEWSYKPKASGQAPRTMHAYEKGIIWGNDNYVIQSALLDL
VIATHNVGRRGTGCVRMGGHQEGYTRPPYPGDKKIYIDQELIKGKGRIMTWWGCNNFQTSNNAQALREAILQRSAIVKQA
MQKARGATTEEMVDVIYEATQNGGLFVTSINLYPTKLAEAAHLMLPAAHPGEMNLTSMNGERRIRLSEKFMDPPGTAMAD
CLIAARIANALRDMYQKDGKAEMAAQFEGFDWKTEEDAFNDGFRRAGQPGAPAIDSQGGSTGHLVTYDRLRKSGNNGVQL
PVVSWDESKGLVGTEMLYTEGKFDTDDGKAHFKPAPWNGLPATVQQQKDKYRFWLNNGRNNEVWQTAYHDQYNSLMQERY
PMAYIEMNPDDCKQLDVTGGDIVEVYNDFGSTFAMVYPVAEIKRGQTFMLFGYVNGIQGDVTTDWTDRNIIPYYKGTWGD
IRKVGSMEEFKRTVSFKSRRFAXXXXXXXXXXXXX
;
"derived from coordinates" A ? 
2 "polypeptide(L)" no yes 
;LRTTLQYPATQVSVAKNLKANEPVSFTYPDTSSPCVAVKLGSPVPGGVGPNNDIVAYSVLCTHMGCPTSYDKSSKTFKCP
CHFTEFDAEKAGQMICGQATENLPRVLLRYDEASDALTAVGVDGLIYGRQANVI(FES)(GOL)
;
;LRTTLQYPATQVSVAKNLKANEPVSFTYPDTSSPCVAVKLGSPVPGGVGPNNDIVAYSVLCTHMGCPTSYDKSSKTFKCP
CHFTEFDAEKAGQMICGQATENLPRVLLRYDEASDALTAVGVDGLIYGRQANVIXX
;
"derived from coordinates" B ? 
3 "polypeptide(L)" no yes 
;NDRITLPPANAQRTNMTCHFCIVGCGYHVYKWPELQEGGRAPEQNALGLDFRKQLPPLAVTLTPAMTNVVTEHNGRRYNI
MVVPDKACVVNSGLSSTRGGKMASYMYTPTGDGKQRLKAPRLYAADQWVDTTWDHAMALYAGLIKKTLDKDGPQGVFFSC
FDHGGAGGGFENTWGTGKLMFSAIQTPMVRIHNRPAYNSECHATREMGIGELNNAYEDAQLADVIWSIGNNPYESQTNYF
LNHWLPNLQGATTSKKKERFPNENFPQARIIFVDPRETPSVAIARHVAGNDRVLHLAIEPGTDTALFNGLFTYVVEQGWI
DKPFIEAHTKGFDDAVKTNRLSLDECSNITGVPVDMLKRAAEWSYKPKASGQAPRTMHAYEKGIIWGNDNYVIQSALLDL
VIATHNVGRRGTGCVRMGGHQEGYTRPPYPGDKKIYIDQELIKGKGRIMTWWGCNNFQTSNNAQALREAILQRSAIVKQA
MQKARGATTEEMVDVIYEATQNGGLFVTSINLYPTKLAEAAHLMLPAAHPGEMNLTSMNGERRIRLSEKFMDPPGTAMAD
CLIAARIANALRDMYQKDGKAEMAAQFEGFDWKTEEDAFNDGFRRAGQPGAPAIDSQGGSTGHLVTYDRLRKSGNNGVQL
PVVSWDESKGLVGTEMLYTEGKFDTDDGKAHFKPAPWNGLPATVQQQKDKYRFWLNNGRNNEVWQTAYHDQYNSLMQERY
PMAYIEMNPDDCKQLDVTGGDIVEVYNDFGSTFAMVYPVAEIKRGQTFMLFGYVNGIQGDVTTDWTDRNIIPYYKGTWGD
IRKVGSMEEFKRTVSFKSRRFA(MGD)(MGD)(F3S)(ART)(FC6)(GOL)(GOL)(GOL)(4MO)(EDO)(PEG)
(EDO)
;
;NDRITLPPANAQRTNMTCHFCIVGCGYHVYKWPELQEGGRAPEQNALGLDFRKQLPPLAVTLTPAMTNVVTEHNGRRYNI
MVVPDKACVVNSGLSSTRGGKMASYMYTPTGDGKQRLKAPRLYAADQWVDTTWDHAMALYAGLIKKTLDKDGPQGVFFSC
FDHGGAGGGFENTWGTGKLMFSAIQTPMVRIHNRPAYNSECHATREMGIGELNNAYEDAQLADVIWSIGNNPYESQTNYF
LNHWLPNLQGATTSKKKERFPNENFPQARIIFVDPRETPSVAIARHVAGNDRVLHLAIEPGTDTALFNGLFTYVVEQGWI
DKPFIEAHTKGFDDAVKTNRLSLDECSNITGVPVDMLKRAAEWSYKPKASGQAPRTMHAYEKGIIWGNDNYVIQSALLDL
VIATHNVGRRGTGCVRMGGHQEGYTRPPYPGDKKIYIDQELIKGKGRIMTWWGCNNFQTSNNAQALREAILQRSAIVKQA
MQKARGATTEEMVDVIYEATQNGGLFVTSINLYPTKLAEAAHLMLPAAHPGEMNLTSMNGERRIRLSEKFMDPPGTAMAD
CLIAARIANALRDMYQKDGKAEMAAQFEGFDWKTEEDAFNDGFRRAGQPGAPAIDSQGGSTGHLVTYDRLRKSGNNGVQL
PVVSWDESKGLVGTEMLYTEGKFDTDDGKAHFKPAPWNGLPATVQQQKDKYRFWLNNGRNNEVWQTAYHDQYNSLMQERY
PMAYIEMNPDDCKQLDVTGGDIVEVYNDFGSTFAMVYPVAEIKRGQTFMLFGYVNGIQGDVTTDWTDRNIIPYYKGTWGD
IRKVGSMEEFKRTVSFKSRRFAXXXXXXXXXXXX
;
"derived from coordinates" C ? 
4 "polypeptide(L)" no yes 
;LRTTLQYPATQVSVAKNLKANEPVSFTYPDTSSPCVAVKLGSPVPGGVGPNNDIVAYSVLCTHMGCPTSYDKSSKTFKCP
CHFTEFDAEKAGQMICGQATENLPRVLLRYDEASDALTAVGVDGLIYGRQANVI(FES)(EDO)(EDO)
;
;LRTTLQYPATQVSVAKNLKANEPVSFTYPDTSSPCVAVKLGSPVPGGVGPNNDIVAYSVLCTHMGCPTSYDKSSKTFKCP
CHFTEFDAEKAGQMICGQATENLPRVLLRYDEASDALTAVGVDGLIYGRQANVIXXX
;
"derived from coordinates" D ? 
5 "polypeptide(L)" no yes 
;NRITLPPANAQRTNMTCHFCIVGCGYHVYKWPELQEGGRAPEQNALGLDFRKQLPPLAVTLTPAMTNVVTEHNGRRYNIM
VVPDKACVVNSGLSSTRGGKMASYMYTPTGDGKQRLKAPRLYAADQWVDTTWDHAMALYAGLIKKTLDKDGPQGVFFSCF
DHGGAGGGFENTWGTGKLMFSAIQTPMVRIHNRPAYNSECHATREMGIGELNNAYEDAQLADVIWSIGNNPYESQTNYFL
NHWLPNLQGATTSKKKERFPNENFPQARIIFVDPRETPSVAIARHVAGNDRVLHLAIEPGTDTALFNGLFTYVVEQGWID
KPFIEAHTKGFDDAVKTNRLSLDECSNITGVPVDMLKRAAEWSYKPKASGQAPRTMHAYEKGIIWGNDNYVIQSALLDLV
IATHNVGRRGTGCVRMGGHQEGYTRPPYPGDKKIYIDQELIKGKGRIMTWWGCNNFQTSNNAQALREAILQRSAIVKQAM
QKARGATTEEMVDVIYEATQNGGLFVTSINLYPTKLAEAAHLMLPAAHPGEMNLTSMNGERRIRLSEKFMDPPGTAMADC
LIAARIANALRDMYQKDGKAEMAAQFEGFDWKTEEDAFNDGFRRAGQPGAPAIDSQGGSTGHLVTYDRLRKSGNNGVQLP
VVSWDESKGLVGTEMLYTEGKFDTDDGKAHFKPAPWNGLPATVQQQKDKYRFWLNNGRNNEVWQTAYHDQYNSLMQERYP
MAYIEMNPDDCKQLDVTGGDIVEVYNDFGSTFAMVYPVAEIKRGQTFMLFGYVNGIQGDVTTDWTDRNIIPYYKGTWGDI
RKVGSMEEFKRTVSFKSRRFA(MGD)(MGD)(F3S)(ART)(FC6)(4MO)(GOL)(GOL)(GOL)(GOL)(EDO)
;
;NRITLPPANAQRTNMTCHFCIVGCGYHVYKWPELQEGGRAPEQNALGLDFRKQLPPLAVTLTPAMTNVVTEHNGRRYNIM
VVPDKACVVNSGLSSTRGGKMASYMYTPTGDGKQRLKAPRLYAADQWVDTTWDHAMALYAGLIKKTLDKDGPQGVFFSCF
DHGGAGGGFENTWGTGKLMFSAIQTPMVRIHNRPAYNSECHATREMGIGELNNAYEDAQLADVIWSIGNNPYESQTNYFL
NHWLPNLQGATTSKKKERFPNENFPQARIIFVDPRETPSVAIARHVAGNDRVLHLAIEPGTDTALFNGLFTYVVEQGWID
KPFIEAHTKGFDDAVKTNRLSLDECSNITGVPVDMLKRAAEWSYKPKASGQAPRTMHAYEKGIIWGNDNYVIQSALLDLV
IATHNVGRRGTGCVRMGGHQEGYTRPPYPGDKKIYIDQELIKGKGRIMTWWGCNNFQTSNNAQALREAILQRSAIVKQAM
QKARGATTEEMVDVIYEATQNGGLFVTSINLYPTKLAEAAHLMLPAAHPGEMNLTSMNGERRIRLSEKFMDPPGTAMADC
LIAARIANALRDMYQKDGKAEMAAQFEGFDWKTEEDAFNDGFRRAGQPGAPAIDSQGGSTGHLVTYDRLRKSGNNGVQLP
VVSWDESKGLVGTEMLYTEGKFDTDDGKAHFKPAPWNGLPATVQQQKDKYRFWLNNGRNNEVWQTAYHDQYNSLMQERYP
MAYIEMNPDDCKQLDVTGGDIVEVYNDFGSTFAMVYPVAEIKRGQTFMLFGYVNGIQGDVTTDWTDRNIIPYYKGTWGDI
RKVGSMEEFKRTVSFKSRRFAXXXXXXXXXXX
;
"derived from coordinates" E ? 
6 "polypeptide(L)" no yes 
;LRTTLQYPATQVSVAKNLKANEPVSFTYPDTSSPCVAVKLGSPVPGGVGPNNDIVAYSVLCTHMGCPTSYDKSSKTFKCP
CHFTEFDAEKAGQMICGQATENLPRVLLRYDEASDALTAVGVDGLIYGRQANVI(FES)
;
;LRTTLQYPATQVSVAKNLKANEPVSFTYPDTSSPCVAVKLGSPVPGGVGPNNDIVAYSVLCTHMGCPTSYDKSSKTFKCP
CHFTEFDAEKAGQMICGQATENLPRVLLRYDEASDALTAVGVDGLIYGRQANVIX
;
"derived from coordinates" F ? 
7 "polypeptide(L)" no yes 
;DRITLPPANAQRTNMTCHFCIVGCGYHVYKWPELQEGGRAPEQNALGLDFRKQLPPLAVTLTPAMTNVVTEHNGRRYNIM
VVPDKACVVNSGLSSTRGGKMASYMYTPTGDGKQRLKAPRLYAADQWVDTTWDHAMALYAGLIKKTLDKDGPQGVFFSCF
DHGGAGGGFENTWGTGKLMFSAIQTPMVRIHNRPAYNSECHATREMGIGELNNAYEDAQLADVIWSIGNNPYESQTNYFL
NHWLPNLQGATTSKKKERFPNENFPQARIIFVDPRETPSVAIARHVAGNDRVLHLAIEPGTDTALFNGLFTYVVEQGWID
KPFIEAHTKGFDDAVKTNRLSLDECSNITGVPVDMLKRAAEWSYKPKASGQAPRTMHAYEKGIIWGNDNYVIQSALLDLV
IATHNVGRRGTGCVRMGGHQEGYTRPPYPGDKKIYIDQELIKGKGRIMTWWGCNNFQTSNNAQALREAILQRSAIVKQAM
QKARGATTEEMVDVIYEATQNGGLFVTSINLYPTKLAEAAHLMLPAAHPGEMNLTSMNGERRIRLSEKFMDPPGTAMADC
LIAARIANALRDMYQKDGKAEMAAQFEGFDWKTEEDAFNDGFRRAGQPGAPAIDSQGGSTGHLVTYDRLRKSGNNGVQLP
VVSWDESKGLVGTEMLYTEGKFDTDDGKAHFKPAPWNGLPATVQQQKDKYRFWLNNGRNNEVWQTAYHDQYNSLMQERYP
MAYIEMNPDDCKQLDVTGGDIVEVYNDFGSTFAMVYPVAEIKRGQTFMLFGYVNGIQGDVTTDWTDRNIIPYYKGTWGDI
RKVGSMEEFKRTVSFKSRRFA(MGD)(MGD)(F3S)(FC6)(4MO)(ART)(GOL)(GOL)(GOL)(GOL)
;
;DRITLPPANAQRTNMTCHFCIVGCGYHVYKWPELQEGGRAPEQNALGLDFRKQLPPLAVTLTPAMTNVVTEHNGRRYNIM
VVPDKACVVNSGLSSTRGGKMASYMYTPTGDGKQRLKAPRLYAADQWVDTTWDHAMALYAGLIKKTLDKDGPQGVFFSCF
DHGGAGGGFENTWGTGKLMFSAIQTPMVRIHNRPAYNSECHATREMGIGELNNAYEDAQLADVIWSIGNNPYESQTNYFL
NHWLPNLQGATTSKKKERFPNENFPQARIIFVDPRETPSVAIARHVAGNDRVLHLAIEPGTDTALFNGLFTYVVEQGWID
KPFIEAHTKGFDDAVKTNRLSLDECSNITGVPVDMLKRAAEWSYKPKASGQAPRTMHAYEKGIIWGNDNYVIQSALLDLV
IATHNVGRRGTGCVRMGGHQEGYTRPPYPGDKKIYIDQELIKGKGRIMTWWGCNNFQTSNNAQALREAILQRSAIVKQAM
QKARGATTEEMVDVIYEATQNGGLFVTSINLYPTKLAEAAHLMLPAAHPGEMNLTSMNGERRIRLSEKFMDPPGTAMADC
LIAARIANALRDMYQKDGKAEMAAQFEGFDWKTEEDAFNDGFRRAGQPGAPAIDSQGGSTGHLVTYDRLRKSGNNGVQLP
VVSWDESKGLVGTEMLYTEGKFDTDDGKAHFKPAPWNGLPATVQQQKDKYRFWLNNGRNNEVWQTAYHDQYNSLMQERYP
MAYIEMNPDDCKQLDVTGGDIVEVYNDFGSTFAMVYPVAEIKRGQTFMLFGYVNGIQGDVTTDWTDRNIIPYYKGTWGDI
RKVGSMEEFKRTVSFKSRRFAXXXXXXXXXX
;
"derived from coordinates" G ? 
8 "polypeptide(L)" no yes 
;RTTLQYPATQVSVAKNLKANEPVSFTYPDTSSPCVAVKLGSPVPGGVGPNNDIVAYSVLCTHMGCPTSYDKSSKTFKCPC
HFTEFDAEKAGQMICGQATENLPRVLLRYDEASDALTAVGVDGLIYGRQANVI(FES)(PEG)
;
;RTTLQYPATQVSVAKNLKANEPVSFTYPDTSSPCVAVKLGSPVPGGVGPNNDIVAYSVLCTHMGCPTSYDKSSKTFKCPC
HFTEFDAEKAGQMICGQATENLPRVLLRYDEASDALTAVGVDGLIYGRQANVIXX
;
"derived from coordinates" H ? 
# 
loop_
_entity_poly_seq.entity_id 
_entity_poly_seq.num 
_entity_poly_seq.mon_id 
_entity_poly_seq.hetero 
1 1   ASP n 
1 2   ASP n 
1 3   ARG n 
1 4   ILE n 
1 5   THR n 
1 6   LEU n 
1 7   PRO n 
1 8   PRO n 
1 9   ALA n 
1 10  ASN n 
1 11  ALA n 
1 12  GLN n 
1 13  ARG n 
1 14  THR n 
1 15  ASN n 
1 16  MET n 
1 17  THR n 
1 18  CYS n 
1 19  HIS n 
1 20  PHE n 
1 21  CYS n 
1 22  ILE n 
1 23  VAL n 
1 24  GLY n 
1 25  CYS n 
1 26  GLY n 
1 27  TYR n 
1 28  HIS n 
1 29  VAL n 
1 30  TYR n 
1 31  LYS n 
1 32  TRP n 
1 33  PRO n 
1 34  GLU n 
1 35  LEU n 
1 36  GLN n 
1 37  GLU n 
1 38  GLY n 
1 39  GLY n 
1 40  ARG n 
1 41  ALA n 
1 42  PRO n 
1 43  GLU n 
1 44  GLN n 
1 45  ASN n 
1 46  ALA n 
1 47  LEU n 
1 48  GLY n 
1 49  LEU n 
1 50  ASP n 
1 51  PHE n 
1 52  ARG n 
1 53  LYS n 
1 54  GLN n 
1 55  LEU n 
1 56  PRO n 
1 57  PRO n 
1 58  LEU n 
1 59  ALA n 
1 60  VAL n 
1 61  THR n 
1 62  LEU n 
1 63  THR n 
1 64  PRO n 
1 65  ALA n 
1 66  MET n 
1 67  THR n 
1 68  ASN n 
1 69  VAL n 
1 70  VAL n 
1 71  THR n 
1 72  GLU n 
1 73  HIS n 
1 74  ASN n 
1 75  GLY n 
1 76  ARG n 
1 77  ARG n 
1 78  TYR n 
1 79  ASN n 
1 80  ILE n 
1 81  MET n 
1 82  VAL n 
1 83  VAL n 
1 84  PRO n 
1 85  ASP n 
1 86  LYS n 
1 87  ALA n 
1 88  CYS n 
1 89  VAL n 
1 90  VAL n 
1 91  ASN n 
1 92  SER n 
1 93  GLY n 
1 94  LEU n 
1 95  SER n 
1 96  SER n 
1 97  THR n 
1 98  ARG n 
1 99  GLY n 
1 100 GLY n 
1 101 LYS n 
1 102 MET n 
1 103 ALA n 
1 104 SER n 
1 105 TYR n 
1 106 MET n 
1 107 TYR n 
1 108 THR n 
1 109 PRO n 
1 110 THR n 
1 111 GLY n 
1 112 ASP n 
1 113 GLY n 
1 114 LYS n 
1 115 GLN n 
1 116 ARG n 
1 117 LEU n 
1 118 LYS n 
1 119 ALA n 
1 120 PRO n 
1 121 ARG n 
1 122 LEU n 
1 123 TYR n 
1 124 ALA n 
1 125 ALA n 
1 126 ASP n 
1 127 GLN n 
1 128 TRP n 
1 129 VAL n 
1 130 ASP n 
1 131 THR n 
1 132 THR n 
1 133 TRP n 
1 134 ASP n 
1 135 HIS n 
1 136 ALA n 
1 137 MET n 
1 138 ALA n 
1 139 LEU n 
1 140 TYR n 
1 141 ALA n 
1 142 GLY n 
1 143 LEU n 
1 144 ILE n 
1 145 LYS n 
1 146 LYS n 
1 147 THR n 
1 148 LEU n 
1 149 ASP n 
1 150 LYS n 
1 151 ASP n 
1 152 GLY n 
1 153 PRO n 
1 154 GLN n 
1 155 GLY n 
1 156 VAL n 
1 157 PHE n 
1 158 PHE n 
1 159 SER n 
1 160 CYS n 
1 161 PHE n 
1 162 ASP n 
1 163 HIS n 
1 164 GLY n 
1 165 GLY n 
1 166 ALA n 
1 167 GLY n 
1 168 GLY n 
1 169 GLY n 
1 170 PHE n 
1 171 GLU n 
1 172 ASN n 
1 173 THR n 
1 174 TRP n 
1 175 GLY n 
1 176 THR n 
1 177 GLY n 
1 178 LYS n 
1 179 LEU n 
1 180 MET n 
1 181 PHE n 
1 182 SER n 
1 183 ALA n 
1 184 ILE n 
1 185 GLN n 
1 186 THR n 
1 187 PRO n 
1 188 MET n 
1 189 VAL n 
1 190 ARG n 
1 191 ILE n 
1 192 HIS n 
1 193 ASN n 
1 194 ARG n 
1 195 PRO n 
1 196 ALA n 
1 197 TYR n 
1 198 ASN n 
1 199 SER n 
1 200 GLU n 
1 201 CYS n 
1 202 HIS n 
1 203 ALA n 
1 204 THR n 
1 205 ARG n 
1 206 GLU n 
1 207 MET n 
1 208 GLY n 
1 209 ILE n 
1 210 GLY n 
1 211 GLU n 
1 212 LEU n 
1 213 ASN n 
1 214 ASN n 
1 215 ALA n 
1 216 TYR n 
1 217 GLU n 
1 218 ASP n 
1 219 ALA n 
1 220 GLN n 
1 221 LEU n 
1 222 ALA n 
1 223 ASP n 
1 224 VAL n 
1 225 ILE n 
1 226 TRP n 
1 227 SER n 
1 228 ILE n 
1 229 GLY n 
1 230 ASN n 
1 231 ASN n 
1 232 PRO n 
1 233 TYR n 
1 234 GLU n 
1 235 SER n 
1 236 GLN n 
1 237 THR n 
1 238 ASN n 
1 239 TYR n 
1 240 PHE n 
1 241 LEU n 
1 242 ASN n 
1 243 HIS n 
1 244 TRP n 
1 245 LEU n 
1 246 PRO n 
1 247 ASN n 
1 248 LEU n 
1 249 GLN n 
1 250 GLY n 
1 251 ALA n 
1 252 THR n 
1 253 THR n 
1 254 SER n 
1 255 LYS n 
1 256 LYS n 
1 257 LYS n 
1 258 GLU n 
1 259 ARG n 
1 260 PHE n 
1 261 PRO n 
1 262 ASN n 
1 263 GLU n 
1 264 ASN n 
1 265 PHE n 
1 266 PRO n 
1 267 GLN n 
1 268 ALA n 
1 269 ARG n 
1 270 ILE n 
1 271 ILE n 
1 272 PHE n 
1 273 VAL n 
1 274 ASP n 
1 275 PRO n 
1 276 ARG n 
1 277 GLU n 
1 278 THR n 
1 279 PRO n 
1 280 SER n 
1 281 VAL n 
1 282 ALA n 
1 283 ILE n 
1 284 ALA n 
1 285 ARG n 
1 286 HIS n 
1 287 VAL n 
1 288 ALA n 
1 289 GLY n 
1 290 ASN n 
1 291 ASP n 
1 292 ARG n 
1 293 VAL n 
1 294 LEU n 
1 295 HIS n 
1 296 LEU n 
1 297 ALA n 
1 298 ILE n 
1 299 GLU n 
1 300 PRO n 
1 301 GLY n 
1 302 THR n 
1 303 ASP n 
1 304 THR n 
1 305 ALA n 
1 306 LEU n 
1 307 PHE n 
1 308 ASN n 
1 309 GLY n 
1 310 LEU n 
1 311 PHE n 
1 312 THR n 
1 313 TYR n 
1 314 VAL n 
1 315 VAL n 
1 316 GLU n 
1 317 GLN n 
1 318 GLY n 
1 319 TRP n 
1 320 ILE n 
1 321 ASP n 
1 322 LYS n 
1 323 PRO n 
1 324 PHE n 
1 325 ILE n 
1 326 GLU n 
1 327 ALA n 
1 328 HIS n 
1 329 THR n 
1 330 LYS n 
1 331 GLY n 
1 332 PHE n 
1 333 ASP n 
1 334 ASP n 
1 335 ALA n 
1 336 VAL n 
1 337 LYS n 
1 338 THR n 
1 339 ASN n 
1 340 ARG n 
1 341 LEU n 
1 342 SER n 
1 343 LEU n 
1 344 ASP n 
1 345 GLU n 
1 346 CYS n 
1 347 SER n 
1 348 ASN n 
1 349 ILE n 
1 350 THR n 
1 351 GLY n 
1 352 VAL n 
1 353 PRO n 
1 354 VAL n 
1 355 ASP n 
1 356 MET n 
1 357 LEU n 
1 358 LYS n 
1 359 ARG n 
1 360 ALA n 
1 361 ALA n 
1 362 GLU n 
1 363 TRP n 
1 364 SER n 
1 365 TYR n 
1 366 LYS n 
1 367 PRO n 
1 368 LYS n 
1 369 ALA n 
1 370 SER n 
1 371 GLY n 
1 372 GLN n 
1 373 ALA n 
1 374 PRO n 
1 375 ARG n 
1 376 THR n 
1 377 MET n 
1 378 HIS n 
1 379 ALA n 
1 380 TYR n 
1 381 GLU n 
1 382 LYS n 
1 383 GLY n 
1 384 ILE n 
1 385 ILE n 
1 386 TRP n 
1 387 GLY n 
1 388 ASN n 
1 389 ASP n 
1 390 ASN n 
1 391 TYR n 
1 392 VAL n 
1 393 ILE n 
1 394 GLN n 
1 395 SER n 
1 396 ALA n 
1 397 LEU n 
1 398 LEU n 
1 399 ASP n 
1 400 LEU n 
1 401 VAL n 
1 402 ILE n 
1 403 ALA n 
1 404 THR n 
1 405 HIS n 
1 406 ASN n 
1 407 VAL n 
1 408 GLY n 
1 409 ARG n 
1 410 ARG n 
1 411 GLY n 
1 412 THR n 
1 413 GLY n 
1 414 CYS n 
1 415 VAL n 
1 416 ARG n 
1 417 MET n 
1 418 GLY n 
1 419 GLY n 
1 420 HIS n 
1 421 GLN n 
1 422 GLU n 
1 423 GLY n 
1 424 TYR n 
1 425 THR n 
1 426 ARG n 
1 427 PRO n 
1 428 PRO n 
1 429 TYR n 
1 430 PRO n 
1 431 GLY n 
1 432 ASP n 
1 433 LYS n 
1 434 LYS n 
1 435 ILE n 
1 436 TYR n 
1 437 ILE n 
1 438 ASP n 
1 439 GLN n 
1 440 GLU n 
1 441 LEU n 
1 442 ILE n 
1 443 LYS n 
1 444 GLY n 
1 445 LYS n 
1 446 GLY n 
1 447 ARG n 
1 448 ILE n 
1 449 MET n 
1 450 THR n 
1 451 TRP n 
1 452 TRP n 
1 453 GLY n 
1 454 CYS n 
1 455 ASN n 
1 456 ASN n 
1 457 PHE n 
1 458 GLN n 
1 459 THR n 
1 460 SER n 
1 461 ASN n 
1 462 ASN n 
1 463 ALA n 
1 464 GLN n 
1 465 ALA n 
1 466 LEU n 
1 467 ARG n 
1 468 GLU n 
1 469 ALA n 
1 470 ILE n 
1 471 LEU n 
1 472 GLN n 
1 473 ARG n 
1 474 SER n 
1 475 ALA n 
1 476 ILE n 
1 477 VAL n 
1 478 LYS n 
1 479 GLN n 
1 480 ALA n 
1 481 MET n 
1 482 GLN n 
1 483 LYS n 
1 484 ALA n 
1 485 ARG n 
1 486 GLY n 
1 487 ALA n 
1 488 THR n 
1 489 THR n 
1 490 GLU n 
1 491 GLU n 
1 492 MET n 
1 493 VAL n 
1 494 ASP n 
1 495 VAL n 
1 496 ILE n 
1 497 TYR n 
1 498 GLU n 
1 499 ALA n 
1 500 THR n 
1 501 GLN n 
1 502 ASN n 
1 503 GLY n 
1 504 GLY n 
1 505 LEU n 
1 506 PHE n 
1 507 VAL n 
1 508 THR n 
1 509 SER n 
1 510 ILE n 
1 511 ASN n 
1 512 LEU n 
1 513 TYR n 
1 514 PRO n 
1 515 THR n 
1 516 LYS n 
1 517 LEU n 
1 518 ALA n 
1 519 GLU n 
1 520 ALA n 
1 521 ALA n 
1 522 HIS n 
1 523 LEU n 
1 524 MET n 
1 525 LEU n 
1 526 PRO n 
1 527 ALA n 
1 528 ALA n 
1 529 HIS n 
1 530 PRO n 
1 531 GLY n 
1 532 GLU n 
1 533 MET n 
1 534 ASN n 
1 535 LEU n 
1 536 THR n 
1 537 SER n 
1 538 MET n 
1 539 ASN n 
1 540 GLY n 
1 541 GLU n 
1 542 ARG n 
1 543 ARG n 
1 544 ILE n 
1 545 ARG n 
1 546 LEU n 
1 547 SER n 
1 548 GLU n 
1 549 LYS n 
1 550 PHE n 
1 551 MET n 
1 552 ASP n 
1 553 PRO n 
1 554 PRO n 
1 555 GLY n 
1 556 THR n 
1 557 ALA n 
1 558 MET n 
1 559 ALA n 
1 560 ASP n 
1 561 CYS n 
1 562 LEU n 
1 563 ILE n 
1 564 ALA n 
1 565 ALA n 
1 566 ARG n 
1 567 ILE n 
1 568 ALA n 
1 569 ASN n 
1 570 ALA n 
1 571 LEU n 
1 572 ARG n 
1 573 ASP n 
1 574 MET n 
1 575 TYR n 
1 576 GLN n 
1 577 LYS n 
1 578 ASP n 
1 579 GLY n 
1 580 LYS n 
1 581 ALA n 
1 582 GLU n 
1 583 MET n 
1 584 ALA n 
1 585 ALA n 
1 586 GLN n 
1 587 PHE n 
1 588 GLU n 
1 589 GLY n 
1 590 PHE n 
1 591 ASP n 
1 592 TRP n 
1 593 LYS n 
1 594 THR n 
1 595 GLU n 
1 596 GLU n 
1 597 ASP n 
1 598 ALA n 
1 599 PHE n 
1 600 ASN n 
1 601 ASP n 
1 602 GLY n 
1 603 PHE n 
1 604 ARG n 
1 605 ARG n 
1 606 ALA n 
1 607 GLY n 
1 608 GLN n 
1 609 PRO n 
1 610 GLY n 
1 611 ALA n 
1 612 PRO n 
1 613 ALA n 
1 614 ILE n 
1 615 ASP n 
1 616 SER n 
1 617 GLN n 
1 618 GLY n 
1 619 GLY n 
1 620 SER n 
1 621 THR n 
1 622 GLY n 
1 623 HIS n 
1 624 LEU n 
1 625 VAL n 
1 626 THR n 
1 627 TYR n 
1 628 ASP n 
1 629 ARG n 
1 630 LEU n 
1 631 ARG n 
1 632 LYS n 
1 633 SER n 
1 634 GLY n 
1 635 ASN n 
1 636 ASN n 
1 637 GLY n 
1 638 VAL n 
1 639 GLN n 
1 640 LEU n 
1 641 PRO n 
1 642 VAL n 
1 643 VAL n 
1 644 SER n 
1 645 TRP n 
1 646 ASP n 
1 647 GLU n 
1 648 SER n 
1 649 LYS n 
1 650 GLY n 
1 651 LEU n 
1 652 VAL n 
1 653 GLY n 
1 654 THR n 
1 655 GLU n 
1 656 MET n 
1 657 LEU n 
1 658 TYR n 
1 659 THR n 
1 660 GLU n 
1 661 GLY n 
1 662 LYS n 
1 663 PHE n 
1 664 ASP n 
1 665 THR n 
1 666 ASP n 
1 667 ASP n 
1 668 GLY n 
1 669 LYS n 
1 670 ALA n 
1 671 HIS n 
1 672 PHE n 
1 673 LYS n 
1 674 PRO n 
1 675 ALA n 
1 676 PRO n 
1 677 TRP n 
1 678 ASN n 
1 679 GLY n 
1 680 LEU n 
1 681 PRO n 
1 682 ALA n 
1 683 THR n 
1 684 VAL n 
1 685 GLN n 
1 686 GLN n 
1 687 GLN n 
1 688 LYS n 
1 689 ASP n 
1 690 LYS n 
1 691 TYR n 
1 692 ARG n 
1 693 PHE n 
1 694 TRP n 
1 695 LEU n 
1 696 ASN n 
1 697 ASN n 
1 698 GLY n 
1 699 ARG n 
1 700 ASN n 
1 701 ASN n 
1 702 GLU n 
1 703 VAL n 
1 704 TRP n 
1 705 GLN n 
1 706 THR n 
1 707 ALA n 
1 708 TYR n 
1 709 HIS n 
1 710 ASP n 
1 711 GLN n 
1 712 TYR n 
1 713 ASN n 
1 714 SER n 
1 715 LEU n 
1 716 MET n 
1 717 GLN n 
1 718 GLU n 
1 719 ARG n 
1 720 TYR n 
1 721 PRO n 
1 722 MET n 
1 723 ALA n 
1 724 TYR n 
1 725 ILE n 
1 726 GLU n 
1 727 MET n 
1 728 ASN n 
1 729 PRO n 
1 730 ASP n 
1 731 ASP n 
1 732 CYS n 
1 733 LYS n 
1 734 GLN n 
1 735 LEU n 
1 736 ASP n 
1 737 VAL n 
1 738 THR n 
1 739 GLY n 
1 740 GLY n 
1 741 ASP n 
1 742 ILE n 
1 743 VAL n 
1 744 GLU n 
1 745 VAL n 
1 746 TYR n 
1 747 ASN n 
1 748 ASP n 
1 749 PHE n 
1 750 GLY n 
1 751 SER n 
1 752 THR n 
1 753 PHE n 
1 754 ALA n 
1 755 MET n 
1 756 VAL n 
1 757 TYR n 
1 758 PRO n 
1 759 VAL n 
1 760 ALA n 
1 761 GLU n 
1 762 ILE n 
1 763 LYS n 
1 764 ARG n 
1 765 GLY n 
1 766 GLN n 
1 767 THR n 
1 768 PHE n 
1 769 MET n 
1 770 LEU n 
1 771 PHE n 
1 772 GLY n 
1 773 TYR n 
1 774 VAL n 
1 775 ASN n 
1 776 GLY n 
1 777 ILE n 
1 778 GLN n 
1 779 GLY n 
1 780 ASP n 
1 781 VAL n 
1 782 THR n 
1 783 THR n 
1 784 ASP n 
1 785 TRP n 
1 786 THR n 
1 787 ASP n 
1 788 ARG n 
1 789 ASN n 
1 790 ILE n 
1 791 ILE n 
1 792 PRO n 
1 793 TYR n 
1 794 TYR n 
1 795 LYS n 
1 796 GLY n 
1 797 THR n 
1 798 TRP n 
1 799 GLY n 
1 800 ASP n 
1 801 ILE n 
1 802 ARG n 
1 803 LYS n 
1 804 VAL n 
1 805 GLY n 
1 806 SER n 
1 807 MET n 
1 808 GLU n 
1 809 GLU n 
1 810 PHE n 
1 811 LYS n 
1 812 ARG n 
1 813 THR n 
1 814 VAL n 
1 815 SER n 
1 816 PHE n 
1 817 LYS n 
1 818 SER n 
1 819 ARG n 
1 820 ARG n 
1 821 PHE n 
1 822 ALA n 
1 823 MGD n 
1 824 MGD n 
1 825 F3S n 
1 826 FC6 n 
1 827 4MO n 
1 828 ART n 
1 829 GOL n 
1 830 GOL n 
1 831 EDO n 
1 832 EDO n 
1 833 EDO n 
1 834 EDO n 
1 835 GOL n 
2 1   LEU n 
2 2   ARG n 
2 3   THR n 
2 4   THR n 
2 5   LEU n 
2 6   GLN n 
2 7   TYR n 
2 8   PRO n 
2 9   ALA n 
2 10  THR n 
2 11  GLN n 
2 12  VAL n 
2 13  SER n 
2 14  VAL n 
2 15  ALA n 
2 16  LYS n 
2 17  ASN n 
2 18  LEU n 
2 19  LYS n 
2 20  ALA n 
2 21  ASN n 
2 22  GLU n 
2 23  PRO n 
2 24  VAL n 
2 25  SER n 
2 26  PHE n 
2 27  THR n 
2 28  TYR n 
2 29  PRO n 
2 30  ASP n 
2 31  THR n 
2 32  SER n 
2 33  SER n 
2 34  PRO n 
2 35  CYS n 
2 36  VAL n 
2 37  ALA n 
2 38  VAL n 
2 39  LYS n 
2 40  LEU n 
2 41  GLY n 
2 42  SER n 
2 43  PRO n 
2 44  VAL n 
2 45  PRO n 
2 46  GLY n 
2 47  GLY n 
2 48  VAL n 
2 49  GLY n 
2 50  PRO n 
2 51  ASN n 
2 52  ASN n 
2 53  ASP n 
2 54  ILE n 
2 55  VAL n 
2 56  ALA n 
2 57  TYR n 
2 58  SER n 
2 59  VAL n 
2 60  LEU n 
2 61  CYS n 
2 62  THR n 
2 63  HIS n 
2 64  MET n 
2 65  GLY n 
2 66  CYS n 
2 67  PRO n 
2 68  THR n 
2 69  SER n 
2 70  TYR n 
2 71  ASP n 
2 72  LYS n 
2 73  SER n 
2 74  SER n 
2 75  LYS n 
2 76  THR n 
2 77  PHE n 
2 78  LYS n 
2 79  CYS n 
2 80  PRO n 
2 81  CYS n 
2 82  HIS n 
2 83  PHE n 
2 84  THR n 
2 85  GLU n 
2 86  PHE n 
2 87  ASP n 
2 88  ALA n 
2 89  GLU n 
2 90  LYS n 
2 91  ALA n 
2 92  GLY n 
2 93  GLN n 
2 94  MET n 
2 95  ILE n 
2 96  CYS n 
2 97  GLY n 
2 98  GLN n 
2 99  ALA n 
2 100 THR n 
2 101 GLU n 
2 102 ASN n 
2 103 LEU n 
2 104 PRO n 
2 105 ARG n 
2 106 VAL n 
2 107 LEU n 
2 108 LEU n 
2 109 ARG n 
2 110 TYR n 
2 111 ASP n 
2 112 GLU n 
2 113 ALA n 
2 114 SER n 
2 115 ASP n 
2 116 ALA n 
2 117 LEU n 
2 118 THR n 
2 119 ALA n 
2 120 VAL n 
2 121 GLY n 
2 122 VAL n 
2 123 ASP n 
2 124 GLY n 
2 125 LEU n 
2 126 ILE n 
2 127 TYR n 
2 128 GLY n 
2 129 ARG n 
2 130 GLN n 
2 131 ALA n 
2 132 ASN n 
2 133 VAL n 
2 134 ILE n 
2 135 FES n 
2 136 GOL n 
3 1   ASN n 
3 2   ASP n 
3 3   ARG n 
3 4   ILE n 
3 5   THR n 
3 6   LEU n 
3 7   PRO n 
3 8   PRO n 
3 9   ALA n 
3 10  ASN n 
3 11  ALA n 
3 12  GLN n 
3 13  ARG n 
3 14  THR n 
3 15  ASN n 
3 16  MET n 
3 17  THR n 
3 18  CYS n 
3 19  HIS n 
3 20  PHE n 
3 21  CYS n 
3 22  ILE n 
3 23  VAL n 
3 24  GLY n 
3 25  CYS n 
3 26  GLY n 
3 27  TYR n 
3 28  HIS n 
3 29  VAL n 
3 30  TYR n 
3 31  LYS n 
3 32  TRP n 
3 33  PRO n 
3 34  GLU n 
3 35  LEU n 
3 36  GLN n 
3 37  GLU n 
3 38  GLY n 
3 39  GLY n 
3 40  ARG n 
3 41  ALA n 
3 42  PRO n 
3 43  GLU n 
3 44  GLN n 
3 45  ASN n 
3 46  ALA n 
3 47  LEU n 
3 48  GLY n 
3 49  LEU n 
3 50  ASP n 
3 51  PHE n 
3 52  ARG n 
3 53  LYS n 
3 54  GLN n 
3 55  LEU n 
3 56  PRO n 
3 57  PRO n 
3 58  LEU n 
3 59  ALA n 
3 60  VAL n 
3 61  THR n 
3 62  LEU n 
3 63  THR n 
3 64  PRO n 
3 65  ALA n 
3 66  MET n 
3 67  THR n 
3 68  ASN n 
3 69  VAL n 
3 70  VAL n 
3 71  THR n 
3 72  GLU n 
3 73  HIS n 
3 74  ASN n 
3 75  GLY n 
3 76  ARG n 
3 77  ARG n 
3 78  TYR n 
3 79  ASN n 
3 80  ILE n 
3 81  MET n 
3 82  VAL n 
3 83  VAL n 
3 84  PRO n 
3 85  ASP n 
3 86  LYS n 
3 87  ALA n 
3 88  CYS n 
3 89  VAL n 
3 90  VAL n 
3 91  ASN n 
3 92  SER n 
3 93  GLY n 
3 94  LEU n 
3 95  SER n 
3 96  SER n 
3 97  THR n 
3 98  ARG n 
3 99  GLY n 
3 100 GLY n 
3 101 LYS n 
3 102 MET n 
3 103 ALA n 
3 104 SER n 
3 105 TYR n 
3 106 MET n 
3 107 TYR n 
3 108 THR n 
3 109 PRO n 
3 110 THR n 
3 111 GLY n 
3 112 ASP n 
3 113 GLY n 
3 114 LYS n 
3 115 GLN n 
3 116 ARG n 
3 117 LEU n 
3 118 LYS n 
3 119 ALA n 
3 120 PRO n 
3 121 ARG n 
3 122 LEU n 
3 123 TYR n 
3 124 ALA n 
3 125 ALA n 
3 126 ASP n 
3 127 GLN n 
3 128 TRP n 
3 129 VAL n 
3 130 ASP n 
3 131 THR n 
3 132 THR n 
3 133 TRP n 
3 134 ASP n 
3 135 HIS n 
3 136 ALA n 
3 137 MET n 
3 138 ALA n 
3 139 LEU n 
3 140 TYR n 
3 141 ALA n 
3 142 GLY n 
3 143 LEU n 
3 144 ILE n 
3 145 LYS n 
3 146 LYS n 
3 147 THR n 
3 148 LEU n 
3 149 ASP n 
3 150 LYS n 
3 151 ASP n 
3 152 GLY n 
3 153 PRO n 
3 154 GLN n 
3 155 GLY n 
3 156 VAL n 
3 157 PHE n 
3 158 PHE n 
3 159 SER n 
3 160 CYS n 
3 161 PHE n 
3 162 ASP n 
3 163 HIS n 
3 164 GLY n 
3 165 GLY n 
3 166 ALA n 
3 167 GLY n 
3 168 GLY n 
3 169 GLY n 
3 170 PHE n 
3 171 GLU n 
3 172 ASN n 
3 173 THR n 
3 174 TRP n 
3 175 GLY n 
3 176 THR n 
3 177 GLY n 
3 178 LYS n 
3 179 LEU n 
3 180 MET n 
3 181 PHE n 
3 182 SER n 
3 183 ALA n 
3 184 ILE n 
3 185 GLN n 
3 186 THR n 
3 187 PRO n 
3 188 MET n 
3 189 VAL n 
3 190 ARG n 
3 191 ILE n 
3 192 HIS n 
3 193 ASN n 
3 194 ARG n 
3 195 PRO n 
3 196 ALA n 
3 197 TYR n 
3 198 ASN n 
3 199 SER n 
3 200 GLU n 
3 201 CYS n 
3 202 HIS n 
3 203 ALA n 
3 204 THR n 
3 205 ARG n 
3 206 GLU n 
3 207 MET n 
3 208 GLY n 
3 209 ILE n 
3 210 GLY n 
3 211 GLU n 
3 212 LEU n 
3 213 ASN n 
3 214 ASN n 
3 215 ALA n 
3 216 TYR n 
3 217 GLU n 
3 218 ASP n 
3 219 ALA n 
3 220 GLN n 
3 221 LEU n 
3 222 ALA n 
3 223 ASP n 
3 224 VAL n 
3 225 ILE n 
3 226 TRP n 
3 227 SER n 
3 228 ILE n 
3 229 GLY n 
3 230 ASN n 
3 231 ASN n 
3 232 PRO n 
3 233 TYR n 
3 234 GLU n 
3 235 SER n 
3 236 GLN n 
3 237 THR n 
3 238 ASN n 
3 239 TYR n 
3 240 PHE n 
3 241 LEU n 
3 242 ASN n 
3 243 HIS n 
3 244 TRP n 
3 245 LEU n 
3 246 PRO n 
3 247 ASN n 
3 248 LEU n 
3 249 GLN n 
3 250 GLY n 
3 251 ALA n 
3 252 THR n 
3 253 THR n 
3 254 SER n 
3 255 LYS n 
3 256 LYS n 
3 257 LYS n 
3 258 GLU n 
3 259 ARG n 
3 260 PHE n 
3 261 PRO n 
3 262 ASN n 
3 263 GLU n 
3 264 ASN n 
3 265 PHE n 
3 266 PRO n 
3 267 GLN n 
3 268 ALA n 
3 269 ARG n 
3 270 ILE n 
3 271 ILE n 
3 272 PHE n 
3 273 VAL n 
3 274 ASP n 
3 275 PRO n 
3 276 ARG n 
3 277 GLU n 
3 278 THR n 
3 279 PRO n 
3 280 SER n 
3 281 VAL n 
3 282 ALA n 
3 283 ILE n 
3 284 ALA n 
3 285 ARG n 
3 286 HIS n 
3 287 VAL n 
3 288 ALA n 
3 289 GLY n 
3 290 ASN n 
3 291 ASP n 
3 292 ARG n 
3 293 VAL n 
3 294 LEU n 
3 295 HIS n 
3 296 LEU n 
3 297 ALA n 
3 298 ILE n 
3 299 GLU n 
3 300 PRO n 
3 301 GLY n 
3 302 THR n 
3 303 ASP n 
3 304 THR n 
3 305 ALA n 
3 306 LEU n 
3 307 PHE n 
3 308 ASN n 
3 309 GLY n 
3 310 LEU n 
3 311 PHE n 
3 312 THR n 
3 313 TYR n 
3 314 VAL n 
3 315 VAL n 
3 316 GLU n 
3 317 GLN n 
3 318 GLY n 
3 319 TRP n 
3 320 ILE n 
3 321 ASP n 
3 322 LYS n 
3 323 PRO n 
3 324 PHE n 
3 325 ILE n 
3 326 GLU n 
3 327 ALA n 
3 328 HIS n 
3 329 THR n 
3 330 LYS n 
3 331 GLY n 
3 332 PHE n 
3 333 ASP n 
3 334 ASP n 
3 335 ALA n 
3 336 VAL n 
3 337 LYS n 
3 338 THR n 
3 339 ASN n 
3 340 ARG n 
3 341 LEU n 
3 342 SER n 
3 343 LEU n 
3 344 ASP n 
3 345 GLU n 
3 346 CYS n 
3 347 SER n 
3 348 ASN n 
3 349 ILE n 
3 350 THR n 
3 351 GLY n 
3 352 VAL n 
3 353 PRO n 
3 354 VAL n 
3 355 ASP n 
3 356 MET n 
3 357 LEU n 
3 358 LYS n 
3 359 ARG n 
3 360 ALA n 
3 361 ALA n 
3 362 GLU n 
3 363 TRP n 
3 364 SER n 
3 365 TYR n 
3 366 LYS n 
3 367 PRO n 
3 368 LYS n 
3 369 ALA n 
3 370 SER n 
3 371 GLY n 
3 372 GLN n 
3 373 ALA n 
3 374 PRO n 
3 375 ARG n 
3 376 THR n 
3 377 MET n 
3 378 HIS n 
3 379 ALA n 
3 380 TYR n 
3 381 GLU n 
3 382 LYS n 
3 383 GLY n 
3 384 ILE n 
3 385 ILE n 
3 386 TRP n 
3 387 GLY n 
3 388 ASN n 
3 389 ASP n 
3 390 ASN n 
3 391 TYR n 
3 392 VAL n 
3 393 ILE n 
3 394 GLN n 
3 395 SER n 
3 396 ALA n 
3 397 LEU n 
3 398 LEU n 
3 399 ASP n 
3 400 LEU n 
3 401 VAL n 
3 402 ILE n 
3 403 ALA n 
3 404 THR n 
3 405 HIS n 
3 406 ASN n 
3 407 VAL n 
3 408 GLY n 
3 409 ARG n 
3 410 ARG n 
3 411 GLY n 
3 412 THR n 
3 413 GLY n 
3 414 CYS n 
3 415 VAL n 
3 416 ARG n 
3 417 MET n 
3 418 GLY n 
3 419 GLY n 
3 420 HIS n 
3 421 GLN n 
3 422 GLU n 
3 423 GLY n 
3 424 TYR n 
3 425 THR n 
3 426 ARG n 
3 427 PRO n 
3 428 PRO n 
3 429 TYR n 
3 430 PRO n 
3 431 GLY n 
3 432 ASP n 
3 433 LYS n 
3 434 LYS n 
3 435 ILE n 
3 436 TYR n 
3 437 ILE n 
3 438 ASP n 
3 439 GLN n 
3 440 GLU n 
3 441 LEU n 
3 442 ILE n 
3 443 LYS n 
3 444 GLY n 
3 445 LYS n 
3 446 GLY n 
3 447 ARG n 
3 448 ILE n 
3 449 MET n 
3 450 THR n 
3 451 TRP n 
3 452 TRP n 
3 453 GLY n 
3 454 CYS n 
3 455 ASN n 
3 456 ASN n 
3 457 PHE n 
3 458 GLN n 
3 459 THR n 
3 460 SER n 
3 461 ASN n 
3 462 ASN n 
3 463 ALA n 
3 464 GLN n 
3 465 ALA n 
3 466 LEU n 
3 467 ARG n 
3 468 GLU n 
3 469 ALA n 
3 470 ILE n 
3 471 LEU n 
3 472 GLN n 
3 473 ARG n 
3 474 SER n 
3 475 ALA n 
3 476 ILE n 
3 477 VAL n 
3 478 LYS n 
3 479 GLN n 
3 480 ALA n 
3 481 MET n 
3 482 GLN n 
3 483 LYS n 
3 484 ALA n 
3 485 ARG n 
3 486 GLY n 
3 487 ALA n 
3 488 THR n 
3 489 THR n 
3 490 GLU n 
3 491 GLU n 
3 492 MET n 
3 493 VAL n 
3 494 ASP n 
3 495 VAL n 
3 496 ILE n 
3 497 TYR n 
3 498 GLU n 
3 499 ALA n 
3 500 THR n 
3 501 GLN n 
3 502 ASN n 
3 503 GLY n 
3 504 GLY n 
3 505 LEU n 
3 506 PHE n 
3 507 VAL n 
3 508 THR n 
3 509 SER n 
3 510 ILE n 
3 511 ASN n 
3 512 LEU n 
3 513 TYR n 
3 514 PRO n 
3 515 THR n 
3 516 LYS n 
3 517 LEU n 
3 518 ALA n 
3 519 GLU n 
3 520 ALA n 
3 521 ALA n 
3 522 HIS n 
3 523 LEU n 
3 524 MET n 
3 525 LEU n 
3 526 PRO n 
3 527 ALA n 
3 528 ALA n 
3 529 HIS n 
3 530 PRO n 
3 531 GLY n 
3 532 GLU n 
3 533 MET n 
3 534 ASN n 
3 535 LEU n 
3 536 THR n 
3 537 SER n 
3 538 MET n 
3 539 ASN n 
3 540 GLY n 
3 541 GLU n 
3 542 ARG n 
3 543 ARG n 
3 544 ILE n 
3 545 ARG n 
3 546 LEU n 
3 547 SER n 
3 548 GLU n 
3 549 LYS n 
3 550 PHE n 
3 551 MET n 
3 552 ASP n 
3 553 PRO n 
3 554 PRO n 
3 555 GLY n 
3 556 THR n 
3 557 ALA n 
3 558 MET n 
3 559 ALA n 
3 560 ASP n 
3 561 CYS n 
3 562 LEU n 
3 563 ILE n 
3 564 ALA n 
3 565 ALA n 
3 566 ARG n 
3 567 ILE n 
3 568 ALA n 
3 569 ASN n 
3 570 ALA n 
3 571 LEU n 
3 572 ARG n 
3 573 ASP n 
3 574 MET n 
3 575 TYR n 
3 576 GLN n 
3 577 LYS n 
3 578 ASP n 
3 579 GLY n 
3 580 LYS n 
3 581 ALA n 
3 582 GLU n 
3 583 MET n 
3 584 ALA n 
3 585 ALA n 
3 586 GLN n 
3 587 PHE n 
3 588 GLU n 
3 589 GLY n 
3 590 PHE n 
3 591 ASP n 
3 592 TRP n 
3 593 LYS n 
3 594 THR n 
3 595 GLU n 
3 596 GLU n 
3 597 ASP n 
3 598 ALA n 
3 599 PHE n 
3 600 ASN n 
3 601 ASP n 
3 602 GLY n 
3 603 PHE n 
3 604 ARG n 
3 605 ARG n 
3 606 ALA n 
3 607 GLY n 
3 608 GLN n 
3 609 PRO n 
3 610 GLY n 
3 611 ALA n 
3 612 PRO n 
3 613 ALA n 
3 614 ILE n 
3 615 ASP n 
3 616 SER n 
3 617 GLN n 
3 618 GLY n 
3 619 GLY n 
3 620 SER n 
3 621 THR n 
3 622 GLY n 
3 623 HIS n 
3 624 LEU n 
3 625 VAL n 
3 626 THR n 
3 627 TYR n 
3 628 ASP n 
3 629 ARG n 
3 630 LEU n 
3 631 ARG n 
3 632 LYS n 
3 633 SER n 
3 634 GLY n 
3 635 ASN n 
3 636 ASN n 
3 637 GLY n 
3 638 VAL n 
3 639 GLN n 
3 640 LEU n 
3 641 PRO n 
3 642 VAL n 
3 643 VAL n 
3 644 SER n 
3 645 TRP n 
3 646 ASP n 
3 647 GLU n 
3 648 SER n 
3 649 LYS n 
3 650 GLY n 
3 651 LEU n 
3 652 VAL n 
3 653 GLY n 
3 654 THR n 
3 655 GLU n 
3 656 MET n 
3 657 LEU n 
3 658 TYR n 
3 659 THR n 
3 660 GLU n 
3 661 GLY n 
3 662 LYS n 
3 663 PHE n 
3 664 ASP n 
3 665 THR n 
3 666 ASP n 
3 667 ASP n 
3 668 GLY n 
3 669 LYS n 
3 670 ALA n 
3 671 HIS n 
3 672 PHE n 
3 673 LYS n 
3 674 PRO n 
3 675 ALA n 
3 676 PRO n 
3 677 TRP n 
3 678 ASN n 
3 679 GLY n 
3 680 LEU n 
3 681 PRO n 
3 682 ALA n 
3 683 THR n 
3 684 VAL n 
3 685 GLN n 
3 686 GLN n 
3 687 GLN n 
3 688 LYS n 
3 689 ASP n 
3 690 LYS n 
3 691 TYR n 
3 692 ARG n 
3 693 PHE n 
3 694 TRP n 
3 695 LEU n 
3 696 ASN n 
3 697 ASN n 
3 698 GLY n 
3 699 ARG n 
3 700 ASN n 
3 701 ASN n 
3 702 GLU n 
3 703 VAL n 
3 704 TRP n 
3 705 GLN n 
3 706 THR n 
3 707 ALA n 
3 708 TYR n 
3 709 HIS n 
3 710 ASP n 
3 711 GLN n 
3 712 TYR n 
3 713 ASN n 
3 714 SER n 
3 715 LEU n 
3 716 MET n 
3 717 GLN n 
3 718 GLU n 
3 719 ARG n 
3 720 TYR n 
3 721 PRO n 
3 722 MET n 
3 723 ALA n 
3 724 TYR n 
3 725 ILE n 
3 726 GLU n 
3 727 MET n 
3 728 ASN n 
3 729 PRO n 
3 730 ASP n 
3 731 ASP n 
3 732 CYS n 
3 733 LYS n 
3 734 GLN n 
3 735 LEU n 
3 736 ASP n 
3 737 VAL n 
3 738 THR n 
3 739 GLY n 
3 740 GLY n 
3 741 ASP n 
3 742 ILE n 
3 743 VAL n 
3 744 GLU n 
3 745 VAL n 
3 746 TYR n 
3 747 ASN n 
3 748 ASP n 
3 749 PHE n 
3 750 GLY n 
3 751 SER n 
3 752 THR n 
3 753 PHE n 
3 754 ALA n 
3 755 MET n 
3 756 VAL n 
3 757 TYR n 
3 758 PRO n 
3 759 VAL n 
3 760 ALA n 
3 761 GLU n 
3 762 ILE n 
3 763 LYS n 
3 764 ARG n 
3 765 GLY n 
3 766 GLN n 
3 767 THR n 
3 768 PHE n 
3 769 MET n 
3 770 LEU n 
3 771 PHE n 
3 772 GLY n 
3 773 TYR n 
3 774 VAL n 
3 775 ASN n 
3 776 GLY n 
3 777 ILE n 
3 778 GLN n 
3 779 GLY n 
3 780 ASP n 
3 781 VAL n 
3 782 THR n 
3 783 THR n 
3 784 ASP n 
3 785 TRP n 
3 786 THR n 
3 787 ASP n 
3 788 ARG n 
3 789 ASN n 
3 790 ILE n 
3 791 ILE n 
3 792 PRO n 
3 793 TYR n 
3 794 TYR n 
3 795 LYS n 
3 796 GLY n 
3 797 THR n 
3 798 TRP n 
3 799 GLY n 
3 800 ASP n 
3 801 ILE n 
3 802 ARG n 
3 803 LYS n 
3 804 VAL n 
3 805 GLY n 
3 806 SER n 
3 807 MET n 
3 808 GLU n 
3 809 GLU n 
3 810 PHE n 
3 811 LYS n 
3 812 ARG n 
3 813 THR n 
3 814 VAL n 
3 815 SER n 
3 816 PHE n 
3 817 LYS n 
3 818 SER n 
3 819 ARG n 
3 820 ARG n 
3 821 PHE n 
3 822 ALA n 
3 823 MGD n 
3 824 MGD n 
3 825 F3S n 
3 826 ART n 
3 827 FC6 n 
3 828 GOL n 
3 829 GOL n 
3 830 GOL n 
3 831 4MO n 
3 832 EDO n 
3 833 PEG n 
3 834 EDO n 
4 1   LEU n 
4 2   ARG n 
4 3   THR n 
4 4   THR n 
4 5   LEU n 
4 6   GLN n 
4 7   TYR n 
4 8   PRO n 
4 9   ALA n 
4 10  THR n 
4 11  GLN n 
4 12  VAL n 
4 13  SER n 
4 14  VAL n 
4 15  ALA n 
4 16  LYS n 
4 17  ASN n 
4 18  LEU n 
4 19  LYS n 
4 20  ALA n 
4 21  ASN n 
4 22  GLU n 
4 23  PRO n 
4 24  VAL n 
4 25  SER n 
4 26  PHE n 
4 27  THR n 
4 28  TYR n 
4 29  PRO n 
4 30  ASP n 
4 31  THR n 
4 32  SER n 
4 33  SER n 
4 34  PRO n 
4 35  CYS n 
4 36  VAL n 
4 37  ALA n 
4 38  VAL n 
4 39  LYS n 
4 40  LEU n 
4 41  GLY n 
4 42  SER n 
4 43  PRO n 
4 44  VAL n 
4 45  PRO n 
4 46  GLY n 
4 47  GLY n 
4 48  VAL n 
4 49  GLY n 
4 50  PRO n 
4 51  ASN n 
4 52  ASN n 
4 53  ASP n 
4 54  ILE n 
4 55  VAL n 
4 56  ALA n 
4 57  TYR n 
4 58  SER n 
4 59  VAL n 
4 60  LEU n 
4 61  CYS n 
4 62  THR n 
4 63  HIS n 
4 64  MET n 
4 65  GLY n 
4 66  CYS n 
4 67  PRO n 
4 68  THR n 
4 69  SER n 
4 70  TYR n 
4 71  ASP n 
4 72  LYS n 
4 73  SER n 
4 74  SER n 
4 75  LYS n 
4 76  THR n 
4 77  PHE n 
4 78  LYS n 
4 79  CYS n 
4 80  PRO n 
4 81  CYS n 
4 82  HIS n 
4 83  PHE n 
4 84  THR n 
4 85  GLU n 
4 86  PHE n 
4 87  ASP n 
4 88  ALA n 
4 89  GLU n 
4 90  LYS n 
4 91  ALA n 
4 92  GLY n 
4 93  GLN n 
4 94  MET n 
4 95  ILE n 
4 96  CYS n 
4 97  GLY n 
4 98  GLN n 
4 99  ALA n 
4 100 THR n 
4 101 GLU n 
4 102 ASN n 
4 103 LEU n 
4 104 PRO n 
4 105 ARG n 
4 106 VAL n 
4 107 LEU n 
4 108 LEU n 
4 109 ARG n 
4 110 TYR n 
4 111 ASP n 
4 112 GLU n 
4 113 ALA n 
4 114 SER n 
4 115 ASP n 
4 116 ALA n 
4 117 LEU n 
4 118 THR n 
4 119 ALA n 
4 120 VAL n 
4 121 GLY n 
4 122 VAL n 
4 123 ASP n 
4 124 GLY n 
4 125 LEU n 
4 126 ILE n 
4 127 TYR n 
4 128 GLY n 
4 129 ARG n 
4 130 GLN n 
4 131 ALA n 
4 132 ASN n 
4 133 VAL n 
4 134 ILE n 
4 135 FES n 
4 136 EDO n 
4 137 EDO n 
5 1   ASN n 
5 2   ARG n 
5 3   ILE n 
5 4   THR n 
5 5   LEU n 
5 6   PRO n 
5 7   PRO n 
5 8   ALA n 
5 9   ASN n 
5 10  ALA n 
5 11  GLN n 
5 12  ARG n 
5 13  THR n 
5 14  ASN n 
5 15  MET n 
5 16  THR n 
5 17  CYS n 
5 18  HIS n 
5 19  PHE n 
5 20  CYS n 
5 21  ILE n 
5 22  VAL n 
5 23  GLY n 
5 24  CYS n 
5 25  GLY n 
5 26  TYR n 
5 27  HIS n 
5 28  VAL n 
5 29  TYR n 
5 30  LYS n 
5 31  TRP n 
5 32  PRO n 
5 33  GLU n 
5 34  LEU n 
5 35  GLN n 
5 36  GLU n 
5 37  GLY n 
5 38  GLY n 
5 39  ARG n 
5 40  ALA n 
5 41  PRO n 
5 42  GLU n 
5 43  GLN n 
5 44  ASN n 
5 45  ALA n 
5 46  LEU n 
5 47  GLY n 
5 48  LEU n 
5 49  ASP n 
5 50  PHE n 
5 51  ARG n 
5 52  LYS n 
5 53  GLN n 
5 54  LEU n 
5 55  PRO n 
5 56  PRO n 
5 57  LEU n 
5 58  ALA n 
5 59  VAL n 
5 60  THR n 
5 61  LEU n 
5 62  THR n 
5 63  PRO n 
5 64  ALA n 
5 65  MET n 
5 66  THR n 
5 67  ASN n 
5 68  VAL n 
5 69  VAL n 
5 70  THR n 
5 71  GLU n 
5 72  HIS n 
5 73  ASN n 
5 74  GLY n 
5 75  ARG n 
5 76  ARG n 
5 77  TYR n 
5 78  ASN n 
5 79  ILE n 
5 80  MET n 
5 81  VAL n 
5 82  VAL n 
5 83  PRO n 
5 84  ASP n 
5 85  LYS n 
5 86  ALA n 
5 87  CYS n 
5 88  VAL n 
5 89  VAL n 
5 90  ASN n 
5 91  SER n 
5 92  GLY n 
5 93  LEU n 
5 94  SER n 
5 95  SER n 
5 96  THR n 
5 97  ARG n 
5 98  GLY n 
5 99  GLY n 
5 100 LYS n 
5 101 MET n 
5 102 ALA n 
5 103 SER n 
5 104 TYR n 
5 105 MET n 
5 106 TYR n 
5 107 THR n 
5 108 PRO n 
5 109 THR n 
5 110 GLY n 
5 111 ASP n 
5 112 GLY n 
5 113 LYS n 
5 114 GLN n 
5 115 ARG n 
5 116 LEU n 
5 117 LYS n 
5 118 ALA n 
5 119 PRO n 
5 120 ARG n 
5 121 LEU n 
5 122 TYR n 
5 123 ALA n 
5 124 ALA n 
5 125 ASP n 
5 126 GLN n 
5 127 TRP n 
5 128 VAL n 
5 129 ASP n 
5 130 THR n 
5 131 THR n 
5 132 TRP n 
5 133 ASP n 
5 134 HIS n 
5 135 ALA n 
5 136 MET n 
5 137 ALA n 
5 138 LEU n 
5 139 TYR n 
5 140 ALA n 
5 141 GLY n 
5 142 LEU n 
5 143 ILE n 
5 144 LYS n 
5 145 LYS n 
5 146 THR n 
5 147 LEU n 
5 148 ASP n 
5 149 LYS n 
5 150 ASP n 
5 151 GLY n 
5 152 PRO n 
5 153 GLN n 
5 154 GLY n 
5 155 VAL n 
5 156 PHE n 
5 157 PHE n 
5 158 SER n 
5 159 CYS n 
5 160 PHE n 
5 161 ASP n 
5 162 HIS n 
5 163 GLY n 
5 164 GLY n 
5 165 ALA n 
5 166 GLY n 
5 167 GLY n 
5 168 GLY n 
5 169 PHE n 
5 170 GLU n 
5 171 ASN n 
5 172 THR n 
5 173 TRP n 
5 174 GLY n 
5 175 THR n 
5 176 GLY n 
5 177 LYS n 
5 178 LEU n 
5 179 MET n 
5 180 PHE n 
5 181 SER n 
5 182 ALA n 
5 183 ILE n 
5 184 GLN n 
5 185 THR n 
5 186 PRO n 
5 187 MET n 
5 188 VAL n 
5 189 ARG n 
5 190 ILE n 
5 191 HIS n 
5 192 ASN n 
5 193 ARG n 
5 194 PRO n 
5 195 ALA n 
5 196 TYR n 
5 197 ASN n 
5 198 SER n 
5 199 GLU n 
5 200 CYS n 
5 201 HIS n 
5 202 ALA n 
5 203 THR n 
5 204 ARG n 
5 205 GLU n 
5 206 MET n 
5 207 GLY n 
5 208 ILE n 
5 209 GLY n 
5 210 GLU n 
5 211 LEU n 
5 212 ASN n 
5 213 ASN n 
5 214 ALA n 
5 215 TYR n 
5 216 GLU n 
5 217 ASP n 
5 218 ALA n 
5 219 GLN n 
5 220 LEU n 
5 221 ALA n 
5 222 ASP n 
5 223 VAL n 
5 224 ILE n 
5 225 TRP n 
5 226 SER n 
5 227 ILE n 
5 228 GLY n 
5 229 ASN n 
5 230 ASN n 
5 231 PRO n 
5 232 TYR n 
5 233 GLU n 
5 234 SER n 
5 235 GLN n 
5 236 THR n 
5 237 ASN n 
5 238 TYR n 
5 239 PHE n 
5 240 LEU n 
5 241 ASN n 
5 242 HIS n 
5 243 TRP n 
5 244 LEU n 
5 245 PRO n 
5 246 ASN n 
5 247 LEU n 
5 248 GLN n 
5 249 GLY n 
5 250 ALA n 
5 251 THR n 
5 252 THR n 
5 253 SER n 
5 254 LYS n 
5 255 LYS n 
5 256 LYS n 
5 257 GLU n 
5 258 ARG n 
5 259 PHE n 
5 260 PRO n 
5 261 ASN n 
5 262 GLU n 
5 263 ASN n 
5 264 PHE n 
5 265 PRO n 
5 266 GLN n 
5 267 ALA n 
5 268 ARG n 
5 269 ILE n 
5 270 ILE n 
5 271 PHE n 
5 272 VAL n 
5 273 ASP n 
5 274 PRO n 
5 275 ARG n 
5 276 GLU n 
5 277 THR n 
5 278 PRO n 
5 279 SER n 
5 280 VAL n 
5 281 ALA n 
5 282 ILE n 
5 283 ALA n 
5 284 ARG n 
5 285 HIS n 
5 286 VAL n 
5 287 ALA n 
5 288 GLY n 
5 289 ASN n 
5 290 ASP n 
5 291 ARG n 
5 292 VAL n 
5 293 LEU n 
5 294 HIS n 
5 295 LEU n 
5 296 ALA n 
5 297 ILE n 
5 298 GLU n 
5 299 PRO n 
5 300 GLY n 
5 301 THR n 
5 302 ASP n 
5 303 THR n 
5 304 ALA n 
5 305 LEU n 
5 306 PHE n 
5 307 ASN n 
5 308 GLY n 
5 309 LEU n 
5 310 PHE n 
5 311 THR n 
5 312 TYR n 
5 313 VAL n 
5 314 VAL n 
5 315 GLU n 
5 316 GLN n 
5 317 GLY n 
5 318 TRP n 
5 319 ILE n 
5 320 ASP n 
5 321 LYS n 
5 322 PRO n 
5 323 PHE n 
5 324 ILE n 
5 325 GLU n 
5 326 ALA n 
5 327 HIS n 
5 328 THR n 
5 329 LYS n 
5 330 GLY n 
5 331 PHE n 
5 332 ASP n 
5 333 ASP n 
5 334 ALA n 
5 335 VAL n 
5 336 LYS n 
5 337 THR n 
5 338 ASN n 
5 339 ARG n 
5 340 LEU n 
5 341 SER n 
5 342 LEU n 
5 343 ASP n 
5 344 GLU n 
5 345 CYS n 
5 346 SER n 
5 347 ASN n 
5 348 ILE n 
5 349 THR n 
5 350 GLY n 
5 351 VAL n 
5 352 PRO n 
5 353 VAL n 
5 354 ASP n 
5 355 MET n 
5 356 LEU n 
5 357 LYS n 
5 358 ARG n 
5 359 ALA n 
5 360 ALA n 
5 361 GLU n 
5 362 TRP n 
5 363 SER n 
5 364 TYR n 
5 365 LYS n 
5 366 PRO n 
5 367 LYS n 
5 368 ALA n 
5 369 SER n 
5 370 GLY n 
5 371 GLN n 
5 372 ALA n 
5 373 PRO n 
5 374 ARG n 
5 375 THR n 
5 376 MET n 
5 377 HIS n 
5 378 ALA n 
5 379 TYR n 
5 380 GLU n 
5 381 LYS n 
5 382 GLY n 
5 383 ILE n 
5 384 ILE n 
5 385 TRP n 
5 386 GLY n 
5 387 ASN n 
5 388 ASP n 
5 389 ASN n 
5 390 TYR n 
5 391 VAL n 
5 392 ILE n 
5 393 GLN n 
5 394 SER n 
5 395 ALA n 
5 396 LEU n 
5 397 LEU n 
5 398 ASP n 
5 399 LEU n 
5 400 VAL n 
5 401 ILE n 
5 402 ALA n 
5 403 THR n 
5 404 HIS n 
5 405 ASN n 
5 406 VAL n 
5 407 GLY n 
5 408 ARG n 
5 409 ARG n 
5 410 GLY n 
5 411 THR n 
5 412 GLY n 
5 413 CYS n 
5 414 VAL n 
5 415 ARG n 
5 416 MET n 
5 417 GLY n 
5 418 GLY n 
5 419 HIS n 
5 420 GLN n 
5 421 GLU n 
5 422 GLY n 
5 423 TYR n 
5 424 THR n 
5 425 ARG n 
5 426 PRO n 
5 427 PRO n 
5 428 TYR n 
5 429 PRO n 
5 430 GLY n 
5 431 ASP n 
5 432 LYS n 
5 433 LYS n 
5 434 ILE n 
5 435 TYR n 
5 436 ILE n 
5 437 ASP n 
5 438 GLN n 
5 439 GLU n 
5 440 LEU n 
5 441 ILE n 
5 442 LYS n 
5 443 GLY n 
5 444 LYS n 
5 445 GLY n 
5 446 ARG n 
5 447 ILE n 
5 448 MET n 
5 449 THR n 
5 450 TRP n 
5 451 TRP n 
5 452 GLY n 
5 453 CYS n 
5 454 ASN n 
5 455 ASN n 
5 456 PHE n 
5 457 GLN n 
5 458 THR n 
5 459 SER n 
5 460 ASN n 
5 461 ASN n 
5 462 ALA n 
5 463 GLN n 
5 464 ALA n 
5 465 LEU n 
5 466 ARG n 
5 467 GLU n 
5 468 ALA n 
5 469 ILE n 
5 470 LEU n 
5 471 GLN n 
5 472 ARG n 
5 473 SER n 
5 474 ALA n 
5 475 ILE n 
5 476 VAL n 
5 477 LYS n 
5 478 GLN n 
5 479 ALA n 
5 480 MET n 
5 481 GLN n 
5 482 LYS n 
5 483 ALA n 
5 484 ARG n 
5 485 GLY n 
5 486 ALA n 
5 487 THR n 
5 488 THR n 
5 489 GLU n 
5 490 GLU n 
5 491 MET n 
5 492 VAL n 
5 493 ASP n 
5 494 VAL n 
5 495 ILE n 
5 496 TYR n 
5 497 GLU n 
5 498 ALA n 
5 499 THR n 
5 500 GLN n 
5 501 ASN n 
5 502 GLY n 
5 503 GLY n 
5 504 LEU n 
5 505 PHE n 
5 506 VAL n 
5 507 THR n 
5 508 SER n 
5 509 ILE n 
5 510 ASN n 
5 511 LEU n 
5 512 TYR n 
5 513 PRO n 
5 514 THR n 
5 515 LYS n 
5 516 LEU n 
5 517 ALA n 
5 518 GLU n 
5 519 ALA n 
5 520 ALA n 
5 521 HIS n 
5 522 LEU n 
5 523 MET n 
5 524 LEU n 
5 525 PRO n 
5 526 ALA n 
5 527 ALA n 
5 528 HIS n 
5 529 PRO n 
5 530 GLY n 
5 531 GLU n 
5 532 MET n 
5 533 ASN n 
5 534 LEU n 
5 535 THR n 
5 536 SER n 
5 537 MET n 
5 538 ASN n 
5 539 GLY n 
5 540 GLU n 
5 541 ARG n 
5 542 ARG n 
5 543 ILE n 
5 544 ARG n 
5 545 LEU n 
5 546 SER n 
5 547 GLU n 
5 548 LYS n 
5 549 PHE n 
5 550 MET n 
5 551 ASP n 
5 552 PRO n 
5 553 PRO n 
5 554 GLY n 
5 555 THR n 
5 556 ALA n 
5 557 MET n 
5 558 ALA n 
5 559 ASP n 
5 560 CYS n 
5 561 LEU n 
5 562 ILE n 
5 563 ALA n 
5 564 ALA n 
5 565 ARG n 
5 566 ILE n 
5 567 ALA n 
5 568 ASN n 
5 569 ALA n 
5 570 LEU n 
5 571 ARG n 
5 572 ASP n 
5 573 MET n 
5 574 TYR n 
5 575 GLN n 
5 576 LYS n 
5 577 ASP n 
5 578 GLY n 
5 579 LYS n 
5 580 ALA n 
5 581 GLU n 
5 582 MET n 
5 583 ALA n 
5 584 ALA n 
5 585 GLN n 
5 586 PHE n 
5 587 GLU n 
5 588 GLY n 
5 589 PHE n 
5 590 ASP n 
5 591 TRP n 
5 592 LYS n 
5 593 THR n 
5 594 GLU n 
5 595 GLU n 
5 596 ASP n 
5 597 ALA n 
5 598 PHE n 
5 599 ASN n 
5 600 ASP n 
5 601 GLY n 
5 602 PHE n 
5 603 ARG n 
5 604 ARG n 
5 605 ALA n 
5 606 GLY n 
5 607 GLN n 
5 608 PRO n 
5 609 GLY n 
5 610 ALA n 
5 611 PRO n 
5 612 ALA n 
5 613 ILE n 
5 614 ASP n 
5 615 SER n 
5 616 GLN n 
5 617 GLY n 
5 618 GLY n 
5 619 SER n 
5 620 THR n 
5 621 GLY n 
5 622 HIS n 
5 623 LEU n 
5 624 VAL n 
5 625 THR n 
5 626 TYR n 
5 627 ASP n 
5 628 ARG n 
5 629 LEU n 
5 630 ARG n 
5 631 LYS n 
5 632 SER n 
5 633 GLY n 
5 634 ASN n 
5 635 ASN n 
5 636 GLY n 
5 637 VAL n 
5 638 GLN n 
5 639 LEU n 
5 640 PRO n 
5 641 VAL n 
5 642 VAL n 
5 643 SER n 
5 644 TRP n 
5 645 ASP n 
5 646 GLU n 
5 647 SER n 
5 648 LYS n 
5 649 GLY n 
5 650 LEU n 
5 651 VAL n 
5 652 GLY n 
5 653 THR n 
5 654 GLU n 
5 655 MET n 
5 656 LEU n 
5 657 TYR n 
5 658 THR n 
5 659 GLU n 
5 660 GLY n 
5 661 LYS n 
5 662 PHE n 
5 663 ASP n 
5 664 THR n 
5 665 ASP n 
5 666 ASP n 
5 667 GLY n 
5 668 LYS n 
5 669 ALA n 
5 670 HIS n 
5 671 PHE n 
5 672 LYS n 
5 673 PRO n 
5 674 ALA n 
5 675 PRO n 
5 676 TRP n 
5 677 ASN n 
5 678 GLY n 
5 679 LEU n 
5 680 PRO n 
5 681 ALA n 
5 682 THR n 
5 683 VAL n 
5 684 GLN n 
5 685 GLN n 
5 686 GLN n 
5 687 LYS n 
5 688 ASP n 
5 689 LYS n 
5 690 TYR n 
5 691 ARG n 
5 692 PHE n 
5 693 TRP n 
5 694 LEU n 
5 695 ASN n 
5 696 ASN n 
5 697 GLY n 
5 698 ARG n 
5 699 ASN n 
5 700 ASN n 
5 701 GLU n 
5 702 VAL n 
5 703 TRP n 
5 704 GLN n 
5 705 THR n 
5 706 ALA n 
5 707 TYR n 
5 708 HIS n 
5 709 ASP n 
5 710 GLN n 
5 711 TYR n 
5 712 ASN n 
5 713 SER n 
5 714 LEU n 
5 715 MET n 
5 716 GLN n 
5 717 GLU n 
5 718 ARG n 
5 719 TYR n 
5 720 PRO n 
5 721 MET n 
5 722 ALA n 
5 723 TYR n 
5 724 ILE n 
5 725 GLU n 
5 726 MET n 
5 727 ASN n 
5 728 PRO n 
5 729 ASP n 
5 730 ASP n 
5 731 CYS n 
5 732 LYS n 
5 733 GLN n 
5 734 LEU n 
5 735 ASP n 
5 736 VAL n 
5 737 THR n 
5 738 GLY n 
5 739 GLY n 
5 740 ASP n 
5 741 ILE n 
5 742 VAL n 
5 743 GLU n 
5 744 VAL n 
5 745 TYR n 
5 746 ASN n 
5 747 ASP n 
5 748 PHE n 
5 749 GLY n 
5 750 SER n 
5 751 THR n 
5 752 PHE n 
5 753 ALA n 
5 754 MET n 
5 755 VAL n 
5 756 TYR n 
5 757 PRO n 
5 758 VAL n 
5 759 ALA n 
5 760 GLU n 
5 761 ILE n 
5 762 LYS n 
5 763 ARG n 
5 764 GLY n 
5 765 GLN n 
5 766 THR n 
5 767 PHE n 
5 768 MET n 
5 769 LEU n 
5 770 PHE n 
5 771 GLY n 
5 772 TYR n 
5 773 VAL n 
5 774 ASN n 
5 775 GLY n 
5 776 ILE n 
5 777 GLN n 
5 778 GLY n 
5 779 ASP n 
5 780 VAL n 
5 781 THR n 
5 782 THR n 
5 783 ASP n 
5 784 TRP n 
5 785 THR n 
5 786 ASP n 
5 787 ARG n 
5 788 ASN n 
5 789 ILE n 
5 790 ILE n 
5 791 PRO n 
5 792 TYR n 
5 793 TYR n 
5 794 LYS n 
5 795 GLY n 
5 796 THR n 
5 797 TRP n 
5 798 GLY n 
5 799 ASP n 
5 800 ILE n 
5 801 ARG n 
5 802 LYS n 
5 803 VAL n 
5 804 GLY n 
5 805 SER n 
5 806 MET n 
5 807 GLU n 
5 808 GLU n 
5 809 PHE n 
5 810 LYS n 
5 811 ARG n 
5 812 THR n 
5 813 VAL n 
5 814 SER n 
5 815 PHE n 
5 816 LYS n 
5 817 SER n 
5 818 ARG n 
5 819 ARG n 
5 820 PHE n 
5 821 ALA n 
5 822 MGD n 
5 823 MGD n 
5 824 F3S n 
5 825 ART n 
5 826 FC6 n 
5 827 4MO n 
5 828 GOL n 
5 829 GOL n 
5 830 GOL n 
5 831 GOL n 
5 832 EDO n 
6 1   LEU n 
6 2   ARG n 
6 3   THR n 
6 4   THR n 
6 5   LEU n 
6 6   GLN n 
6 7   TYR n 
6 8   PRO n 
6 9   ALA n 
6 10  THR n 
6 11  GLN n 
6 12  VAL n 
6 13  SER n 
6 14  VAL n 
6 15  ALA n 
6 16  LYS n 
6 17  ASN n 
6 18  LEU n 
6 19  LYS n 
6 20  ALA n 
6 21  ASN n 
6 22  GLU n 
6 23  PRO n 
6 24  VAL n 
6 25  SER n 
6 26  PHE n 
6 27  THR n 
6 28  TYR n 
6 29  PRO n 
6 30  ASP n 
6 31  THR n 
6 32  SER n 
6 33  SER n 
6 34  PRO n 
6 35  CYS n 
6 36  VAL n 
6 37  ALA n 
6 38  VAL n 
6 39  LYS n 
6 40  LEU n 
6 41  GLY n 
6 42  SER n 
6 43  PRO n 
6 44  VAL n 
6 45  PRO n 
6 46  GLY n 
6 47  GLY n 
6 48  VAL n 
6 49  GLY n 
6 50  PRO n 
6 51  ASN n 
6 52  ASN n 
6 53  ASP n 
6 54  ILE n 
6 55  VAL n 
6 56  ALA n 
6 57  TYR n 
6 58  SER n 
6 59  VAL n 
6 60  LEU n 
6 61  CYS n 
6 62  THR n 
6 63  HIS n 
6 64  MET n 
6 65  GLY n 
6 66  CYS n 
6 67  PRO n 
6 68  THR n 
6 69  SER n 
6 70  TYR n 
6 71  ASP n 
6 72  LYS n 
6 73  SER n 
6 74  SER n 
6 75  LYS n 
6 76  THR n 
6 77  PHE n 
6 78  LYS n 
6 79  CYS n 
6 80  PRO n 
6 81  CYS n 
6 82  HIS n 
6 83  PHE n 
6 84  THR n 
6 85  GLU n 
6 86  PHE n 
6 87  ASP n 
6 88  ALA n 
6 89  GLU n 
6 90  LYS n 
6 91  ALA n 
6 92  GLY n 
6 93  GLN n 
6 94  MET n 
6 95  ILE n 
6 96  CYS n 
6 97  GLY n 
6 98  GLN n 
6 99  ALA n 
6 100 THR n 
6 101 GLU n 
6 102 ASN n 
6 103 LEU n 
6 104 PRO n 
6 105 ARG n 
6 106 VAL n 
6 107 LEU n 
6 108 LEU n 
6 109 ARG n 
6 110 TYR n 
6 111 ASP n 
6 112 GLU n 
6 113 ALA n 
6 114 SER n 
6 115 ASP n 
6 116 ALA n 
6 117 LEU n 
6 118 THR n 
6 119 ALA n 
6 120 VAL n 
6 121 GLY n 
6 122 VAL n 
6 123 ASP n 
6 124 GLY n 
6 125 LEU n 
6 126 ILE n 
6 127 TYR n 
6 128 GLY n 
6 129 ARG n 
6 130 GLN n 
6 131 ALA n 
6 132 ASN n 
6 133 VAL n 
6 134 ILE n 
6 135 FES n 
7 1   ASP n 
7 2   ARG n 
7 3   ILE n 
7 4   THR n 
7 5   LEU n 
7 6   PRO n 
7 7   PRO n 
7 8   ALA n 
7 9   ASN n 
7 10  ALA n 
7 11  GLN n 
7 12  ARG n 
7 13  THR n 
7 14  ASN n 
7 15  MET n 
7 16  THR n 
7 17  CYS n 
7 18  HIS n 
7 19  PHE n 
7 20  CYS n 
7 21  ILE n 
7 22  VAL n 
7 23  GLY n 
7 24  CYS n 
7 25  GLY n 
7 26  TYR n 
7 27  HIS n 
7 28  VAL n 
7 29  TYR n 
7 30  LYS n 
7 31  TRP n 
7 32  PRO n 
7 33  GLU n 
7 34  LEU n 
7 35  GLN n 
7 36  GLU n 
7 37  GLY n 
7 38  GLY n 
7 39  ARG n 
7 40  ALA n 
7 41  PRO n 
7 42  GLU n 
7 43  GLN n 
7 44  ASN n 
7 45  ALA n 
7 46  LEU n 
7 47  GLY n 
7 48  LEU n 
7 49  ASP n 
7 50  PHE n 
7 51  ARG n 
7 52  LYS n 
7 53  GLN n 
7 54  LEU n 
7 55  PRO n 
7 56  PRO n 
7 57  LEU n 
7 58  ALA n 
7 59  VAL n 
7 60  THR n 
7 61  LEU n 
7 62  THR n 
7 63  PRO n 
7 64  ALA n 
7 65  MET n 
7 66  THR n 
7 67  ASN n 
7 68  VAL n 
7 69  VAL n 
7 70  THR n 
7 71  GLU n 
7 72  HIS n 
7 73  ASN n 
7 74  GLY n 
7 75  ARG n 
7 76  ARG n 
7 77  TYR n 
7 78  ASN n 
7 79  ILE n 
7 80  MET n 
7 81  VAL n 
7 82  VAL n 
7 83  PRO n 
7 84  ASP n 
7 85  LYS n 
7 86  ALA n 
7 87  CYS n 
7 88  VAL n 
7 89  VAL n 
7 90  ASN n 
7 91  SER n 
7 92  GLY n 
7 93  LEU n 
7 94  SER n 
7 95  SER n 
7 96  THR n 
7 97  ARG n 
7 98  GLY n 
7 99  GLY n 
7 100 LYS n 
7 101 MET n 
7 102 ALA n 
7 103 SER n 
7 104 TYR n 
7 105 MET n 
7 106 TYR n 
7 107 THR n 
7 108 PRO n 
7 109 THR n 
7 110 GLY n 
7 111 ASP n 
7 112 GLY n 
7 113 LYS n 
7 114 GLN n 
7 115 ARG n 
7 116 LEU n 
7 117 LYS n 
7 118 ALA n 
7 119 PRO n 
7 120 ARG n 
7 121 LEU n 
7 122 TYR n 
7 123 ALA n 
7 124 ALA n 
7 125 ASP n 
7 126 GLN n 
7 127 TRP n 
7 128 VAL n 
7 129 ASP n 
7 130 THR n 
7 131 THR n 
7 132 TRP n 
7 133 ASP n 
7 134 HIS n 
7 135 ALA n 
7 136 MET n 
7 137 ALA n 
7 138 LEU n 
7 139 TYR n 
7 140 ALA n 
7 141 GLY n 
7 142 LEU n 
7 143 ILE n 
7 144 LYS n 
7 145 LYS n 
7 146 THR n 
7 147 LEU n 
7 148 ASP n 
7 149 LYS n 
7 150 ASP n 
7 151 GLY n 
7 152 PRO n 
7 153 GLN n 
7 154 GLY n 
7 155 VAL n 
7 156 PHE n 
7 157 PHE n 
7 158 SER n 
7 159 CYS n 
7 160 PHE n 
7 161 ASP n 
7 162 HIS n 
7 163 GLY n 
7 164 GLY n 
7 165 ALA n 
7 166 GLY n 
7 167 GLY n 
7 168 GLY n 
7 169 PHE n 
7 170 GLU n 
7 171 ASN n 
7 172 THR n 
7 173 TRP n 
7 174 GLY n 
7 175 THR n 
7 176 GLY n 
7 177 LYS n 
7 178 LEU n 
7 179 MET n 
7 180 PHE n 
7 181 SER n 
7 182 ALA n 
7 183 ILE n 
7 184 GLN n 
7 185 THR n 
7 186 PRO n 
7 187 MET n 
7 188 VAL n 
7 189 ARG n 
7 190 ILE n 
7 191 HIS n 
7 192 ASN n 
7 193 ARG n 
7 194 PRO n 
7 195 ALA n 
7 196 TYR n 
7 197 ASN n 
7 198 SER n 
7 199 GLU n 
7 200 CYS n 
7 201 HIS n 
7 202 ALA n 
7 203 THR n 
7 204 ARG n 
7 205 GLU n 
7 206 MET n 
7 207 GLY n 
7 208 ILE n 
7 209 GLY n 
7 210 GLU n 
7 211 LEU n 
7 212 ASN n 
7 213 ASN n 
7 214 ALA n 
7 215 TYR n 
7 216 GLU n 
7 217 ASP n 
7 218 ALA n 
7 219 GLN n 
7 220 LEU n 
7 221 ALA n 
7 222 ASP n 
7 223 VAL n 
7 224 ILE n 
7 225 TRP n 
7 226 SER n 
7 227 ILE n 
7 228 GLY n 
7 229 ASN n 
7 230 ASN n 
7 231 PRO n 
7 232 TYR n 
7 233 GLU n 
7 234 SER n 
7 235 GLN n 
7 236 THR n 
7 237 ASN n 
7 238 TYR n 
7 239 PHE n 
7 240 LEU n 
7 241 ASN n 
7 242 HIS n 
7 243 TRP n 
7 244 LEU n 
7 245 PRO n 
7 246 ASN n 
7 247 LEU n 
7 248 GLN n 
7 249 GLY n 
7 250 ALA n 
7 251 THR n 
7 252 THR n 
7 253 SER n 
7 254 LYS n 
7 255 LYS n 
7 256 LYS n 
7 257 GLU n 
7 258 ARG n 
7 259 PHE n 
7 260 PRO n 
7 261 ASN n 
7 262 GLU n 
7 263 ASN n 
7 264 PHE n 
7 265 PRO n 
7 266 GLN n 
7 267 ALA n 
7 268 ARG n 
7 269 ILE n 
7 270 ILE n 
7 271 PHE n 
7 272 VAL n 
7 273 ASP n 
7 274 PRO n 
7 275 ARG n 
7 276 GLU n 
7 277 THR n 
7 278 PRO n 
7 279 SER n 
7 280 VAL n 
7 281 ALA n 
7 282 ILE n 
7 283 ALA n 
7 284 ARG n 
7 285 HIS n 
7 286 VAL n 
7 287 ALA n 
7 288 GLY n 
7 289 ASN n 
7 290 ASP n 
7 291 ARG n 
7 292 VAL n 
7 293 LEU n 
7 294 HIS n 
7 295 LEU n 
7 296 ALA n 
7 297 ILE n 
7 298 GLU n 
7 299 PRO n 
7 300 GLY n 
7 301 THR n 
7 302 ASP n 
7 303 THR n 
7 304 ALA n 
7 305 LEU n 
7 306 PHE n 
7 307 ASN n 
7 308 GLY n 
7 309 LEU n 
7 310 PHE n 
7 311 THR n 
7 312 TYR n 
7 313 VAL n 
7 314 VAL n 
7 315 GLU n 
7 316 GLN n 
7 317 GLY n 
7 318 TRP n 
7 319 ILE n 
7 320 ASP n 
7 321 LYS n 
7 322 PRO n 
7 323 PHE n 
7 324 ILE n 
7 325 GLU n 
7 326 ALA n 
7 327 HIS n 
7 328 THR n 
7 329 LYS n 
7 330 GLY n 
7 331 PHE n 
7 332 ASP n 
7 333 ASP n 
7 334 ALA n 
7 335 VAL n 
7 336 LYS n 
7 337 THR n 
7 338 ASN n 
7 339 ARG n 
7 340 LEU n 
7 341 SER n 
7 342 LEU n 
7 343 ASP n 
7 344 GLU n 
7 345 CYS n 
7 346 SER n 
7 347 ASN n 
7 348 ILE n 
7 349 THR n 
7 350 GLY n 
7 351 VAL n 
7 352 PRO n 
7 353 VAL n 
7 354 ASP n 
7 355 MET n 
7 356 LEU n 
7 357 LYS n 
7 358 ARG n 
7 359 ALA n 
7 360 ALA n 
7 361 GLU n 
7 362 TRP n 
7 363 SER n 
7 364 TYR n 
7 365 LYS n 
7 366 PRO n 
7 367 LYS n 
7 368 ALA n 
7 369 SER n 
7 370 GLY n 
7 371 GLN n 
7 372 ALA n 
7 373 PRO n 
7 374 ARG n 
7 375 THR n 
7 376 MET n 
7 377 HIS n 
7 378 ALA n 
7 379 TYR n 
7 380 GLU n 
7 381 LYS n 
7 382 GLY n 
7 383 ILE n 
7 384 ILE n 
7 385 TRP n 
7 386 GLY n 
7 387 ASN n 
7 388 ASP n 
7 389 ASN n 
7 390 TYR n 
7 391 VAL n 
7 392 ILE n 
7 393 GLN n 
7 394 SER n 
7 395 ALA n 
7 396 LEU n 
7 397 LEU n 
7 398 ASP n 
7 399 LEU n 
7 400 VAL n 
7 401 ILE n 
7 402 ALA n 
7 403 THR n 
7 404 HIS n 
7 405 ASN n 
7 406 VAL n 
7 407 GLY n 
7 408 ARG n 
7 409 ARG n 
7 410 GLY n 
7 411 THR n 
7 412 GLY n 
7 413 CYS n 
7 414 VAL n 
7 415 ARG n 
7 416 MET n 
7 417 GLY n 
7 418 GLY n 
7 419 HIS n 
7 420 GLN n 
7 421 GLU n 
7 422 GLY n 
7 423 TYR n 
7 424 THR n 
7 425 ARG n 
7 426 PRO n 
7 427 PRO n 
7 428 TYR n 
7 429 PRO n 
7 430 GLY n 
7 431 ASP n 
7 432 LYS n 
7 433 LYS n 
7 434 ILE n 
7 435 TYR n 
7 436 ILE n 
7 437 ASP n 
7 438 GLN n 
7 439 GLU n 
7 440 LEU n 
7 441 ILE n 
7 442 LYS n 
7 443 GLY n 
7 444 LYS n 
7 445 GLY n 
7 446 ARG n 
7 447 ILE n 
7 448 MET n 
7 449 THR n 
7 450 TRP n 
7 451 TRP n 
7 452 GLY n 
7 453 CYS n 
7 454 ASN n 
7 455 ASN n 
7 456 PHE n 
7 457 GLN n 
7 458 THR n 
7 459 SER n 
7 460 ASN n 
7 461 ASN n 
7 462 ALA n 
7 463 GLN n 
7 464 ALA n 
7 465 LEU n 
7 466 ARG n 
7 467 GLU n 
7 468 ALA n 
7 469 ILE n 
7 470 LEU n 
7 471 GLN n 
7 472 ARG n 
7 473 SER n 
7 474 ALA n 
7 475 ILE n 
7 476 VAL n 
7 477 LYS n 
7 478 GLN n 
7 479 ALA n 
7 480 MET n 
7 481 GLN n 
7 482 LYS n 
7 483 ALA n 
7 484 ARG n 
7 485 GLY n 
7 486 ALA n 
7 487 THR n 
7 488 THR n 
7 489 GLU n 
7 490 GLU n 
7 491 MET n 
7 492 VAL n 
7 493 ASP n 
7 494 VAL n 
7 495 ILE n 
7 496 TYR n 
7 497 GLU n 
7 498 ALA n 
7 499 THR n 
7 500 GLN n 
7 501 ASN n 
7 502 GLY n 
7 503 GLY n 
7 504 LEU n 
7 505 PHE n 
7 506 VAL n 
7 507 THR n 
7 508 SER n 
7 509 ILE n 
7 510 ASN n 
7 511 LEU n 
7 512 TYR n 
7 513 PRO n 
7 514 THR n 
7 515 LYS n 
7 516 LEU n 
7 517 ALA n 
7 518 GLU n 
7 519 ALA n 
7 520 ALA n 
7 521 HIS n 
7 522 LEU n 
7 523 MET n 
7 524 LEU n 
7 525 PRO n 
7 526 ALA n 
7 527 ALA n 
7 528 HIS n 
7 529 PRO n 
7 530 GLY n 
7 531 GLU n 
7 532 MET n 
7 533 ASN n 
7 534 LEU n 
7 535 THR n 
7 536 SER n 
7 537 MET n 
7 538 ASN n 
7 539 GLY n 
7 540 GLU n 
7 541 ARG n 
7 542 ARG n 
7 543 ILE n 
7 544 ARG n 
7 545 LEU n 
7 546 SER n 
7 547 GLU n 
7 548 LYS n 
7 549 PHE n 
7 550 MET n 
7 551 ASP n 
7 552 PRO n 
7 553 PRO n 
7 554 GLY n 
7 555 THR n 
7 556 ALA n 
7 557 MET n 
7 558 ALA n 
7 559 ASP n 
7 560 CYS n 
7 561 LEU n 
7 562 ILE n 
7 563 ALA n 
7 564 ALA n 
7 565 ARG n 
7 566 ILE n 
7 567 ALA n 
7 568 ASN n 
7 569 ALA n 
7 570 LEU n 
7 571 ARG n 
7 572 ASP n 
7 573 MET n 
7 574 TYR n 
7 575 GLN n 
7 576 LYS n 
7 577 ASP n 
7 578 GLY n 
7 579 LYS n 
7 580 ALA n 
7 581 GLU n 
7 582 MET n 
7 583 ALA n 
7 584 ALA n 
7 585 GLN n 
7 586 PHE n 
7 587 GLU n 
7 588 GLY n 
7 589 PHE n 
7 590 ASP n 
7 591 TRP n 
7 592 LYS n 
7 593 THR n 
7 594 GLU n 
7 595 GLU n 
7 596 ASP n 
7 597 ALA n 
7 598 PHE n 
7 599 ASN n 
7 600 ASP n 
7 601 GLY n 
7 602 PHE n 
7 603 ARG n 
7 604 ARG n 
7 605 ALA n 
7 606 GLY n 
7 607 GLN n 
7 608 PRO n 
7 609 GLY n 
7 610 ALA n 
7 611 PRO n 
7 612 ALA n 
7 613 ILE n 
7 614 ASP n 
7 615 SER n 
7 616 GLN n 
7 617 GLY n 
7 618 GLY n 
7 619 SER n 
7 620 THR n 
7 621 GLY n 
7 622 HIS n 
7 623 LEU n 
7 624 VAL n 
7 625 THR n 
7 626 TYR n 
7 627 ASP n 
7 628 ARG n 
7 629 LEU n 
7 630 ARG n 
7 631 LYS n 
7 632 SER n 
7 633 GLY n 
7 634 ASN n 
7 635 ASN n 
7 636 GLY n 
7 637 VAL n 
7 638 GLN n 
7 639 LEU n 
7 640 PRO n 
7 641 VAL n 
7 642 VAL n 
7 643 SER n 
7 644 TRP n 
7 645 ASP n 
7 646 GLU n 
7 647 SER n 
7 648 LYS n 
7 649 GLY n 
7 650 LEU n 
7 651 VAL n 
7 652 GLY n 
7 653 THR n 
7 654 GLU n 
7 655 MET n 
7 656 LEU n 
7 657 TYR n 
7 658 THR n 
7 659 GLU n 
7 660 GLY n 
7 661 LYS n 
7 662 PHE n 
7 663 ASP n 
7 664 THR n 
7 665 ASP n 
7 666 ASP n 
7 667 GLY n 
7 668 LYS n 
7 669 ALA n 
7 670 HIS n 
7 671 PHE n 
7 672 LYS n 
7 673 PRO n 
7 674 ALA n 
7 675 PRO n 
7 676 TRP n 
7 677 ASN n 
7 678 GLY n 
7 679 LEU n 
7 680 PRO n 
7 681 ALA n 
7 682 THR n 
7 683 VAL n 
7 684 GLN n 
7 685 GLN n 
7 686 GLN n 
7 687 LYS n 
7 688 ASP n 
7 689 LYS n 
7 690 TYR n 
7 691 ARG n 
7 692 PHE n 
7 693 TRP n 
7 694 LEU n 
7 695 ASN n 
7 696 ASN n 
7 697 GLY n 
7 698 ARG n 
7 699 ASN n 
7 700 ASN n 
7 701 GLU n 
7 702 VAL n 
7 703 TRP n 
7 704 GLN n 
7 705 THR n 
7 706 ALA n 
7 707 TYR n 
7 708 HIS n 
7 709 ASP n 
7 710 GLN n 
7 711 TYR n 
7 712 ASN n 
7 713 SER n 
7 714 LEU n 
7 715 MET n 
7 716 GLN n 
7 717 GLU n 
7 718 ARG n 
7 719 TYR n 
7 720 PRO n 
7 721 MET n 
7 722 ALA n 
7 723 TYR n 
7 724 ILE n 
7 725 GLU n 
7 726 MET n 
7 727 ASN n 
7 728 PRO n 
7 729 ASP n 
7 730 ASP n 
7 731 CYS n 
7 732 LYS n 
7 733 GLN n 
7 734 LEU n 
7 735 ASP n 
7 736 VAL n 
7 737 THR n 
7 738 GLY n 
7 739 GLY n 
7 740 ASP n 
7 741 ILE n 
7 742 VAL n 
7 743 GLU n 
7 744 VAL n 
7 745 TYR n 
7 746 ASN n 
7 747 ASP n 
7 748 PHE n 
7 749 GLY n 
7 750 SER n 
7 751 THR n 
7 752 PHE n 
7 753 ALA n 
7 754 MET n 
7 755 VAL n 
7 756 TYR n 
7 757 PRO n 
7 758 VAL n 
7 759 ALA n 
7 760 GLU n 
7 761 ILE n 
7 762 LYS n 
7 763 ARG n 
7 764 GLY n 
7 765 GLN n 
7 766 THR n 
7 767 PHE n 
7 768 MET n 
7 769 LEU n 
7 770 PHE n 
7 771 GLY n 
7 772 TYR n 
7 773 VAL n 
7 774 ASN n 
7 775 GLY n 
7 776 ILE n 
7 777 GLN n 
7 778 GLY n 
7 779 ASP n 
7 780 VAL n 
7 781 THR n 
7 782 THR n 
7 783 ASP n 
7 784 TRP n 
7 785 THR n 
7 786 ASP n 
7 787 ARG n 
7 788 ASN n 
7 789 ILE n 
7 790 ILE n 
7 791 PRO n 
7 792 TYR n 
7 793 TYR n 
7 794 LYS n 
7 795 GLY n 
7 796 THR n 
7 797 TRP n 
7 798 GLY n 
7 799 ASP n 
7 800 ILE n 
7 801 ARG n 
7 802 LYS n 
7 803 VAL n 
7 804 GLY n 
7 805 SER n 
7 806 MET n 
7 807 GLU n 
7 808 GLU n 
7 809 PHE n 
7 810 LYS n 
7 811 ARG n 
7 812 THR n 
7 813 VAL n 
7 814 SER n 
7 815 PHE n 
7 816 LYS n 
7 817 SER n 
7 818 ARG n 
7 819 ARG n 
7 820 PHE n 
7 821 ALA n 
7 822 MGD n 
7 823 MGD n 
7 824 F3S n 
7 825 FC6 n 
7 826 4MO n 
7 827 ART n 
7 828 GOL n 
7 829 GOL n 
7 830 GOL n 
7 831 GOL n 
8 1   ARG n 
8 2   THR n 
8 3   THR n 
8 4   LEU n 
8 5   GLN n 
8 6   TYR n 
8 7   PRO n 
8 8   ALA n 
8 9   THR n 
8 10  GLN n 
8 11  VAL n 
8 12  SER n 
8 13  VAL n 
8 14  ALA n 
8 15  LYS n 
8 16  ASN n 
8 17  LEU n 
8 18  LYS n 
8 19  ALA n 
8 20  ASN n 
8 21  GLU n 
8 22  PRO n 
8 23  VAL n 
8 24  SER n 
8 25  PHE n 
8 26  THR n 
8 27  TYR n 
8 28  PRO n 
8 29  ASP n 
8 30  THR n 
8 31  SER n 
8 32  SER n 
8 33  PRO n 
8 34  CYS n 
8 35  VAL n 
8 36  ALA n 
8 37  VAL n 
8 38  LYS n 
8 39  LEU n 
8 40  GLY n 
8 41  SER n 
8 42  PRO n 
8 43  VAL n 
8 44  PRO n 
8 45  GLY n 
8 46  GLY n 
8 47  VAL n 
8 48  GLY n 
8 49  PRO n 
8 50  ASN n 
8 51  ASN n 
8 52  ASP n 
8 53  ILE n 
8 54  VAL n 
8 55  ALA n 
8 56  TYR n 
8 57  SER n 
8 58  VAL n 
8 59  LEU n 
8 60  CYS n 
8 61  THR n 
8 62  HIS n 
8 63  MET n 
8 64  GLY n 
8 65  CYS n 
8 66  PRO n 
8 67  THR n 
8 68  SER n 
8 69  TYR n 
8 70  ASP n 
8 71  LYS n 
8 72  SER n 
8 73  SER n 
8 74  LYS n 
8 75  THR n 
8 76  PHE n 
8 77  LYS n 
8 78  CYS n 
8 79  PRO n 
8 80  CYS n 
8 81  HIS n 
8 82  PHE n 
8 83  THR n 
8 84  GLU n 
8 85  PHE n 
8 86  ASP n 
8 87  ALA n 
8 88  GLU n 
8 89  LYS n 
8 90  ALA n 
8 91  GLY n 
8 92  GLN n 
8 93  MET n 
8 94  ILE n 
8 95  CYS n 
8 96  GLY n 
8 97  GLN n 
8 98  ALA n 
8 99  THR n 
8 100 GLU n 
8 101 ASN n 
8 102 LEU n 
8 103 PRO n 
8 104 ARG n 
8 105 VAL n 
8 106 LEU n 
8 107 LEU n 
8 108 ARG n 
8 109 TYR n 
8 110 ASP n 
8 111 GLU n 
8 112 ALA n 
8 113 SER n 
8 114 ASP n 
8 115 ALA n 
8 116 LEU n 
8 117 THR n 
8 118 ALA n 
8 119 VAL n 
8 120 GLY n 
8 121 VAL n 
8 122 ASP n 
8 123 GLY n 
8 124 LEU n 
8 125 ILE n 
8 126 TYR n 
8 127 GLY n 
8 128 ARG n 
8 129 GLN n 
8 130 ALA n 
8 131 ASN n 
8 132 VAL n 
8 133 ILE n 
8 134 FES n 
8 135 PEG n 
# 
loop_
_entity.id 
_entity.type 
_entity.src_method 
_entity.pdbx_description 
_entity.formula_weight 
_entity.pdbx_number_of_molecules 
_entity.pdbx_ec 
_entity.pdbx_mutation 
_entity.pdbx_fragment 
_entity.details 
1 polymer man ?     94547.773 1    ? ? ? ? 
2 polymer man ?     14535.085 1    ? ? ? ? 
3 polymer man ?     94546.781 1    ? ? ? ? 
4 polymer man ?     14549.112 1    ? ? ? ? 
5 polymer man ?     94373.609 1    ? ? ? ? 
6 polymer man ?     14461.006 1    ? ? ? ? 
7 polymer man ?     94330.547 1    ? ? ? ? 
8 polymer man ?     14435.953 1    ? ? ? ? 
9 water   nat water 18.015    3929 ? ? ? ? 
# 
loop_
_pdbx_poly_seq_scheme.asym_id 
_pdbx_poly_seq_scheme.entity_id 
_pdbx_poly_seq_scheme.seq_id 
_pdbx_poly_seq_scheme.mon_id 
_pdbx_poly_seq_scheme.ndb_seq_num 
_pdbx_poly_seq_scheme.pdb_seq_num 
_pdbx_poly_seq_scheme.auth_seq_num 
_pdbx_poly_seq_scheme.pdb_mon_id 
_pdbx_poly_seq_scheme.auth_mon_id 
_pdbx_poly_seq_scheme.pdb_strand_id 
_pdbx_poly_seq_scheme.pdb_ins_code 
_pdbx_poly_seq_scheme.hetero 
A 1 1   ASP 1   4    4    ASP ASP A . n 
A 1 2   ASP 2   5    5    ASP ASP A . n 
A 1 3   ARG 3   6    6    ARG ARG A . n 
A 1 4   ILE 4   7    7    ILE ILE A . n 
A 1 5   THR 5   8    8    THR THR A . n 
A 1 6   LEU 6   9    9    LEU LEU A . n 
A 1 7   PRO 7   10   10   PRO PRO A . n 
A 1 8   PRO 8   11   11   PRO PRO A . n 
A 1 9   ALA 9   12   12   ALA ALA A . n 
A 1 10  ASN 10  13   13   ASN ASN A . n 
A 1 11  ALA 11  14   14   ALA ALA A . n 
A 1 12  GLN 12  15   15   GLN GLN A . n 
A 1 13  ARG 13  16   16   ARG ARG A . n 
A 1 14  THR 14  17   17   THR THR A . n 
A 1 15  ASN 15  18   18   ASN ASN A . n 
A 1 16  MET 16  19   19   MET MET A . n 
A 1 17  THR 17  20   20   THR THR A . n 
A 1 18  CYS 18  21   21   CYS CYS A . n 
A 1 19  HIS 19  22   22   HIS HIS A . n 
A 1 20  PHE 20  23   23   PHE PHE A . n 
A 1 21  CYS 21  24   24   CYS CYS A . n 
A 1 22  ILE 22  25   25   ILE ILE A . n 
A 1 23  VAL 23  26   26   VAL VAL A . n 
A 1 24  GLY 24  27   27   GLY GLY A . n 
A 1 25  CYS 25  28   28   CYS CYS A . n 
A 1 26  GLY 26  29   29   GLY GLY A . n 
A 1 27  TYR 27  30   30   TYR TYR A . n 
A 1 28  HIS 28  31   31   HIS HIS A . n 
A 1 29  VAL 29  32   32   VAL VAL A . n 
A 1 30  TYR 30  33   33   TYR TYR A . n 
A 1 31  LYS 31  34   34   LYS LYS A . n 
A 1 32  TRP 32  35   35   TRP TRP A . n 
A 1 33  PRO 33  36   36   PRO PRO A . n 
A 1 34  GLU 34  37   37   GLU GLU A . n 
A 1 35  LEU 35  38   38   LEU LEU A . n 
A 1 36  GLN 36  39   39   GLN GLN A . n 
A 1 37  GLU 37  40   40   GLU GLU A . n 
A 1 38  GLY 38  41   41   GLY GLY A . n 
A 1 39  GLY 39  42   42   GLY GLY A . n 
A 1 40  ARG 40  43   43   ARG ARG A . n 
A 1 41  ALA 41  44   44   ALA ALA A . n 
A 1 42  PRO 42  45   45   PRO PRO A . n 
A 1 43  GLU 43  46   46   GLU GLU A . n 
A 1 44  GLN 44  47   47   GLN GLN A . n 
A 1 45  ASN 45  48   48   ASN ASN A . n 
A 1 46  ALA 46  49   49   ALA ALA A . n 
A 1 47  LEU 47  50   50   LEU LEU A . n 
A 1 48  GLY 48  51   51   GLY GLY A . n 
A 1 49  LEU 49  52   52   LEU LEU A . n 
A 1 50  ASP 50  53   53   ASP ASP A . n 
A 1 51  PHE 51  54   54   PHE PHE A . n 
A 1 52  ARG 52  55   55   ARG ARG A . n 
A 1 53  LYS 53  56   56   LYS LYS A . n 
A 1 54  GLN 54  57   57   GLN GLN A . n 
A 1 55  LEU 55  58   58   LEU LEU A . n 
A 1 56  PRO 56  59   59   PRO PRO A . n 
A 1 57  PRO 57  60   60   PRO PRO A . n 
A 1 58  LEU 58  61   61   LEU LEU A . n 
A 1 59  ALA 59  62   62   ALA ALA A . n 
A 1 60  VAL 60  63   63   VAL VAL A . n 
A 1 61  THR 61  64   64   THR THR A . n 
A 1 62  LEU 62  65   65   LEU LEU A . n 
A 1 63  THR 63  66   66   THR THR A . n 
A 1 64  PRO 64  67   67   PRO PRO A . n 
A 1 65  ALA 65  68   68   ALA ALA A . n 
A 1 66  MET 66  69   69   MET MET A . n 
A 1 67  THR 67  70   70   THR THR A . n 
A 1 68  ASN 68  71   71   ASN ASN A . n 
A 1 69  VAL 69  72   72   VAL VAL A . n 
A 1 70  VAL 70  73   73   VAL VAL A . n 
A 1 71  THR 71  74   74   THR THR A . n 
A 1 72  GLU 72  75   75   GLU GLU A . n 
A 1 73  HIS 73  76   76   HIS HIS A . n 
A 1 74  ASN 74  77   77   ASN ASN A . n 
A 1 75  GLY 75  78   78   GLY GLY A . n 
A 1 76  ARG 76  79   79   ARG ARG A . n 
A 1 77  ARG 77  80   80   ARG ARG A . n 
A 1 78  TYR 78  81   81   TYR TYR A . n 
A 1 79  ASN 79  82   82   ASN ASN A . n 
A 1 80  ILE 80  83   83   ILE ILE A . n 
A 1 81  MET 81  84   84   MET MET A . n 
A 1 82  VAL 82  85   85   VAL VAL A . n 
A 1 83  VAL 83  86   86   VAL VAL A . n 
A 1 84  PRO 84  87   87   PRO PRO A . n 
A 1 85  ASP 85  88   88   ASP ASP A . n 
A 1 86  LYS 86  89   89   LYS LYS A . n 
A 1 87  ALA 87  90   90   ALA ALA A . n 
A 1 88  CYS 88  91   91   CYS CYS A . n 
A 1 89  VAL 89  92   92   VAL VAL A . n 
A 1 90  VAL 90  93   93   VAL VAL A . n 
A 1 91  ASN 91  94   94   ASN ASN A . n 
A 1 92  SER 92  95   95   SER SER A . n 
A 1 93  GLY 93  96   96   GLY GLY A . n 
A 1 94  LEU 94  97   97   LEU LEU A . n 
A 1 95  SER 95  98   98   SER SER A . n 
A 1 96  SER 96  99   99   SER SER A . n 
A 1 97  THR 97  100  100  THR THR A . n 
A 1 98  ARG 98  101  101  ARG ARG A . n 
A 1 99  GLY 99  102  102  GLY GLY A . n 
A 1 100 GLY 100 103  103  GLY GLY A . n 
A 1 101 LYS 101 104  104  LYS LYS A . n 
A 1 102 MET 102 105  105  MET MET A . n 
A 1 103 ALA 103 106  106  ALA ALA A . n 
A 1 104 SER 104 107  107  SER SER A . n 
A 1 105 TYR 105 108  108  TYR TYR A . n 
A 1 106 MET 106 109  109  MET MET A . n 
A 1 107 TYR 107 110  110  TYR TYR A . n 
A 1 108 THR 108 111  111  THR THR A . n 
A 1 109 PRO 109 112  112  PRO PRO A . n 
A 1 110 THR 110 113  113  THR THR A . n 
A 1 111 GLY 111 114  114  GLY GLY A . n 
A 1 112 ASP 112 115  115  ASP ASP A . n 
A 1 113 GLY 113 116  116  GLY GLY A . n 
A 1 114 LYS 114 117  117  LYS LYS A . n 
A 1 115 GLN 115 118  118  GLN GLN A . n 
A 1 116 ARG 116 119  119  ARG ARG A . n 
A 1 117 LEU 117 120  120  LEU LEU A . n 
A 1 118 LYS 118 121  121  LYS LYS A . n 
A 1 119 ALA 119 122  122  ALA ALA A . n 
A 1 120 PRO 120 123  123  PRO PRO A . n 
A 1 121 ARG 121 124  124  ARG ARG A . n 
A 1 122 LEU 122 125  125  LEU LEU A . n 
A 1 123 TYR 123 126  126  TYR TYR A . n 
A 1 124 ALA 124 127  127  ALA ALA A . n 
A 1 125 ALA 125 128  128  ALA ALA A . n 
A 1 126 ASP 126 129  129  ASP ASP A . n 
A 1 127 GLN 127 130  130  GLN GLN A . n 
A 1 128 TRP 128 131  131  TRP TRP A . n 
A 1 129 VAL 129 132  132  VAL VAL A . n 
A 1 130 ASP 130 133  133  ASP ASP A . n 
A 1 131 THR 131 134  134  THR THR A . n 
A 1 132 THR 132 135  135  THR THR A . n 
A 1 133 TRP 133 136  136  TRP TRP A . n 
A 1 134 ASP 134 137  137  ASP ASP A . n 
A 1 135 HIS 135 138  138  HIS HIS A . n 
A 1 136 ALA 136 139  139  ALA ALA A . n 
A 1 137 MET 137 140  140  MET MET A . n 
A 1 138 ALA 138 141  141  ALA ALA A . n 
A 1 139 LEU 139 142  142  LEU LEU A . n 
A 1 140 TYR 140 143  143  TYR TYR A . n 
A 1 141 ALA 141 144  144  ALA ALA A . n 
A 1 142 GLY 142 145  145  GLY GLY A . n 
A 1 143 LEU 143 146  146  LEU LEU A . n 
A 1 144 ILE 144 147  147  ILE ILE A . n 
A 1 145 LYS 145 148  148  LYS LYS A . n 
A 1 146 LYS 146 149  149  LYS LYS A . n 
A 1 147 THR 147 150  150  THR THR A . n 
A 1 148 LEU 148 151  151  LEU LEU A . n 
A 1 149 ASP 149 152  152  ASP ASP A . n 
A 1 150 LYS 150 153  153  LYS LYS A . n 
A 1 151 ASP 151 154  154  ASP ASP A . n 
A 1 152 GLY 152 155  155  GLY GLY A . n 
A 1 153 PRO 153 156  156  PRO PRO A . n 
A 1 154 GLN 154 157  157  GLN GLN A . n 
A 1 155 GLY 155 158  158  GLY GLY A . n 
A 1 156 VAL 156 159  159  VAL VAL A . n 
A 1 157 PHE 157 160  160  PHE PHE A . n 
A 1 158 PHE 158 161  161  PHE PHE A . n 
A 1 159 SER 159 162  162  SER SER A . n 
A 1 160 CYS 160 163  163  CYS CYS A . n 
A 1 161 PHE 161 164  164  PHE PHE A . n 
A 1 162 ASP 162 165  165  ASP ASP A . n 
A 1 163 HIS 163 166  166  HIS HIS A . n 
A 1 164 GLY 164 167  167  GLY GLY A . n 
A 1 165 GLY 165 168  168  GLY GLY A . n 
A 1 166 ALA 166 169  169  ALA ALA A . n 
A 1 167 GLY 167 170  170  GLY GLY A . n 
A 1 168 GLY 168 171  171  GLY GLY A . n 
A 1 169 GLY 169 172  172  GLY GLY A . n 
A 1 170 PHE 170 173  173  PHE PHE A . n 
A 1 171 GLU 171 174  174  GLU GLU A . n 
A 1 172 ASN 172 175  175  ASN ASN A . n 
A 1 173 THR 173 176  176  THR THR A . n 
A 1 174 TRP 174 177  177  TRP TRP A . n 
A 1 175 GLY 175 178  178  GLY GLY A . n 
A 1 176 THR 176 179  179  THR THR A . n 
A 1 177 GLY 177 180  180  GLY GLY A . n 
A 1 178 LYS 178 181  181  LYS LYS A . n 
A 1 179 LEU 179 182  182  LEU LEU A . n 
A 1 180 MET 180 183  183  MET MET A . n 
A 1 181 PHE 181 184  184  PHE PHE A . n 
A 1 182 SER 182 185  185  SER SER A . n 
A 1 183 ALA 183 186  186  ALA ALA A . n 
A 1 184 ILE 184 187  187  ILE ILE A . n 
A 1 185 GLN 185 188  188  GLN GLN A . n 
A 1 186 THR 186 189  189  THR THR A . n 
A 1 187 PRO 187 190  190  PRO PRO A . n 
A 1 188 MET 188 191  191  MET MET A . n 
A 1 189 VAL 189 192  192  VAL VAL A . n 
A 1 190 ARG 190 193  193  ARG ARG A . n 
A 1 191 ILE 191 194  194  ILE ILE A . n 
A 1 192 HIS 192 195  195  HIS HIS A . n 
A 1 193 ASN 193 196  196  ASN ASN A . n 
A 1 194 ARG 194 197  197  ARG ARG A . n 
A 1 195 PRO 195 198  198  PRO PRO A . n 
A 1 196 ALA 196 199  199  ALA ALA A . n 
A 1 197 TYR 197 200  200  TYR TYR A . n 
A 1 198 ASN 198 201  201  ASN ASN A . n 
A 1 199 SER 199 202  202  SER SER A . n 
A 1 200 GLU 200 203  203  GLU GLU A . n 
A 1 201 CYS 201 204  204  CYS CYS A . n 
A 1 202 HIS 202 205  205  HIS HIS A . n 
A 1 203 ALA 203 206  206  ALA ALA A . n 
A 1 204 THR 204 207  207  THR THR A . n 
A 1 205 ARG 205 208  208  ARG ARG A . n 
A 1 206 GLU 206 209  209  GLU GLU A . n 
A 1 207 MET 207 210  210  MET MET A . n 
A 1 208 GLY 208 211  211  GLY GLY A . n 
A 1 209 ILE 209 212  212  ILE ILE A . n 
A 1 210 GLY 210 213  213  GLY GLY A . n 
A 1 211 GLU 211 214  214  GLU GLU A . n 
A 1 212 LEU 212 215  215  LEU LEU A . n 
A 1 213 ASN 213 216  216  ASN ASN A . n 
A 1 214 ASN 214 217  217  ASN ASN A . n 
A 1 215 ALA 215 218  218  ALA ALA A . n 
A 1 216 TYR 216 219  219  TYR TYR A . n 
A 1 217 GLU 217 220  220  GLU GLU A . n 
A 1 218 ASP 218 221  221  ASP ASP A . n 
A 1 219 ALA 219 222  222  ALA ALA A . n 
A 1 220 GLN 220 223  223  GLN GLN A . n 
A 1 221 LEU 221 224  224  LEU LEU A . n 
A 1 222 ALA 222 225  225  ALA ALA A . n 
A 1 223 ASP 223 226  226  ASP ASP A . n 
A 1 224 VAL 224 227  227  VAL VAL A . n 
A 1 225 ILE 225 228  228  ILE ILE A . n 
A 1 226 TRP 226 229  229  TRP TRP A . n 
A 1 227 SER 227 230  230  SER SER A . n 
A 1 228 ILE 228 231  231  ILE ILE A . n 
A 1 229 GLY 229 232  232  GLY GLY A . n 
A 1 230 ASN 230 233  233  ASN ASN A . n 
A 1 231 ASN 231 234  234  ASN ASN A . n 
A 1 232 PRO 232 235  235  PRO PRO A . n 
A 1 233 TYR 233 236  236  TYR TYR A . n 
A 1 234 GLU 234 237  237  GLU GLU A . n 
A 1 235 SER 235 238  238  SER SER A . n 
A 1 236 GLN 236 239  239  GLN GLN A . n 
A 1 237 THR 237 240  240  THR THR A . n 
A 1 238 ASN 238 241  241  ASN ASN A . n 
A 1 239 TYR 239 242  242  TYR TYR A . n 
A 1 240 PHE 240 243  243  PHE PHE A . n 
A 1 241 LEU 241 244  244  LEU LEU A . n 
A 1 242 ASN 242 245  245  ASN ASN A . n 
A 1 243 HIS 243 246  246  HIS HIS A . n 
A 1 244 TRP 244 247  247  TRP TRP A . n 
A 1 245 LEU 245 248  248  LEU LEU A . n 
A 1 246 PRO 246 249  249  PRO PRO A . n 
A 1 247 ASN 247 250  250  ASN ASN A . n 
A 1 248 LEU 248 251  251  LEU LEU A . n 
A 1 249 GLN 249 252  252  GLN GLN A . n 
A 1 250 GLY 250 253  253  GLY GLY A . n 
A 1 251 ALA 251 254  254  ALA ALA A . n 
A 1 252 THR 252 255  255  THR THR A . n 
A 1 253 THR 253 256  256  THR THR A . n 
A 1 254 SER 254 257  257  SER SER A . n 
A 1 255 LYS 255 258  258  LYS LYS A . n 
A 1 256 LYS 256 259  259  LYS LYS A . n 
A 1 257 LYS 257 260  260  LYS LYS A . n 
A 1 258 GLU 258 261  261  GLU GLU A . n 
A 1 259 ARG 259 262  262  ARG ARG A . n 
A 1 260 PHE 260 263  263  PHE PHE A . n 
A 1 261 PRO 261 264  264  PRO PRO A . n 
A 1 262 ASN 262 265  265  ASN ASN A . n 
A 1 263 GLU 263 266  266  GLU GLU A . n 
A 1 264 ASN 264 267  267  ASN ASN A . n 
A 1 265 PHE 265 268  268  PHE PHE A . n 
A 1 266 PRO 266 269  269  PRO PRO A . n 
A 1 267 GLN 267 270  270  GLN GLN A . n 
A 1 268 ALA 268 271  271  ALA ALA A . n 
A 1 269 ARG 269 272  272  ARG ARG A . n 
A 1 270 ILE 270 273  273  ILE ILE A . n 
A 1 271 ILE 271 274  274  ILE ILE A . n 
A 1 272 PHE 272 275  275  PHE PHE A . n 
A 1 273 VAL 273 276  276  VAL VAL A . n 
A 1 274 ASP 274 277  277  ASP ASP A . n 
A 1 275 PRO 275 278  278  PRO PRO A . n 
A 1 276 ARG 276 279  279  ARG ARG A . n 
A 1 277 GLU 277 280  280  GLU GLU A . n 
A 1 278 THR 278 281  281  THR THR A . n 
A 1 279 PRO 279 282  282  PRO PRO A . n 
A 1 280 SER 280 283  283  SER SER A . n 
A 1 281 VAL 281 284  284  VAL VAL A . n 
A 1 282 ALA 282 285  285  ALA ALA A . n 
A 1 283 ILE 283 286  286  ILE ILE A . n 
A 1 284 ALA 284 287  287  ALA ALA A . n 
A 1 285 ARG 285 288  288  ARG ARG A . n 
A 1 286 HIS 286 289  289  HIS HIS A . n 
A 1 287 VAL 287 290  290  VAL VAL A . n 
A 1 288 ALA 288 291  291  ALA ALA A . n 
A 1 289 GLY 289 292  292  GLY GLY A . n 
A 1 290 ASN 290 293  293  ASN ASN A . n 
A 1 291 ASP 291 294  294  ASP ASP A . n 
A 1 292 ARG 292 295  295  ARG ARG A . n 
A 1 293 VAL 293 296  296  VAL VAL A . n 
A 1 294 LEU 294 297  297  LEU LEU A . n 
A 1 295 HIS 295 298  298  HIS HIS A . n 
A 1 296 LEU 296 299  299  LEU LEU A . n 
A 1 297 ALA 297 300  300  ALA ALA A . n 
A 1 298 ILE 298 301  301  ILE ILE A . n 
A 1 299 GLU 299 302  302  GLU GLU A . n 
A 1 300 PRO 300 303  303  PRO PRO A . n 
A 1 301 GLY 301 304  304  GLY GLY A . n 
A 1 302 THR 302 305  305  THR THR A . n 
A 1 303 ASP 303 306  306  ASP ASP A . n 
A 1 304 THR 304 307  307  THR THR A . n 
A 1 305 ALA 305 308  308  ALA ALA A . n 
A 1 306 LEU 306 309  309  LEU LEU A . n 
A 1 307 PHE 307 310  310  PHE PHE A . n 
A 1 308 ASN 308 311  311  ASN ASN A . n 
A 1 309 GLY 309 312  312  GLY GLY A . n 
A 1 310 LEU 310 313  313  LEU LEU A . n 
A 1 311 PHE 311 314  314  PHE PHE A . n 
A 1 312 THR 312 315  315  THR THR A . n 
A 1 313 TYR 313 316  316  TYR TYR A . n 
A 1 314 VAL 314 317  317  VAL VAL A . n 
A 1 315 VAL 315 318  318  VAL VAL A . n 
A 1 316 GLU 316 319  319  GLU GLU A . n 
A 1 317 GLN 317 320  320  GLN GLN A . n 
A 1 318 GLY 318 321  321  GLY GLY A . n 
A 1 319 TRP 319 322  322  TRP TRP A . n 
A 1 320 ILE 320 323  323  ILE ILE A . n 
A 1 321 ASP 321 324  324  ASP ASP A . n 
A 1 322 LYS 322 325  325  LYS LYS A . n 
A 1 323 PRO 323 326  326  PRO PRO A . n 
A 1 324 PHE 324 327  327  PHE PHE A . n 
A 1 325 ILE 325 328  328  ILE ILE A . n 
A 1 326 GLU 326 329  329  GLU GLU A . n 
A 1 327 ALA 327 330  330  ALA ALA A . n 
A 1 328 HIS 328 331  331  HIS HIS A . n 
A 1 329 THR 329 332  332  THR THR A . n 
A 1 330 LYS 330 333  333  LYS LYS A . n 
A 1 331 GLY 331 334  334  GLY GLY A . n 
A 1 332 PHE 332 335  335  PHE PHE A . n 
A 1 333 ASP 333 336  336  ASP ASP A . n 
A 1 334 ASP 334 337  337  ASP ASP A . n 
A 1 335 ALA 335 338  338  ALA ALA A . n 
A 1 336 VAL 336 339  339  VAL VAL A . n 
A 1 337 LYS 337 340  340  LYS LYS A . n 
A 1 338 THR 338 341  341  THR THR A . n 
A 1 339 ASN 339 342  342  ASN ASN A . n 
A 1 340 ARG 340 343  343  ARG ARG A . n 
A 1 341 LEU 341 344  344  LEU LEU A . n 
A 1 342 SER 342 345  345  SER SER A . n 
A 1 343 LEU 343 346  346  LEU LEU A . n 
A 1 344 ASP 344 347  347  ASP ASP A . n 
A 1 345 GLU 345 348  348  GLU GLU A . n 
A 1 346 CYS 346 349  349  CYS CYS A . n 
A 1 347 SER 347 350  350  SER SER A . n 
A 1 348 ASN 348 351  351  ASN ASN A . n 
A 1 349 ILE 349 352  352  ILE ILE A . n 
A 1 350 THR 350 353  353  THR THR A . n 
A 1 351 GLY 351 354  354  GLY GLY A . n 
A 1 352 VAL 352 355  355  VAL VAL A . n 
A 1 353 PRO 353 356  356  PRO PRO A . n 
A 1 354 VAL 354 357  357  VAL VAL A . n 
A 1 355 ASP 355 358  358  ASP ASP A . n 
A 1 356 MET 356 359  359  MET MET A . n 
A 1 357 LEU 357 360  360  LEU LEU A . n 
A 1 358 LYS 358 361  361  LYS LYS A . n 
A 1 359 ARG 359 362  362  ARG ARG A . n 
A 1 360 ALA 360 363  363  ALA ALA A . n 
A 1 361 ALA 361 364  364  ALA ALA A . n 
A 1 362 GLU 362 365  365  GLU GLU A . n 
A 1 363 TRP 363 366  366  TRP TRP A . n 
A 1 364 SER 364 367  367  SER SER A . n 
A 1 365 TYR 365 368  368  TYR TYR A . n 
A 1 366 LYS 366 369  369  LYS LYS A . n 
A 1 367 PRO 367 370  370  PRO PRO A . n 
A 1 368 LYS 368 371  371  LYS LYS A . n 
A 1 369 ALA 369 372  372  ALA ALA A . n 
A 1 370 SER 370 373  373  SER SER A . n 
A 1 371 GLY 371 374  374  GLY GLY A . n 
A 1 372 GLN 372 375  375  GLN GLN A . n 
A 1 373 ALA 373 376  376  ALA ALA A . n 
A 1 374 PRO 374 377  377  PRO PRO A . n 
A 1 375 ARG 375 378  378  ARG ARG A . n 
A 1 376 THR 376 379  379  THR THR A . n 
A 1 377 MET 377 380  380  MET MET A . n 
A 1 378 HIS 378 381  381  HIS HIS A . n 
A 1 379 ALA 379 382  382  ALA ALA A . n 
A 1 380 TYR 380 383  383  TYR TYR A . n 
A 1 381 GLU 381 384  384  GLU GLU A . n 
A 1 382 LYS 382 385  385  LYS LYS A . n 
A 1 383 GLY 383 386  386  GLY GLY A . n 
A 1 384 ILE 384 387  387  ILE ILE A . n 
A 1 385 ILE 385 388  388  ILE ILE A . n 
A 1 386 TRP 386 389  389  TRP TRP A . n 
A 1 387 GLY 387 390  390  GLY GLY A . n 
A 1 388 ASN 388 391  391  ASN ASN A . n 
A 1 389 ASP 389 392  392  ASP ASP A . n 
A 1 390 ASN 390 393  393  ASN ASN A . n 
A 1 391 TYR 391 394  394  TYR TYR A . n 
A 1 392 VAL 392 395  395  VAL VAL A . n 
A 1 393 ILE 393 396  396  ILE ILE A . n 
A 1 394 GLN 394 397  397  GLN GLN A . n 
A 1 395 SER 395 398  398  SER SER A . n 
A 1 396 ALA 396 399  399  ALA ALA A . n 
A 1 397 LEU 397 400  400  LEU LEU A . n 
A 1 398 LEU 398 401  401  LEU LEU A . n 
A 1 399 ASP 399 402  402  ASP ASP A . n 
A 1 400 LEU 400 403  403  LEU LEU A . n 
A 1 401 VAL 401 404  404  VAL VAL A . n 
A 1 402 ILE 402 405  405  ILE ILE A . n 
A 1 403 ALA 403 406  406  ALA ALA A . n 
A 1 404 THR 404 407  407  THR THR A . n 
A 1 405 HIS 405 408  408  HIS HIS A . n 
A 1 406 ASN 406 409  409  ASN ASN A . n 
A 1 407 VAL 407 410  410  VAL VAL A . n 
A 1 408 GLY 408 411  411  GLY GLY A . n 
A 1 409 ARG 409 412  412  ARG ARG A . n 
A 1 410 ARG 410 413  413  ARG ARG A . n 
A 1 411 GLY 411 414  414  GLY GLY A . n 
A 1 412 THR 412 415  415  THR THR A . n 
A 1 413 GLY 413 416  416  GLY GLY A . n 
A 1 414 CYS 414 417  417  CYS CYS A . n 
A 1 415 VAL 415 418  418  VAL VAL A . n 
A 1 416 ARG 416 419  419  ARG ARG A . n 
A 1 417 MET 417 420  420  MET MET A . n 
A 1 418 GLY 418 421  421  GLY GLY A . n 
A 1 419 GLY 419 422  422  GLY GLY A . n 
A 1 420 HIS 420 423  423  HIS HIS A . n 
A 1 421 GLN 421 424  424  GLN GLN A . n 
A 1 422 GLU 422 425  425  GLU GLU A . n 
A 1 423 GLY 423 426  426  GLY GLY A . n 
A 1 424 TYR 424 427  427  TYR TYR A . n 
A 1 425 THR 425 428  428  THR THR A . n 
A 1 426 ARG 426 429  429  ARG ARG A . n 
A 1 427 PRO 427 430  430  PRO PRO A . n 
A 1 428 PRO 428 431  431  PRO PRO A . n 
A 1 429 TYR 429 432  432  TYR TYR A . n 
A 1 430 PRO 430 433  433  PRO PRO A . n 
A 1 431 GLY 431 434  434  GLY GLY A . n 
A 1 432 ASP 432 435  435  ASP ASP A . n 
A 1 433 LYS 433 436  436  LYS LYS A . n 
A 1 434 LYS 434 437  437  LYS LYS A . n 
A 1 435 ILE 435 438  438  ILE ILE A . n 
A 1 436 TYR 436 439  439  TYR TYR A . n 
A 1 437 ILE 437 440  440  ILE ILE A . n 
A 1 438 ASP 438 441  441  ASP ASP A . n 
A 1 439 GLN 439 442  442  GLN GLN A . n 
A 1 440 GLU 440 443  443  GLU GLU A . n 
A 1 441 LEU 441 444  444  LEU LEU A . n 
A 1 442 ILE 442 445  445  ILE ILE A . n 
A 1 443 LYS 443 446  446  LYS LYS A . n 
A 1 444 GLY 444 447  447  GLY GLY A . n 
A 1 445 LYS 445 448  448  LYS LYS A . n 
A 1 446 GLY 446 449  449  GLY GLY A . n 
A 1 447 ARG 447 450  450  ARG ARG A . n 
A 1 448 ILE 448 451  451  ILE ILE A . n 
A 1 449 MET 449 452  452  MET MET A . n 
A 1 450 THR 450 453  453  THR THR A . n 
A 1 451 TRP 451 454  454  TRP TRP A . n 
A 1 452 TRP 452 455  455  TRP TRP A . n 
A 1 453 GLY 453 456  456  GLY GLY A . n 
A 1 454 CYS 454 457  457  CYS CYS A . n 
A 1 455 ASN 455 458  458  ASN ASN A . n 
A 1 456 ASN 456 459  459  ASN ASN A . n 
A 1 457 PHE 457 460  460  PHE PHE A . n 
A 1 458 GLN 458 461  461  GLN GLN A . n 
A 1 459 THR 459 462  462  THR THR A . n 
A 1 460 SER 460 463  463  SER SER A . n 
A 1 461 ASN 461 464  464  ASN ASN A . n 
A 1 462 ASN 462 465  465  ASN ASN A . n 
A 1 463 ALA 463 466  466  ALA ALA A . n 
A 1 464 GLN 464 467  467  GLN GLN A . n 
A 1 465 ALA 465 468  468  ALA ALA A . n 
A 1 466 LEU 466 469  469  LEU LEU A . n 
A 1 467 ARG 467 470  470  ARG ARG A . n 
A 1 468 GLU 468 471  471  GLU GLU A . n 
A 1 469 ALA 469 472  472  ALA ALA A . n 
A 1 470 ILE 470 473  473  ILE ILE A . n 
A 1 471 LEU 471 474  474  LEU LEU A . n 
A 1 472 GLN 472 475  475  GLN GLN A . n 
A 1 473 ARG 473 476  476  ARG ARG A . n 
A 1 474 SER 474 477  477  SER SER A . n 
A 1 475 ALA 475 478  478  ALA ALA A . n 
A 1 476 ILE 476 479  479  ILE ILE A . n 
A 1 477 VAL 477 480  480  VAL VAL A . n 
A 1 478 LYS 478 481  481  LYS LYS A . n 
A 1 479 GLN 479 482  482  GLN GLN A . n 
A 1 480 ALA 480 483  483  ALA ALA A . n 
A 1 481 MET 481 484  484  MET MET A . n 
A 1 482 GLN 482 485  485  GLN GLN A . n 
A 1 483 LYS 483 486  486  LYS LYS A . n 
A 1 484 ALA 484 487  487  ALA ALA A . n 
A 1 485 ARG 485 488  488  ARG ARG A . n 
A 1 486 GLY 486 489  489  GLY GLY A . n 
A 1 487 ALA 487 490  490  ALA ALA A . n 
A 1 488 THR 488 491  491  THR THR A . n 
A 1 489 THR 489 492  492  THR THR A . n 
A 1 490 GLU 490 493  493  GLU GLU A . n 
A 1 491 GLU 491 494  494  GLU GLU A . n 
A 1 492 MET 492 495  495  MET MET A . n 
A 1 493 VAL 493 496  496  VAL VAL A . n 
A 1 494 ASP 494 497  497  ASP ASP A . n 
A 1 495 VAL 495 498  498  VAL VAL A . n 
A 1 496 ILE 496 499  499  ILE ILE A . n 
A 1 497 TYR 497 500  500  TYR TYR A . n 
A 1 498 GLU 498 501  501  GLU GLU A . n 
A 1 499 ALA 499 502  502  ALA ALA A . n 
A 1 500 THR 500 503  503  THR THR A . n 
A 1 501 GLN 501 504  504  GLN GLN A . n 
A 1 502 ASN 502 505  505  ASN ASN A . n 
A 1 503 GLY 503 506  506  GLY GLY A . n 
A 1 504 GLY 504 507  507  GLY GLY A . n 
A 1 505 LEU 505 508  508  LEU LEU A . n 
A 1 506 PHE 506 509  509  PHE PHE A . n 
A 1 507 VAL 507 510  510  VAL VAL A . n 
A 1 508 THR 508 511  511  THR THR A . n 
A 1 509 SER 509 512  512  SER SER A . n 
A 1 510 ILE 510 513  513  ILE ILE A . n 
A 1 511 ASN 511 514  514  ASN ASN A . n 
A 1 512 LEU 512 515  515  LEU LEU A . n 
A 1 513 TYR 513 516  516  TYR TYR A . n 
A 1 514 PRO 514 517  517  PRO PRO A . n 
A 1 515 THR 515 518  518  THR THR A . n 
A 1 516 LYS 516 519  519  LYS LYS A . n 
A 1 517 LEU 517 520  520  LEU LEU A . n 
A 1 518 ALA 518 521  521  ALA ALA A . n 
A 1 519 GLU 519 522  522  GLU GLU A . n 
A 1 520 ALA 520 523  523  ALA ALA A . n 
A 1 521 ALA 521 524  524  ALA ALA A . n 
A 1 522 HIS 522 525  525  HIS HIS A . n 
A 1 523 LEU 523 526  526  LEU LEU A . n 
A 1 524 MET 524 527  527  MET MET A . n 
A 1 525 LEU 525 528  528  LEU LEU A . n 
A 1 526 PRO 526 529  529  PRO PRO A . n 
A 1 527 ALA 527 530  530  ALA ALA A . n 
A 1 528 ALA 528 531  531  ALA ALA A . n 
A 1 529 HIS 529 532  532  HIS HIS A . n 
A 1 530 PRO 530 533  533  PRO PRO A . n 
A 1 531 GLY 531 534  534  GLY GLY A . n 
A 1 532 GLU 532 535  535  GLU GLU A . n 
A 1 533 MET 533 536  536  MET MET A . n 
A 1 534 ASN 534 537  537  ASN ASN A . n 
A 1 535 LEU 535 538  538  LEU LEU A . n 
A 1 536 THR 536 539  539  THR THR A . n 
A 1 537 SER 537 540  540  SER SER A . n 
A 1 538 MET 538 541  541  MET MET A . n 
A 1 539 ASN 539 542  542  ASN ASN A . n 
A 1 540 GLY 540 543  543  GLY GLY A . n 
A 1 541 GLU 541 544  544  GLU GLU A . n 
A 1 542 ARG 542 545  545  ARG ARG A . n 
A 1 543 ARG 543 546  546  ARG ARG A . n 
A 1 544 ILE 544 547  547  ILE ILE A . n 
A 1 545 ARG 545 548  548  ARG ARG A . n 
A 1 546 LEU 546 549  549  LEU LEU A . n 
A 1 547 SER 547 550  550  SER SER A . n 
A 1 548 GLU 548 551  551  GLU GLU A . n 
A 1 549 LYS 549 552  552  LYS LYS A . n 
A 1 550 PHE 550 553  553  PHE PHE A . n 
A 1 551 MET 551 554  554  MET MET A . n 
A 1 552 ASP 552 555  555  ASP ASP A . n 
A 1 553 PRO 553 556  556  PRO PRO A . n 
A 1 554 PRO 554 557  557  PRO PRO A . n 
A 1 555 GLY 555 558  558  GLY GLY A . n 
A 1 556 THR 556 559  559  THR THR A . n 
A 1 557 ALA 557 560  560  ALA ALA A . n 
A 1 558 MET 558 561  561  MET MET A . n 
A 1 559 ALA 559 562  562  ALA ALA A . n 
A 1 560 ASP 560 563  563  ASP ASP A . n 
A 1 561 CYS 561 564  564  CYS CYS A . n 
A 1 562 LEU 562 565  565  LEU LEU A . n 
A 1 563 ILE 563 566  566  ILE ILE A . n 
A 1 564 ALA 564 567  567  ALA ALA A . n 
A 1 565 ALA 565 568  568  ALA ALA A . n 
A 1 566 ARG 566 569  569  ARG ARG A . n 
A 1 567 ILE 567 570  570  ILE ILE A . n 
A 1 568 ALA 568 571  571  ALA ALA A . n 
A 1 569 ASN 569 572  572  ASN ASN A . n 
A 1 570 ALA 570 573  573  ALA ALA A . n 
A 1 571 LEU 571 574  574  LEU LEU A . n 
A 1 572 ARG 572 575  575  ARG ARG A . n 
A 1 573 ASP 573 576  576  ASP ASP A . n 
A 1 574 MET 574 577  577  MET MET A . n 
A 1 575 TYR 575 578  578  TYR TYR A . n 
A 1 576 GLN 576 579  579  GLN GLN A . n 
A 1 577 LYS 577 580  580  LYS LYS A . n 
A 1 578 ASP 578 581  581  ASP ASP A . n 
A 1 579 GLY 579 582  582  GLY GLY A . n 
A 1 580 LYS 580 583  583  LYS LYS A . n 
A 1 581 ALA 581 584  584  ALA ALA A . n 
A 1 582 GLU 582 585  585  GLU GLU A . n 
A 1 583 MET 583 586  586  MET MET A . n 
A 1 584 ALA 584 587  587  ALA ALA A . n 
A 1 585 ALA 585 588  588  ALA ALA A . n 
A 1 586 GLN 586 589  589  GLN GLN A . n 
A 1 587 PHE 587 590  590  PHE PHE A . n 
A 1 588 GLU 588 591  591  GLU GLU A . n 
A 1 589 GLY 589 592  592  GLY GLY A . n 
A 1 590 PHE 590 593  593  PHE PHE A . n 
A 1 591 ASP 591 594  594  ASP ASP A . n 
A 1 592 TRP 592 595  595  TRP TRP A . n 
A 1 593 LYS 593 596  596  LYS LYS A . n 
A 1 594 THR 594 597  597  THR THR A . n 
A 1 595 GLU 595 598  598  GLU GLU A . n 
A 1 596 GLU 596 599  599  GLU GLU A . n 
A 1 597 ASP 597 600  600  ASP ASP A . n 
A 1 598 ALA 598 601  601  ALA ALA A . n 
A 1 599 PHE 599 602  602  PHE PHE A . n 
A 1 600 ASN 600 603  603  ASN ASN A . n 
A 1 601 ASP 601 604  604  ASP ASP A . n 
A 1 602 GLY 602 605  605  GLY GLY A . n 
A 1 603 PHE 603 606  606  PHE PHE A . n 
A 1 604 ARG 604 607  607  ARG ARG A . n 
A 1 605 ARG 605 608  608  ARG ARG A . n 
A 1 606 ALA 606 609  609  ALA ALA A . n 
A 1 607 GLY 607 610  610  GLY GLY A . n 
A 1 608 GLN 608 611  611  GLN GLN A . n 
A 1 609 PRO 609 612  612  PRO PRO A . n 
A 1 610 GLY 610 613  613  GLY GLY A . n 
A 1 611 ALA 611 614  614  ALA ALA A . n 
A 1 612 PRO 612 615  615  PRO PRO A . n 
A 1 613 ALA 613 616  616  ALA ALA A . n 
A 1 614 ILE 614 617  617  ILE ILE A . n 
A 1 615 ASP 615 618  618  ASP ASP A . n 
A 1 616 SER 616 619  619  SER SER A . n 
A 1 617 GLN 617 620  620  GLN GLN A . n 
A 1 618 GLY 618 621  621  GLY GLY A . n 
A 1 619 GLY 619 622  622  GLY GLY A . n 
A 1 620 SER 620 623  623  SER SER A . n 
A 1 621 THR 621 624  624  THR THR A . n 
A 1 622 GLY 622 625  625  GLY GLY A . n 
A 1 623 HIS 623 626  626  HIS HIS A . n 
A 1 624 LEU 624 627  627  LEU LEU A . n 
A 1 625 VAL 625 628  628  VAL VAL A . n 
A 1 626 THR 626 629  629  THR THR A . n 
A 1 627 TYR 627 630  630  TYR TYR A . n 
A 1 628 ASP 628 631  631  ASP ASP A . n 
A 1 629 ARG 629 632  632  ARG ARG A . n 
A 1 630 LEU 630 633  633  LEU LEU A . n 
A 1 631 ARG 631 634  634  ARG ARG A . n 
A 1 632 LYS 632 635  635  LYS LYS A . n 
A 1 633 SER 633 636  636  SER SER A . n 
A 1 634 GLY 634 637  637  GLY GLY A . n 
A 1 635 ASN 635 638  638  ASN ASN A . n 
A 1 636 ASN 636 639  639  ASN ASN A . n 
A 1 637 GLY 637 640  640  GLY GLY A . n 
A 1 638 VAL 638 641  641  VAL VAL A . n 
A 1 639 GLN 639 642  642  GLN GLN A . n 
A 1 640 LEU 640 643  643  LEU LEU A . n 
A 1 641 PRO 641 644  644  PRO PRO A . n 
A 1 642 VAL 642 645  645  VAL VAL A . n 
A 1 643 VAL 643 646  646  VAL VAL A . n 
A 1 644 SER 644 647  647  SER SER A . n 
A 1 645 TRP 645 648  648  TRP TRP A . n 
A 1 646 ASP 646 649  649  ASP ASP A . n 
A 1 647 GLU 647 650  650  GLU GLU A . n 
A 1 648 SER 648 651  651  SER SER A . n 
A 1 649 LYS 649 652  652  LYS LYS A . n 
A 1 650 GLY 650 653  653  GLY GLY A . n 
A 1 651 LEU 651 654  654  LEU LEU A . n 
A 1 652 VAL 652 655  655  VAL VAL A . n 
A 1 653 GLY 653 656  656  GLY GLY A . n 
A 1 654 THR 654 657  657  THR THR A . n 
A 1 655 GLU 655 658  658  GLU GLU A . n 
A 1 656 MET 656 659  659  MET MET A . n 
A 1 657 LEU 657 660  660  LEU LEU A . n 
A 1 658 TYR 658 661  661  TYR TYR A . n 
A 1 659 THR 659 662  662  THR THR A . n 
A 1 660 GLU 660 663  663  GLU GLU A . n 
A 1 661 GLY 661 664  664  GLY GLY A . n 
A 1 662 LYS 662 665  665  LYS LYS A . n 
A 1 663 PHE 663 666  666  PHE PHE A . n 
A 1 664 ASP 664 667  667  ASP ASP A . n 
A 1 665 THR 665 668  668  THR THR A . n 
A 1 666 ASP 666 669  669  ASP ASP A . n 
A 1 667 ASP 667 670  670  ASP ASP A . n 
A 1 668 GLY 668 671  671  GLY GLY A . n 
A 1 669 LYS 669 672  672  LYS LYS A . n 
A 1 670 ALA 670 673  673  ALA ALA A . n 
A 1 671 HIS 671 674  674  HIS HIS A . n 
A 1 672 PHE 672 675  675  PHE PHE A . n 
A 1 673 LYS 673 676  676  LYS LYS A . n 
A 1 674 PRO 674 677  677  PRO PRO A . n 
A 1 675 ALA 675 678  678  ALA ALA A . n 
A 1 676 PRO 676 679  679  PRO PRO A . n 
A 1 677 TRP 677 680  680  TRP TRP A . n 
A 1 678 ASN 678 681  681  ASN ASN A . n 
A 1 679 GLY 679 682  682  GLY GLY A . n 
A 1 680 LEU 680 683  683  LEU LEU A . n 
A 1 681 PRO 681 684  684  PRO PRO A . n 
A 1 682 ALA 682 685  685  ALA ALA A . n 
A 1 683 THR 683 686  686  THR THR A . n 
A 1 684 VAL 684 687  687  VAL VAL A . n 
A 1 685 GLN 685 688  688  GLN GLN A . n 
A 1 686 GLN 686 689  689  GLN GLN A . n 
A 1 687 GLN 687 690  690  GLN GLN A . n 
A 1 688 LYS 688 691  691  LYS LYS A . n 
A 1 689 ASP 689 692  692  ASP ASP A . n 
A 1 690 LYS 690 693  693  LYS LYS A . n 
A 1 691 TYR 691 694  694  TYR TYR A . n 
A 1 692 ARG 692 695  695  ARG ARG A . n 
A 1 693 PHE 693 696  696  PHE PHE A . n 
A 1 694 TRP 694 697  697  TRP TRP A . n 
A 1 695 LEU 695 698  698  LEU LEU A . n 
A 1 696 ASN 696 699  699  ASN ASN A . n 
A 1 697 ASN 697 700  700  ASN ASN A . n 
A 1 698 GLY 698 701  701  GLY GLY A . n 
A 1 699 ARG 699 702  702  ARG ARG A . n 
A 1 700 ASN 700 703  703  ASN ASN A . n 
A 1 701 ASN 701 704  704  ASN ASN A . n 
A 1 702 GLU 702 705  705  GLU GLU A . n 
A 1 703 VAL 703 706  706  VAL VAL A . n 
A 1 704 TRP 704 707  707  TRP TRP A . n 
A 1 705 GLN 705 708  708  GLN GLN A . n 
A 1 706 THR 706 709  709  THR THR A . n 
A 1 707 ALA 707 710  710  ALA ALA A . n 
A 1 708 TYR 708 711  711  TYR TYR A . n 
A 1 709 HIS 709 712  712  HIS HIS A . n 
A 1 710 ASP 710 713  713  ASP ASP A . n 
A 1 711 GLN 711 714  714  GLN GLN A . n 
A 1 712 TYR 712 715  715  TYR TYR A . n 
A 1 713 ASN 713 716  716  ASN ASN A . n 
A 1 714 SER 714 717  717  SER SER A . n 
A 1 715 LEU 715 718  718  LEU LEU A . n 
A 1 716 MET 716 719  719  MET MET A . n 
A 1 717 GLN 717 720  720  GLN GLN A . n 
A 1 718 GLU 718 721  721  GLU GLU A . n 
A 1 719 ARG 719 722  722  ARG ARG A . n 
A 1 720 TYR 720 723  723  TYR TYR A . n 
A 1 721 PRO 721 724  724  PRO PRO A . n 
A 1 722 MET 722 725  725  MET MET A . n 
A 1 723 ALA 723 726  726  ALA ALA A . n 
A 1 724 TYR 724 727  727  TYR TYR A . n 
A 1 725 ILE 725 728  728  ILE ILE A . n 
A 1 726 GLU 726 729  729  GLU GLU A . n 
A 1 727 MET 727 730  730  MET MET A . n 
A 1 728 ASN 728 731  731  ASN ASN A . n 
A 1 729 PRO 729 732  732  PRO PRO A . n 
A 1 730 ASP 730 733  733  ASP ASP A . n 
A 1 731 ASP 731 734  734  ASP ASP A . n 
A 1 732 CYS 732 735  735  CYS CYS A . n 
A 1 733 LYS 733 736  736  LYS LYS A . n 
A 1 734 GLN 734 737  737  GLN GLN A . n 
A 1 735 LEU 735 738  738  LEU LEU A . n 
A 1 736 ASP 736 739  739  ASP ASP A . n 
A 1 737 VAL 737 740  740  VAL VAL A . n 
A 1 738 THR 738 741  741  THR THR A . n 
A 1 739 GLY 739 742  742  GLY GLY A . n 
A 1 740 GLY 740 743  743  GLY GLY A . n 
A 1 741 ASP 741 744  744  ASP ASP A . n 
A 1 742 ILE 742 745  745  ILE ILE A . n 
A 1 743 VAL 743 746  746  VAL VAL A . n 
A 1 744 GLU 744 747  747  GLU GLU A . n 
A 1 745 VAL 745 748  748  VAL VAL A . n 
A 1 746 TYR 746 749  749  TYR TYR A . n 
A 1 747 ASN 747 750  750  ASN ASN A . n 
A 1 748 ASP 748 751  751  ASP ASP A . n 
A 1 749 PHE 749 752  752  PHE PHE A . n 
A 1 750 GLY 750 753  753  GLY GLY A . n 
A 1 751 SER 751 754  754  SER SER A . n 
A 1 752 THR 752 755  755  THR THR A . n 
A 1 753 PHE 753 756  756  PHE PHE A . n 
A 1 754 ALA 754 757  757  ALA ALA A . n 
A 1 755 MET 755 758  758  MET MET A . n 
A 1 756 VAL 756 759  759  VAL VAL A . n 
A 1 757 TYR 757 760  760  TYR TYR A . n 
A 1 758 PRO 758 761  761  PRO PRO A . n 
A 1 759 VAL 759 762  762  VAL VAL A . n 
A 1 760 ALA 760 763  763  ALA ALA A . n 
A 1 761 GLU 761 764  764  GLU GLU A . n 
A 1 762 ILE 762 765  765  ILE ILE A . n 
A 1 763 LYS 763 766  766  LYS LYS A . n 
A 1 764 ARG 764 767  767  ARG ARG A . n 
A 1 765 GLY 765 768  768  GLY GLY A . n 
A 1 766 GLN 766 769  769  GLN GLN A . n 
A 1 767 THR 767 770  770  THR THR A . n 
A 1 768 PHE 768 771  771  PHE PHE A . n 
A 1 769 MET 769 772  772  MET MET A . n 
A 1 770 LEU 770 773  773  LEU LEU A . n 
A 1 771 PHE 771 774  774  PHE PHE A . n 
A 1 772 GLY 772 775  775  GLY GLY A . n 
A 1 773 TYR 773 776  776  TYR TYR A . n 
A 1 774 VAL 774 777  777  VAL VAL A . n 
A 1 775 ASN 775 778  778  ASN ASN A . n 
A 1 776 GLY 776 779  779  GLY GLY A . n 
A 1 777 ILE 777 780  780  ILE ILE A . n 
A 1 778 GLN 778 781  781  GLN GLN A . n 
A 1 779 GLY 779 782  782  GLY GLY A . n 
A 1 780 ASP 780 783  783  ASP ASP A . n 
A 1 781 VAL 781 784  784  VAL VAL A . n 
A 1 782 THR 782 785  785  THR THR A . n 
A 1 783 THR 783 786  786  THR THR A . n 
A 1 784 ASP 784 787  787  ASP ASP A . n 
A 1 785 TRP 785 788  788  TRP TRP A . n 
A 1 786 THR 786 789  789  THR THR A . n 
A 1 787 ASP 787 790  790  ASP ASP A . n 
A 1 788 ARG 788 791  791  ARG ARG A . n 
A 1 789 ASN 789 792  792  ASN ASN A . n 
A 1 790 ILE 790 793  793  ILE ILE A . n 
A 1 791 ILE 791 794  794  ILE ILE A . n 
A 1 792 PRO 792 795  795  PRO PRO A . n 
A 1 793 TYR 793 796  796  TYR TYR A . n 
A 1 794 TYR 794 797  797  TYR TYR A . n 
A 1 795 LYS 795 798  798  LYS LYS A . n 
A 1 796 GLY 796 799  799  GLY GLY A . n 
A 1 797 THR 797 800  800  THR THR A . n 
A 1 798 TRP 798 801  801  TRP TRP A . n 
A 1 799 GLY 799 802  802  GLY GLY A . n 
A 1 800 ASP 800 803  803  ASP ASP A . n 
A 1 801 ILE 801 804  804  ILE ILE A . n 
A 1 802 ARG 802 805  805  ARG ARG A . n 
A 1 803 LYS 803 806  806  LYS LYS A . n 
A 1 804 VAL 804 807  807  VAL VAL A . n 
A 1 805 GLY 805 808  808  GLY GLY A . n 
A 1 806 SER 806 809  809  SER SER A . n 
A 1 807 MET 807 810  810  MET MET A . n 
A 1 808 GLU 808 811  811  GLU GLU A . n 
A 1 809 GLU 809 812  812  GLU GLU A . n 
A 1 810 PHE 810 813  813  PHE PHE A . n 
A 1 811 LYS 811 814  814  LYS LYS A . n 
A 1 812 ARG 812 815  815  ARG ARG A . n 
A 1 813 THR 813 816  816  THR THR A . n 
A 1 814 VAL 814 817  817  VAL VAL A . n 
A 1 815 SER 815 818  818  SER SER A . n 
A 1 816 PHE 816 819  819  PHE PHE A . n 
A 1 817 LYS 817 820  820  LYS LYS A . n 
A 1 818 SER 818 821  821  SER SER A . n 
A 1 819 ARG 819 822  822  ARG ARG A . n 
A 1 820 ARG 820 823  823  ARG ARG A . n 
A 1 821 PHE 821 824  824  PHE PHE A . n 
A 1 822 ALA 822 825  825  ALA ALA A . n 
A 1 823 MGD 823 901  901  MGD MGD A . n 
A 1 824 MGD 824 1001 1001 MGD MGD A . n 
A 1 825 F3S 825 1301 1301 F3S F3S A . n 
A 1 826 FC6 826 1501 1501 FC6 FC6 A . n 
A 1 827 4MO 827 1601 1601 4MO 4MO A . n 
A 1 828 ART 828 1701 1701 ART ART A . n 
A 1 829 GOL 829 1801 1801 GOL GOL A . n 
A 1 830 GOL 830 1901 1901 GOL GOL A . n 
A 1 831 EDO 831 2101 2101 EDO EDO A . n 
A 1 832 EDO 832 2201 2201 EDO EDO A . n 
A 1 833 EDO 833 2301 2301 EDO EDO A . n 
A 1 834 EDO 834 2401 2401 EDO EDO A . n 
A 1 835 GOL 835 2501 2501 GOL GOL A . n 
B 2 1   LEU 1   0    0    LEU LEU B . n 
B 2 2   ARG 2   1    1    ARG ARG B . n 
B 2 3   THR 3   2    2    THR THR B . n 
B 2 4   THR 4   3    3    THR THR B . n 
B 2 5   LEU 5   4    4    LEU LEU B . n 
B 2 6   GLN 6   5    5    GLN GLN B . n 
B 2 7   TYR 7   6    6    TYR TYR B . n 
B 2 8   PRO 8   7    7    PRO PRO B . n 
B 2 9   ALA 9   8    8    ALA ALA B . n 
B 2 10  THR 10  9    9    THR THR B . n 
B 2 11  GLN 11  10   10   GLN GLN B . n 
B 2 12  VAL 12  11   11   VAL VAL B . n 
B 2 13  SER 13  12   12   SER SER B . n 
B 2 14  VAL 14  13   13   VAL VAL B . n 
B 2 15  ALA 15  14   14   ALA ALA B . n 
B 2 16  LYS 16  15   15   LYS LYS B . n 
B 2 17  ASN 17  16   16   ASN ASN B . n 
B 2 18  LEU 18  17   17   LEU LEU B . n 
B 2 19  LYS 19  18   18   LYS LYS B . n 
B 2 20  ALA 20  19   19   ALA ALA B . n 
B 2 21  ASN 21  20   20   ASN ASN B . n 
B 2 22  GLU 22  21   21   GLU GLU B . n 
B 2 23  PRO 23  22   22   PRO PRO B . n 
B 2 24  VAL 24  23   23   VAL VAL B . n 
B 2 25  SER 25  24   24   SER SER B . n 
B 2 26  PHE 26  25   25   PHE PHE B . n 
B 2 27  THR 27  26   26   THR THR B . n 
B 2 28  TYR 28  27   27   TYR TYR B . n 
B 2 29  PRO 29  28   28   PRO PRO B . n 
B 2 30  ASP 30  29   29   ASP ASP B . n 
B 2 31  THR 31  30   30   THR THR B . n 
B 2 32  SER 32  31   31   SER SER B . n 
B 2 33  SER 33  32   32   SER SER B . n 
B 2 34  PRO 34  33   33   PRO PRO B . n 
B 2 35  CYS 35  34   34   CYS CYS B . n 
B 2 36  VAL 36  35   35   VAL VAL B . n 
B 2 37  ALA 37  36   36   ALA ALA B . n 
B 2 38  VAL 38  37   37   VAL VAL B . n 
B 2 39  LYS 39  38   38   LYS LYS B . n 
B 2 40  LEU 40  39   39   LEU LEU B . n 
B 2 41  GLY 41  40   40   GLY GLY B . n 
B 2 42  SER 42  41   41   SER SER B . n 
B 2 43  PRO 43  42   42   PRO PRO B . n 
B 2 44  VAL 44  43   43   VAL VAL B . n 
B 2 45  PRO 45  44   44   PRO PRO B . n 
B 2 46  GLY 46  45   45   GLY GLY B . n 
B 2 47  GLY 47  46   46   GLY GLY B . n 
B 2 48  VAL 48  47   47   VAL VAL B . n 
B 2 49  GLY 49  48   48   GLY GLY B . n 
B 2 50  PRO 50  49   49   PRO PRO B . n 
B 2 51  ASN 51  50   50   ASN ASN B . n 
B 2 52  ASN 52  51   51   ASN ASN B . n 
B 2 53  ASP 53  52   52   ASP ASP B . n 
B 2 54  ILE 54  53   53   ILE ILE B . n 
B 2 55  VAL 55  54   54   VAL VAL B . n 
B 2 56  ALA 56  55   55   ALA ALA B . n 
B 2 57  TYR 57  56   56   TYR TYR B . n 
B 2 58  SER 58  57   57   SER SER B . n 
B 2 59  VAL 59  58   58   VAL VAL B . n 
B 2 60  LEU 60  59   59   LEU LEU B . n 
B 2 61  CYS 61  60   60   CYS CYS B . n 
B 2 62  THR 62  61   61   THR THR B . n 
B 2 63  HIS 63  62   62   HIS HIS B . n 
B 2 64  MET 64  63   63   MET MET B . n 
B 2 65  GLY 65  64   64   GLY GLY B . n 
B 2 66  CYS 66  65   65   CYS CYS B . n 
B 2 67  PRO 67  66   66   PRO PRO B . n 
B 2 68  THR 68  67   67   THR THR B . n 
B 2 69  SER 69  68   68   SER SER B . n 
B 2 70  TYR 70  69   69   TYR TYR B . n 
B 2 71  ASP 71  70   70   ASP ASP B . n 
B 2 72  LYS 72  71   71   LYS LYS B . n 
B 2 73  SER 73  72   72   SER SER B . n 
B 2 74  SER 74  73   73   SER SER B . n 
B 2 75  LYS 75  74   74   LYS LYS B . n 
B 2 76  THR 76  75   75   THR THR B . n 
B 2 77  PHE 77  76   76   PHE PHE B . n 
B 2 78  LYS 78  77   77   LYS LYS B . n 
B 2 79  CYS 79  78   78   CYS CYS B . n 
B 2 80  PRO 80  79   79   PRO PRO B . n 
B 2 81  CYS 81  80   80   CYS CYS B . n 
B 2 82  HIS 82  81   81   HIS HIS B . n 
B 2 83  PHE 83  82   82   PHE PHE B . n 
B 2 84  THR 84  83   83   THR THR B . n 
B 2 85  GLU 85  84   84   GLU GLU B . n 
B 2 86  PHE 86  85   85   PHE PHE B . n 
B 2 87  ASP 87  86   86   ASP ASP B . n 
B 2 88  ALA 88  87   87   ALA ALA B . n 
B 2 89  GLU 89  88   88   GLU GLU B . n 
B 2 90  LYS 90  89   89   LYS LYS B . n 
B 2 91  ALA 91  90   90   ALA ALA B . n 
B 2 92  GLY 92  91   91   GLY GLY B . n 
B 2 93  GLN 93  92   92   GLN GLN B . n 
B 2 94  MET 94  93   93   MET MET B . n 
B 2 95  ILE 95  94   94   ILE ILE B . n 
B 2 96  CYS 96  95   95   CYS CYS B . n 
B 2 97  GLY 97  96   96   GLY GLY B . n 
B 2 98  GLN 98  97   97   GLN GLN B . n 
B 2 99  ALA 99  98   98   ALA ALA B . n 
B 2 100 THR 100 99   99   THR THR B . n 
B 2 101 GLU 101 100  100  GLU GLU B . n 
B 2 102 ASN 102 101  101  ASN ASN B . n 
B 2 103 LEU 103 102  102  LEU LEU B . n 
B 2 104 PRO 104 103  103  PRO PRO B . n 
B 2 105 ARG 105 104  104  ARG ARG B . n 
B 2 106 VAL 106 105  105  VAL VAL B . n 
B 2 107 LEU 107 106  106  LEU LEU B . n 
B 2 108 LEU 108 107  107  LEU LEU B . n 
B 2 109 ARG 109 108  108  ARG ARG B . n 
B 2 110 TYR 110 109  109  TYR TYR B . n 
B 2 111 ASP 111 110  110  ASP ASP B . n 
B 2 112 GLU 112 111  111  GLU GLU B . n 
B 2 113 ALA 113 112  112  ALA ALA B . n 
B 2 114 SER 114 113  113  SER SER B . n 
B 2 115 ASP 115 114  114  ASP ASP B . n 
B 2 116 ALA 116 115  115  ALA ALA B . n 
B 2 117 LEU 117 116  116  LEU LEU B . n 
B 2 118 THR 118 117  117  THR THR B . n 
B 2 119 ALA 119 118  118  ALA ALA B . n 
B 2 120 VAL 120 119  119  VAL VAL B . n 
B 2 121 GLY 121 120  120  GLY GLY B . n 
B 2 122 VAL 122 121  121  VAL VAL B . n 
B 2 123 ASP 123 122  122  ASP ASP B . n 
B 2 124 GLY 124 123  123  GLY GLY B . n 
B 2 125 LEU 125 124  124  LEU LEU B . n 
B 2 126 ILE 126 125  125  ILE ILE B . n 
B 2 127 TYR 127 126  126  TYR TYR B . n 
B 2 128 GLY 128 127  127  GLY GLY B . n 
B 2 129 ARG 129 128  128  ARG ARG B . n 
B 2 130 GLN 130 129  129  GLN GLN B . n 
B 2 131 ALA 131 130  130  ALA ALA B . n 
B 2 132 ASN 132 131  131  ASN ASN B . n 
B 2 133 VAL 133 132  132  VAL VAL B . n 
B 2 134 ILE 134 133  133  ILE ILE B . n 
B 2 135 FES 135 201  201  FES FES B . n 
B 2 136 GOL 136 301  301  GOL GOL B . n 
C 3 1   ASN 1   4    4    ASN ASN C . n 
C 3 2   ASP 2   5    5    ASP ASP C . n 
C 3 3   ARG 3   6    6    ARG ARG C . n 
C 3 4   ILE 4   7    7    ILE ILE C . n 
C 3 5   THR 5   8    8    THR THR C . n 
C 3 6   LEU 6   9    9    LEU LEU C . n 
C 3 7   PRO 7   10   10   PRO PRO C . n 
C 3 8   PRO 8   11   11   PRO PRO C . n 
C 3 9   ALA 9   12   12   ALA ALA C . n 
C 3 10  ASN 10  13   13   ASN ASN C . n 
C 3 11  ALA 11  14   14   ALA ALA C . n 
C 3 12  GLN 12  15   15   GLN GLN C . n 
C 3 13  ARG 13  16   16   ARG ARG C . n 
C 3 14  THR 14  17   17   THR THR C . n 
C 3 15  ASN 15  18   18   ASN ASN C . n 
C 3 16  MET 16  19   19   MET MET C . n 
C 3 17  THR 17  20   20   THR THR C . n 
C 3 18  CYS 18  21   21   CYS CYS C . n 
C 3 19  HIS 19  22   22   HIS HIS C . n 
C 3 20  PHE 20  23   23   PHE PHE C . n 
C 3 21  CYS 21  24   24   CYS CYS C . n 
C 3 22  ILE 22  25   25   ILE ILE C . n 
C 3 23  VAL 23  26   26   VAL VAL C . n 
C 3 24  GLY 24  27   27   GLY GLY C . n 
C 3 25  CYS 25  28   28   CYS CYS C . n 
C 3 26  GLY 26  29   29   GLY GLY C . n 
C 3 27  TYR 27  30   30   TYR TYR C . n 
C 3 28  HIS 28  31   31   HIS HIS C . n 
C 3 29  VAL 29  32   32   VAL VAL C . n 
C 3 30  TYR 30  33   33   TYR TYR C . n 
C 3 31  LYS 31  34   34   LYS LYS C . n 
C 3 32  TRP 32  35   35   TRP TRP C . n 
C 3 33  PRO 33  36   36   PRO PRO C . n 
C 3 34  GLU 34  37   37   GLU GLU C . n 
C 3 35  LEU 35  38   38   LEU LEU C . n 
C 3 36  GLN 36  39   39   GLN GLN C . n 
C 3 37  GLU 37  40   40   GLU GLU C . n 
C 3 38  GLY 38  41   41   GLY GLY C . n 
C 3 39  GLY 39  42   42   GLY GLY C . n 
C 3 40  ARG 40  43   43   ARG ARG C . n 
C 3 41  ALA 41  44   44   ALA ALA C . n 
C 3 42  PRO 42  45   45   PRO PRO C . n 
C 3 43  GLU 43  46   46   GLU GLU C . n 
C 3 44  GLN 44  47   47   GLN GLN C . n 
C 3 45  ASN 45  48   48   ASN ASN C . n 
C 3 46  ALA 46  49   49   ALA ALA C . n 
C 3 47  LEU 47  50   50   LEU LEU C . n 
C 3 48  GLY 48  51   51   GLY GLY C . n 
C 3 49  LEU 49  52   52   LEU LEU C . n 
C 3 50  ASP 50  53   53   ASP ASP C . n 
C 3 51  PHE 51  54   54   PHE PHE C . n 
C 3 52  ARG 52  55   55   ARG ARG C . n 
C 3 53  LYS 53  56   56   LYS LYS C . n 
C 3 54  GLN 54  57   57   GLN GLN C . n 
C 3 55  LEU 55  58   58   LEU LEU C . n 
C 3 56  PRO 56  59   59   PRO PRO C . n 
C 3 57  PRO 57  60   60   PRO PRO C . n 
C 3 58  LEU 58  61   61   LEU LEU C . n 
C 3 59  ALA 59  62   62   ALA ALA C . n 
C 3 60  VAL 60  63   63   VAL VAL C . n 
C 3 61  THR 61  64   64   THR THR C . n 
C 3 62  LEU 62  65   65   LEU LEU C . n 
C 3 63  THR 63  66   66   THR THR C . n 
C 3 64  PRO 64  67   67   PRO PRO C . n 
C 3 65  ALA 65  68   68   ALA ALA C . n 
C 3 66  MET 66  69   69   MET MET C . n 
C 3 67  THR 67  70   70   THR THR C . n 
C 3 68  ASN 68  71   71   ASN ASN C . n 
C 3 69  VAL 69  72   72   VAL VAL C . n 
C 3 70  VAL 70  73   73   VAL VAL C . n 
C 3 71  THR 71  74   74   THR THR C . n 
C 3 72  GLU 72  75   75   GLU GLU C . n 
C 3 73  HIS 73  76   76   HIS HIS C . n 
C 3 74  ASN 74  77   77   ASN ASN C . n 
C 3 75  GLY 75  78   78   GLY GLY C . n 
C 3 76  ARG 76  79   79   ARG ARG C . n 
C 3 77  ARG 77  80   80   ARG ARG C . n 
C 3 78  TYR 78  81   81   TYR TYR C . n 
C 3 79  ASN 79  82   82   ASN ASN C . n 
C 3 80  ILE 80  83   83   ILE ILE C . n 
C 3 81  MET 81  84   84   MET MET C . n 
C 3 82  VAL 82  85   85   VAL VAL C . n 
C 3 83  VAL 83  86   86   VAL VAL C . n 
C 3 84  PRO 84  87   87   PRO PRO C . n 
C 3 85  ASP 85  88   88   ASP ASP C . n 
C 3 86  LYS 86  89   89   LYS LYS C . n 
C 3 87  ALA 87  90   90   ALA ALA C . n 
C 3 88  CYS 88  91   91   CYS CYS C . n 
C 3 89  VAL 89  92   92   VAL VAL C . n 
C 3 90  VAL 90  93   93   VAL VAL C . n 
C 3 91  ASN 91  94   94   ASN ASN C . n 
C 3 92  SER 92  95   95   SER SER C . n 
C 3 93  GLY 93  96   96   GLY GLY C . n 
C 3 94  LEU 94  97   97   LEU LEU C . n 
C 3 95  SER 95  98   98   SER SER C . n 
C 3 96  SER 96  99   99   SER SER C . n 
C 3 97  THR 97  100  100  THR THR C . n 
C 3 98  ARG 98  101  101  ARG ARG C . n 
C 3 99  GLY 99  102  102  GLY GLY C . n 
C 3 100 GLY 100 103  103  GLY GLY C . n 
C 3 101 LYS 101 104  104  LYS LYS C . n 
C 3 102 MET 102 105  105  MET MET C . n 
C 3 103 ALA 103 106  106  ALA ALA C . n 
C 3 104 SER 104 107  107  SER SER C . n 
C 3 105 TYR 105 108  108  TYR TYR C . n 
C 3 106 MET 106 109  109  MET MET C . n 
C 3 107 TYR 107 110  110  TYR TYR C . n 
C 3 108 THR 108 111  111  THR THR C . n 
C 3 109 PRO 109 112  112  PRO PRO C . n 
C 3 110 THR 110 113  113  THR THR C . n 
C 3 111 GLY 111 114  114  GLY GLY C . n 
C 3 112 ASP 112 115  115  ASP ASP C . n 
C 3 113 GLY 113 116  116  GLY GLY C . n 
C 3 114 LYS 114 117  117  LYS LYS C . n 
C 3 115 GLN 115 118  118  GLN GLN C . n 
C 3 116 ARG 116 119  119  ARG ARG C . n 
C 3 117 LEU 117 120  120  LEU LEU C . n 
C 3 118 LYS 118 121  121  LYS LYS C . n 
C 3 119 ALA 119 122  122  ALA ALA C . n 
C 3 120 PRO 120 123  123  PRO PRO C . n 
C 3 121 ARG 121 124  124  ARG ARG C . n 
C 3 122 LEU 122 125  125  LEU LEU C . n 
C 3 123 TYR 123 126  126  TYR TYR C . n 
C 3 124 ALA 124 127  127  ALA ALA C . n 
C 3 125 ALA 125 128  128  ALA ALA C . n 
C 3 126 ASP 126 129  129  ASP ASP C . n 
C 3 127 GLN 127 130  130  GLN GLN C . n 
C 3 128 TRP 128 131  131  TRP TRP C . n 
C 3 129 VAL 129 132  132  VAL VAL C . n 
C 3 130 ASP 130 133  133  ASP ASP C . n 
C 3 131 THR 131 134  134  THR THR C . n 
C 3 132 THR 132 135  135  THR THR C . n 
C 3 133 TRP 133 136  136  TRP TRP C . n 
C 3 134 ASP 134 137  137  ASP ASP C . n 
C 3 135 HIS 135 138  138  HIS HIS C . n 
C 3 136 ALA 136 139  139  ALA ALA C . n 
C 3 137 MET 137 140  140  MET MET C . n 
C 3 138 ALA 138 141  141  ALA ALA C . n 
C 3 139 LEU 139 142  142  LEU LEU C . n 
C 3 140 TYR 140 143  143  TYR TYR C . n 
C 3 141 ALA 141 144  144  ALA ALA C . n 
C 3 142 GLY 142 145  145  GLY GLY C . n 
C 3 143 LEU 143 146  146  LEU LEU C . n 
C 3 144 ILE 144 147  147  ILE ILE C . n 
C 3 145 LYS 145 148  148  LYS LYS C . n 
C 3 146 LYS 146 149  149  LYS LYS C . n 
C 3 147 THR 147 150  150  THR THR C . n 
C 3 148 LEU 148 151  151  LEU LEU C . n 
C 3 149 ASP 149 152  152  ASP ASP C . n 
C 3 150 LYS 150 153  153  LYS LYS C . n 
C 3 151 ASP 151 154  154  ASP ASP C . n 
C 3 152 GLY 152 155  155  GLY GLY C . n 
C 3 153 PRO 153 156  156  PRO PRO C . n 
C 3 154 GLN 154 157  157  GLN GLN C . n 
C 3 155 GLY 155 158  158  GLY GLY C . n 
C 3 156 VAL 156 159  159  VAL VAL C . n 
C 3 157 PHE 157 160  160  PHE PHE C . n 
C 3 158 PHE 158 161  161  PHE PHE C . n 
C 3 159 SER 159 162  162  SER SER C . n 
C 3 160 CYS 160 163  163  CYS CYS C . n 
C 3 161 PHE 161 164  164  PHE PHE C . n 
C 3 162 ASP 162 165  165  ASP ASP C . n 
C 3 163 HIS 163 166  166  HIS HIS C . n 
C 3 164 GLY 164 167  167  GLY GLY C . n 
C 3 165 GLY 165 168  168  GLY GLY C . n 
C 3 166 ALA 166 169  169  ALA ALA C . n 
C 3 167 GLY 167 170  170  GLY GLY C . n 
C 3 168 GLY 168 171  171  GLY GLY C . n 
C 3 169 GLY 169 172  172  GLY GLY C . n 
C 3 170 PHE 170 173  173  PHE PHE C . n 
C 3 171 GLU 171 174  174  GLU GLU C . n 
C 3 172 ASN 172 175  175  ASN ASN C . n 
C 3 173 THR 173 176  176  THR THR C . n 
C 3 174 TRP 174 177  177  TRP TRP C . n 
C 3 175 GLY 175 178  178  GLY GLY C . n 
C 3 176 THR 176 179  179  THR THR C . n 
C 3 177 GLY 177 180  180  GLY GLY C . n 
C 3 178 LYS 178 181  181  LYS LYS C . n 
C 3 179 LEU 179 182  182  LEU LEU C . n 
C 3 180 MET 180 183  183  MET MET C . n 
C 3 181 PHE 181 184  184  PHE PHE C . n 
C 3 182 SER 182 185  185  SER SER C . n 
C 3 183 ALA 183 186  186  ALA ALA C . n 
C 3 184 ILE 184 187  187  ILE ILE C . n 
C 3 185 GLN 185 188  188  GLN GLN C . n 
C 3 186 THR 186 189  189  THR THR C . n 
C 3 187 PRO 187 190  190  PRO PRO C . n 
C 3 188 MET 188 191  191  MET MET C . n 
C 3 189 VAL 189 192  192  VAL VAL C . n 
C 3 190 ARG 190 193  193  ARG ARG C . n 
C 3 191 ILE 191 194  194  ILE ILE C . n 
C 3 192 HIS 192 195  195  HIS HIS C . n 
C 3 193 ASN 193 196  196  ASN ASN C . n 
C 3 194 ARG 194 197  197  ARG ARG C . n 
C 3 195 PRO 195 198  198  PRO PRO C . n 
C 3 196 ALA 196 199  199  ALA ALA C . n 
C 3 197 TYR 197 200  200  TYR TYR C . n 
C 3 198 ASN 198 201  201  ASN ASN C . n 
C 3 199 SER 199 202  202  SER SER C . n 
C 3 200 GLU 200 203  203  GLU GLU C . n 
C 3 201 CYS 201 204  204  CYS CYS C . n 
C 3 202 HIS 202 205  205  HIS HIS C . n 
C 3 203 ALA 203 206  206  ALA ALA C . n 
C 3 204 THR 204 207  207  THR THR C . n 
C 3 205 ARG 205 208  208  ARG ARG C . n 
C 3 206 GLU 206 209  209  GLU GLU C . n 
C 3 207 MET 207 210  210  MET MET C . n 
C 3 208 GLY 208 211  211  GLY GLY C . n 
C 3 209 ILE 209 212  212  ILE ILE C . n 
C 3 210 GLY 210 213  213  GLY GLY C . n 
C 3 211 GLU 211 214  214  GLU GLU C . n 
C 3 212 LEU 212 215  215  LEU LEU C . n 
C 3 213 ASN 213 216  216  ASN ASN C . n 
C 3 214 ASN 214 217  217  ASN ASN C . n 
C 3 215 ALA 215 218  218  ALA ALA C . n 
C 3 216 TYR 216 219  219  TYR TYR C . n 
C 3 217 GLU 217 220  220  GLU GLU C . n 
C 3 218 ASP 218 221  221  ASP ASP C . n 
C 3 219 ALA 219 222  222  ALA ALA C . n 
C 3 220 GLN 220 223  223  GLN GLN C . n 
C 3 221 LEU 221 224  224  LEU LEU C . n 
C 3 222 ALA 222 225  225  ALA ALA C . n 
C 3 223 ASP 223 226  226  ASP ASP C . n 
C 3 224 VAL 224 227  227  VAL VAL C . n 
C 3 225 ILE 225 228  228  ILE ILE C . n 
C 3 226 TRP 226 229  229  TRP TRP C . n 
C 3 227 SER 227 230  230  SER SER C . n 
C 3 228 ILE 228 231  231  ILE ILE C . n 
C 3 229 GLY 229 232  232  GLY GLY C . n 
C 3 230 ASN 230 233  233  ASN ASN C . n 
C 3 231 ASN 231 234  234  ASN ASN C . n 
C 3 232 PRO 232 235  235  PRO PRO C . n 
C 3 233 TYR 233 236  236  TYR TYR C . n 
C 3 234 GLU 234 237  237  GLU GLU C . n 
C 3 235 SER 235 238  238  SER SER C . n 
C 3 236 GLN 236 239  239  GLN GLN C . n 
C 3 237 THR 237 240  240  THR THR C . n 
C 3 238 ASN 238 241  241  ASN ASN C . n 
C 3 239 TYR 239 242  242  TYR TYR C . n 
C 3 240 PHE 240 243  243  PHE PHE C . n 
C 3 241 LEU 241 244  244  LEU LEU C . n 
C 3 242 ASN 242 245  245  ASN ASN C . n 
C 3 243 HIS 243 246  246  HIS HIS C . n 
C 3 244 TRP 244 247  247  TRP TRP C . n 
C 3 245 LEU 245 248  248  LEU LEU C . n 
C 3 246 PRO 246 249  249  PRO PRO C . n 
C 3 247 ASN 247 250  250  ASN ASN C . n 
C 3 248 LEU 248 251  251  LEU LEU C . n 
C 3 249 GLN 249 252  252  GLN GLN C . n 
C 3 250 GLY 250 253  253  GLY GLY C . n 
C 3 251 ALA 251 254  254  ALA ALA C . n 
C 3 252 THR 252 255  255  THR THR C . n 
C 3 253 THR 253 256  256  THR THR C . n 
C 3 254 SER 254 257  257  SER SER C . n 
C 3 255 LYS 255 258  258  LYS LYS C . n 
C 3 256 LYS 256 259  259  LYS LYS C . n 
C 3 257 LYS 257 260  260  LYS LYS C . n 
C 3 258 GLU 258 261  261  GLU GLU C . n 
C 3 259 ARG 259 262  262  ARG ARG C . n 
C 3 260 PHE 260 263  263  PHE PHE C . n 
C 3 261 PRO 261 264  264  PRO PRO C . n 
C 3 262 ASN 262 265  265  ASN ASN C . n 
C 3 263 GLU 263 266  266  GLU GLU C . n 
C 3 264 ASN 264 267  267  ASN ASN C . n 
C 3 265 PHE 265 268  268  PHE PHE C . n 
C 3 266 PRO 266 269  269  PRO PRO C . n 
C 3 267 GLN 267 270  270  GLN GLN C . n 
C 3 268 ALA 268 271  271  ALA ALA C . n 
C 3 269 ARG 269 272  272  ARG ARG C . n 
C 3 270 ILE 270 273  273  ILE ILE C . n 
C 3 271 ILE 271 274  274  ILE ILE C . n 
C 3 272 PHE 272 275  275  PHE PHE C . n 
C 3 273 VAL 273 276  276  VAL VAL C . n 
C 3 274 ASP 274 277  277  ASP ASP C . n 
C 3 275 PRO 275 278  278  PRO PRO C . n 
C 3 276 ARG 276 279  279  ARG ARG C . n 
C 3 277 GLU 277 280  280  GLU GLU C . n 
C 3 278 THR 278 281  281  THR THR C . n 
C 3 279 PRO 279 282  282  PRO PRO C . n 
C 3 280 SER 280 283  283  SER SER C . n 
C 3 281 VAL 281 284  284  VAL VAL C . n 
C 3 282 ALA 282 285  285  ALA ALA C . n 
C 3 283 ILE 283 286  286  ILE ILE C . n 
C 3 284 ALA 284 287  287  ALA ALA C . n 
C 3 285 ARG 285 288  288  ARG ARG C . n 
C 3 286 HIS 286 289  289  HIS HIS C . n 
C 3 287 VAL 287 290  290  VAL VAL C . n 
C 3 288 ALA 288 291  291  ALA ALA C . n 
C 3 289 GLY 289 292  292  GLY GLY C . n 
C 3 290 ASN 290 293  293  ASN ASN C . n 
C 3 291 ASP 291 294  294  ASP ASP C . n 
C 3 292 ARG 292 295  295  ARG ARG C . n 
C 3 293 VAL 293 296  296  VAL VAL C . n 
C 3 294 LEU 294 297  297  LEU LEU C . n 
C 3 295 HIS 295 298  298  HIS HIS C . n 
C 3 296 LEU 296 299  299  LEU LEU C . n 
C 3 297 ALA 297 300  300  ALA ALA C . n 
C 3 298 ILE 298 301  301  ILE ILE C . n 
C 3 299 GLU 299 302  302  GLU GLU C . n 
C 3 300 PRO 300 303  303  PRO PRO C . n 
C 3 301 GLY 301 304  304  GLY GLY C . n 
C 3 302 THR 302 305  305  THR THR C . n 
C 3 303 ASP 303 306  306  ASP ASP C . n 
C 3 304 THR 304 307  307  THR THR C . n 
C 3 305 ALA 305 308  308  ALA ALA C . n 
C 3 306 LEU 306 309  309  LEU LEU C . n 
C 3 307 PHE 307 310  310  PHE PHE C . n 
C 3 308 ASN 308 311  311  ASN ASN C . n 
C 3 309 GLY 309 312  312  GLY GLY C . n 
C 3 310 LEU 310 313  313  LEU LEU C . n 
C 3 311 PHE 311 314  314  PHE PHE C . n 
C 3 312 THR 312 315  315  THR THR C . n 
C 3 313 TYR 313 316  316  TYR TYR C . n 
C 3 314 VAL 314 317  317  VAL VAL C . n 
C 3 315 VAL 315 318  318  VAL VAL C . n 
C 3 316 GLU 316 319  319  GLU GLU C . n 
C 3 317 GLN 317 320  320  GLN GLN C . n 
C 3 318 GLY 318 321  321  GLY GLY C . n 
C 3 319 TRP 319 322  322  TRP TRP C . n 
C 3 320 ILE 320 323  323  ILE ILE C . n 
C 3 321 ASP 321 324  324  ASP ASP C . n 
C 3 322 LYS 322 325  325  LYS LYS C . n 
C 3 323 PRO 323 326  326  PRO PRO C . n 
C 3 324 PHE 324 327  327  PHE PHE C . n 
C 3 325 ILE 325 328  328  ILE ILE C . n 
C 3 326 GLU 326 329  329  GLU GLU C . n 
C 3 327 ALA 327 330  330  ALA ALA C . n 
C 3 328 HIS 328 331  331  HIS HIS C . n 
C 3 329 THR 329 332  332  THR THR C . n 
C 3 330 LYS 330 333  333  LYS LYS C . n 
C 3 331 GLY 331 334  334  GLY GLY C . n 
C 3 332 PHE 332 335  335  PHE PHE C . n 
C 3 333 ASP 333 336  336  ASP ASP C . n 
C 3 334 ASP 334 337  337  ASP ASP C . n 
C 3 335 ALA 335 338  338  ALA ALA C . n 
C 3 336 VAL 336 339  339  VAL VAL C . n 
C 3 337 LYS 337 340  340  LYS LYS C . n 
C 3 338 THR 338 341  341  THR THR C . n 
C 3 339 ASN 339 342  342  ASN ASN C . n 
C 3 340 ARG 340 343  343  ARG ARG C . n 
C 3 341 LEU 341 344  344  LEU LEU C . n 
C 3 342 SER 342 345  345  SER SER C . n 
C 3 343 LEU 343 346  346  LEU LEU C . n 
C 3 344 ASP 344 347  347  ASP ASP C . n 
C 3 345 GLU 345 348  348  GLU GLU C . n 
C 3 346 CYS 346 349  349  CYS CYS C . n 
C 3 347 SER 347 350  350  SER SER C . n 
C 3 348 ASN 348 351  351  ASN ASN C . n 
C 3 349 ILE 349 352  352  ILE ILE C . n 
C 3 350 THR 350 353  353  THR THR C . n 
C 3 351 GLY 351 354  354  GLY GLY C . n 
C 3 352 VAL 352 355  355  VAL VAL C . n 
C 3 353 PRO 353 356  356  PRO PRO C . n 
C 3 354 VAL 354 357  357  VAL VAL C . n 
C 3 355 ASP 355 358  358  ASP ASP C . n 
C 3 356 MET 356 359  359  MET MET C . n 
C 3 357 LEU 357 360  360  LEU LEU C . n 
C 3 358 LYS 358 361  361  LYS LYS C . n 
C 3 359 ARG 359 362  362  ARG ARG C . n 
C 3 360 ALA 360 363  363  ALA ALA C . n 
C 3 361 ALA 361 364  364  ALA ALA C . n 
C 3 362 GLU 362 365  365  GLU GLU C . n 
C 3 363 TRP 363 366  366  TRP TRP C . n 
C 3 364 SER 364 367  367  SER SER C . n 
C 3 365 TYR 365 368  368  TYR TYR C . n 
C 3 366 LYS 366 369  369  LYS LYS C . n 
C 3 367 PRO 367 370  370  PRO PRO C . n 
C 3 368 LYS 368 371  371  LYS LYS C . n 
C 3 369 ALA 369 372  372  ALA ALA C . n 
C 3 370 SER 370 373  373  SER SER C . n 
C 3 371 GLY 371 374  374  GLY GLY C . n 
C 3 372 GLN 372 375  375  GLN GLN C . n 
C 3 373 ALA 373 376  376  ALA ALA C . n 
C 3 374 PRO 374 377  377  PRO PRO C . n 
C 3 375 ARG 375 378  378  ARG ARG C . n 
C 3 376 THR 376 379  379  THR THR C . n 
C 3 377 MET 377 380  380  MET MET C . n 
C 3 378 HIS 378 381  381  HIS HIS C . n 
C 3 379 ALA 379 382  382  ALA ALA C . n 
C 3 380 TYR 380 383  383  TYR TYR C . n 
C 3 381 GLU 381 384  384  GLU GLU C . n 
C 3 382 LYS 382 385  385  LYS LYS C . n 
C 3 383 GLY 383 386  386  GLY GLY C . n 
C 3 384 ILE 384 387  387  ILE ILE C . n 
C 3 385 ILE 385 388  388  ILE ILE C . n 
C 3 386 TRP 386 389  389  TRP TRP C . n 
C 3 387 GLY 387 390  390  GLY GLY C . n 
C 3 388 ASN 388 391  391  ASN ASN C . n 
C 3 389 ASP 389 392  392  ASP ASP C . n 
C 3 390 ASN 390 393  393  ASN ASN C . n 
C 3 391 TYR 391 394  394  TYR TYR C . n 
C 3 392 VAL 392 395  395  VAL VAL C . n 
C 3 393 ILE 393 396  396  ILE ILE C . n 
C 3 394 GLN 394 397  397  GLN GLN C . n 
C 3 395 SER 395 398  398  SER SER C . n 
C 3 396 ALA 396 399  399  ALA ALA C . n 
C 3 397 LEU 397 400  400  LEU LEU C . n 
C 3 398 LEU 398 401  401  LEU LEU C . n 
C 3 399 ASP 399 402  402  ASP ASP C . n 
C 3 400 LEU 400 403  403  LEU LEU C . n 
C 3 401 VAL 401 404  404  VAL VAL C . n 
C 3 402 ILE 402 405  405  ILE ILE C . n 
C 3 403 ALA 403 406  406  ALA ALA C . n 
C 3 404 THR 404 407  407  THR THR C . n 
C 3 405 HIS 405 408  408  HIS HIS C . n 
C 3 406 ASN 406 409  409  ASN ASN C . n 
C 3 407 VAL 407 410  410  VAL VAL C . n 
C 3 408 GLY 408 411  411  GLY GLY C . n 
C 3 409 ARG 409 412  412  ARG ARG C . n 
C 3 410 ARG 410 413  413  ARG ARG C . n 
C 3 411 GLY 411 414  414  GLY GLY C . n 
C 3 412 THR 412 415  415  THR THR C . n 
C 3 413 GLY 413 416  416  GLY GLY C . n 
C 3 414 CYS 414 417  417  CYS CYS C . n 
C 3 415 VAL 415 418  418  VAL VAL C . n 
C 3 416 ARG 416 419  419  ARG ARG C . n 
C 3 417 MET 417 420  420  MET MET C . n 
C 3 418 GLY 418 421  421  GLY GLY C . n 
C 3 419 GLY 419 422  422  GLY GLY C . n 
C 3 420 HIS 420 423  423  HIS HIS C . n 
C 3 421 GLN 421 424  424  GLN GLN C . n 
C 3 422 GLU 422 425  425  GLU GLU C . n 
C 3 423 GLY 423 426  426  GLY GLY C . n 
C 3 424 TYR 424 427  427  TYR TYR C . n 
C 3 425 THR 425 428  428  THR THR C . n 
C 3 426 ARG 426 429  429  ARG ARG C . n 
C 3 427 PRO 427 430  430  PRO PRO C . n 
C 3 428 PRO 428 431  431  PRO PRO C . n 
C 3 429 TYR 429 432  432  TYR TYR C . n 
C 3 430 PRO 430 433  433  PRO PRO C . n 
C 3 431 GLY 431 434  434  GLY GLY C . n 
C 3 432 ASP 432 435  435  ASP ASP C . n 
C 3 433 LYS 433 436  436  LYS LYS C . n 
C 3 434 LYS 434 437  437  LYS LYS C . n 
C 3 435 ILE 435 438  438  ILE ILE C . n 
C 3 436 TYR 436 439  439  TYR TYR C . n 
C 3 437 ILE 437 440  440  ILE ILE C . n 
C 3 438 ASP 438 441  441  ASP ASP C . n 
C 3 439 GLN 439 442  442  GLN GLN C . n 
C 3 440 GLU 440 443  443  GLU GLU C . n 
C 3 441 LEU 441 444  444  LEU LEU C . n 
C 3 442 ILE 442 445  445  ILE ILE C . n 
C 3 443 LYS 443 446  446  LYS LYS C . n 
C 3 444 GLY 444 447  447  GLY GLY C . n 
C 3 445 LYS 445 448  448  LYS LYS C . n 
C 3 446 GLY 446 449  449  GLY GLY C . n 
C 3 447 ARG 447 450  450  ARG ARG C . n 
C 3 448 ILE 448 451  451  ILE ILE C . n 
C 3 449 MET 449 452  452  MET MET C . n 
C 3 450 THR 450 453  453  THR THR C . n 
C 3 451 TRP 451 454  454  TRP TRP C . n 
C 3 452 TRP 452 455  455  TRP TRP C . n 
C 3 453 GLY 453 456  456  GLY GLY C . n 
C 3 454 CYS 454 457  457  CYS CYS C . n 
C 3 455 ASN 455 458  458  ASN ASN C . n 
C 3 456 ASN 456 459  459  ASN ASN C . n 
C 3 457 PHE 457 460  460  PHE PHE C . n 
C 3 458 GLN 458 461  461  GLN GLN C . n 
C 3 459 THR 459 462  462  THR THR C . n 
C 3 460 SER 460 463  463  SER SER C . n 
C 3 461 ASN 461 464  464  ASN ASN C . n 
C 3 462 ASN 462 465  465  ASN ASN C . n 
C 3 463 ALA 463 466  466  ALA ALA C . n 
C 3 464 GLN 464 467  467  GLN GLN C . n 
C 3 465 ALA 465 468  468  ALA ALA C . n 
C 3 466 LEU 466 469  469  LEU LEU C . n 
C 3 467 ARG 467 470  470  ARG ARG C . n 
C 3 468 GLU 468 471  471  GLU GLU C . n 
C 3 469 ALA 469 472  472  ALA ALA C . n 
C 3 470 ILE 470 473  473  ILE ILE C . n 
C 3 471 LEU 471 474  474  LEU LEU C . n 
C 3 472 GLN 472 475  475  GLN GLN C . n 
C 3 473 ARG 473 476  476  ARG ARG C . n 
C 3 474 SER 474 477  477  SER SER C . n 
C 3 475 ALA 475 478  478  ALA ALA C . n 
C 3 476 ILE 476 479  479  ILE ILE C . n 
C 3 477 VAL 477 480  480  VAL VAL C . n 
C 3 478 LYS 478 481  481  LYS LYS C . n 
C 3 479 GLN 479 482  482  GLN GLN C . n 
C 3 480 ALA 480 483  483  ALA ALA C . n 
C 3 481 MET 481 484  484  MET MET C . n 
C 3 482 GLN 482 485  485  GLN GLN C . n 
C 3 483 LYS 483 486  486  LYS LYS C . n 
C 3 484 ALA 484 487  487  ALA ALA C . n 
C 3 485 ARG 485 488  488  ARG ARG C . n 
C 3 486 GLY 486 489  489  GLY GLY C . n 
C 3 487 ALA 487 490  490  ALA ALA C . n 
C 3 488 THR 488 491  491  THR THR C . n 
C 3 489 THR 489 492  492  THR THR C . n 
C 3 490 GLU 490 493  493  GLU GLU C . n 
C 3 491 GLU 491 494  494  GLU GLU C . n 
C 3 492 MET 492 495  495  MET MET C . n 
C 3 493 VAL 493 496  496  VAL VAL C . n 
C 3 494 ASP 494 497  497  ASP ASP C . n 
C 3 495 VAL 495 498  498  VAL VAL C . n 
C 3 496 ILE 496 499  499  ILE ILE C . n 
C 3 497 TYR 497 500  500  TYR TYR C . n 
C 3 498 GLU 498 501  501  GLU GLU C . n 
C 3 499 ALA 499 502  502  ALA ALA C . n 
C 3 500 THR 500 503  503  THR THR C . n 
C 3 501 GLN 501 504  504  GLN GLN C . n 
C 3 502 ASN 502 505  505  ASN ASN C . n 
C 3 503 GLY 503 506  506  GLY GLY C . n 
C 3 504 GLY 504 507  507  GLY GLY C . n 
C 3 505 LEU 505 508  508  LEU LEU C . n 
C 3 506 PHE 506 509  509  PHE PHE C . n 
C 3 507 VAL 507 510  510  VAL VAL C . n 
C 3 508 THR 508 511  511  THR THR C . n 
C 3 509 SER 509 512  512  SER SER C . n 
C 3 510 ILE 510 513  513  ILE ILE C . n 
C 3 511 ASN 511 514  514  ASN ASN C . n 
C 3 512 LEU 512 515  515  LEU LEU C . n 
C 3 513 TYR 513 516  516  TYR TYR C . n 
C 3 514 PRO 514 517  517  PRO PRO C . n 
C 3 515 THR 515 518  518  THR THR C . n 
C 3 516 LYS 516 519  519  LYS LYS C . n 
C 3 517 LEU 517 520  520  LEU LEU C . n 
C 3 518 ALA 518 521  521  ALA ALA C . n 
C 3 519 GLU 519 522  522  GLU GLU C . n 
C 3 520 ALA 520 523  523  ALA ALA C . n 
C 3 521 ALA 521 524  524  ALA ALA C . n 
C 3 522 HIS 522 525  525  HIS HIS C . n 
C 3 523 LEU 523 526  526  LEU LEU C . n 
C 3 524 MET 524 527  527  MET MET C . n 
C 3 525 LEU 525 528  528  LEU LEU C . n 
C 3 526 PRO 526 529  529  PRO PRO C . n 
C 3 527 ALA 527 530  530  ALA ALA C . n 
C 3 528 ALA 528 531  531  ALA ALA C . n 
C 3 529 HIS 529 532  532  HIS HIS C . n 
C 3 530 PRO 530 533  533  PRO PRO C . n 
C 3 531 GLY 531 534  534  GLY GLY C . n 
C 3 532 GLU 532 535  535  GLU GLU C . n 
C 3 533 MET 533 536  536  MET MET C . n 
C 3 534 ASN 534 537  537  ASN ASN C . n 
C 3 535 LEU 535 538  538  LEU LEU C . n 
C 3 536 THR 536 539  539  THR THR C . n 
C 3 537 SER 537 540  540  SER SER C . n 
C 3 538 MET 538 541  541  MET MET C . n 
C 3 539 ASN 539 542  542  ASN ASN C . n 
C 3 540 GLY 540 543  543  GLY GLY C . n 
C 3 541 GLU 541 544  544  GLU GLU C . n 
C 3 542 ARG 542 545  545  ARG ARG C . n 
C 3 543 ARG 543 546  546  ARG ARG C . n 
C 3 544 ILE 544 547  547  ILE ILE C . n 
C 3 545 ARG 545 548  548  ARG ARG C . n 
C 3 546 LEU 546 549  549  LEU LEU C . n 
C 3 547 SER 547 550  550  SER SER C . n 
C 3 548 GLU 548 551  551  GLU GLU C . n 
C 3 549 LYS 549 552  552  LYS LYS C . n 
C 3 550 PHE 550 553  553  PHE PHE C . n 
C 3 551 MET 551 554  554  MET MET C . n 
C 3 552 ASP 552 555  555  ASP ASP C . n 
C 3 553 PRO 553 556  556  PRO PRO C . n 
C 3 554 PRO 554 557  557  PRO PRO C . n 
C 3 555 GLY 555 558  558  GLY GLY C . n 
C 3 556 THR 556 559  559  THR THR C . n 
C 3 557 ALA 557 560  560  ALA ALA C . n 
C 3 558 MET 558 561  561  MET MET C . n 
C 3 559 ALA 559 562  562  ALA ALA C . n 
C 3 560 ASP 560 563  563  ASP ASP C . n 
C 3 561 CYS 561 564  564  CYS CYS C . n 
C 3 562 LEU 562 565  565  LEU LEU C . n 
C 3 563 ILE 563 566  566  ILE ILE C . n 
C 3 564 ALA 564 567  567  ALA ALA C . n 
C 3 565 ALA 565 568  568  ALA ALA C . n 
C 3 566 ARG 566 569  569  ARG ARG C . n 
C 3 567 ILE 567 570  570  ILE ILE C . n 
C 3 568 ALA 568 571  571  ALA ALA C . n 
C 3 569 ASN 569 572  572  ASN ASN C . n 
C 3 570 ALA 570 573  573  ALA ALA C . n 
C 3 571 LEU 571 574  574  LEU LEU C . n 
C 3 572 ARG 572 575  575  ARG ARG C . n 
C 3 573 ASP 573 576  576  ASP ASP C . n 
C 3 574 MET 574 577  577  MET MET C . n 
C 3 575 TYR 575 578  578  TYR TYR C . n 
C 3 576 GLN 576 579  579  GLN GLN C . n 
C 3 577 LYS 577 580  580  LYS LYS C . n 
C 3 578 ASP 578 581  581  ASP ASP C . n 
C 3 579 GLY 579 582  582  GLY GLY C . n 
C 3 580 LYS 580 583  583  LYS LYS C . n 
C 3 581 ALA 581 584  584  ALA ALA C . n 
C 3 582 GLU 582 585  585  GLU GLU C . n 
C 3 583 MET 583 586  586  MET MET C . n 
C 3 584 ALA 584 587  587  ALA ALA C . n 
C 3 585 ALA 585 588  588  ALA ALA C . n 
C 3 586 GLN 586 589  589  GLN GLN C . n 
C 3 587 PHE 587 590  590  PHE PHE C . n 
C 3 588 GLU 588 591  591  GLU GLU C . n 
C 3 589 GLY 589 592  592  GLY GLY C . n 
C 3 590 PHE 590 593  593  PHE PHE C . n 
C 3 591 ASP 591 594  594  ASP ASP C . n 
C 3 592 TRP 592 595  595  TRP TRP C . n 
C 3 593 LYS 593 596  596  LYS LYS C . n 
C 3 594 THR 594 597  597  THR THR C . n 
C 3 595 GLU 595 598  598  GLU GLU C . n 
C 3 596 GLU 596 599  599  GLU GLU C . n 
C 3 597 ASP 597 600  600  ASP ASP C . n 
C 3 598 ALA 598 601  601  ALA ALA C . n 
C 3 599 PHE 599 602  602  PHE PHE C . n 
C 3 600 ASN 600 603  603  ASN ASN C . n 
C 3 601 ASP 601 604  604  ASP ASP C . n 
C 3 602 GLY 602 605  605  GLY GLY C . n 
C 3 603 PHE 603 606  606  PHE PHE C . n 
C 3 604 ARG 604 607  607  ARG ARG C . n 
C 3 605 ARG 605 608  608  ARG ARG C . n 
C 3 606 ALA 606 609  609  ALA ALA C . n 
C 3 607 GLY 607 610  610  GLY GLY C . n 
C 3 608 GLN 608 611  611  GLN GLN C . n 
C 3 609 PRO 609 612  612  PRO PRO C . n 
C 3 610 GLY 610 613  613  GLY GLY C . n 
C 3 611 ALA 611 614  614  ALA ALA C . n 
C 3 612 PRO 612 615  615  PRO PRO C . n 
C 3 613 ALA 613 616  616  ALA ALA C . n 
C 3 614 ILE 614 617  617  ILE ILE C . n 
C 3 615 ASP 615 618  618  ASP ASP C . n 
C 3 616 SER 616 619  619  SER SER C . n 
C 3 617 GLN 617 620  620  GLN GLN C . n 
C 3 618 GLY 618 621  621  GLY GLY C . n 
C 3 619 GLY 619 622  622  GLY GLY C . n 
C 3 620 SER 620 623  623  SER SER C . n 
C 3 621 THR 621 624  624  THR THR C . n 
C 3 622 GLY 622 625  625  GLY GLY C . n 
C 3 623 HIS 623 626  626  HIS HIS C . n 
C 3 624 LEU 624 627  627  LEU LEU C . n 
C 3 625 VAL 625 628  628  VAL VAL C . n 
C 3 626 THR 626 629  629  THR THR C . n 
C 3 627 TYR 627 630  630  TYR TYR C . n 
C 3 628 ASP 628 631  631  ASP ASP C . n 
C 3 629 ARG 629 632  632  ARG ARG C . n 
C 3 630 LEU 630 633  633  LEU LEU C . n 
C 3 631 ARG 631 634  634  ARG ARG C . n 
C 3 632 LYS 632 635  635  LYS LYS C . n 
C 3 633 SER 633 636  636  SER SER C . n 
C 3 634 GLY 634 637  637  GLY GLY C . n 
C 3 635 ASN 635 638  638  ASN ASN C . n 
C 3 636 ASN 636 639  639  ASN ASN C . n 
C 3 637 GLY 637 640  640  GLY GLY C . n 
C 3 638 VAL 638 641  641  VAL VAL C . n 
C 3 639 GLN 639 642  642  GLN GLN C . n 
C 3 640 LEU 640 643  643  LEU LEU C . n 
C 3 641 PRO 641 644  644  PRO PRO C . n 
C 3 642 VAL 642 645  645  VAL VAL C . n 
C 3 643 VAL 643 646  646  VAL VAL C . n 
C 3 644 SER 644 647  647  SER SER C . n 
C 3 645 TRP 645 648  648  TRP TRP C . n 
C 3 646 ASP 646 649  649  ASP ASP C . n 
C 3 647 GLU 647 650  650  GLU GLU C . n 
C 3 648 SER 648 651  651  SER SER C . n 
C 3 649 LYS 649 652  652  LYS LYS C . n 
C 3 650 GLY 650 653  653  GLY GLY C . n 
C 3 651 LEU 651 654  654  LEU LEU C . n 
C 3 652 VAL 652 655  655  VAL VAL C . n 
C 3 653 GLY 653 656  656  GLY GLY C . n 
C 3 654 THR 654 657  657  THR THR C . n 
C 3 655 GLU 655 658  658  GLU GLU C . n 
C 3 656 MET 656 659  659  MET MET C . n 
C 3 657 LEU 657 660  660  LEU LEU C . n 
C 3 658 TYR 658 661  661  TYR TYR C . n 
C 3 659 THR 659 662  662  THR THR C . n 
C 3 660 GLU 660 663  663  GLU GLU C . n 
C 3 661 GLY 661 664  664  GLY GLY C . n 
C 3 662 LYS 662 665  665  LYS LYS C . n 
C 3 663 PHE 663 666  666  PHE PHE C . n 
C 3 664 ASP 664 667  667  ASP ASP C . n 
C 3 665 THR 665 668  668  THR THR C . n 
C 3 666 ASP 666 669  669  ASP ASP C . n 
C 3 667 ASP 667 670  670  ASP ASP C . n 
C 3 668 GLY 668 671  671  GLY GLY C . n 
C 3 669 LYS 669 672  672  LYS LYS C . n 
C 3 670 ALA 670 673  673  ALA ALA C . n 
C 3 671 HIS 671 674  674  HIS HIS C . n 
C 3 672 PHE 672 675  675  PHE PHE C . n 
C 3 673 LYS 673 676  676  LYS LYS C . n 
C 3 674 PRO 674 677  677  PRO PRO C . n 
C 3 675 ALA 675 678  678  ALA ALA C . n 
C 3 676 PRO 676 679  679  PRO PRO C . n 
C 3 677 TRP 677 680  680  TRP TRP C . n 
C 3 678 ASN 678 681  681  ASN ASN C . n 
C 3 679 GLY 679 682  682  GLY GLY C . n 
C 3 680 LEU 680 683  683  LEU LEU C . n 
C 3 681 PRO 681 684  684  PRO PRO C . n 
C 3 682 ALA 682 685  685  ALA ALA C . n 
C 3 683 THR 683 686  686  THR THR C . n 
C 3 684 VAL 684 687  687  VAL VAL C . n 
C 3 685 GLN 685 688  688  GLN GLN C . n 
C 3 686 GLN 686 689  689  GLN GLN C . n 
C 3 687 GLN 687 690  690  GLN GLN C . n 
C 3 688 LYS 688 691  691  LYS LYS C . n 
C 3 689 ASP 689 692  692  ASP ASP C . n 
C 3 690 LYS 690 693  693  LYS LYS C . n 
C 3 691 TYR 691 694  694  TYR TYR C . n 
C 3 692 ARG 692 695  695  ARG ARG C . n 
C 3 693 PHE 693 696  696  PHE PHE C . n 
C 3 694 TRP 694 697  697  TRP TRP C . n 
C 3 695 LEU 695 698  698  LEU LEU C . n 
C 3 696 ASN 696 699  699  ASN ASN C . n 
C 3 697 ASN 697 700  700  ASN ASN C . n 
C 3 698 GLY 698 701  701  GLY GLY C . n 
C 3 699 ARG 699 702  702  ARG ARG C . n 
C 3 700 ASN 700 703  703  ASN ASN C . n 
C 3 701 ASN 701 704  704  ASN ASN C . n 
C 3 702 GLU 702 705  705  GLU GLU C . n 
C 3 703 VAL 703 706  706  VAL VAL C . n 
C 3 704 TRP 704 707  707  TRP TRP C . n 
C 3 705 GLN 705 708  708  GLN GLN C . n 
C 3 706 THR 706 709  709  THR THR C . n 
C 3 707 ALA 707 710  710  ALA ALA C . n 
C 3 708 TYR 708 711  711  TYR TYR C . n 
C 3 709 HIS 709 712  712  HIS HIS C . n 
C 3 710 ASP 710 713  713  ASP ASP C . n 
C 3 711 GLN 711 714  714  GLN GLN C . n 
C 3 712 TYR 712 715  715  TYR TYR C . n 
C 3 713 ASN 713 716  716  ASN ASN C . n 
C 3 714 SER 714 717  717  SER SER C . n 
C 3 715 LEU 715 718  718  LEU LEU C . n 
C 3 716 MET 716 719  719  MET MET C . n 
C 3 717 GLN 717 720  720  GLN GLN C . n 
C 3 718 GLU 718 721  721  GLU GLU C . n 
C 3 719 ARG 719 722  722  ARG ARG C . n 
C 3 720 TYR 720 723  723  TYR TYR C . n 
C 3 721 PRO 721 724  724  PRO PRO C . n 
C 3 722 MET 722 725  725  MET MET C . n 
C 3 723 ALA 723 726  726  ALA ALA C . n 
C 3 724 TYR 724 727  727  TYR TYR C . n 
C 3 725 ILE 725 728  728  ILE ILE C . n 
C 3 726 GLU 726 729  729  GLU GLU C . n 
C 3 727 MET 727 730  730  MET MET C . n 
C 3 728 ASN 728 731  731  ASN ASN C . n 
C 3 729 PRO 729 732  732  PRO PRO C . n 
C 3 730 ASP 730 733  733  ASP ASP C . n 
C 3 731 ASP 731 734  734  ASP ASP C . n 
C 3 732 CYS 732 735  735  CYS CYS C . n 
C 3 733 LYS 733 736  736  LYS LYS C . n 
C 3 734 GLN 734 737  737  GLN GLN C . n 
C 3 735 LEU 735 738  738  LEU LEU C . n 
C 3 736 ASP 736 739  739  ASP ASP C . n 
C 3 737 VAL 737 740  740  VAL VAL C . n 
C 3 738 THR 738 741  741  THR THR C . n 
C 3 739 GLY 739 742  742  GLY GLY C . n 
C 3 740 GLY 740 743  743  GLY GLY C . n 
C 3 741 ASP 741 744  744  ASP ASP C . n 
C 3 742 ILE 742 745  745  ILE ILE C . n 
C 3 743 VAL 743 746  746  VAL VAL C . n 
C 3 744 GLU 744 747  747  GLU GLU C . n 
C 3 745 VAL 745 748  748  VAL VAL C . n 
C 3 746 TYR 746 749  749  TYR TYR C . n 
C 3 747 ASN 747 750  750  ASN ASN C . n 
C 3 748 ASP 748 751  751  ASP ASP C . n 
C 3 749 PHE 749 752  752  PHE PHE C . n 
C 3 750 GLY 750 753  753  GLY GLY C . n 
C 3 751 SER 751 754  754  SER SER C . n 
C 3 752 THR 752 755  755  THR THR C . n 
C 3 753 PHE 753 756  756  PHE PHE C . n 
C 3 754 ALA 754 757  757  ALA ALA C . n 
C 3 755 MET 755 758  758  MET MET C . n 
C 3 756 VAL 756 759  759  VAL VAL C . n 
C 3 757 TYR 757 760  760  TYR TYR C . n 
C 3 758 PRO 758 761  761  PRO PRO C . n 
C 3 759 VAL 759 762  762  VAL VAL C . n 
C 3 760 ALA 760 763  763  ALA ALA C . n 
C 3 761 GLU 761 764  764  GLU GLU C . n 
C 3 762 ILE 762 765  765  ILE ILE C . n 
C 3 763 LYS 763 766  766  LYS LYS C . n 
C 3 764 ARG 764 767  767  ARG ARG C . n 
C 3 765 GLY 765 768  768  GLY GLY C . n 
C 3 766 GLN 766 769  769  GLN GLN C . n 
C 3 767 THR 767 770  770  THR THR C . n 
C 3 768 PHE 768 771  771  PHE PHE C . n 
C 3 769 MET 769 772  772  MET MET C . n 
C 3 770 LEU 770 773  773  LEU LEU C . n 
C 3 771 PHE 771 774  774  PHE PHE C . n 
C 3 772 GLY 772 775  775  GLY GLY C . n 
C 3 773 TYR 773 776  776  TYR TYR C . n 
C 3 774 VAL 774 777  777  VAL VAL C . n 
C 3 775 ASN 775 778  778  ASN ASN C . n 
C 3 776 GLY 776 779  779  GLY GLY C . n 
C 3 777 ILE 777 780  780  ILE ILE C . n 
C 3 778 GLN 778 781  781  GLN GLN C . n 
C 3 779 GLY 779 782  782  GLY GLY C . n 
C 3 780 ASP 780 783  783  ASP ASP C . n 
C 3 781 VAL 781 784  784  VAL VAL C . n 
C 3 782 THR 782 785  785  THR THR C . n 
C 3 783 THR 783 786  786  THR THR C . n 
C 3 784 ASP 784 787  787  ASP ASP C . n 
C 3 785 TRP 785 788  788  TRP TRP C . n 
C 3 786 THR 786 789  789  THR THR C . n 
C 3 787 ASP 787 790  790  ASP ASP C . n 
C 3 788 ARG 788 791  791  ARG ARG C . n 
C 3 789 ASN 789 792  792  ASN ASN C . n 
C 3 790 ILE 790 793  793  ILE ILE C . n 
C 3 791 ILE 791 794  794  ILE ILE C . n 
C 3 792 PRO 792 795  795  PRO PRO C . n 
C 3 793 TYR 793 796  796  TYR TYR C . n 
C 3 794 TYR 794 797  797  TYR TYR C . n 
C 3 795 LYS 795 798  798  LYS LYS C . n 
C 3 796 GLY 796 799  799  GLY GLY C . n 
C 3 797 THR 797 800  800  THR THR C . n 
C 3 798 TRP 798 801  801  TRP TRP C . n 
C 3 799 GLY 799 802  802  GLY GLY C . n 
C 3 800 ASP 800 803  803  ASP ASP C . n 
C 3 801 ILE 801 804  804  ILE ILE C . n 
C 3 802 ARG 802 805  805  ARG ARG C . n 
C 3 803 LYS 803 806  806  LYS LYS C . n 
C 3 804 VAL 804 807  807  VAL VAL C . n 
C 3 805 GLY 805 808  808  GLY GLY C . n 
C 3 806 SER 806 809  809  SER SER C . n 
C 3 807 MET 807 810  810  MET MET C . n 
C 3 808 GLU 808 811  811  GLU GLU C . n 
C 3 809 GLU 809 812  812  GLU GLU C . n 
C 3 810 PHE 810 813  813  PHE PHE C . n 
C 3 811 LYS 811 814  814  LYS LYS C . n 
C 3 812 ARG 812 815  815  ARG ARG C . n 
C 3 813 THR 813 816  816  THR THR C . n 
C 3 814 VAL 814 817  817  VAL VAL C . n 
C 3 815 SER 815 818  818  SER SER C . n 
C 3 816 PHE 816 819  819  PHE PHE C . n 
C 3 817 LYS 817 820  820  LYS LYS C . n 
C 3 818 SER 818 821  821  SER SER C . n 
C 3 819 ARG 819 822  822  ARG ARG C . n 
C 3 820 ARG 820 823  823  ARG ARG C . n 
C 3 821 PHE 821 824  824  PHE PHE C . n 
C 3 822 ALA 822 825  825  ALA ALA C . n 
C 3 823 MGD 823 901  901  MGD MGD C . n 
C 3 824 MGD 824 1101 1101 MGD MGD C . n 
C 3 825 F3S 825 1201 1201 F3S F3S C . n 
C 3 826 ART 826 1301 1301 ART ART C . n 
C 3 827 FC6 827 1401 1401 FC6 FC6 C . n 
C 3 828 GOL 828 1601 1601 GOL GOL C . n 
C 3 829 GOL 829 1701 1701 GOL GOL C . n 
C 3 830 GOL 830 1801 1801 GOL GOL C . n 
C 3 831 4MO 831 1901 1901 4MO 4MO C . n 
C 3 832 EDO 832 2001 2001 EDO EDO C . n 
C 3 833 PEG 833 2101 2101 PEG PEG C . n 
C 3 834 EDO 834 2201 2201 EDO EDO C . n 
D 4 1   LEU 1   0    0    LEU LEU D . n 
D 4 2   ARG 2   1    1    ARG ARG D . n 
D 4 3   THR 3   2    2    THR THR D . n 
D 4 4   THR 4   3    3    THR THR D . n 
D 4 5   LEU 5   4    4    LEU LEU D . n 
D 4 6   GLN 6   5    5    GLN GLN D . n 
D 4 7   TYR 7   6    6    TYR TYR D . n 
D 4 8   PRO 8   7    7    PRO PRO D . n 
D 4 9   ALA 9   8    8    ALA ALA D . n 
D 4 10  THR 10  9    9    THR THR D . n 
D 4 11  GLN 11  10   10   GLN GLN D . n 
D 4 12  VAL 12  11   11   VAL VAL D . n 
D 4 13  SER 13  12   12   SER SER D . n 
D 4 14  VAL 14  13   13   VAL VAL D . n 
D 4 15  ALA 15  14   14   ALA ALA D . n 
D 4 16  LYS 16  15   15   LYS LYS D . n 
D 4 17  ASN 17  16   16   ASN ASN D . n 
D 4 18  LEU 18  17   17   LEU LEU D . n 
D 4 19  LYS 19  18   18   LYS LYS D . n 
D 4 20  ALA 20  19   19   ALA ALA D . n 
D 4 21  ASN 21  20   20   ASN ASN D . n 
D 4 22  GLU 22  21   21   GLU GLU D . n 
D 4 23  PRO 23  22   22   PRO PRO D . n 
D 4 24  VAL 24  23   23   VAL VAL D . n 
D 4 25  SER 25  24   24   SER SER D . n 
D 4 26  PHE 26  25   25   PHE PHE D . n 
D 4 27  THR 27  26   26   THR THR D . n 
D 4 28  TYR 28  27   27   TYR TYR D . n 
D 4 29  PRO 29  28   28   PRO PRO D . n 
D 4 30  ASP 30  29   29   ASP ASP D . n 
D 4 31  THR 31  30   30   THR THR D . n 
D 4 32  SER 32  31   31   SER SER D . n 
D 4 33  SER 33  32   32   SER SER D . n 
D 4 34  PRO 34  33   33   PRO PRO D . n 
D 4 35  CYS 35  34   34   CYS CYS D . n 
D 4 36  VAL 36  35   35   VAL VAL D . n 
D 4 37  ALA 37  36   36   ALA ALA D . n 
D 4 38  VAL 38  37   37   VAL VAL D . n 
D 4 39  LYS 39  38   38   LYS LYS D . n 
D 4 40  LEU 40  39   39   LEU LEU D . n 
D 4 41  GLY 41  40   40   GLY GLY D . n 
D 4 42  SER 42  41   41   SER SER D . n 
D 4 43  PRO 43  42   42   PRO PRO D . n 
D 4 44  VAL 44  43   43   VAL VAL D . n 
D 4 45  PRO 45  44   44   PRO PRO D . n 
D 4 46  GLY 46  45   45   GLY GLY D . n 
D 4 47  GLY 47  46   46   GLY GLY D . n 
D 4 48  VAL 48  47   47   VAL VAL D . n 
D 4 49  GLY 49  48   48   GLY GLY D . n 
D 4 50  PRO 50  49   49   PRO PRO D . n 
D 4 51  ASN 51  50   50   ASN ASN D . n 
D 4 52  ASN 52  51   51   ASN ASN D . n 
D 4 53  ASP 53  52   52   ASP ASP D . n 
D 4 54  ILE 54  53   53   ILE ILE D . n 
D 4 55  VAL 55  54   54   VAL VAL D . n 
D 4 56  ALA 56  55   55   ALA ALA D . n 
D 4 57  TYR 57  56   56   TYR TYR D . n 
D 4 58  SER 58  57   57   SER SER D . n 
D 4 59  VAL 59  58   58   VAL VAL D . n 
D 4 60  LEU 60  59   59   LEU LEU D . n 
D 4 61  CYS 61  60   60   CYS CYS D . n 
D 4 62  THR 62  61   61   THR THR D . n 
D 4 63  HIS 63  62   62   HIS HIS D . n 
D 4 64  MET 64  63   63   MET MET D . n 
D 4 65  GLY 65  64   64   GLY GLY D . n 
D 4 66  CYS 66  65   65   CYS CYS D . n 
D 4 67  PRO 67  66   66   PRO PRO D . n 
D 4 68  THR 68  67   67   THR THR D . n 
D 4 69  SER 69  68   68   SER SER D . n 
D 4 70  TYR 70  69   69   TYR TYR D . n 
D 4 71  ASP 71  70   70   ASP ASP D . n 
D 4 72  LYS 72  71   71   LYS LYS D . n 
D 4 73  SER 73  72   72   SER SER D . n 
D 4 74  SER 74  73   73   SER SER D . n 
D 4 75  LYS 75  74   74   LYS LYS D . n 
D 4 76  THR 76  75   75   THR THR D . n 
D 4 77  PHE 77  76   76   PHE PHE D . n 
D 4 78  LYS 78  77   77   LYS LYS D . n 
D 4 79  CYS 79  78   78   CYS CYS D . n 
D 4 80  PRO 80  79   79   PRO PRO D . n 
D 4 81  CYS 81  80   80   CYS CYS D . n 
D 4 82  HIS 82  81   81   HIS HIS D . n 
D 4 83  PHE 83  82   82   PHE PHE D . n 
D 4 84  THR 84  83   83   THR THR D . n 
D 4 85  GLU 85  84   84   GLU GLU D . n 
D 4 86  PHE 86  85   85   PHE PHE D . n 
D 4 87  ASP 87  86   86   ASP ASP D . n 
D 4 88  ALA 88  87   87   ALA ALA D . n 
D 4 89  GLU 89  88   88   GLU GLU D . n 
D 4 90  LYS 90  89   89   LYS LYS D . n 
D 4 91  ALA 91  90   90   ALA ALA D . n 
D 4 92  GLY 92  91   91   GLY GLY D . n 
D 4 93  GLN 93  92   92   GLN GLN D . n 
D 4 94  MET 94  93   93   MET MET D . n 
D 4 95  ILE 95  94   94   ILE ILE D . n 
D 4 96  CYS 96  95   95   CYS CYS D . n 
D 4 97  GLY 97  96   96   GLY GLY D . n 
D 4 98  GLN 98  97   97   GLN GLN D . n 
D 4 99  ALA 99  98   98   ALA ALA D . n 
D 4 100 THR 100 99   99   THR THR D . n 
D 4 101 GLU 101 100  100  GLU GLU D . n 
D 4 102 ASN 102 101  101  ASN ASN D . n 
D 4 103 LEU 103 102  102  LEU LEU D . n 
D 4 104 PRO 104 103  103  PRO PRO D . n 
D 4 105 ARG 105 104  104  ARG ARG D . n 
D 4 106 VAL 106 105  105  VAL VAL D . n 
D 4 107 LEU 107 106  106  LEU LEU D . n 
D 4 108 LEU 108 107  107  LEU LEU D . n 
D 4 109 ARG 109 108  108  ARG ARG D . n 
D 4 110 TYR 110 109  109  TYR TYR D . n 
D 4 111 ASP 111 110  110  ASP ASP D . n 
D 4 112 GLU 112 111  111  GLU GLU D . n 
D 4 113 ALA 113 112  112  ALA ALA D . n 
D 4 114 SER 114 113  113  SER SER D . n 
D 4 115 ASP 115 114  114  ASP ASP D . n 
D 4 116 ALA 116 115  115  ALA ALA D . n 
D 4 117 LEU 117 116  116  LEU LEU D . n 
D 4 118 THR 118 117  117  THR THR D . n 
D 4 119 ALA 119 118  118  ALA ALA D . n 
D 4 120 VAL 120 119  119  VAL VAL D . n 
D 4 121 GLY 121 120  120  GLY GLY D . n 
D 4 122 VAL 122 121  121  VAL VAL D . n 
D 4 123 ASP 123 122  122  ASP ASP D . n 
D 4 124 GLY 124 123  123  GLY GLY D . n 
D 4 125 LEU 125 124  124  LEU LEU D . n 
D 4 126 ILE 126 125  125  ILE ILE D . n 
D 4 127 TYR 127 126  126  TYR TYR D . n 
D 4 128 GLY 128 127  127  GLY GLY D . n 
D 4 129 ARG 129 128  128  ARG ARG D . n 
D 4 130 GLN 130 129  129  GLN GLN D . n 
D 4 131 ALA 131 130  130  ALA ALA D . n 
D 4 132 ASN 132 131  131  ASN ASN D . n 
D 4 133 VAL 133 132  132  VAL VAL D . n 
D 4 134 ILE 134 133  133  ILE ILE D . n 
D 4 135 FES 135 201  201  FES FES D . n 
D 4 136 EDO 136 301  301  EDO EDO D . n 
D 4 137 EDO 137 401  401  EDO EDO D . n 
E 5 1   ASN 1   5    5    ASN ASN E . n 
E 5 2   ARG 2   6    6    ARG ARG E . n 
E 5 3   ILE 3   7    7    ILE ILE E . n 
E 5 4   THR 4   8    8    THR THR E . n 
E 5 5   LEU 5   9    9    LEU LEU E . n 
E 5 6   PRO 6   10   10   PRO PRO E . n 
E 5 7   PRO 7   11   11   PRO PRO E . n 
E 5 8   ALA 8   12   12   ALA ALA E . n 
E 5 9   ASN 9   13   13   ASN ASN E . n 
E 5 10  ALA 10  14   14   ALA ALA E . n 
E 5 11  GLN 11  15   15   GLN GLN E . n 
E 5 12  ARG 12  16   16   ARG ARG E . n 
E 5 13  THR 13  17   17   THR THR E . n 
E 5 14  ASN 14  18   18   ASN ASN E . n 
E 5 15  MET 15  19   19   MET MET E . n 
E 5 16  THR 16  20   20   THR THR E . n 
E 5 17  CYS 17  21   21   CYS CYS E . n 
E 5 18  HIS 18  22   22   HIS HIS E . n 
E 5 19  PHE 19  23   23   PHE PHE E . n 
E 5 20  CYS 20  24   24   CYS CYS E . n 
E 5 21  ILE 21  25   25   ILE ILE E . n 
E 5 22  VAL 22  26   26   VAL VAL E . n 
E 5 23  GLY 23  27   27   GLY GLY E . n 
E 5 24  CYS 24  28   28   CYS CYS E . n 
E 5 25  GLY 25  29   29   GLY GLY E . n 
E 5 26  TYR 26  30   30   TYR TYR E . n 
E 5 27  HIS 27  31   31   HIS HIS E . n 
E 5 28  VAL 28  32   32   VAL VAL E . n 
E 5 29  TYR 29  33   33   TYR TYR E . n 
E 5 30  LYS 30  34   34   LYS LYS E . n 
E 5 31  TRP 31  35   35   TRP TRP E . n 
E 5 32  PRO 32  36   36   PRO PRO E . n 
E 5 33  GLU 33  37   37   GLU GLU E . n 
E 5 34  LEU 34  38   38   LEU LEU E . n 
E 5 35  GLN 35  39   39   GLN GLN E . n 
E 5 36  GLU 36  40   40   GLU GLU E . n 
E 5 37  GLY 37  41   41   GLY GLY E . n 
E 5 38  GLY 38  42   42   GLY GLY E . n 
E 5 39  ARG 39  43   43   ARG ARG E . n 
E 5 40  ALA 40  44   44   ALA ALA E . n 
E 5 41  PRO 41  45   45   PRO PRO E . n 
E 5 42  GLU 42  46   46   GLU GLU E . n 
E 5 43  GLN 43  47   47   GLN GLN E . n 
E 5 44  ASN 44  48   48   ASN ASN E . n 
E 5 45  ALA 45  49   49   ALA ALA E . n 
E 5 46  LEU 46  50   50   LEU LEU E . n 
E 5 47  GLY 47  51   51   GLY GLY E . n 
E 5 48  LEU 48  52   52   LEU LEU E . n 
E 5 49  ASP 49  53   53   ASP ASP E . n 
E 5 50  PHE 50  54   54   PHE PHE E . n 
E 5 51  ARG 51  55   55   ARG ARG E . n 
E 5 52  LYS 52  56   56   LYS LYS E . n 
E 5 53  GLN 53  57   57   GLN GLN E . n 
E 5 54  LEU 54  58   58   LEU LEU E . n 
E 5 55  PRO 55  59   59   PRO PRO E . n 
E 5 56  PRO 56  60   60   PRO PRO E . n 
E 5 57  LEU 57  61   61   LEU LEU E . n 
E 5 58  ALA 58  62   62   ALA ALA E . n 
E 5 59  VAL 59  63   63   VAL VAL E . n 
E 5 60  THR 60  64   64   THR THR E . n 
E 5 61  LEU 61  65   65   LEU LEU E . n 
E 5 62  THR 62  66   66   THR THR E . n 
E 5 63  PRO 63  67   67   PRO PRO E . n 
E 5 64  ALA 64  68   68   ALA ALA E . n 
E 5 65  MET 65  69   69   MET MET E . n 
E 5 66  THR 66  70   70   THR THR E . n 
E 5 67  ASN 67  71   71   ASN ASN E . n 
E 5 68  VAL 68  72   72   VAL VAL E . n 
E 5 69  VAL 69  73   73   VAL VAL E . n 
E 5 70  THR 70  74   74   THR THR E . n 
E 5 71  GLU 71  75   75   GLU GLU E . n 
E 5 72  HIS 72  76   76   HIS HIS E . n 
E 5 73  ASN 73  77   77   ASN ASN E . n 
E 5 74  GLY 74  78   78   GLY GLY E . n 
E 5 75  ARG 75  79   79   ARG ARG E . n 
E 5 76  ARG 76  80   80   ARG ARG E . n 
E 5 77  TYR 77  81   81   TYR TYR E . n 
E 5 78  ASN 78  82   82   ASN ASN E . n 
E 5 79  ILE 79  83   83   ILE ILE E . n 
E 5 80  MET 80  84   84   MET MET E . n 
E 5 81  VAL 81  85   85   VAL VAL E . n 
E 5 82  VAL 82  86   86   VAL VAL E . n 
E 5 83  PRO 83  87   87   PRO PRO E . n 
E 5 84  ASP 84  88   88   ASP ASP E . n 
E 5 85  LYS 85  89   89   LYS LYS E . n 
E 5 86  ALA 86  90   90   ALA ALA E . n 
E 5 87  CYS 87  91   91   CYS CYS E . n 
E 5 88  VAL 88  92   92   VAL VAL E . n 
E 5 89  VAL 89  93   93   VAL VAL E . n 
E 5 90  ASN 90  94   94   ASN ASN E . n 
E 5 91  SER 91  95   95   SER SER E . n 
E 5 92  GLY 92  96   96   GLY GLY E . n 
E 5 93  LEU 93  97   97   LEU LEU E . n 
E 5 94  SER 94  98   98   SER SER E . n 
E 5 95  SER 95  99   99   SER SER E . n 
E 5 96  THR 96  100  100  THR THR E . n 
E 5 97  ARG 97  101  101  ARG ARG E . n 
E 5 98  GLY 98  102  102  GLY GLY E . n 
E 5 99  GLY 99  103  103  GLY GLY E . n 
E 5 100 LYS 100 104  104  LYS LYS E . n 
E 5 101 MET 101 105  105  MET MET E . n 
E 5 102 ALA 102 106  106  ALA ALA E . n 
E 5 103 SER 103 107  107  SER SER E . n 
E 5 104 TYR 104 108  108  TYR TYR E . n 
E 5 105 MET 105 109  109  MET MET E . n 
E 5 106 TYR 106 110  110  TYR TYR E . n 
E 5 107 THR 107 111  111  THR THR E . n 
E 5 108 PRO 108 112  112  PRO PRO E . n 
E 5 109 THR 109 113  113  THR THR E . n 
E 5 110 GLY 110 114  114  GLY GLY E . n 
E 5 111 ASP 111 115  115  ASP ASP E . n 
E 5 112 GLY 112 116  116  GLY GLY E . n 
E 5 113 LYS 113 117  117  LYS LYS E . n 
E 5 114 GLN 114 118  118  GLN GLN E . n 
E 5 115 ARG 115 119  119  ARG ARG E . n 
E 5 116 LEU 116 120  120  LEU LEU E . n 
E 5 117 LYS 117 121  121  LYS LYS E . n 
E 5 118 ALA 118 122  122  ALA ALA E . n 
E 5 119 PRO 119 123  123  PRO PRO E . n 
E 5 120 ARG 120 124  124  ARG ARG E . n 
E 5 121 LEU 121 125  125  LEU LEU E . n 
E 5 122 TYR 122 126  126  TYR TYR E . n 
E 5 123 ALA 123 127  127  ALA ALA E . n 
E 5 124 ALA 124 128  128  ALA ALA E . n 
E 5 125 ASP 125 129  129  ASP ASP E . n 
E 5 126 GLN 126 130  130  GLN GLN E . n 
E 5 127 TRP 127 131  131  TRP TRP E . n 
E 5 128 VAL 128 132  132  VAL VAL E . n 
E 5 129 ASP 129 133  133  ASP ASP E . n 
E 5 130 THR 130 134  134  THR THR E . n 
E 5 131 THR 131 135  135  THR THR E . n 
E 5 132 TRP 132 136  136  TRP TRP E . n 
E 5 133 ASP 133 137  137  ASP ASP E . n 
E 5 134 HIS 134 138  138  HIS HIS E . n 
E 5 135 ALA 135 139  139  ALA ALA E . n 
E 5 136 MET 136 140  140  MET MET E . n 
E 5 137 ALA 137 141  141  ALA ALA E . n 
E 5 138 LEU 138 142  142  LEU LEU E . n 
E 5 139 TYR 139 143  143  TYR TYR E . n 
E 5 140 ALA 140 144  144  ALA ALA E . n 
E 5 141 GLY 141 145  145  GLY GLY E . n 
E 5 142 LEU 142 146  146  LEU LEU E . n 
E 5 143 ILE 143 147  147  ILE ILE E . n 
E 5 144 LYS 144 148  148  LYS LYS E . n 
E 5 145 LYS 145 149  149  LYS LYS E . n 
E 5 146 THR 146 150  150  THR THR E . n 
E 5 147 LEU 147 151  151  LEU LEU E . n 
E 5 148 ASP 148 152  152  ASP ASP E . n 
E 5 149 LYS 149 153  153  LYS LYS E . n 
E 5 150 ASP 150 154  154  ASP ASP E . n 
E 5 151 GLY 151 155  155  GLY GLY E . n 
E 5 152 PRO 152 156  156  PRO PRO E . n 
E 5 153 GLN 153 157  157  GLN GLN E . n 
E 5 154 GLY 154 158  158  GLY GLY E . n 
E 5 155 VAL 155 159  159  VAL VAL E . n 
E 5 156 PHE 156 160  160  PHE PHE E . n 
E 5 157 PHE 157 161  161  PHE PHE E . n 
E 5 158 SER 158 162  162  SER SER E . n 
E 5 159 CYS 159 163  163  CYS CYS E . n 
E 5 160 PHE 160 164  164  PHE PHE E . n 
E 5 161 ASP 161 165  165  ASP ASP E . n 
E 5 162 HIS 162 166  166  HIS HIS E . n 
E 5 163 GLY 163 167  167  GLY GLY E . n 
E 5 164 GLY 164 168  168  GLY GLY E . n 
E 5 165 ALA 165 169  169  ALA ALA E . n 
E 5 166 GLY 166 170  170  GLY GLY E . n 
E 5 167 GLY 167 171  171  GLY GLY E . n 
E 5 168 GLY 168 172  172  GLY GLY E . n 
E 5 169 PHE 169 173  173  PHE PHE E . n 
E 5 170 GLU 170 174  174  GLU GLU E . n 
E 5 171 ASN 171 175  175  ASN ASN E . n 
E 5 172 THR 172 176  176  THR THR E . n 
E 5 173 TRP 173 177  177  TRP TRP E . n 
E 5 174 GLY 174 178  178  GLY GLY E . n 
E 5 175 THR 175 179  179  THR THR E . n 
E 5 176 GLY 176 180  180  GLY GLY E . n 
E 5 177 LYS 177 181  181  LYS LYS E . n 
E 5 178 LEU 178 182  182  LEU LEU E . n 
E 5 179 MET 179 183  183  MET MET E . n 
E 5 180 PHE 180 184  184  PHE PHE E . n 
E 5 181 SER 181 185  185  SER SER E . n 
E 5 182 ALA 182 186  186  ALA ALA E . n 
E 5 183 ILE 183 187  187  ILE ILE E . n 
E 5 184 GLN 184 188  188  GLN GLN E . n 
E 5 185 THR 185 189  189  THR THR E . n 
E 5 186 PRO 186 190  190  PRO PRO E . n 
E 5 187 MET 187 191  191  MET MET E . n 
E 5 188 VAL 188 192  192  VAL VAL E . n 
E 5 189 ARG 189 193  193  ARG ARG E . n 
E 5 190 ILE 190 194  194  ILE ILE E . n 
E 5 191 HIS 191 195  195  HIS HIS E . n 
E 5 192 ASN 192 196  196  ASN ASN E . n 
E 5 193 ARG 193 197  197  ARG ARG E . n 
E 5 194 PRO 194 198  198  PRO PRO E . n 
E 5 195 ALA 195 199  199  ALA ALA E . n 
E 5 196 TYR 196 200  200  TYR TYR E . n 
E 5 197 ASN 197 201  201  ASN ASN E . n 
E 5 198 SER 198 202  202  SER SER E . n 
E 5 199 GLU 199 203  203  GLU GLU E . n 
E 5 200 CYS 200 204  204  CYS CYS E . n 
E 5 201 HIS 201 205  205  HIS HIS E . n 
E 5 202 ALA 202 206  206  ALA ALA E . n 
E 5 203 THR 203 207  207  THR THR E . n 
E 5 204 ARG 204 208  208  ARG ARG E . n 
E 5 205 GLU 205 209  209  GLU GLU E . n 
E 5 206 MET 206 210  210  MET MET E . n 
E 5 207 GLY 207 211  211  GLY GLY E . n 
E 5 208 ILE 208 212  212  ILE ILE E . n 
E 5 209 GLY 209 213  213  GLY GLY E . n 
E 5 210 GLU 210 214  214  GLU GLU E . n 
E 5 211 LEU 211 215  215  LEU LEU E . n 
E 5 212 ASN 212 216  216  ASN ASN E . n 
E 5 213 ASN 213 217  217  ASN ASN E . n 
E 5 214 ALA 214 218  218  ALA ALA E . n 
E 5 215 TYR 215 219  219  TYR TYR E . n 
E 5 216 GLU 216 220  220  GLU GLU E . n 
E 5 217 ASP 217 221  221  ASP ASP E . n 
E 5 218 ALA 218 222  222  ALA ALA E . n 
E 5 219 GLN 219 223  223  GLN GLN E . n 
E 5 220 LEU 220 224  224  LEU LEU E . n 
E 5 221 ALA 221 225  225  ALA ALA E . n 
E 5 222 ASP 222 226  226  ASP ASP E . n 
E 5 223 VAL 223 227  227  VAL VAL E . n 
E 5 224 ILE 224 228  228  ILE ILE E . n 
E 5 225 TRP 225 229  229  TRP TRP E . n 
E 5 226 SER 226 230  230  SER SER E . n 
E 5 227 ILE 227 231  231  ILE ILE E . n 
E 5 228 GLY 228 232  232  GLY GLY E . n 
E 5 229 ASN 229 233  233  ASN ASN E . n 
E 5 230 ASN 230 234  234  ASN ASN E . n 
E 5 231 PRO 231 235  235  PRO PRO E . n 
E 5 232 TYR 232 236  236  TYR TYR E . n 
E 5 233 GLU 233 237  237  GLU GLU E . n 
E 5 234 SER 234 238  238  SER SER E . n 
E 5 235 GLN 235 239  239  GLN GLN E . n 
E 5 236 THR 236 240  240  THR THR E . n 
E 5 237 ASN 237 241  241  ASN ASN E . n 
E 5 238 TYR 238 242  242  TYR TYR E . n 
E 5 239 PHE 239 243  243  PHE PHE E . n 
E 5 240 LEU 240 244  244  LEU LEU E . n 
E 5 241 ASN 241 245  245  ASN ASN E . n 
E 5 242 HIS 242 246  246  HIS HIS E . n 
E 5 243 TRP 243 247  247  TRP TRP E . n 
E 5 244 LEU 244 248  248  LEU LEU E . n 
E 5 245 PRO 245 249  249  PRO PRO E . n 
E 5 246 ASN 246 250  250  ASN ASN E . n 
E 5 247 LEU 247 251  251  LEU LEU E . n 
E 5 248 GLN 248 252  252  GLN GLN E . n 
E 5 249 GLY 249 253  253  GLY GLY E . n 
E 5 250 ALA 250 254  254  ALA ALA E . n 
E 5 251 THR 251 255  255  THR THR E . n 
E 5 252 THR 252 256  256  THR THR E . n 
E 5 253 SER 253 257  257  SER SER E . n 
E 5 254 LYS 254 258  258  LYS LYS E . n 
E 5 255 LYS 255 259  259  LYS LYS E . n 
E 5 256 LYS 256 260  260  LYS LYS E . n 
E 5 257 GLU 257 261  261  GLU GLU E . n 
E 5 258 ARG 258 262  262  ARG ARG E . n 
E 5 259 PHE 259 263  263  PHE PHE E . n 
E 5 260 PRO 260 264  264  PRO PRO E . n 
E 5 261 ASN 261 265  265  ASN ASN E . n 
E 5 262 GLU 262 266  266  GLU GLU E . n 
E 5 263 ASN 263 267  267  ASN ASN E . n 
E 5 264 PHE 264 268  268  PHE PHE E . n 
E 5 265 PRO 265 269  269  PRO PRO E . n 
E 5 266 GLN 266 270  270  GLN GLN E . n 
E 5 267 ALA 267 271  271  ALA ALA E . n 
E 5 268 ARG 268 272  272  ARG ARG E . n 
E 5 269 ILE 269 273  273  ILE ILE E . n 
E 5 270 ILE 270 274  274  ILE ILE E . n 
E 5 271 PHE 271 275  275  PHE PHE E . n 
E 5 272 VAL 272 276  276  VAL VAL E . n 
E 5 273 ASP 273 277  277  ASP ASP E . n 
E 5 274 PRO 274 278  278  PRO PRO E . n 
E 5 275 ARG 275 279  279  ARG ARG E . n 
E 5 276 GLU 276 280  280  GLU GLU E . n 
E 5 277 THR 277 281  281  THR THR E . n 
E 5 278 PRO 278 282  282  PRO PRO E . n 
E 5 279 SER 279 283  283  SER SER E . n 
E 5 280 VAL 280 284  284  VAL VAL E . n 
E 5 281 ALA 281 285  285  ALA ALA E . n 
E 5 282 ILE 282 286  286  ILE ILE E . n 
E 5 283 ALA 283 287  287  ALA ALA E . n 
E 5 284 ARG 284 288  288  ARG ARG E . n 
E 5 285 HIS 285 289  289  HIS HIS E . n 
E 5 286 VAL 286 290  290  VAL VAL E . n 
E 5 287 ALA 287 291  291  ALA ALA E . n 
E 5 288 GLY 288 292  292  GLY GLY E . n 
E 5 289 ASN 289 293  293  ASN ASN E . n 
E 5 290 ASP 290 294  294  ASP ASP E . n 
E 5 291 ARG 291 295  295  ARG ARG E . n 
E 5 292 VAL 292 296  296  VAL VAL E . n 
E 5 293 LEU 293 297  297  LEU LEU E . n 
E 5 294 HIS 294 298  298  HIS HIS E . n 
E 5 295 LEU 295 299  299  LEU LEU E . n 
E 5 296 ALA 296 300  300  ALA ALA E . n 
E 5 297 ILE 297 301  301  ILE ILE E . n 
E 5 298 GLU 298 302  302  GLU GLU E . n 
E 5 299 PRO 299 303  303  PRO PRO E . n 
E 5 300 GLY 300 304  304  GLY GLY E . n 
E 5 301 THR 301 305  305  THR THR E . n 
E 5 302 ASP 302 306  306  ASP ASP E . n 
E 5 303 THR 303 307  307  THR THR E . n 
E 5 304 ALA 304 308  308  ALA ALA E . n 
E 5 305 LEU 305 309  309  LEU LEU E . n 
E 5 306 PHE 306 310  310  PHE PHE E . n 
E 5 307 ASN 307 311  311  ASN ASN E . n 
E 5 308 GLY 308 312  312  GLY GLY E . n 
E 5 309 LEU 309 313  313  LEU LEU E . n 
E 5 310 PHE 310 314  314  PHE PHE E . n 
E 5 311 THR 311 315  315  THR THR E . n 
E 5 312 TYR 312 316  316  TYR TYR E . n 
E 5 313 VAL 313 317  317  VAL VAL E . n 
E 5 314 VAL 314 318  318  VAL VAL E . n 
E 5 315 GLU 315 319  319  GLU GLU E . n 
E 5 316 GLN 316 320  320  GLN GLN E . n 
E 5 317 GLY 317 321  321  GLY GLY E . n 
E 5 318 TRP 318 322  322  TRP TRP E . n 
E 5 319 ILE 319 323  323  ILE ILE E . n 
E 5 320 ASP 320 324  324  ASP ASP E . n 
E 5 321 LYS 321 325  325  LYS LYS E . n 
E 5 322 PRO 322 326  326  PRO PRO E . n 
E 5 323 PHE 323 327  327  PHE PHE E . n 
E 5 324 ILE 324 328  328  ILE ILE E . n 
E 5 325 GLU 325 329  329  GLU GLU E . n 
E 5 326 ALA 326 330  330  ALA ALA E . n 
E 5 327 HIS 327 331  331  HIS HIS E . n 
E 5 328 THR 328 332  332  THR THR E . n 
E 5 329 LYS 329 333  333  LYS LYS E . n 
E 5 330 GLY 330 334  334  GLY GLY E . n 
E 5 331 PHE 331 335  335  PHE PHE E . n 
E 5 332 ASP 332 336  336  ASP ASP E . n 
E 5 333 ASP 333 337  337  ASP ASP E . n 
E 5 334 ALA 334 338  338  ALA ALA E . n 
E 5 335 VAL 335 339  339  VAL VAL E . n 
E 5 336 LYS 336 340  340  LYS LYS E . n 
E 5 337 THR 337 341  341  THR THR E . n 
E 5 338 ASN 338 342  342  ASN ASN E . n 
E 5 339 ARG 339 343  343  ARG ARG E . n 
E 5 340 LEU 340 344  344  LEU LEU E . n 
E 5 341 SER 341 345  345  SER SER E . n 
E 5 342 LEU 342 346  346  LEU LEU E . n 
E 5 343 ASP 343 347  347  ASP ASP E . n 
E 5 344 GLU 344 348  348  GLU GLU E . n 
E 5 345 CYS 345 349  349  CYS CYS E . n 
E 5 346 SER 346 350  350  SER SER E . n 
E 5 347 ASN 347 351  351  ASN ASN E . n 
E 5 348 ILE 348 352  352  ILE ILE E . n 
E 5 349 THR 349 353  353  THR THR E . n 
E 5 350 GLY 350 354  354  GLY GLY E . n 
E 5 351 VAL 351 355  355  VAL VAL E . n 
E 5 352 PRO 352 356  356  PRO PRO E . n 
E 5 353 VAL 353 357  357  VAL VAL E . n 
E 5 354 ASP 354 358  358  ASP ASP E . n 
E 5 355 MET 355 359  359  MET MET E . n 
E 5 356 LEU 356 360  360  LEU LEU E . n 
E 5 357 LYS 357 361  361  LYS LYS E . n 
E 5 358 ARG 358 362  362  ARG ARG E . n 
E 5 359 ALA 359 363  363  ALA ALA E . n 
E 5 360 ALA 360 364  364  ALA ALA E . n 
E 5 361 GLU 361 365  365  GLU GLU E . n 
E 5 362 TRP 362 366  366  TRP TRP E . n 
E 5 363 SER 363 367  367  SER SER E . n 
E 5 364 TYR 364 368  368  TYR TYR E . n 
E 5 365 LYS 365 369  369  LYS LYS E . n 
E 5 366 PRO 366 370  370  PRO PRO E . n 
E 5 367 LYS 367 371  371  LYS LYS E . n 
E 5 368 ALA 368 372  372  ALA ALA E . n 
E 5 369 SER 369 373  373  SER SER E . n 
E 5 370 GLY 370 374  374  GLY GLY E . n 
E 5 371 GLN 371 375  375  GLN GLN E . n 
E 5 372 ALA 372 376  376  ALA ALA E . n 
E 5 373 PRO 373 377  377  PRO PRO E . n 
E 5 374 ARG 374 378  378  ARG ARG E . n 
E 5 375 THR 375 379  379  THR THR E . n 
E 5 376 MET 376 380  380  MET MET E . n 
E 5 377 HIS 377 381  381  HIS HIS E . n 
E 5 378 ALA 378 382  382  ALA ALA E . n 
E 5 379 TYR 379 383  383  TYR TYR E . n 
E 5 380 GLU 380 384  384  GLU GLU E . n 
E 5 381 LYS 381 385  385  LYS LYS E . n 
E 5 382 GLY 382 386  386  GLY GLY E . n 
E 5 383 ILE 383 387  387  ILE ILE E . n 
E 5 384 ILE 384 388  388  ILE ILE E . n 
E 5 385 TRP 385 389  389  TRP TRP E . n 
E 5 386 GLY 386 390  390  GLY GLY E . n 
E 5 387 ASN 387 391  391  ASN ASN E . n 
E 5 388 ASP 388 392  392  ASP ASP E . n 
E 5 389 ASN 389 393  393  ASN ASN E . n 
E 5 390 TYR 390 394  394  TYR TYR E . n 
E 5 391 VAL 391 395  395  VAL VAL E . n 
E 5 392 ILE 392 396  396  ILE ILE E . n 
E 5 393 GLN 393 397  397  GLN GLN E . n 
E 5 394 SER 394 398  398  SER SER E . n 
E 5 395 ALA 395 399  399  ALA ALA E . n 
E 5 396 LEU 396 400  400  LEU LEU E . n 
E 5 397 LEU 397 401  401  LEU LEU E . n 
E 5 398 ASP 398 402  402  ASP ASP E . n 
E 5 399 LEU 399 403  403  LEU LEU E . n 
E 5 400 VAL 400 404  404  VAL VAL E . n 
E 5 401 ILE 401 405  405  ILE ILE E . n 
E 5 402 ALA 402 406  406  ALA ALA E . n 
E 5 403 THR 403 407  407  THR THR E . n 
E 5 404 HIS 404 408  408  HIS HIS E . n 
E 5 405 ASN 405 409  409  ASN ASN E . n 
E 5 406 VAL 406 410  410  VAL VAL E . n 
E 5 407 GLY 407 411  411  GLY GLY E . n 
E 5 408 ARG 408 412  412  ARG ARG E . n 
E 5 409 ARG 409 413  413  ARG ARG E . n 
E 5 410 GLY 410 414  414  GLY GLY E . n 
E 5 411 THR 411 415  415  THR THR E . n 
E 5 412 GLY 412 416  416  GLY GLY E . n 
E 5 413 CYS 413 417  417  CYS CYS E . n 
E 5 414 VAL 414 418  418  VAL VAL E . n 
E 5 415 ARG 415 419  419  ARG ARG E . n 
E 5 416 MET 416 420  420  MET MET E . n 
E 5 417 GLY 417 421  421  GLY GLY E . n 
E 5 418 GLY 418 422  422  GLY GLY E . n 
E 5 419 HIS 419 423  423  HIS HIS E . n 
E 5 420 GLN 420 424  424  GLN GLN E . n 
E 5 421 GLU 421 425  425  GLU GLU E . n 
E 5 422 GLY 422 426  426  GLY GLY E . n 
E 5 423 TYR 423 427  427  TYR TYR E . n 
E 5 424 THR 424 428  428  THR THR E . n 
E 5 425 ARG 425 429  429  ARG ARG E . n 
E 5 426 PRO 426 430  430  PRO PRO E . n 
E 5 427 PRO 427 431  431  PRO PRO E . n 
E 5 428 TYR 428 432  432  TYR TYR E . n 
E 5 429 PRO 429 433  433  PRO PRO E . n 
E 5 430 GLY 430 434  434  GLY GLY E . n 
E 5 431 ASP 431 435  435  ASP ASP E . n 
E 5 432 LYS 432 436  436  LYS LYS E . n 
E 5 433 LYS 433 437  437  LYS LYS E . n 
E 5 434 ILE 434 438  438  ILE ILE E . n 
E 5 435 TYR 435 439  439  TYR TYR E . n 
E 5 436 ILE 436 440  440  ILE ILE E . n 
E 5 437 ASP 437 441  441  ASP ASP E . n 
E 5 438 GLN 438 442  442  GLN GLN E . n 
E 5 439 GLU 439 443  443  GLU GLU E . n 
E 5 440 LEU 440 444  444  LEU LEU E . n 
E 5 441 ILE 441 445  445  ILE ILE E . n 
E 5 442 LYS 442 446  446  LYS LYS E . n 
E 5 443 GLY 443 447  447  GLY GLY E . n 
E 5 444 LYS 444 448  448  LYS LYS E . n 
E 5 445 GLY 445 449  449  GLY GLY E . n 
E 5 446 ARG 446 450  450  ARG ARG E . n 
E 5 447 ILE 447 451  451  ILE ILE E . n 
E 5 448 MET 448 452  452  MET MET E . n 
E 5 449 THR 449 453  453  THR THR E . n 
E 5 450 TRP 450 454  454  TRP TRP E . n 
E 5 451 TRP 451 455  455  TRP TRP E . n 
E 5 452 GLY 452 456  456  GLY GLY E . n 
E 5 453 CYS 453 457  457  CYS CYS E . n 
E 5 454 ASN 454 458  458  ASN ASN E . n 
E 5 455 ASN 455 459  459  ASN ASN E . n 
E 5 456 PHE 456 460  460  PHE PHE E . n 
E 5 457 GLN 457 461  461  GLN GLN E . n 
E 5 458 THR 458 462  462  THR THR E . n 
E 5 459 SER 459 463  463  SER SER E . n 
E 5 460 ASN 460 464  464  ASN ASN E . n 
E 5 461 ASN 461 465  465  ASN ASN E . n 
E 5 462 ALA 462 466  466  ALA ALA E . n 
E 5 463 GLN 463 467  467  GLN GLN E . n 
E 5 464 ALA 464 468  468  ALA ALA E . n 
E 5 465 LEU 465 469  469  LEU LEU E . n 
E 5 466 ARG 466 470  470  ARG ARG E . n 
E 5 467 GLU 467 471  471  GLU GLU E . n 
E 5 468 ALA 468 472  472  ALA ALA E . n 
E 5 469 ILE 469 473  473  ILE ILE E . n 
E 5 470 LEU 470 474  474  LEU LEU E . n 
E 5 471 GLN 471 475  475  GLN GLN E . n 
E 5 472 ARG 472 476  476  ARG ARG E . n 
E 5 473 SER 473 477  477  SER SER E . n 
E 5 474 ALA 474 478  478  ALA ALA E . n 
E 5 475 ILE 475 479  479  ILE ILE E . n 
E 5 476 VAL 476 480  480  VAL VAL E . n 
E 5 477 LYS 477 481  481  LYS LYS E . n 
E 5 478 GLN 478 482  482  GLN GLN E . n 
E 5 479 ALA 479 483  483  ALA ALA E . n 
E 5 480 MET 480 484  484  MET MET E . n 
E 5 481 GLN 481 485  485  GLN GLN E . n 
E 5 482 LYS 482 486  486  LYS LYS E . n 
E 5 483 ALA 483 487  487  ALA ALA E . n 
E 5 484 ARG 484 488  488  ARG ARG E . n 
E 5 485 GLY 485 489  489  GLY GLY E . n 
E 5 486 ALA 486 490  490  ALA ALA E . n 
E 5 487 THR 487 491  491  THR THR E . n 
E 5 488 THR 488 492  492  THR THR E . n 
E 5 489 GLU 489 493  493  GLU GLU E . n 
E 5 490 GLU 490 494  494  GLU GLU E . n 
E 5 491 MET 491 495  495  MET MET E . n 
E 5 492 VAL 492 496  496  VAL VAL E . n 
E 5 493 ASP 493 497  497  ASP ASP E . n 
E 5 494 VAL 494 498  498  VAL VAL E . n 
E 5 495 ILE 495 499  499  ILE ILE E . n 
E 5 496 TYR 496 500  500  TYR TYR E . n 
E 5 497 GLU 497 501  501  GLU GLU E . n 
E 5 498 ALA 498 502  502  ALA ALA E . n 
E 5 499 THR 499 503  503  THR THR E . n 
E 5 500 GLN 500 504  504  GLN GLN E . n 
E 5 501 ASN 501 505  505  ASN ASN E . n 
E 5 502 GLY 502 506  506  GLY GLY E . n 
E 5 503 GLY 503 507  507  GLY GLY E . n 
E 5 504 LEU 504 508  508  LEU LEU E . n 
E 5 505 PHE 505 509  509  PHE PHE E . n 
E 5 506 VAL 506 510  510  VAL VAL E . n 
E 5 507 THR 507 511  511  THR THR E . n 
E 5 508 SER 508 512  512  SER SER E . n 
E 5 509 ILE 509 513  513  ILE ILE E . n 
E 5 510 ASN 510 514  514  ASN ASN E . n 
E 5 511 LEU 511 515  515  LEU LEU E . n 
E 5 512 TYR 512 516  516  TYR TYR E . n 
E 5 513 PRO 513 517  517  PRO PRO E . n 
E 5 514 THR 514 518  518  THR THR E . n 
E 5 515 LYS 515 519  519  LYS LYS E . n 
E 5 516 LEU 516 520  520  LEU LEU E . n 
E 5 517 ALA 517 521  521  ALA ALA E . n 
E 5 518 GLU 518 522  522  GLU GLU E . n 
E 5 519 ALA 519 523  523  ALA ALA E . n 
E 5 520 ALA 520 524  524  ALA ALA E . n 
E 5 521 HIS 521 525  525  HIS HIS E . n 
E 5 522 LEU 522 526  526  LEU LEU E . n 
E 5 523 MET 523 527  527  MET MET E . n 
E 5 524 LEU 524 528  528  LEU LEU E . n 
E 5 525 PRO 525 529  529  PRO PRO E . n 
E 5 526 ALA 526 530  530  ALA ALA E . n 
E 5 527 ALA 527 531  531  ALA ALA E . n 
E 5 528 HIS 528 532  532  HIS HIS E . n 
E 5 529 PRO 529 533  533  PRO PRO E . n 
E 5 530 GLY 530 534  534  GLY GLY E . n 
E 5 531 GLU 531 535  535  GLU GLU E . n 
E 5 532 MET 532 536  536  MET MET E . n 
E 5 533 ASN 533 537  537  ASN ASN E . n 
E 5 534 LEU 534 538  538  LEU LEU E . n 
E 5 535 THR 535 539  539  THR THR E . n 
E 5 536 SER 536 540  540  SER SER E . n 
E 5 537 MET 537 541  541  MET MET E . n 
E 5 538 ASN 538 542  542  ASN ASN E . n 
E 5 539 GLY 539 543  543  GLY GLY E . n 
E 5 540 GLU 540 544  544  GLU GLU E . n 
E 5 541 ARG 541 545  545  ARG ARG E . n 
E 5 542 ARG 542 546  546  ARG ARG E . n 
E 5 543 ILE 543 547  547  ILE ILE E . n 
E 5 544 ARG 544 548  548  ARG ARG E . n 
E 5 545 LEU 545 549  549  LEU LEU E . n 
E 5 546 SER 546 550  550  SER SER E . n 
E 5 547 GLU 547 551  551  GLU GLU E . n 
E 5 548 LYS 548 552  552  LYS LYS E . n 
E 5 549 PHE 549 553  553  PHE PHE E . n 
E 5 550 MET 550 554  554  MET MET E . n 
E 5 551 ASP 551 555  555  ASP ASP E . n 
E 5 552 PRO 552 556  556  PRO PRO E . n 
E 5 553 PRO 553 557  557  PRO PRO E . n 
E 5 554 GLY 554 558  558  GLY GLY E . n 
E 5 555 THR 555 559  559  THR THR E . n 
E 5 556 ALA 556 560  560  ALA ALA E . n 
E 5 557 MET 557 561  561  MET MET E . n 
E 5 558 ALA 558 562  562  ALA ALA E . n 
E 5 559 ASP 559 563  563  ASP ASP E . n 
E 5 560 CYS 560 564  564  CYS CYS E . n 
E 5 561 LEU 561 565  565  LEU LEU E . n 
E 5 562 ILE 562 566  566  ILE ILE E . n 
E 5 563 ALA 563 567  567  ALA ALA E . n 
E 5 564 ALA 564 568  568  ALA ALA E . n 
E 5 565 ARG 565 569  569  ARG ARG E . n 
E 5 566 ILE 566 570  570  ILE ILE E . n 
E 5 567 ALA 567 571  571  ALA ALA E . n 
E 5 568 ASN 568 572  572  ASN ASN E . n 
E 5 569 ALA 569 573  573  ALA ALA E . n 
E 5 570 LEU 570 574  574  LEU LEU E . n 
E 5 571 ARG 571 575  575  ARG ARG E . n 
E 5 572 ASP 572 576  576  ASP ASP E . n 
E 5 573 MET 573 577  577  MET MET E . n 
E 5 574 TYR 574 578  578  TYR TYR E . n 
E 5 575 GLN 575 579  579  GLN GLN E . n 
E 5 576 LYS 576 580  580  LYS LYS E . n 
E 5 577 ASP 577 581  581  ASP ASP E . n 
E 5 578 GLY 578 582  582  GLY GLY E . n 
E 5 579 LYS 579 583  583  LYS LYS E . n 
E 5 580 ALA 580 584  584  ALA ALA E . n 
E 5 581 GLU 581 585  585  GLU GLU E . n 
E 5 582 MET 582 586  586  MET MET E . n 
E 5 583 ALA 583 587  587  ALA ALA E . n 
E 5 584 ALA 584 588  588  ALA ALA E . n 
E 5 585 GLN 585 589  589  GLN GLN E . n 
E 5 586 PHE 586 590  590  PHE PHE E . n 
E 5 587 GLU 587 591  591  GLU GLU E . n 
E 5 588 GLY 588 592  592  GLY GLY E . n 
E 5 589 PHE 589 593  593  PHE PHE E . n 
E 5 590 ASP 590 594  594  ASP ASP E . n 
E 5 591 TRP 591 595  595  TRP TRP E . n 
E 5 592 LYS 592 596  596  LYS LYS E . n 
E 5 593 THR 593 597  597  THR THR E . n 
E 5 594 GLU 594 598  598  GLU GLU E . n 
E 5 595 GLU 595 599  599  GLU GLU E . n 
E 5 596 ASP 596 600  600  ASP ASP E . n 
E 5 597 ALA 597 601  601  ALA ALA E . n 
E 5 598 PHE 598 602  602  PHE PHE E . n 
E 5 599 ASN 599 603  603  ASN ASN E . n 
E 5 600 ASP 600 604  604  ASP ASP E . n 
E 5 601 GLY 601 605  605  GLY GLY E . n 
E 5 602 PHE 602 606  606  PHE PHE E . n 
E 5 603 ARG 603 607  607  ARG ARG E . n 
E 5 604 ARG 604 608  608  ARG ARG E . n 
E 5 605 ALA 605 609  609  ALA ALA E . n 
E 5 606 GLY 606 610  610  GLY GLY E . n 
E 5 607 GLN 607 611  611  GLN GLN E . n 
E 5 608 PRO 608 612  612  PRO PRO E . n 
E 5 609 GLY 609 613  613  GLY GLY E . n 
E 5 610 ALA 610 614  614  ALA ALA E . n 
E 5 611 PRO 611 615  615  PRO PRO E . n 
E 5 612 ALA 612 616  616  ALA ALA E . n 
E 5 613 ILE 613 617  617  ILE ILE E . n 
E 5 614 ASP 614 618  618  ASP ASP E . n 
E 5 615 SER 615 619  619  SER SER E . n 
E 5 616 GLN 616 620  620  GLN GLN E . n 
E 5 617 GLY 617 621  621  GLY GLY E . n 
E 5 618 GLY 618 622  622  GLY GLY E . n 
E 5 619 SER 619 623  623  SER SER E . n 
E 5 620 THR 620 624  624  THR THR E . n 
E 5 621 GLY 621 625  625  GLY GLY E . n 
E 5 622 HIS 622 626  626  HIS HIS E . n 
E 5 623 LEU 623 627  627  LEU LEU E . n 
E 5 624 VAL 624 628  628  VAL VAL E . n 
E 5 625 THR 625 629  629  THR THR E . n 
E 5 626 TYR 626 630  630  TYR TYR E . n 
E 5 627 ASP 627 631  631  ASP ASP E . n 
E 5 628 ARG 628 632  632  ARG ARG E . n 
E 5 629 LEU 629 633  633  LEU LEU E . n 
E 5 630 ARG 630 634  634  ARG ARG E . n 
E 5 631 LYS 631 635  635  LYS LYS E . n 
E 5 632 SER 632 636  636  SER SER E . n 
E 5 633 GLY 633 637  637  GLY GLY E . n 
E 5 634 ASN 634 638  638  ASN ASN E . n 
E 5 635 ASN 635 639  639  ASN ASN E . n 
E 5 636 GLY 636 640  640  GLY GLY E . n 
E 5 637 VAL 637 641  641  VAL VAL E . n 
E 5 638 GLN 638 642  642  GLN GLN E . n 
E 5 639 LEU 639 643  643  LEU LEU E . n 
E 5 640 PRO 640 644  644  PRO PRO E . n 
E 5 641 VAL 641 645  645  VAL VAL E . n 
E 5 642 VAL 642 646  646  VAL VAL E . n 
E 5 643 SER 643 647  647  SER SER E . n 
E 5 644 TRP 644 648  648  TRP TRP E . n 
E 5 645 ASP 645 649  649  ASP ASP E . n 
E 5 646 GLU 646 650  650  GLU GLU E . n 
E 5 647 SER 647 651  651  SER SER E . n 
E 5 648 LYS 648 652  652  LYS LYS E . n 
E 5 649 GLY 649 653  653  GLY GLY E . n 
E 5 650 LEU 650 654  654  LEU LEU E . n 
E 5 651 VAL 651 655  655  VAL VAL E . n 
E 5 652 GLY 652 656  656  GLY GLY E . n 
E 5 653 THR 653 657  657  THR THR E . n 
E 5 654 GLU 654 658  658  GLU GLU E . n 
E 5 655 MET 655 659  659  MET MET E . n 
E 5 656 LEU 656 660  660  LEU LEU E . n 
E 5 657 TYR 657 661  661  TYR TYR E . n 
E 5 658 THR 658 662  662  THR THR E . n 
E 5 659 GLU 659 663  663  GLU GLU E . n 
E 5 660 GLY 660 664  664  GLY GLY E . n 
E 5 661 LYS 661 665  665  LYS LYS E . n 
E 5 662 PHE 662 666  666  PHE PHE E . n 
E 5 663 ASP 663 667  667  ASP ASP E . n 
E 5 664 THR 664 668  668  THR THR E . n 
E 5 665 ASP 665 669  669  ASP ASP E . n 
E 5 666 ASP 666 670  670  ASP ASP E . n 
E 5 667 GLY 667 671  671  GLY GLY E . n 
E 5 668 LYS 668 672  672  LYS LYS E . n 
E 5 669 ALA 669 673  673  ALA ALA E . n 
E 5 670 HIS 670 674  674  HIS HIS E . n 
E 5 671 PHE 671 675  675  PHE PHE E . n 
E 5 672 LYS 672 676  676  LYS LYS E . n 
E 5 673 PRO 673 677  677  PRO PRO E . n 
E 5 674 ALA 674 678  678  ALA ALA E . n 
E 5 675 PRO 675 679  679  PRO PRO E . n 
E 5 676 TRP 676 680  680  TRP TRP E . n 
E 5 677 ASN 677 681  681  ASN ASN E . n 
E 5 678 GLY 678 682  682  GLY GLY E . n 
E 5 679 LEU 679 683  683  LEU LEU E . n 
E 5 680 PRO 680 684  684  PRO PRO E . n 
E 5 681 ALA 681 685  685  ALA ALA E . n 
E 5 682 THR 682 686  686  THR THR E . n 
E 5 683 VAL 683 687  687  VAL VAL E . n 
E 5 684 GLN 684 688  688  GLN GLN E . n 
E 5 685 GLN 685 689  689  GLN GLN E . n 
E 5 686 GLN 686 690  690  GLN GLN E . n 
E 5 687 LYS 687 691  691  LYS LYS E . n 
E 5 688 ASP 688 692  692  ASP ASP E . n 
E 5 689 LYS 689 693  693  LYS LYS E . n 
E 5 690 TYR 690 694  694  TYR TYR E . n 
E 5 691 ARG 691 695  695  ARG ARG E . n 
E 5 692 PHE 692 696  696  PHE PHE E . n 
E 5 693 TRP 693 697  697  TRP TRP E . n 
E 5 694 LEU 694 698  698  LEU LEU E . n 
E 5 695 ASN 695 699  699  ASN ASN E . n 
E 5 696 ASN 696 700  700  ASN ASN E . n 
E 5 697 GLY 697 701  701  GLY GLY E . n 
E 5 698 ARG 698 702  702  ARG ARG E . n 
E 5 699 ASN 699 703  703  ASN ASN E . n 
E 5 700 ASN 700 704  704  ASN ASN E . n 
E 5 701 GLU 701 705  705  GLU GLU E . n 
E 5 702 VAL 702 706  706  VAL VAL E . n 
E 5 703 TRP 703 707  707  TRP TRP E . n 
E 5 704 GLN 704 708  708  GLN GLN E . n 
E 5 705 THR 705 709  709  THR THR E . n 
E 5 706 ALA 706 710  710  ALA ALA E . n 
E 5 707 TYR 707 711  711  TYR TYR E . n 
E 5 708 HIS 708 712  712  HIS HIS E . n 
E 5 709 ASP 709 713  713  ASP ASP E . n 
E 5 710 GLN 710 714  714  GLN GLN E . n 
E 5 711 TYR 711 715  715  TYR TYR E . n 
E 5 712 ASN 712 716  716  ASN ASN E . n 
E 5 713 SER 713 717  717  SER SER E . n 
E 5 714 LEU 714 718  718  LEU LEU E . n 
E 5 715 MET 715 719  719  MET MET E . n 
E 5 716 GLN 716 720  720  GLN GLN E . n 
E 5 717 GLU 717 721  721  GLU GLU E . n 
E 5 718 ARG 718 722  722  ARG ARG E . n 
E 5 719 TYR 719 723  723  TYR TYR E . n 
E 5 720 PRO 720 724  724  PRO PRO E . n 
E 5 721 MET 721 725  725  MET MET E . n 
E 5 722 ALA 722 726  726  ALA ALA E . n 
E 5 723 TYR 723 727  727  TYR TYR E . n 
E 5 724 ILE 724 728  728  ILE ILE E . n 
E 5 725 GLU 725 729  729  GLU GLU E . n 
E 5 726 MET 726 730  730  MET MET E . n 
E 5 727 ASN 727 731  731  ASN ASN E . n 
E 5 728 PRO 728 732  732  PRO PRO E . n 
E 5 729 ASP 729 733  733  ASP ASP E . n 
E 5 730 ASP 730 734  734  ASP ASP E . n 
E 5 731 CYS 731 735  735  CYS CYS E . n 
E 5 732 LYS 732 736  736  LYS LYS E . n 
E 5 733 GLN 733 737  737  GLN GLN E . n 
E 5 734 LEU 734 738  738  LEU LEU E . n 
E 5 735 ASP 735 739  739  ASP ASP E . n 
E 5 736 VAL 736 740  740  VAL VAL E . n 
E 5 737 THR 737 741  741  THR THR E . n 
E 5 738 GLY 738 742  742  GLY GLY E . n 
E 5 739 GLY 739 743  743  GLY GLY E . n 
E 5 740 ASP 740 744  744  ASP ASP E . n 
E 5 741 ILE 741 745  745  ILE ILE E . n 
E 5 742 VAL 742 746  746  VAL VAL E . n 
E 5 743 GLU 743 747  747  GLU GLU E . n 
E 5 744 VAL 744 748  748  VAL VAL E . n 
E 5 745 TYR 745 749  749  TYR TYR E . n 
E 5 746 ASN 746 750  750  ASN ASN E . n 
E 5 747 ASP 747 751  751  ASP ASP E . n 
E 5 748 PHE 748 752  752  PHE PHE E . n 
E 5 749 GLY 749 753  753  GLY GLY E . n 
E 5 750 SER 750 754  754  SER SER E . n 
E 5 751 THR 751 755  755  THR THR E . n 
E 5 752 PHE 752 756  756  PHE PHE E . n 
E 5 753 ALA 753 757  757  ALA ALA E . n 
E 5 754 MET 754 758  758  MET MET E . n 
E 5 755 VAL 755 759  759  VAL VAL E . n 
E 5 756 TYR 756 760  760  TYR TYR E . n 
E 5 757 PRO 757 761  761  PRO PRO E . n 
E 5 758 VAL 758 762  762  VAL VAL E . n 
E 5 759 ALA 759 763  763  ALA ALA E . n 
E 5 760 GLU 760 764  764  GLU GLU E . n 
E 5 761 ILE 761 765  765  ILE ILE E . n 
E 5 762 LYS 762 766  766  LYS LYS E . n 
E 5 763 ARG 763 767  767  ARG ARG E . n 
E 5 764 GLY 764 768  768  GLY GLY E . n 
E 5 765 GLN 765 769  769  GLN GLN E . n 
E 5 766 THR 766 770  770  THR THR E . n 
E 5 767 PHE 767 771  771  PHE PHE E . n 
E 5 768 MET 768 772  772  MET MET E . n 
E 5 769 LEU 769 773  773  LEU LEU E . n 
E 5 770 PHE 770 774  774  PHE PHE E . n 
E 5 771 GLY 771 775  775  GLY GLY E . n 
E 5 772 TYR 772 776  776  TYR TYR E . n 
E 5 773 VAL 773 777  777  VAL VAL E . n 
E 5 774 ASN 774 778  778  ASN ASN E . n 
E 5 775 GLY 775 779  779  GLY GLY E . n 
E 5 776 ILE 776 780  780  ILE ILE E . n 
E 5 777 GLN 777 781  781  GLN GLN E . n 
E 5 778 GLY 778 782  782  GLY GLY E . n 
E 5 779 ASP 779 783  783  ASP ASP E . n 
E 5 780 VAL 780 784  784  VAL VAL E . n 
E 5 781 THR 781 785  785  THR THR E . n 
E 5 782 THR 782 786  786  THR THR E . n 
E 5 783 ASP 783 787  787  ASP ASP E . n 
E 5 784 TRP 784 788  788  TRP TRP E . n 
E 5 785 THR 785 789  789  THR THR E . n 
E 5 786 ASP 786 790  790  ASP ASP E . n 
E 5 787 ARG 787 791  791  ARG ARG E . n 
E 5 788 ASN 788 792  792  ASN ASN E . n 
E 5 789 ILE 789 793  793  ILE ILE E . n 
E 5 790 ILE 790 794  794  ILE ILE E . n 
E 5 791 PRO 791 795  795  PRO PRO E . n 
E 5 792 TYR 792 796  796  TYR TYR E . n 
E 5 793 TYR 793 797  797  TYR TYR E . n 
E 5 794 LYS 794 798  798  LYS LYS E . n 
E 5 795 GLY 795 799  799  GLY GLY E . n 
E 5 796 THR 796 800  800  THR THR E . n 
E 5 797 TRP 797 801  801  TRP TRP E . n 
E 5 798 GLY 798 802  802  GLY GLY E . n 
E 5 799 ASP 799 803  803  ASP ASP E . n 
E 5 800 ILE 800 804  804  ILE ILE E . n 
E 5 801 ARG 801 805  805  ARG ARG E . n 
E 5 802 LYS 802 806  806  LYS LYS E . n 
E 5 803 VAL 803 807  807  VAL VAL E . n 
E 5 804 GLY 804 808  808  GLY GLY E . n 
E 5 805 SER 805 809  809  SER SER E . n 
E 5 806 MET 806 810  810  MET MET E . n 
E 5 807 GLU 807 811  811  GLU GLU E . n 
E 5 808 GLU 808 812  812  GLU GLU E . n 
E 5 809 PHE 809 813  813  PHE PHE E . n 
E 5 810 LYS 810 814  814  LYS LYS E . n 
E 5 811 ARG 811 815  815  ARG ARG E . n 
E 5 812 THR 812 816  816  THR THR E . n 
E 5 813 VAL 813 817  817  VAL VAL E . n 
E 5 814 SER 814 818  818  SER SER E . n 
E 5 815 PHE 815 819  819  PHE PHE E . n 
E 5 816 LYS 816 820  820  LYS LYS E . n 
E 5 817 SER 817 821  821  SER SER E . n 
E 5 818 ARG 818 822  822  ARG ARG E . n 
E 5 819 ARG 819 823  823  ARG ARG E . n 
E 5 820 PHE 820 824  824  PHE PHE E . n 
E 5 821 ALA 821 825  825  ALA ALA E . n 
E 5 822 MGD 822 901  901  MGD MGD E . n 
E 5 823 MGD 823 1101 1101 MGD MGD E . n 
E 5 824 F3S 824 1201 1201 F3S F3S E . n 
E 5 825 ART 825 1301 1301 ART ART E . n 
E 5 826 FC6 826 1401 1401 FC6 FC6 E . n 
E 5 827 4MO 827 1501 1501 4MO 4MO E . n 
E 5 828 GOL 828 1601 1601 GOL GOL E . n 
E 5 829 GOL 829 1701 1701 GOL GOL E . n 
E 5 830 GOL 830 1801 1801 GOL GOL E . n 
E 5 831 GOL 831 1901 1901 GOL GOL E . n 
E 5 832 EDO 832 2001 2001 EDO EDO E . n 
F 6 1   LEU 1   0    0    LEU LEU F . n 
F 6 2   ARG 2   1    1    ARG ARG F . n 
F 6 3   THR 3   2    2    THR THR F . n 
F 6 4   THR 4   3    3    THR THR F . n 
F 6 5   LEU 5   4    4    LEU LEU F . n 
F 6 6   GLN 6   5    5    GLN GLN F . n 
F 6 7   TYR 7   6    6    TYR TYR F . n 
F 6 8   PRO 8   7    7    PRO PRO F . n 
F 6 9   ALA 9   8    8    ALA ALA F . n 
F 6 10  THR 10  9    9    THR THR F . n 
F 6 11  GLN 11  10   10   GLN GLN F . n 
F 6 12  VAL 12  11   11   VAL VAL F . n 
F 6 13  SER 13  12   12   SER SER F . n 
F 6 14  VAL 14  13   13   VAL VAL F . n 
F 6 15  ALA 15  14   14   ALA ALA F . n 
F 6 16  LYS 16  15   15   LYS LYS F . n 
F 6 17  ASN 17  16   16   ASN ASN F . n 
F 6 18  LEU 18  17   17   LEU LEU F . n 
F 6 19  LYS 19  18   18   LYS LYS F . n 
F 6 20  ALA 20  19   19   ALA ALA F . n 
F 6 21  ASN 21  20   20   ASN ASN F . n 
F 6 22  GLU 22  21   21   GLU GLU F . n 
F 6 23  PRO 23  22   22   PRO PRO F . n 
F 6 24  VAL 24  23   23   VAL VAL F . n 
F 6 25  SER 25  24   24   SER SER F . n 
F 6 26  PHE 26  25   25   PHE PHE F . n 
F 6 27  THR 27  26   26   THR THR F . n 
F 6 28  TYR 28  27   27   TYR TYR F . n 
F 6 29  PRO 29  28   28   PRO PRO F . n 
F 6 30  ASP 30  29   29   ASP ASP F . n 
F 6 31  THR 31  30   30   THR THR F . n 
F 6 32  SER 32  31   31   SER SER F . n 
F 6 33  SER 33  32   32   SER SER F . n 
F 6 34  PRO 34  33   33   PRO PRO F . n 
F 6 35  CYS 35  34   34   CYS CYS F . n 
F 6 36  VAL 36  35   35   VAL VAL F . n 
F 6 37  ALA 37  36   36   ALA ALA F . n 
F 6 38  VAL 38  37   37   VAL VAL F . n 
F 6 39  LYS 39  38   38   LYS LYS F . n 
F 6 40  LEU 40  39   39   LEU LEU F . n 
F 6 41  GLY 41  40   40   GLY GLY F . n 
F 6 42  SER 42  41   41   SER SER F . n 
F 6 43  PRO 43  42   42   PRO PRO F . n 
F 6 44  VAL 44  43   43   VAL VAL F . n 
F 6 45  PRO 45  44   44   PRO PRO F . n 
F 6 46  GLY 46  45   45   GLY GLY F . n 
F 6 47  GLY 47  46   46   GLY GLY F . n 
F 6 48  VAL 48  47   47   VAL VAL F . n 
F 6 49  GLY 49  48   48   GLY GLY F . n 
F 6 50  PRO 50  49   49   PRO PRO F . n 
F 6 51  ASN 51  50   50   ASN ASN F . n 
F 6 52  ASN 52  51   51   ASN ASN F . n 
F 6 53  ASP 53  52   52   ASP ASP F . n 
F 6 54  ILE 54  53   53   ILE ILE F . n 
F 6 55  VAL 55  54   54   VAL VAL F . n 
F 6 56  ALA 56  55   55   ALA ALA F . n 
F 6 57  TYR 57  56   56   TYR TYR F . n 
F 6 58  SER 58  57   57   SER SER F . n 
F 6 59  VAL 59  58   58   VAL VAL F . n 
F 6 60  LEU 60  59   59   LEU LEU F . n 
F 6 61  CYS 61  60   60   CYS CYS F . n 
F 6 62  THR 62  61   61   THR THR F . n 
F 6 63  HIS 63  62   62   HIS HIS F . n 
F 6 64  MET 64  63   63   MET MET F . n 
F 6 65  GLY 65  64   64   GLY GLY F . n 
F 6 66  CYS 66  65   65   CYS CYS F . n 
F 6 67  PRO 67  66   66   PRO PRO F . n 
F 6 68  THR 68  67   67   THR THR F . n 
F 6 69  SER 69  68   68   SER SER F . n 
F 6 70  TYR 70  69   69   TYR TYR F . n 
F 6 71  ASP 71  70   70   ASP ASP F . n 
F 6 72  LYS 72  71   71   LYS LYS F . n 
F 6 73  SER 73  72   72   SER SER F . n 
F 6 74  SER 74  73   73   SER SER F . n 
F 6 75  LYS 75  74   74   LYS LYS F . n 
F 6 76  THR 76  75   75   THR THR F . n 
F 6 77  PHE 77  76   76   PHE PHE F . n 
F 6 78  LYS 78  77   77   LYS LYS F . n 
F 6 79  CYS 79  78   78   CYS CYS F . n 
F 6 80  PRO 80  79   79   PRO PRO F . n 
F 6 81  CYS 81  80   80   CYS CYS F . n 
F 6 82  HIS 82  81   81   HIS HIS F . n 
F 6 83  PHE 83  82   82   PHE PHE F . n 
F 6 84  THR 84  83   83   THR THR F . n 
F 6 85  GLU 85  84   84   GLU GLU F . n 
F 6 86  PHE 86  85   85   PHE PHE F . n 
F 6 87  ASP 87  86   86   ASP ASP F . n 
F 6 88  ALA 88  87   87   ALA ALA F . n 
F 6 89  GLU 89  88   88   GLU GLU F . n 
F 6 90  LYS 90  89   89   LYS LYS F . n 
F 6 91  ALA 91  90   90   ALA ALA F . n 
F 6 92  GLY 92  91   91   GLY GLY F . n 
F 6 93  GLN 93  92   92   GLN GLN F . n 
F 6 94  MET 94  93   93   MET MET F . n 
F 6 95  ILE 95  94   94   ILE ILE F . n 
F 6 96  CYS 96  95   95   CYS CYS F . n 
F 6 97  GLY 97  96   96   GLY GLY F . n 
F 6 98  GLN 98  97   97   GLN GLN F . n 
F 6 99  ALA 99  98   98   ALA ALA F . n 
F 6 100 THR 100 99   99   THR THR F . n 
F 6 101 GLU 101 100  100  GLU GLU F . n 
F 6 102 ASN 102 101  101  ASN ASN F . n 
F 6 103 LEU 103 102  102  LEU LEU F . n 
F 6 104 PRO 104 103  103  PRO PRO F . n 
F 6 105 ARG 105 104  104  ARG ARG F . n 
F 6 106 VAL 106 105  105  VAL VAL F . n 
F 6 107 LEU 107 106  106  LEU LEU F . n 
F 6 108 LEU 108 107  107  LEU LEU F . n 
F 6 109 ARG 109 108  108  ARG ARG F . n 
F 6 110 TYR 110 109  109  TYR TYR F . n 
F 6 111 ASP 111 110  110  ASP ASP F . n 
F 6 112 GLU 112 111  111  GLU GLU F . n 
F 6 113 ALA 113 112  112  ALA ALA F . n 
F 6 114 SER 114 113  113  SER SER F . n 
F 6 115 ASP 115 114  114  ASP ASP F . n 
F 6 116 ALA 116 115  115  ALA ALA F . n 
F 6 117 LEU 117 116  116  LEU LEU F . n 
F 6 118 THR 118 117  117  THR THR F . n 
F 6 119 ALA 119 118  118  ALA ALA F . n 
F 6 120 VAL 120 119  119  VAL VAL F . n 
F 6 121 GLY 121 120  120  GLY GLY F . n 
F 6 122 VAL 122 121  121  VAL VAL F . n 
F 6 123 ASP 123 122  122  ASP ASP F . n 
F 6 124 GLY 124 123  123  GLY GLY F . n 
F 6 125 LEU 125 124  124  LEU LEU F . n 
F 6 126 ILE 126 125  125  ILE ILE F . n 
F 6 127 TYR 127 126  126  TYR TYR F . n 
F 6 128 GLY 128 127  127  GLY GLY F . n 
F 6 129 ARG 129 128  128  ARG ARG F . n 
F 6 130 GLN 130 129  129  GLN GLN F . n 
F 6 131 ALA 131 130  130  ALA ALA F . n 
F 6 132 ASN 132 131  131  ASN ASN F . n 
F 6 133 VAL 133 132  132  VAL VAL F . n 
F 6 134 ILE 134 133  133  ILE ILE F . n 
F 6 135 FES 135 201  201  FES FES F . n 
G 7 1   ASP 1   5    5    ASP ASP G . n 
G 7 2   ARG 2   6    6    ARG ARG G . n 
G 7 3   ILE 3   7    7    ILE ILE G . n 
G 7 4   THR 4   8    8    THR THR G . n 
G 7 5   LEU 5   9    9    LEU LEU G . n 
G 7 6   PRO 6   10   10   PRO PRO G . n 
G 7 7   PRO 7   11   11   PRO PRO G . n 
G 7 8   ALA 8   12   12   ALA ALA G . n 
G 7 9   ASN 9   13   13   ASN ASN G . n 
G 7 10  ALA 10  14   14   ALA ALA G . n 
G 7 11  GLN 11  15   15   GLN GLN G . n 
G 7 12  ARG 12  16   16   ARG ARG G . n 
G 7 13  THR 13  17   17   THR THR G . n 
G 7 14  ASN 14  18   18   ASN ASN G . n 
G 7 15  MET 15  19   19   MET MET G . n 
G 7 16  THR 16  20   20   THR THR G . n 
G 7 17  CYS 17  21   21   CYS CYS G . n 
G 7 18  HIS 18  22   22   HIS HIS G . n 
G 7 19  PHE 19  23   23   PHE PHE G . n 
G 7 20  CYS 20  24   24   CYS CYS G . n 
G 7 21  ILE 21  25   25   ILE ILE G . n 
G 7 22  VAL 22  26   26   VAL VAL G . n 
G 7 23  GLY 23  27   27   GLY GLY G . n 
G 7 24  CYS 24  28   28   CYS CYS G . n 
G 7 25  GLY 25  29   29   GLY GLY G . n 
G 7 26  TYR 26  30   30   TYR TYR G . n 
G 7 27  HIS 27  31   31   HIS HIS G . n 
G 7 28  VAL 28  32   32   VAL VAL G . n 
G 7 29  TYR 29  33   33   TYR TYR G . n 
G 7 30  LYS 30  34   34   LYS LYS G . n 
G 7 31  TRP 31  35   35   TRP TRP G . n 
G 7 32  PRO 32  36   36   PRO PRO G . n 
G 7 33  GLU 33  37   37   GLU GLU G . n 
G 7 34  LEU 34  38   38   LEU LEU G . n 
G 7 35  GLN 35  39   39   GLN GLN G . n 
G 7 36  GLU 36  40   40   GLU GLU G . n 
G 7 37  GLY 37  41   41   GLY GLY G . n 
G 7 38  GLY 38  42   42   GLY GLY G . n 
G 7 39  ARG 39  43   43   ARG ARG G . n 
G 7 40  ALA 40  44   44   ALA ALA G . n 
G 7 41  PRO 41  45   45   PRO PRO G . n 
G 7 42  GLU 42  46   46   GLU GLU G . n 
G 7 43  GLN 43  47   47   GLN GLN G . n 
G 7 44  ASN 44  48   48   ASN ASN G . n 
G 7 45  ALA 45  49   49   ALA ALA G . n 
G 7 46  LEU 46  50   50   LEU LEU G . n 
G 7 47  GLY 47  51   51   GLY GLY G . n 
G 7 48  LEU 48  52   52   LEU LEU G . n 
G 7 49  ASP 49  53   53   ASP ASP G . n 
G 7 50  PHE 50  54   54   PHE PHE G . n 
G 7 51  ARG 51  55   55   ARG ARG G . n 
G 7 52  LYS 52  56   56   LYS LYS G . n 
G 7 53  GLN 53  57   57   GLN GLN G . n 
G 7 54  LEU 54  58   58   LEU LEU G . n 
G 7 55  PRO 55  59   59   PRO PRO G . n 
G 7 56  PRO 56  60   60   PRO PRO G . n 
G 7 57  LEU 57  61   61   LEU LEU G . n 
G 7 58  ALA 58  62   62   ALA ALA G . n 
G 7 59  VAL 59  63   63   VAL VAL G . n 
G 7 60  THR 60  64   64   THR THR G . n 
G 7 61  LEU 61  65   65   LEU LEU G . n 
G 7 62  THR 62  66   66   THR THR G . n 
G 7 63  PRO 63  67   67   PRO PRO G . n 
G 7 64  ALA 64  68   68   ALA ALA G . n 
G 7 65  MET 65  69   69   MET MET G . n 
G 7 66  THR 66  70   70   THR THR G . n 
G 7 67  ASN 67  71   71   ASN ASN G . n 
G 7 68  VAL 68  72   72   VAL VAL G . n 
G 7 69  VAL 69  73   73   VAL VAL G . n 
G 7 70  THR 70  74   74   THR THR G . n 
G 7 71  GLU 71  75   75   GLU GLU G . n 
G 7 72  HIS 72  76   76   HIS HIS G . n 
G 7 73  ASN 73  77   77   ASN ASN G . n 
G 7 74  GLY 74  78   78   GLY GLY G . n 
G 7 75  ARG 75  79   79   ARG ARG G . n 
G 7 76  ARG 76  80   80   ARG ARG G . n 
G 7 77  TYR 77  81   81   TYR TYR G . n 
G 7 78  ASN 78  82   82   ASN ASN G . n 
G 7 79  ILE 79  83   83   ILE ILE G . n 
G 7 80  MET 80  84   84   MET MET G . n 
G 7 81  VAL 81  85   85   VAL VAL G . n 
G 7 82  VAL 82  86   86   VAL VAL G . n 
G 7 83  PRO 83  87   87   PRO PRO G . n 
G 7 84  ASP 84  88   88   ASP ASP G . n 
G 7 85  LYS 85  89   89   LYS LYS G . n 
G 7 86  ALA 86  90   90   ALA ALA G . n 
G 7 87  CYS 87  91   91   CYS CYS G . n 
G 7 88  VAL 88  92   92   VAL VAL G . n 
G 7 89  VAL 89  93   93   VAL VAL G . n 
G 7 90  ASN 90  94   94   ASN ASN G . n 
G 7 91  SER 91  95   95   SER SER G . n 
G 7 92  GLY 92  96   96   GLY GLY G . n 
G 7 93  LEU 93  97   97   LEU LEU G . n 
G 7 94  SER 94  98   98   SER SER G . n 
G 7 95  SER 95  99   99   SER SER G . n 
G 7 96  THR 96  100  100  THR THR G . n 
G 7 97  ARG 97  101  101  ARG ARG G . n 
G 7 98  GLY 98  102  102  GLY GLY G . n 
G 7 99  GLY 99  103  103  GLY GLY G . n 
G 7 100 LYS 100 104  104  LYS LYS G . n 
G 7 101 MET 101 105  105  MET MET G . n 
G 7 102 ALA 102 106  106  ALA ALA G . n 
G 7 103 SER 103 107  107  SER SER G . n 
G 7 104 TYR 104 108  108  TYR TYR G . n 
G 7 105 MET 105 109  109  MET MET G . n 
G 7 106 TYR 106 110  110  TYR TYR G . n 
G 7 107 THR 107 111  111  THR THR G . n 
G 7 108 PRO 108 112  112  PRO PRO G . n 
G 7 109 THR 109 113  113  THR THR G . n 
G 7 110 GLY 110 114  114  GLY GLY G . n 
G 7 111 ASP 111 115  115  ASP ASP G . n 
G 7 112 GLY 112 116  116  GLY GLY G . n 
G 7 113 LYS 113 117  117  LYS LYS G . n 
G 7 114 GLN 114 118  118  GLN GLN G . n 
G 7 115 ARG 115 119  119  ARG ARG G . n 
G 7 116 LEU 116 120  120  LEU LEU G . n 
G 7 117 LYS 117 121  121  LYS LYS G . n 
G 7 118 ALA 118 122  122  ALA ALA G . n 
G 7 119 PRO 119 123  123  PRO PRO G . n 
G 7 120 ARG 120 124  124  ARG ARG G . n 
G 7 121 LEU 121 125  125  LEU LEU G . n 
G 7 122 TYR 122 126  126  TYR TYR G . n 
G 7 123 ALA 123 127  127  ALA ALA G . n 
G 7 124 ALA 124 128  128  ALA ALA G . n 
G 7 125 ASP 125 129  129  ASP ASP G . n 
G 7 126 GLN 126 130  130  GLN GLN G . n 
G 7 127 TRP 127 131  131  TRP TRP G . n 
G 7 128 VAL 128 132  132  VAL VAL G . n 
G 7 129 ASP 129 133  133  ASP ASP G . n 
G 7 130 THR 130 134  134  THR THR G . n 
G 7 131 THR 131 135  135  THR THR G . n 
G 7 132 TRP 132 136  136  TRP TRP G . n 
G 7 133 ASP 133 137  137  ASP ASP G . n 
G 7 134 HIS 134 138  138  HIS HIS G . n 
G 7 135 ALA 135 139  139  ALA ALA G . n 
G 7 136 MET 136 140  140  MET MET G . n 
G 7 137 ALA 137 141  141  ALA ALA G . n 
G 7 138 LEU 138 142  142  LEU LEU G . n 
G 7 139 TYR 139 143  143  TYR TYR G . n 
G 7 140 ALA 140 144  144  ALA ALA G . n 
G 7 141 GLY 141 145  145  GLY GLY G . n 
G 7 142 LEU 142 146  146  LEU LEU G . n 
G 7 143 ILE 143 147  147  ILE ILE G . n 
G 7 144 LYS 144 148  148  LYS LYS G . n 
G 7 145 LYS 145 149  149  LYS LYS G . n 
G 7 146 THR 146 150  150  THR THR G . n 
G 7 147 LEU 147 151  151  LEU LEU G . n 
G 7 148 ASP 148 152  152  ASP ASP G . n 
G 7 149 LYS 149 153  153  LYS LYS G . n 
G 7 150 ASP 150 154  154  ASP ASP G . n 
G 7 151 GLY 151 155  155  GLY GLY G . n 
G 7 152 PRO 152 156  156  PRO PRO G . n 
G 7 153 GLN 153 157  157  GLN GLN G . n 
G 7 154 GLY 154 158  158  GLY GLY G . n 
G 7 155 VAL 155 159  159  VAL VAL G . n 
G 7 156 PHE 156 160  160  PHE PHE G . n 
G 7 157 PHE 157 161  161  PHE PHE G . n 
G 7 158 SER 158 162  162  SER SER G . n 
G 7 159 CYS 159 163  163  CYS CYS G . n 
G 7 160 PHE 160 164  164  PHE PHE G . n 
G 7 161 ASP 161 165  165  ASP ASP G . n 
G 7 162 HIS 162 166  166  HIS HIS G . n 
G 7 163 GLY 163 167  167  GLY GLY G . n 
G 7 164 GLY 164 168  168  GLY GLY G . n 
G 7 165 ALA 165 169  169  ALA ALA G . n 
G 7 166 GLY 166 170  170  GLY GLY G . n 
G 7 167 GLY 167 171  171  GLY GLY G . n 
G 7 168 GLY 168 172  172  GLY GLY G . n 
G 7 169 PHE 169 173  173  PHE PHE G . n 
G 7 170 GLU 170 174  174  GLU GLU G . n 
G 7 171 ASN 171 175  175  ASN ASN G . n 
G 7 172 THR 172 176  176  THR THR G . n 
G 7 173 TRP 173 177  177  TRP TRP G . n 
G 7 174 GLY 174 178  178  GLY GLY G . n 
G 7 175 THR 175 179  179  THR THR G . n 
G 7 176 GLY 176 180  180  GLY GLY G . n 
G 7 177 LYS 177 181  181  LYS LYS G . n 
G 7 178 LEU 178 182  182  LEU LEU G . n 
G 7 179 MET 179 183  183  MET MET G . n 
G 7 180 PHE 180 184  184  PHE PHE G . n 
G 7 181 SER 181 185  185  SER SER G . n 
G 7 182 ALA 182 186  186  ALA ALA G . n 
G 7 183 ILE 183 187  187  ILE ILE G . n 
G 7 184 GLN 184 188  188  GLN GLN G . n 
G 7 185 THR 185 189  189  THR THR G . n 
G 7 186 PRO 186 190  190  PRO PRO G . n 
G 7 187 MET 187 191  191  MET MET G . n 
G 7 188 VAL 188 192  192  VAL VAL G . n 
G 7 189 ARG 189 193  193  ARG ARG G . n 
G 7 190 ILE 190 194  194  ILE ILE G . n 
G 7 191 HIS 191 195  195  HIS HIS G . n 
G 7 192 ASN 192 196  196  ASN ASN G . n 
G 7 193 ARG 193 197  197  ARG ARG G . n 
G 7 194 PRO 194 198  198  PRO PRO G . n 
G 7 195 ALA 195 199  199  ALA ALA G . n 
G 7 196 TYR 196 200  200  TYR TYR G . n 
G 7 197 ASN 197 201  201  ASN ASN G . n 
G 7 198 SER 198 202  202  SER SER G . n 
G 7 199 GLU 199 203  203  GLU GLU G . n 
G 7 200 CYS 200 204  204  CYS CYS G . n 
G 7 201 HIS 201 205  205  HIS HIS G . n 
G 7 202 ALA 202 206  206  ALA ALA G . n 
G 7 203 THR 203 207  207  THR THR G . n 
G 7 204 ARG 204 208  208  ARG ARG G . n 
G 7 205 GLU 205 209  209  GLU GLU G . n 
G 7 206 MET 206 210  210  MET MET G . n 
G 7 207 GLY 207 211  211  GLY GLY G . n 
G 7 208 ILE 208 212  212  ILE ILE G . n 
G 7 209 GLY 209 213  213  GLY GLY G . n 
G 7 210 GLU 210 214  214  GLU GLU G . n 
G 7 211 LEU 211 215  215  LEU LEU G . n 
G 7 212 ASN 212 216  216  ASN ASN G . n 
G 7 213 ASN 213 217  217  ASN ASN G . n 
G 7 214 ALA 214 218  218  ALA ALA G . n 
G 7 215 TYR 215 219  219  TYR TYR G . n 
G 7 216 GLU 216 220  220  GLU GLU G . n 
G 7 217 ASP 217 221  221  ASP ASP G . n 
G 7 218 ALA 218 222  222  ALA ALA G . n 
G 7 219 GLN 219 223  223  GLN GLN G . n 
G 7 220 LEU 220 224  224  LEU LEU G . n 
G 7 221 ALA 221 225  225  ALA ALA G . n 
G 7 222 ASP 222 226  226  ASP ASP G . n 
G 7 223 VAL 223 227  227  VAL VAL G . n 
G 7 224 ILE 224 228  228  ILE ILE G . n 
G 7 225 TRP 225 229  229  TRP TRP G . n 
G 7 226 SER 226 230  230  SER SER G . n 
G 7 227 ILE 227 231  231  ILE ILE G . n 
G 7 228 GLY 228 232  232  GLY GLY G . n 
G 7 229 ASN 229 233  233  ASN ASN G . n 
G 7 230 ASN 230 234  234  ASN ASN G . n 
G 7 231 PRO 231 235  235  PRO PRO G . n 
G 7 232 TYR 232 236  236  TYR TYR G . n 
G 7 233 GLU 233 237  237  GLU GLU G . n 
G 7 234 SER 234 238  238  SER SER G . n 
G 7 235 GLN 235 239  239  GLN GLN G . n 
G 7 236 THR 236 240  240  THR THR G . n 
G 7 237 ASN 237 241  241  ASN ASN G . n 
G 7 238 TYR 238 242  242  TYR TYR G . n 
G 7 239 PHE 239 243  243  PHE PHE G . n 
G 7 240 LEU 240 244  244  LEU LEU G . n 
G 7 241 ASN 241 245  245  ASN ASN G . n 
G 7 242 HIS 242 246  246  HIS HIS G . n 
G 7 243 TRP 243 247  247  TRP TRP G . n 
G 7 244 LEU 244 248  248  LEU LEU G . n 
G 7 245 PRO 245 249  249  PRO PRO G . n 
G 7 246 ASN 246 250  250  ASN ASN G . n 
G 7 247 LEU 247 251  251  LEU LEU G . n 
G 7 248 GLN 248 252  252  GLN GLN G . n 
G 7 249 GLY 249 253  253  GLY GLY G . n 
G 7 250 ALA 250 254  254  ALA ALA G . n 
G 7 251 THR 251 255  255  THR THR G . n 
G 7 252 THR 252 256  256  THR THR G . n 
G 7 253 SER 253 257  257  SER SER G . n 
G 7 254 LYS 254 258  258  LYS LYS G . n 
G 7 255 LYS 255 259  259  LYS LYS G . n 
G 7 256 LYS 256 260  260  LYS LYS G . n 
G 7 257 GLU 257 261  261  GLU GLU G . n 
G 7 258 ARG 258 262  262  ARG ARG G . n 
G 7 259 PHE 259 263  263  PHE PHE G . n 
G 7 260 PRO 260 264  264  PRO PRO G . n 
G 7 261 ASN 261 265  265  ASN ASN G . n 
G 7 262 GLU 262 266  266  GLU GLU G . n 
G 7 263 ASN 263 267  267  ASN ASN G . n 
G 7 264 PHE 264 268  268  PHE PHE G . n 
G 7 265 PRO 265 269  269  PRO PRO G . n 
G 7 266 GLN 266 270  270  GLN GLN G . n 
G 7 267 ALA 267 271  271  ALA ALA G . n 
G 7 268 ARG 268 272  272  ARG ARG G . n 
G 7 269 ILE 269 273  273  ILE ILE G . n 
G 7 270 ILE 270 274  274  ILE ILE G . n 
G 7 271 PHE 271 275  275  PHE PHE G . n 
G 7 272 VAL 272 276  276  VAL VAL G . n 
G 7 273 ASP 273 277  277  ASP ASP G . n 
G 7 274 PRO 274 278  278  PRO PRO G . n 
G 7 275 ARG 275 279  279  ARG ARG G . n 
G 7 276 GLU 276 280  280  GLU GLU G . n 
G 7 277 THR 277 281  281  THR THR G . n 
G 7 278 PRO 278 282  282  PRO PRO G . n 
G 7 279 SER 279 283  283  SER SER G . n 
G 7 280 VAL 280 284  284  VAL VAL G . n 
G 7 281 ALA 281 285  285  ALA ALA G . n 
G 7 282 ILE 282 286  286  ILE ILE G . n 
G 7 283 ALA 283 287  287  ALA ALA G . n 
G 7 284 ARG 284 288  288  ARG ARG G . n 
G 7 285 HIS 285 289  289  HIS HIS G . n 
G 7 286 VAL 286 290  290  VAL VAL G . n 
G 7 287 ALA 287 291  291  ALA ALA G . n 
G 7 288 GLY 288 292  292  GLY GLY G . n 
G 7 289 ASN 289 293  293  ASN ASN G . n 
G 7 290 ASP 290 294  294  ASP ASP G . n 
G 7 291 ARG 291 295  295  ARG ARG G . n 
G 7 292 VAL 292 296  296  VAL VAL G . n 
G 7 293 LEU 293 297  297  LEU LEU G . n 
G 7 294 HIS 294 298  298  HIS HIS G . n 
G 7 295 LEU 295 299  299  LEU LEU G . n 
G 7 296 ALA 296 300  300  ALA ALA G . n 
G 7 297 ILE 297 301  301  ILE ILE G . n 
G 7 298 GLU 298 302  302  GLU GLU G . n 
G 7 299 PRO 299 303  303  PRO PRO G . n 
G 7 300 GLY 300 304  304  GLY GLY G . n 
G 7 301 THR 301 305  305  THR THR G . n 
G 7 302 ASP 302 306  306  ASP ASP G . n 
G 7 303 THR 303 307  307  THR THR G . n 
G 7 304 ALA 304 308  308  ALA ALA G . n 
G 7 305 LEU 305 309  309  LEU LEU G . n 
G 7 306 PHE 306 310  310  PHE PHE G . n 
G 7 307 ASN 307 311  311  ASN ASN G . n 
G 7 308 GLY 308 312  312  GLY GLY G . n 
G 7 309 LEU 309 313  313  LEU LEU G . n 
G 7 310 PHE 310 314  314  PHE PHE G . n 
G 7 311 THR 311 315  315  THR THR G . n 
G 7 312 TYR 312 316  316  TYR TYR G . n 
G 7 313 VAL 313 317  317  VAL VAL G . n 
G 7 314 VAL 314 318  318  VAL VAL G . n 
G 7 315 GLU 315 319  319  GLU GLU G . n 
G 7 316 GLN 316 320  320  GLN GLN G . n 
G 7 317 GLY 317 321  321  GLY GLY G . n 
G 7 318 TRP 318 322  322  TRP TRP G . n 
G 7 319 ILE 319 323  323  ILE ILE G . n 
G 7 320 ASP 320 324  324  ASP ASP G . n 
G 7 321 LYS 321 325  325  LYS LYS G . n 
G 7 322 PRO 322 326  326  PRO PRO G . n 
G 7 323 PHE 323 327  327  PHE PHE G . n 
G 7 324 ILE 324 328  328  ILE ILE G . n 
G 7 325 GLU 325 329  329  GLU GLU G . n 
G 7 326 ALA 326 330  330  ALA ALA G . n 
G 7 327 HIS 327 331  331  HIS HIS G . n 
G 7 328 THR 328 332  332  THR THR G . n 
G 7 329 LYS 329 333  333  LYS LYS G . n 
G 7 330 GLY 330 334  334  GLY GLY G . n 
G 7 331 PHE 331 335  335  PHE PHE G . n 
G 7 332 ASP 332 336  336  ASP ASP G . n 
G 7 333 ASP 333 337  337  ASP ASP G . n 
G 7 334 ALA 334 338  338  ALA ALA G . n 
G 7 335 VAL 335 339  339  VAL VAL G . n 
G 7 336 LYS 336 340  340  LYS LYS G . n 
G 7 337 THR 337 341  341  THR THR G . n 
G 7 338 ASN 338 342  342  ASN ASN G . n 
G 7 339 ARG 339 343  343  ARG ARG G . n 
G 7 340 LEU 340 344  344  LEU LEU G . n 
G 7 341 SER 341 345  345  SER SER G . n 
G 7 342 LEU 342 346  346  LEU LEU G . n 
G 7 343 ASP 343 347  347  ASP ASP G . n 
G 7 344 GLU 344 348  348  GLU GLU G . n 
G 7 345 CYS 345 349  349  CYS CYS G . n 
G 7 346 SER 346 350  350  SER SER G . n 
G 7 347 ASN 347 351  351  ASN ASN G . n 
G 7 348 ILE 348 352  352  ILE ILE G . n 
G 7 349 THR 349 353  353  THR THR G . n 
G 7 350 GLY 350 354  354  GLY GLY G . n 
G 7 351 VAL 351 355  355  VAL VAL G . n 
G 7 352 PRO 352 356  356  PRO PRO G . n 
G 7 353 VAL 353 357  357  VAL VAL G . n 
G 7 354 ASP 354 358  358  ASP ASP G . n 
G 7 355 MET 355 359  359  MET MET G . n 
G 7 356 LEU 356 360  360  LEU LEU G . n 
G 7 357 LYS 357 361  361  LYS LYS G . n 
G 7 358 ARG 358 362  362  ARG ARG G . n 
G 7 359 ALA 359 363  363  ALA ALA G . n 
G 7 360 ALA 360 364  364  ALA ALA G . n 
G 7 361 GLU 361 365  365  GLU GLU G . n 
G 7 362 TRP 362 366  366  TRP TRP G . n 
G 7 363 SER 363 367  367  SER SER G . n 
G 7 364 TYR 364 368  368  TYR TYR G . n 
G 7 365 LYS 365 369  369  LYS LYS G . n 
G 7 366 PRO 366 370  370  PRO PRO G . n 
G 7 367 LYS 367 371  371  LYS LYS G . n 
G 7 368 ALA 368 372  372  ALA ALA G . n 
G 7 369 SER 369 373  373  SER SER G . n 
G 7 370 GLY 370 374  374  GLY GLY G . n 
G 7 371 GLN 371 375  375  GLN GLN G . n 
G 7 372 ALA 372 376  376  ALA ALA G . n 
G 7 373 PRO 373 377  377  PRO PRO G . n 
G 7 374 ARG 374 378  378  ARG ARG G . n 
G 7 375 THR 375 379  379  THR THR G . n 
G 7 376 MET 376 380  380  MET MET G . n 
G 7 377 HIS 377 381  381  HIS HIS G . n 
G 7 378 ALA 378 382  382  ALA ALA G . n 
G 7 379 TYR 379 383  383  TYR TYR G . n 
G 7 380 GLU 380 384  384  GLU GLU G . n 
G 7 381 LYS 381 385  385  LYS LYS G . n 
G 7 382 GLY 382 386  386  GLY GLY G . n 
G 7 383 ILE 383 387  387  ILE ILE G . n 
G 7 384 ILE 384 388  388  ILE ILE G . n 
G 7 385 TRP 385 389  389  TRP TRP G . n 
G 7 386 GLY 386 390  390  GLY GLY G . n 
G 7 387 ASN 387 391  391  ASN ASN G . n 
G 7 388 ASP 388 392  392  ASP ASP G . n 
G 7 389 ASN 389 393  393  ASN ASN G . n 
G 7 390 TYR 390 394  394  TYR TYR G . n 
G 7 391 VAL 391 395  395  VAL VAL G . n 
G 7 392 ILE 392 396  396  ILE ILE G . n 
G 7 393 GLN 393 397  397  GLN GLN G . n 
G 7 394 SER 394 398  398  SER SER G . n 
G 7 395 ALA 395 399  399  ALA ALA G . n 
G 7 396 LEU 396 400  400  LEU LEU G . n 
G 7 397 LEU 397 401  401  LEU LEU G . n 
G 7 398 ASP 398 402  402  ASP ASP G . n 
G 7 399 LEU 399 403  403  LEU LEU G . n 
G 7 400 VAL 400 404  404  VAL VAL G . n 
G 7 401 ILE 401 405  405  ILE ILE G . n 
G 7 402 ALA 402 406  406  ALA ALA G . n 
G 7 403 THR 403 407  407  THR THR G . n 
G 7 404 HIS 404 408  408  HIS HIS G . n 
G 7 405 ASN 405 409  409  ASN ASN G . n 
G 7 406 VAL 406 410  410  VAL VAL G . n 
G 7 407 GLY 407 411  411  GLY GLY G . n 
G 7 408 ARG 408 412  412  ARG ARG G . n 
G 7 409 ARG 409 413  413  ARG ARG G . n 
G 7 410 GLY 410 414  414  GLY GLY G . n 
G 7 411 THR 411 415  415  THR THR G . n 
G 7 412 GLY 412 416  416  GLY GLY G . n 
G 7 413 CYS 413 417  417  CYS CYS G . n 
G 7 414 VAL 414 418  418  VAL VAL G . n 
G 7 415 ARG 415 419  419  ARG ARG G . n 
G 7 416 MET 416 420  420  MET MET G . n 
G 7 417 GLY 417 421  421  GLY GLY G . n 
G 7 418 GLY 418 422  422  GLY GLY G . n 
G 7 419 HIS 419 423  423  HIS HIS G . n 
G 7 420 GLN 420 424  424  GLN GLN G . n 
G 7 421 GLU 421 425  425  GLU GLU G . n 
G 7 422 GLY 422 426  426  GLY GLY G . n 
G 7 423 TYR 423 427  427  TYR TYR G . n 
G 7 424 THR 424 428  428  THR THR G . n 
G 7 425 ARG 425 429  429  ARG ARG G . n 
G 7 426 PRO 426 430  430  PRO PRO G . n 
G 7 427 PRO 427 431  431  PRO PRO G . n 
G 7 428 TYR 428 432  432  TYR TYR G . n 
G 7 429 PRO 429 433  433  PRO PRO G . n 
G 7 430 GLY 430 434  434  GLY GLY G . n 
G 7 431 ASP 431 435  435  ASP ASP G . n 
G 7 432 LYS 432 436  436  LYS LYS G . n 
G 7 433 LYS 433 437  437  LYS LYS G . n 
G 7 434 ILE 434 438  438  ILE ILE G . n 
G 7 435 TYR 435 439  439  TYR TYR G . n 
G 7 436 ILE 436 440  440  ILE ILE G . n 
G 7 437 ASP 437 441  441  ASP ASP G . n 
G 7 438 GLN 438 442  442  GLN GLN G . n 
G 7 439 GLU 439 443  443  GLU GLU G . n 
G 7 440 LEU 440 444  444  LEU LEU G . n 
G 7 441 ILE 441 445  445  ILE ILE G . n 
G 7 442 LYS 442 446  446  LYS LYS G . n 
G 7 443 GLY 443 447  447  GLY GLY G . n 
G 7 444 LYS 444 448  448  LYS LYS G . n 
G 7 445 GLY 445 449  449  GLY GLY G . n 
G 7 446 ARG 446 450  450  ARG ARG G . n 
G 7 447 ILE 447 451  451  ILE ILE G . n 
G 7 448 MET 448 452  452  MET MET G . n 
G 7 449 THR 449 453  453  THR THR G . n 
G 7 450 TRP 450 454  454  TRP TRP G . n 
G 7 451 TRP 451 455  455  TRP TRP G . n 
G 7 452 GLY 452 456  456  GLY GLY G . n 
G 7 453 CYS 453 457  457  CYS CYS G . n 
G 7 454 ASN 454 458  458  ASN ASN G . n 
G 7 455 ASN 455 459  459  ASN ASN G . n 
G 7 456 PHE 456 460  460  PHE PHE G . n 
G 7 457 GLN 457 461  461  GLN GLN G . n 
G 7 458 THR 458 462  462  THR THR G . n 
G 7 459 SER 459 463  463  SER SER G . n 
G 7 460 ASN 460 464  464  ASN ASN G . n 
G 7 461 ASN 461 465  465  ASN ASN G . n 
G 7 462 ALA 462 466  466  ALA ALA G . n 
G 7 463 GLN 463 467  467  GLN GLN G . n 
G 7 464 ALA 464 468  468  ALA ALA G . n 
G 7 465 LEU 465 469  469  LEU LEU G . n 
G 7 466 ARG 466 470  470  ARG ARG G . n 
G 7 467 GLU 467 471  471  GLU GLU G . n 
G 7 468 ALA 468 472  472  ALA ALA G . n 
G 7 469 ILE 469 473  473  ILE ILE G . n 
G 7 470 LEU 470 474  474  LEU LEU G . n 
G 7 471 GLN 471 475  475  GLN GLN G . n 
G 7 472 ARG 472 476  476  ARG ARG G . n 
G 7 473 SER 473 477  477  SER SER G . n 
G 7 474 ALA 474 478  478  ALA ALA G . n 
G 7 475 ILE 475 479  479  ILE ILE G . n 
G 7 476 VAL 476 480  480  VAL VAL G . n 
G 7 477 LYS 477 481  481  LYS LYS G . n 
G 7 478 GLN 478 482  482  GLN GLN G . n 
G 7 479 ALA 479 483  483  ALA ALA G . n 
G 7 480 MET 480 484  484  MET MET G . n 
G 7 481 GLN 481 485  485  GLN GLN G . n 
G 7 482 LYS 482 486  486  LYS LYS G . n 
G 7 483 ALA 483 487  487  ALA ALA G . n 
G 7 484 ARG 484 488  488  ARG ARG G . n 
G 7 485 GLY 485 489  489  GLY GLY G . n 
G 7 486 ALA 486 490  490  ALA ALA G . n 
G 7 487 THR 487 491  491  THR THR G . n 
G 7 488 THR 488 492  492  THR THR G . n 
G 7 489 GLU 489 493  493  GLU GLU G . n 
G 7 490 GLU 490 494  494  GLU GLU G . n 
G 7 491 MET 491 495  495  MET MET G . n 
G 7 492 VAL 492 496  496  VAL VAL G . n 
G 7 493 ASP 493 497  497  ASP ASP G . n 
G 7 494 VAL 494 498  498  VAL VAL G . n 
G 7 495 ILE 495 499  499  ILE ILE G . n 
G 7 496 TYR 496 500  500  TYR TYR G . n 
G 7 497 GLU 497 501  501  GLU GLU G . n 
G 7 498 ALA 498 502  502  ALA ALA G . n 
G 7 499 THR 499 503  503  THR THR G . n 
G 7 500 GLN 500 504  504  GLN GLN G . n 
G 7 501 ASN 501 505  505  ASN ASN G . n 
G 7 502 GLY 502 506  506  GLY GLY G . n 
G 7 503 GLY 503 507  507  GLY GLY G . n 
G 7 504 LEU 504 508  508  LEU LEU G . n 
G 7 505 PHE 505 509  509  PHE PHE G . n 
G 7 506 VAL 506 510  510  VAL VAL G . n 
G 7 507 THR 507 511  511  THR THR G . n 
G 7 508 SER 508 512  512  SER SER G . n 
G 7 509 ILE 509 513  513  ILE ILE G . n 
G 7 510 ASN 510 514  514  ASN ASN G . n 
G 7 511 LEU 511 515  515  LEU LEU G . n 
G 7 512 TYR 512 516  516  TYR TYR G . n 
G 7 513 PRO 513 517  517  PRO PRO G . n 
G 7 514 THR 514 518  518  THR THR G . n 
G 7 515 LYS 515 519  519  LYS LYS G . n 
G 7 516 LEU 516 520  520  LEU LEU G . n 
G 7 517 ALA 517 521  521  ALA ALA G . n 
G 7 518 GLU 518 522  522  GLU GLU G . n 
G 7 519 ALA 519 523  523  ALA ALA G . n 
G 7 520 ALA 520 524  524  ALA ALA G . n 
G 7 521 HIS 521 525  525  HIS HIS G . n 
G 7 522 LEU 522 526  526  LEU LEU G . n 
G 7 523 MET 523 527  527  MET MET G . n 
G 7 524 LEU 524 528  528  LEU LEU G . n 
G 7 525 PRO 525 529  529  PRO PRO G . n 
G 7 526 ALA 526 530  530  ALA ALA G . n 
G 7 527 ALA 527 531  531  ALA ALA G . n 
G 7 528 HIS 528 532  532  HIS HIS G . n 
G 7 529 PRO 529 533  533  PRO PRO G . n 
G 7 530 GLY 530 534  534  GLY GLY G . n 
G 7 531 GLU 531 535  535  GLU GLU G . n 
G 7 532 MET 532 536  536  MET MET G . n 
G 7 533 ASN 533 537  537  ASN ASN G . n 
G 7 534 LEU 534 538  538  LEU LEU G . n 
G 7 535 THR 535 539  539  THR THR G . n 
G 7 536 SER 536 540  540  SER SER G . n 
G 7 537 MET 537 541  541  MET MET G . n 
G 7 538 ASN 538 542  542  ASN ASN G . n 
G 7 539 GLY 539 543  543  GLY GLY G . n 
G 7 540 GLU 540 544  544  GLU GLU G . n 
G 7 541 ARG 541 545  545  ARG ARG G . n 
G 7 542 ARG 542 546  546  ARG ARG G . n 
G 7 543 ILE 543 547  547  ILE ILE G . n 
G 7 544 ARG 544 548  548  ARG ARG G . n 
G 7 545 LEU 545 549  549  LEU LEU G . n 
G 7 546 SER 546 550  550  SER SER G . n 
G 7 547 GLU 547 551  551  GLU GLU G . n 
G 7 548 LYS 548 552  552  LYS LYS G . n 
G 7 549 PHE 549 553  553  PHE PHE G . n 
G 7 550 MET 550 554  554  MET MET G . n 
G 7 551 ASP 551 555  555  ASP ASP G . n 
G 7 552 PRO 552 556  556  PRO PRO G . n 
G 7 553 PRO 553 557  557  PRO PRO G . n 
G 7 554 GLY 554 558  558  GLY GLY G . n 
G 7 555 THR 555 559  559  THR THR G . n 
G 7 556 ALA 556 560  560  ALA ALA G . n 
G 7 557 MET 557 561  561  MET MET G . n 
G 7 558 ALA 558 562  562  ALA ALA G . n 
G 7 559 ASP 559 563  563  ASP ASP G . n 
G 7 560 CYS 560 564  564  CYS CYS G . n 
G 7 561 LEU 561 565  565  LEU LEU G . n 
G 7 562 ILE 562 566  566  ILE ILE G . n 
G 7 563 ALA 563 567  567  ALA ALA G . n 
G 7 564 ALA 564 568  568  ALA ALA G . n 
G 7 565 ARG 565 569  569  ARG ARG G . n 
G 7 566 ILE 566 570  570  ILE ILE G . n 
G 7 567 ALA 567 571  571  ALA ALA G . n 
G 7 568 ASN 568 572  572  ASN ASN G . n 
G 7 569 ALA 569 573  573  ALA ALA G . n 
G 7 570 LEU 570 574  574  LEU LEU G . n 
G 7 571 ARG 571 575  575  ARG ARG G . n 
G 7 572 ASP 572 576  576  ASP ASP G . n 
G 7 573 MET 573 577  577  MET MET G . n 
G 7 574 TYR 574 578  578  TYR TYR G . n 
G 7 575 GLN 575 579  579  GLN GLN G . n 
G 7 576 LYS 576 580  580  LYS LYS G . n 
G 7 577 ASP 577 581  581  ASP ASP G . n 
G 7 578 GLY 578 582  582  GLY GLY G . n 
G 7 579 LYS 579 583  583  LYS LYS G . n 
G 7 580 ALA 580 584  584  ALA ALA G . n 
G 7 581 GLU 581 585  585  GLU GLU G . n 
G 7 582 MET 582 586  586  MET MET G . n 
G 7 583 ALA 583 587  587  ALA ALA G . n 
G 7 584 ALA 584 588  588  ALA ALA G . n 
G 7 585 GLN 585 589  589  GLN GLN G . n 
G 7 586 PHE 586 590  590  PHE PHE G . n 
G 7 587 GLU 587 591  591  GLU GLU G . n 
G 7 588 GLY 588 592  592  GLY GLY G . n 
G 7 589 PHE 589 593  593  PHE PHE G . n 
G 7 590 ASP 590 594  594  ASP ASP G . n 
G 7 591 TRP 591 595  595  TRP TRP G . n 
G 7 592 LYS 592 596  596  LYS LYS G . n 
G 7 593 THR 593 597  597  THR THR G . n 
G 7 594 GLU 594 598  598  GLU GLU G . n 
G 7 595 GLU 595 599  599  GLU GLU G . n 
G 7 596 ASP 596 600  600  ASP ASP G . n 
G 7 597 ALA 597 601  601  ALA ALA G . n 
G 7 598 PHE 598 602  602  PHE PHE G . n 
G 7 599 ASN 599 603  603  ASN ASN G . n 
G 7 600 ASP 600 604  604  ASP ASP G . n 
G 7 601 GLY 601 605  605  GLY GLY G . n 
G 7 602 PHE 602 606  606  PHE PHE G . n 
G 7 603 ARG 603 607  607  ARG ARG G . n 
G 7 604 ARG 604 608  608  ARG ARG G . n 
G 7 605 ALA 605 609  609  ALA ALA G . n 
G 7 606 GLY 606 610  610  GLY GLY G . n 
G 7 607 GLN 607 611  611  GLN GLN G . n 
G 7 608 PRO 608 612  612  PRO PRO G . n 
G 7 609 GLY 609 613  613  GLY GLY G . n 
G 7 610 ALA 610 614  614  ALA ALA G . n 
G 7 611 PRO 611 615  615  PRO PRO G . n 
G 7 612 ALA 612 616  616  ALA ALA G . n 
G 7 613 ILE 613 617  617  ILE ILE G . n 
G 7 614 ASP 614 618  618  ASP ASP G . n 
G 7 615 SER 615 619  619  SER SER G . n 
G 7 616 GLN 616 620  620  GLN GLN G . n 
G 7 617 GLY 617 621  621  GLY GLY G . n 
G 7 618 GLY 618 622  622  GLY GLY G . n 
G 7 619 SER 619 623  623  SER SER G . n 
G 7 620 THR 620 624  624  THR THR G . n 
G 7 621 GLY 621 625  625  GLY GLY G . n 
G 7 622 HIS 622 626  626  HIS HIS G . n 
G 7 623 LEU 623 627  627  LEU LEU G . n 
G 7 624 VAL 624 628  628  VAL VAL G . n 
G 7 625 THR 625 629  629  THR THR G . n 
G 7 626 TYR 626 630  630  TYR TYR G . n 
G 7 627 ASP 627 631  631  ASP ASP G . n 
G 7 628 ARG 628 632  632  ARG ARG G . n 
G 7 629 LEU 629 633  633  LEU LEU G . n 
G 7 630 ARG 630 634  634  ARG ARG G . n 
G 7 631 LYS 631 635  635  LYS LYS G . n 
G 7 632 SER 632 636  636  SER SER G . n 
G 7 633 GLY 633 637  637  GLY GLY G . n 
G 7 634 ASN 634 638  638  ASN ASN G . n 
G 7 635 ASN 635 639  639  ASN ASN G . n 
G 7 636 GLY 636 640  640  GLY GLY G . n 
G 7 637 VAL 637 641  641  VAL VAL G . n 
G 7 638 GLN 638 642  642  GLN GLN G . n 
G 7 639 LEU 639 643  643  LEU LEU G . n 
G 7 640 PRO 640 644  644  PRO PRO G . n 
G 7 641 VAL 641 645  645  VAL VAL G . n 
G 7 642 VAL 642 646  646  VAL VAL G . n 
G 7 643 SER 643 647  647  SER SER G . n 
G 7 644 TRP 644 648  648  TRP TRP G . n 
G 7 645 ASP 645 649  649  ASP ASP G . n 
G 7 646 GLU 646 650  650  GLU GLU G . n 
G 7 647 SER 647 651  651  SER SER G . n 
G 7 648 LYS 648 652  652  LYS LYS G . n 
G 7 649 GLY 649 653  653  GLY GLY G . n 
G 7 650 LEU 650 654  654  LEU LEU G . n 
G 7 651 VAL 651 655  655  VAL VAL G . n 
G 7 652 GLY 652 656  656  GLY GLY G . n 
G 7 653 THR 653 657  657  THR THR G . n 
G 7 654 GLU 654 658  658  GLU GLU G . n 
G 7 655 MET 655 659  659  MET MET G . n 
G 7 656 LEU 656 660  660  LEU LEU G . n 
G 7 657 TYR 657 661  661  TYR TYR G . n 
G 7 658 THR 658 662  662  THR THR G . n 
G 7 659 GLU 659 663  663  GLU GLU G . n 
G 7 660 GLY 660 664  664  GLY GLY G . n 
G 7 661 LYS 661 665  665  LYS LYS G . n 
G 7 662 PHE 662 666  666  PHE PHE G . n 
G 7 663 ASP 663 667  667  ASP ASP G . n 
G 7 664 THR 664 668  668  THR THR G . n 
G 7 665 ASP 665 669  669  ASP ASP G . n 
G 7 666 ASP 666 670  670  ASP ASP G . n 
G 7 667 GLY 667 671  671  GLY GLY G . n 
G 7 668 LYS 668 672  672  LYS LYS G . n 
G 7 669 ALA 669 673  673  ALA ALA G . n 
G 7 670 HIS 670 674  674  HIS HIS G . n 
G 7 671 PHE 671 675  675  PHE PHE G . n 
G 7 672 LYS 672 676  676  LYS LYS G . n 
G 7 673 PRO 673 677  677  PRO PRO G . n 
G 7 674 ALA 674 678  678  ALA ALA G . n 
G 7 675 PRO 675 679  679  PRO PRO G . n 
G 7 676 TRP 676 680  680  TRP TRP G . n 
G 7 677 ASN 677 681  681  ASN ASN G . n 
G 7 678 GLY 678 682  682  GLY GLY G . n 
G 7 679 LEU 679 683  683  LEU LEU G . n 
G 7 680 PRO 680 684  684  PRO PRO G . n 
G 7 681 ALA 681 685  685  ALA ALA G . n 
G 7 682 THR 682 686  686  THR THR G . n 
G 7 683 VAL 683 687  687  VAL VAL G . n 
G 7 684 GLN 684 688  688  GLN GLN G . n 
G 7 685 GLN 685 689  689  GLN GLN G . n 
G 7 686 GLN 686 690  690  GLN GLN G . n 
G 7 687 LYS 687 691  691  LYS LYS G . n 
G 7 688 ASP 688 692  692  ASP ASP G . n 
G 7 689 LYS 689 693  693  LYS LYS G . n 
G 7 690 TYR 690 694  694  TYR TYR G . n 
G 7 691 ARG 691 695  695  ARG ARG G . n 
G 7 692 PHE 692 696  696  PHE PHE G . n 
G 7 693 TRP 693 697  697  TRP TRP G . n 
G 7 694 LEU 694 698  698  LEU LEU G . n 
G 7 695 ASN 695 699  699  ASN ASN G . n 
G 7 696 ASN 696 700  700  ASN ASN G . n 
G 7 697 GLY 697 701  701  GLY GLY G . n 
G 7 698 ARG 698 702  702  ARG ARG G . n 
G 7 699 ASN 699 703  703  ASN ASN G . n 
G 7 700 ASN 700 704  704  ASN ASN G . n 
G 7 701 GLU 701 705  705  GLU GLU G . n 
G 7 702 VAL 702 706  706  VAL VAL G . n 
G 7 703 TRP 703 707  707  TRP TRP G . n 
G 7 704 GLN 704 708  708  GLN GLN G . n 
G 7 705 THR 705 709  709  THR THR G . n 
G 7 706 ALA 706 710  710  ALA ALA G . n 
G 7 707 TYR 707 711  711  TYR TYR G . n 
G 7 708 HIS 708 712  712  HIS HIS G . n 
G 7 709 ASP 709 713  713  ASP ASP G . n 
G 7 710 GLN 710 714  714  GLN GLN G . n 
G 7 711 TYR 711 715  715  TYR TYR G . n 
G 7 712 ASN 712 716  716  ASN ASN G . n 
G 7 713 SER 713 717  717  SER SER G . n 
G 7 714 LEU 714 718  718  LEU LEU G . n 
G 7 715 MET 715 719  719  MET MET G . n 
G 7 716 GLN 716 720  720  GLN GLN G . n 
G 7 717 GLU 717 721  721  GLU GLU G . n 
G 7 718 ARG 718 722  722  ARG ARG G . n 
G 7 719 TYR 719 723  723  TYR TYR G . n 
G 7 720 PRO 720 724  724  PRO PRO G . n 
G 7 721 MET 721 725  725  MET MET G . n 
G 7 722 ALA 722 726  726  ALA ALA G . n 
G 7 723 TYR 723 727  727  TYR TYR G . n 
G 7 724 ILE 724 728  728  ILE ILE G . n 
G 7 725 GLU 725 729  729  GLU GLU G . n 
G 7 726 MET 726 730  730  MET MET G . n 
G 7 727 ASN 727 731  731  ASN ASN G . n 
G 7 728 PRO 728 732  732  PRO PRO G . n 
G 7 729 ASP 729 733  733  ASP ASP G . n 
G 7 730 ASP 730 734  734  ASP ASP G . n 
G 7 731 CYS 731 735  735  CYS CYS G . n 
G 7 732 LYS 732 736  736  LYS LYS G . n 
G 7 733 GLN 733 737  737  GLN GLN G . n 
G 7 734 LEU 734 738  738  LEU LEU G . n 
G 7 735 ASP 735 739  739  ASP ASP G . n 
G 7 736 VAL 736 740  740  VAL VAL G . n 
G 7 737 THR 737 741  741  THR THR G . n 
G 7 738 GLY 738 742  742  GLY GLY G . n 
G 7 739 GLY 739 743  743  GLY GLY G . n 
G 7 740 ASP 740 744  744  ASP ASP G . n 
G 7 741 ILE 741 745  745  ILE ILE G . n 
G 7 742 VAL 742 746  746  VAL VAL G . n 
G 7 743 GLU 743 747  747  GLU GLU G . n 
G 7 744 VAL 744 748  748  VAL VAL G . n 
G 7 745 TYR 745 749  749  TYR TYR G . n 
G 7 746 ASN 746 750  750  ASN ASN G . n 
G 7 747 ASP 747 751  751  ASP ASP G . n 
G 7 748 PHE 748 752  752  PHE PHE G . n 
G 7 749 GLY 749 753  753  GLY GLY G . n 
G 7 750 SER 750 754  754  SER SER G . n 
G 7 751 THR 751 755  755  THR THR G . n 
G 7 752 PHE 752 756  756  PHE PHE G . n 
G 7 753 ALA 753 757  757  ALA ALA G . n 
G 7 754 MET 754 758  758  MET MET G . n 
G 7 755 VAL 755 759  759  VAL VAL G . n 
G 7 756 TYR 756 760  760  TYR TYR G . n 
G 7 757 PRO 757 761  761  PRO PRO G . n 
G 7 758 VAL 758 762  762  VAL VAL G . n 
G 7 759 ALA 759 763  763  ALA ALA G . n 
G 7 760 GLU 760 764  764  GLU GLU G . n 
G 7 761 ILE 761 765  765  ILE ILE G . n 
G 7 762 LYS 762 766  766  LYS LYS G . n 
G 7 763 ARG 763 767  767  ARG ARG G . n 
G 7 764 GLY 764 768  768  GLY GLY G . n 
G 7 765 GLN 765 769  769  GLN GLN G . n 
G 7 766 THR 766 770  770  THR THR G . n 
G 7 767 PHE 767 771  771  PHE PHE G . n 
G 7 768 MET 768 772  772  MET MET G . n 
G 7 769 LEU 769 773  773  LEU LEU G . n 
G 7 770 PHE 770 774  774  PHE PHE G . n 
G 7 771 GLY 771 775  775  GLY GLY G . n 
G 7 772 TYR 772 776  776  TYR TYR G . n 
G 7 773 VAL 773 777  777  VAL VAL G . n 
G 7 774 ASN 774 778  778  ASN ASN G . n 
G 7 775 GLY 775 779  779  GLY GLY G . n 
G 7 776 ILE 776 780  780  ILE ILE G . n 
G 7 777 GLN 777 781  781  GLN GLN G . n 
G 7 778 GLY 778 782  782  GLY GLY G . n 
G 7 779 ASP 779 783  783  ASP ASP G . n 
G 7 780 VAL 780 784  784  VAL VAL G . n 
G 7 781 THR 781 785  785  THR THR G . n 
G 7 782 THR 782 786  786  THR THR G . n 
G 7 783 ASP 783 787  787  ASP ASP G . n 
G 7 784 TRP 784 788  788  TRP TRP G . n 
G 7 785 THR 785 789  789  THR THR G . n 
G 7 786 ASP 786 790  790  ASP ASP G . n 
G 7 787 ARG 787 791  791  ARG ARG G . n 
G 7 788 ASN 788 792  792  ASN ASN G . n 
G 7 789 ILE 789 793  793  ILE ILE G . n 
G 7 790 ILE 790 794  794  ILE ILE G . n 
G 7 791 PRO 791 795  795  PRO PRO G . n 
G 7 792 TYR 792 796  796  TYR TYR G . n 
G 7 793 TYR 793 797  797  TYR TYR G . n 
G 7 794 LYS 794 798  798  LYS LYS G . n 
G 7 795 GLY 795 799  799  GLY GLY G . n 
G 7 796 THR 796 800  800  THR THR G . n 
G 7 797 TRP 797 801  801  TRP TRP G . n 
G 7 798 GLY 798 802  802  GLY GLY G . n 
G 7 799 ASP 799 803  803  ASP ASP G . n 
G 7 800 ILE 800 804  804  ILE ILE G . n 
G 7 801 ARG 801 805  805  ARG ARG G . n 
G 7 802 LYS 802 806  806  LYS LYS G . n 
G 7 803 VAL 803 807  807  VAL VAL G . n 
G 7 804 GLY 804 808  808  GLY GLY G . n 
G 7 805 SER 805 809  809  SER SER G . n 
G 7 806 MET 806 810  810  MET MET G . n 
G 7 807 GLU 807 811  811  GLU GLU G . n 
G 7 808 GLU 808 812  812  GLU GLU G . n 
G 7 809 PHE 809 813  813  PHE PHE G . n 
G 7 810 LYS 810 814  814  LYS LYS G . n 
G 7 811 ARG 811 815  815  ARG ARG G . n 
G 7 812 THR 812 816  816  THR THR G . n 
G 7 813 VAL 813 817  817  VAL VAL G . n 
G 7 814 SER 814 818  818  SER SER G . n 
G 7 815 PHE 815 819  819  PHE PHE G . n 
G 7 816 LYS 816 820  820  LYS LYS G . n 
G 7 817 SER 817 821  821  SER SER G . n 
G 7 818 ARG 818 822  822  ARG ARG G . n 
G 7 819 ARG 819 823  823  ARG ARG G . n 
G 7 820 PHE 820 824  824  PHE PHE G . n 
G 7 821 ALA 821 825  825  ALA ALA G . n 
G 7 822 MGD 822 1001 1001 MGD MGD G . n 
G 7 823 MGD 823 1101 1101 MGD MGD G . n 
G 7 824 F3S 824 1201 1201 F3S F3S G . n 
G 7 825 FC6 825 1401 1401 FC6 FC6 G . n 
G 7 826 4MO 826 1501 1501 4MO 4MO G . n 
G 7 827 ART 827 1601 1601 ART ART G . n 
G 7 828 GOL 828 1801 1801 GOL GOL G . n 
G 7 829 GOL 829 1901 1901 GOL GOL G . n 
G 7 830 GOL 830 2101 2101 GOL GOL G . n 
G 7 831 GOL 831 2201 2201 GOL GOL G . n 
H 8 1   ARG 1   1    1    ARG ARG H . n 
H 8 2   THR 2   2    2    THR THR H . n 
H 8 3   THR 3   3    3    THR THR H . n 
H 8 4   LEU 4   4    4    LEU LEU H . n 
H 8 5   GLN 5   5    5    GLN GLN H . n 
H 8 6   TYR 6   6    6    TYR TYR H . n 
H 8 7   PRO 7   7    7    PRO PRO H . n 
H 8 8   ALA 8   8    8    ALA ALA H . n 
H 8 9   THR 9   9    9    THR THR H . n 
H 8 10  GLN 10  10   10   GLN GLN H . n 
H 8 11  VAL 11  11   11   VAL VAL H . n 
H 8 12  SER 12  12   12   SER SER H . n 
H 8 13  VAL 13  13   13   VAL VAL H . n 
H 8 14  ALA 14  14   14   ALA ALA H . n 
H 8 15  LYS 15  15   15   LYS LYS H . n 
H 8 16  ASN 16  16   16   ASN ASN H . n 
H 8 17  LEU 17  17   17   LEU LEU H . n 
H 8 18  LYS 18  18   18   LYS LYS H . n 
H 8 19  ALA 19  19   19   ALA ALA H . n 
H 8 20  ASN 20  20   20   ASN ASN H . n 
H 8 21  GLU 21  21   21   GLU GLU H . n 
H 8 22  PRO 22  22   22   PRO PRO H . n 
H 8 23  VAL 23  23   23   VAL VAL H . n 
H 8 24  SER 24  24   24   SER SER H . n 
H 8 25  PHE 25  25   25   PHE PHE H . n 
H 8 26  THR 26  26   26   THR THR H . n 
H 8 27  TYR 27  27   27   TYR TYR H . n 
H 8 28  PRO 28  28   28   PRO PRO H . n 
H 8 29  ASP 29  29   29   ASP ASP H . n 
H 8 30  THR 30  30   30   THR THR H . n 
H 8 31  SER 31  31   31   SER SER H . n 
H 8 32  SER 32  32   32   SER SER H . n 
H 8 33  PRO 33  33   33   PRO PRO H . n 
H 8 34  CYS 34  34   34   CYS CYS H . n 
H 8 35  VAL 35  35   35   VAL VAL H . n 
H 8 36  ALA 36  36   36   ALA ALA H . n 
H 8 37  VAL 37  37   37   VAL VAL H . n 
H 8 38  LYS 38  38   38   LYS LYS H . n 
H 8 39  LEU 39  39   39   LEU LEU H . n 
H 8 40  GLY 40  40   40   GLY GLY H . n 
H 8 41  SER 41  41   41   SER SER H . n 
H 8 42  PRO 42  42   42   PRO PRO H . n 
H 8 43  VAL 43  43   43   VAL VAL H . n 
H 8 44  PRO 44  44   44   PRO PRO H . n 
H 8 45  GLY 45  45   45   GLY GLY H . n 
H 8 46  GLY 46  46   46   GLY GLY H . n 
H 8 47  VAL 47  47   47   VAL VAL H . n 
H 8 48  GLY 48  48   48   GLY GLY H . n 
H 8 49  PRO 49  49   49   PRO PRO H . n 
H 8 50  ASN 50  50   50   ASN ASN H . n 
H 8 51  ASN 51  51   51   ASN ASN H . n 
H 8 52  ASP 52  52   52   ASP ASP H . n 
H 8 53  ILE 53  53   53   ILE ILE H . n 
H 8 54  VAL 54  54   54   VAL VAL H . n 
H 8 55  ALA 55  55   55   ALA ALA H . n 
H 8 56  TYR 56  56   56   TYR TYR H . n 
H 8 57  SER 57  57   57   SER SER H . n 
H 8 58  VAL 58  58   58   VAL VAL H . n 
H 8 59  LEU 59  59   59   LEU LEU H . n 
H 8 60  CYS 60  60   60   CYS CYS H . n 
H 8 61  THR 61  61   61   THR THR H . n 
H 8 62  HIS 62  62   62   HIS HIS H . n 
H 8 63  MET 63  63   63   MET MET H . n 
H 8 64  GLY 64  64   64   GLY GLY H . n 
H 8 65  CYS 65  65   65   CYS CYS H . n 
H 8 66  PRO 66  66   66   PRO PRO H . n 
H 8 67  THR 67  67   67   THR THR H . n 
H 8 68  SER 68  68   68   SER SER H . n 
H 8 69  TYR 69  69   69   TYR TYR H . n 
H 8 70  ASP 70  70   70   ASP ASP H . n 
H 8 71  LYS 71  71   71   LYS LYS H . n 
H 8 72  SER 72  72   72   SER SER H . n 
H 8 73  SER 73  73   73   SER SER H . n 
H 8 74  LYS 74  74   74   LYS LYS H . n 
H 8 75  THR 75  75   75   THR THR H . n 
H 8 76  PHE 76  76   76   PHE PHE H . n 
H 8 77  LYS 77  77   77   LYS LYS H . n 
H 8 78  CYS 78  78   78   CYS CYS H . n 
H 8 79  PRO 79  79   79   PRO PRO H . n 
H 8 80  CYS 80  80   80   CYS CYS H . n 
H 8 81  HIS 81  81   81   HIS HIS H . n 
H 8 82  PHE 82  82   82   PHE PHE H . n 
H 8 83  THR 83  83   83   THR THR H . n 
H 8 84  GLU 84  84   84   GLU GLU H . n 
H 8 85  PHE 85  85   85   PHE PHE H . n 
H 8 86  ASP 86  86   86   ASP ASP H . n 
H 8 87  ALA 87  87   87   ALA ALA H . n 
H 8 88  GLU 88  88   88   GLU GLU H . n 
H 8 89  LYS 89  89   89   LYS LYS H . n 
H 8 90  ALA 90  90   90   ALA ALA H . n 
H 8 91  GLY 91  91   91   GLY GLY H . n 
H 8 92  GLN 92  92   92   GLN GLN H . n 
H 8 93  MET 93  93   93   MET MET H . n 
H 8 94  ILE 94  94   94   ILE ILE H . n 
H 8 95  CYS 95  95   95   CYS CYS H . n 
H 8 96  GLY 96  96   96   GLY GLY H . n 
H 8 97  GLN 97  97   97   GLN GLN H . n 
H 8 98  ALA 98  98   98   ALA ALA H . n 
H 8 99  THR 99  99   99   THR THR H . n 
H 8 100 GLU 100 100  100  GLU GLU H . n 
H 8 101 ASN 101 101  101  ASN ASN H . n 
H 8 102 LEU 102 102  102  LEU LEU H . n 
H 8 103 PRO 103 103  103  PRO PRO H . n 
H 8 104 ARG 104 104  104  ARG ARG H . n 
H 8 105 VAL 105 105  105  VAL VAL H . n 
H 8 106 LEU 106 106  106  LEU LEU H . n 
H 8 107 LEU 107 107  107  LEU LEU H . n 
H 8 108 ARG 108 108  108  ARG ARG H . n 
H 8 109 TYR 109 109  109  TYR TYR H . n 
H 8 110 ASP 110 110  110  ASP ASP H . n 
H 8 111 GLU 111 111  111  GLU GLU H . n 
H 8 112 ALA 112 112  112  ALA ALA H . n 
H 8 113 SER 113 113  113  SER SER H . n 
H 8 114 ASP 114 114  114  ASP ASP H . n 
H 8 115 ALA 115 115  115  ALA ALA H . n 
H 8 116 LEU 116 116  116  LEU LEU H . n 
H 8 117 THR 117 117  117  THR THR H . n 
H 8 118 ALA 118 118  118  ALA ALA H . n 
H 8 119 VAL 119 119  119  VAL VAL H . n 
H 8 120 GLY 120 120  120  GLY GLY H . n 
H 8 121 VAL 121 121  121  VAL VAL H . n 
H 8 122 ASP 122 122  122  ASP ASP H . n 
H 8 123 GLY 123 123  123  GLY GLY H . n 
H 8 124 LEU 124 124  124  LEU LEU H . n 
H 8 125 ILE 125 125  125  ILE ILE H . n 
H 8 126 TYR 126 126  126  TYR TYR H . n 
H 8 127 GLY 127 127  127  GLY GLY H . n 
H 8 128 ARG 128 128  128  ARG ARG H . n 
H 8 129 GLN 129 129  129  GLN GLN H . n 
H 8 130 ALA 130 130  130  ALA ALA H . n 
H 8 131 ASN 131 131  131  ASN ASN H . n 
H 8 132 VAL 132 132  132  VAL VAL H . n 
H 8 133 ILE 133 133  133  ILE ILE H . n 
H 8 134 FES 134 201  201  FES FES H . n 
H 8 135 PEG 135 301  301  PEG PEG H . n 
# 
loop_
_pdbx_nonpoly_scheme.asym_id 
_pdbx_nonpoly_scheme.entity_id 
_pdbx_nonpoly_scheme.mon_id 
_pdbx_nonpoly_scheme.ndb_seq_num 
_pdbx_nonpoly_scheme.pdb_seq_num 
_pdbx_nonpoly_scheme.auth_seq_num 
_pdbx_nonpoly_scheme.pdb_mon_id 
_pdbx_nonpoly_scheme.auth_mon_id 
_pdbx_nonpoly_scheme.pdb_strand_id 
_pdbx_nonpoly_scheme.pdb_ins_code 
I 9 HOH 1    1    1    HOH HOH J . 
I 9 HOH 2    2    2    HOH HOH J . 
I 9 HOH 3    3    3    HOH HOH J . 
I 9 HOH 4    4    4    HOH HOH J . 
I 9 HOH 5    5    5    HOH HOH J . 
I 9 HOH 6    6    6    HOH HOH J . 
I 9 HOH 7    7    7    HOH HOH J . 
I 9 HOH 8    8    8    HOH HOH J . 
I 9 HOH 9    9    9    HOH HOH J . 
I 9 HOH 10   10   10   HOH HOH J . 
I 9 HOH 11   11   11   HOH HOH J . 
I 9 HOH 12   12   12   HOH HOH J . 
I 9 HOH 13   13   13   HOH HOH J . 
I 9 HOH 14   14   14   HOH HOH J . 
I 9 HOH 15   15   15   HOH HOH J . 
I 9 HOH 16   16   16   HOH HOH J . 
I 9 HOH 17   17   17   HOH HOH J . 
I 9 HOH 18   18   18   HOH HOH J . 
I 9 HOH 19   19   19   HOH HOH J . 
I 9 HOH 20   20   20   HOH HOH J . 
I 9 HOH 21   21   21   HOH HOH J . 
I 9 HOH 22   22   22   HOH HOH J . 
I 9 HOH 23   23   23   HOH HOH J . 
I 9 HOH 24   24   24   HOH HOH J . 
I 9 HOH 25   25   25   HOH HOH J . 
I 9 HOH 26   26   26   HOH HOH J . 
I 9 HOH 27   27   27   HOH HOH J . 
I 9 HOH 28   28   28   HOH HOH J . 
I 9 HOH 29   29   29   HOH HOH J . 
I 9 HOH 30   30   30   HOH HOH J . 
I 9 HOH 31   31   31   HOH HOH J . 
I 9 HOH 32   32   32   HOH HOH J . 
I 9 HOH 33   33   33   HOH HOH J . 
I 9 HOH 34   34   34   HOH HOH J . 
I 9 HOH 35   35   35   HOH HOH J . 
I 9 HOH 36   36   36   HOH HOH J . 
I 9 HOH 37   37   37   HOH HOH J . 
I 9 HOH 38   38   38   HOH HOH J . 
I 9 HOH 39   39   39   HOH HOH J . 
I 9 HOH 40   40   40   HOH HOH J . 
I 9 HOH 41   41   41   HOH HOH J . 
I 9 HOH 42   43   43   HOH HOH J . 
I 9 HOH 43   44   44   HOH HOH J . 
I 9 HOH 44   45   45   HOH HOH J . 
I 9 HOH 45   46   46   HOH HOH J . 
I 9 HOH 46   47   47   HOH HOH J . 
I 9 HOH 47   48   48   HOH HOH J . 
I 9 HOH 48   49   49   HOH HOH J . 
I 9 HOH 49   50   50   HOH HOH J . 
I 9 HOH 50   51   51   HOH HOH J . 
I 9 HOH 51   52   52   HOH HOH J . 
I 9 HOH 52   53   53   HOH HOH J . 
I 9 HOH 53   54   54   HOH HOH J . 
I 9 HOH 54   55   55   HOH HOH J . 
I 9 HOH 55   56   56   HOH HOH J . 
I 9 HOH 56   57   57   HOH HOH J . 
I 9 HOH 57   58   58   HOH HOH J . 
I 9 HOH 58   59   59   HOH HOH J . 
I 9 HOH 59   60   60   HOH HOH J . 
I 9 HOH 60   61   61   HOH HOH J . 
I 9 HOH 61   62   62   HOH HOH J . 
I 9 HOH 62   63   63   HOH HOH J . 
I 9 HOH 63   64   64   HOH HOH J . 
I 9 HOH 64   65   65   HOH HOH J . 
I 9 HOH 65   66   66   HOH HOH J . 
I 9 HOH 66   67   67   HOH HOH J . 
I 9 HOH 67   68   68   HOH HOH J . 
I 9 HOH 68   69   69   HOH HOH J . 
I 9 HOH 69   70   70   HOH HOH J . 
I 9 HOH 70   71   71   HOH HOH J . 
I 9 HOH 71   72   72   HOH HOH J . 
I 9 HOH 72   73   73   HOH HOH J . 
I 9 HOH 73   74   74   HOH HOH J . 
I 9 HOH 74   75   75   HOH HOH J . 
I 9 HOH 75   76   76   HOH HOH J . 
I 9 HOH 76   77   77   HOH HOH J . 
I 9 HOH 77   78   78   HOH HOH J . 
I 9 HOH 78   79   79   HOH HOH J . 
I 9 HOH 79   80   80   HOH HOH J . 
I 9 HOH 80   81   81   HOH HOH J . 
I 9 HOH 81   82   82   HOH HOH J . 
I 9 HOH 82   83   83   HOH HOH J . 
I 9 HOH 83   84   84   HOH HOH J . 
I 9 HOH 84   85   85   HOH HOH J . 
I 9 HOH 85   86   86   HOH HOH J . 
I 9 HOH 86   87   87   HOH HOH J . 
I 9 HOH 87   88   88   HOH HOH J . 
I 9 HOH 88   89   89   HOH HOH J . 
I 9 HOH 89   90   90   HOH HOH J . 
I 9 HOH 90   91   91   HOH HOH J . 
I 9 HOH 91   92   92   HOH HOH J . 
I 9 HOH 92   93   93   HOH HOH J . 
I 9 HOH 93   94   94   HOH HOH J . 
I 9 HOH 94   95   95   HOH HOH J . 
I 9 HOH 95   96   96   HOH HOH J . 
I 9 HOH 96   97   97   HOH HOH J . 
I 9 HOH 97   98   98   HOH HOH J . 
I 9 HOH 98   99   99   HOH HOH J . 
I 9 HOH 99   100  100  HOH HOH J . 
I 9 HOH 100  101  101  HOH HOH J . 
I 9 HOH 101  102  102  HOH HOH J . 
I 9 HOH 102  103  103  HOH HOH J . 
I 9 HOH 103  104  104  HOH HOH J . 
I 9 HOH 104  105  105  HOH HOH J . 
I 9 HOH 105  106  106  HOH HOH J . 
I 9 HOH 106  107  107  HOH HOH J . 
I 9 HOH 107  109  109  HOH HOH J . 
I 9 HOH 108  110  110  HOH HOH J . 
I 9 HOH 109  111  111  HOH HOH J . 
I 9 HOH 110  112  112  HOH HOH J . 
I 9 HOH 111  113  113  HOH HOH J . 
I 9 HOH 112  114  114  HOH HOH J . 
I 9 HOH 113  115  115  HOH HOH J . 
I 9 HOH 114  116  116  HOH HOH J . 
I 9 HOH 115  117  117  HOH HOH J . 
I 9 HOH 116  118  118  HOH HOH J . 
I 9 HOH 117  119  119  HOH HOH J . 
I 9 HOH 118  120  120  HOH HOH J . 
I 9 HOH 119  121  121  HOH HOH J . 
I 9 HOH 120  122  122  HOH HOH J . 
I 9 HOH 121  123  123  HOH HOH J . 
I 9 HOH 122  124  124  HOH HOH J . 
I 9 HOH 123  125  125  HOH HOH J . 
I 9 HOH 124  126  126  HOH HOH J . 
I 9 HOH 125  127  127  HOH HOH J . 
I 9 HOH 126  128  128  HOH HOH J . 
I 9 HOH 127  129  129  HOH HOH J . 
I 9 HOH 128  130  130  HOH HOH J . 
I 9 HOH 129  131  131  HOH HOH J . 
I 9 HOH 130  132  132  HOH HOH J . 
I 9 HOH 131  133  133  HOH HOH J . 
I 9 HOH 132  134  134  HOH HOH J . 
I 9 HOH 133  135  135  HOH HOH J . 
I 9 HOH 134  136  136  HOH HOH J . 
I 9 HOH 135  137  137  HOH HOH J . 
I 9 HOH 136  138  138  HOH HOH J . 
I 9 HOH 137  139  139  HOH HOH J . 
I 9 HOH 138  140  140  HOH HOH J . 
I 9 HOH 139  141  141  HOH HOH J . 
I 9 HOH 140  142  142  HOH HOH J . 
I 9 HOH 141  143  143  HOH HOH J . 
I 9 HOH 142  144  144  HOH HOH J . 
I 9 HOH 143  145  145  HOH HOH J . 
I 9 HOH 144  146  146  HOH HOH J . 
I 9 HOH 145  147  147  HOH HOH J . 
I 9 HOH 146  148  148  HOH HOH J . 
I 9 HOH 147  149  149  HOH HOH J . 
I 9 HOH 148  150  150  HOH HOH J . 
I 9 HOH 149  151  151  HOH HOH J . 
I 9 HOH 150  152  152  HOH HOH J . 
I 9 HOH 151  153  153  HOH HOH J . 
I 9 HOH 152  155  155  HOH HOH J . 
I 9 HOH 153  156  156  HOH HOH J . 
I 9 HOH 154  157  157  HOH HOH J . 
I 9 HOH 155  158  158  HOH HOH J . 
I 9 HOH 156  159  159  HOH HOH J . 
I 9 HOH 157  160  160  HOH HOH J . 
I 9 HOH 158  161  161  HOH HOH J . 
I 9 HOH 159  162  162  HOH HOH J . 
I 9 HOH 160  163  163  HOH HOH J . 
I 9 HOH 161  164  164  HOH HOH J . 
I 9 HOH 162  165  165  HOH HOH J . 
I 9 HOH 163  166  166  HOH HOH J . 
I 9 HOH 164  167  167  HOH HOH J . 
I 9 HOH 165  168  168  HOH HOH J . 
I 9 HOH 166  169  169  HOH HOH J . 
I 9 HOH 167  170  170  HOH HOH J . 
I 9 HOH 168  171  171  HOH HOH J . 
I 9 HOH 169  172  172  HOH HOH J . 
I 9 HOH 170  173  173  HOH HOH J . 
I 9 HOH 171  174  174  HOH HOH J . 
I 9 HOH 172  175  175  HOH HOH J . 
I 9 HOH 173  176  176  HOH HOH J . 
I 9 HOH 174  177  177  HOH HOH J . 
I 9 HOH 175  178  178  HOH HOH J . 
I 9 HOH 176  179  179  HOH HOH J . 
I 9 HOH 177  180  180  HOH HOH J . 
I 9 HOH 178  181  181  HOH HOH J . 
I 9 HOH 179  182  182  HOH HOH J . 
I 9 HOH 180  183  183  HOH HOH J . 
I 9 HOH 181  184  184  HOH HOH J . 
I 9 HOH 182  185  185  HOH HOH J . 
I 9 HOH 183  186  186  HOH HOH J . 
I 9 HOH 184  187  187  HOH HOH J . 
I 9 HOH 185  188  188  HOH HOH J . 
I 9 HOH 186  189  189  HOH HOH J . 
I 9 HOH 187  190  190  HOH HOH J . 
I 9 HOH 188  191  191  HOH HOH J . 
I 9 HOH 189  192  192  HOH HOH J . 
I 9 HOH 190  193  193  HOH HOH J . 
I 9 HOH 191  194  194  HOH HOH J . 
I 9 HOH 192  195  195  HOH HOH J . 
I 9 HOH 193  196  196  HOH HOH J . 
I 9 HOH 194  197  197  HOH HOH J . 
I 9 HOH 195  198  198  HOH HOH J . 
I 9 HOH 196  199  199  HOH HOH J . 
I 9 HOH 197  200  200  HOH HOH J . 
I 9 HOH 198  201  201  HOH HOH J . 
I 9 HOH 199  202  202  HOH HOH J . 
I 9 HOH 200  203  203  HOH HOH J . 
I 9 HOH 201  204  204  HOH HOH J . 
I 9 HOH 202  205  205  HOH HOH J . 
I 9 HOH 203  206  206  HOH HOH J . 
I 9 HOH 204  207  207  HOH HOH J . 
I 9 HOH 205  208  208  HOH HOH J . 
I 9 HOH 206  209  209  HOH HOH J . 
I 9 HOH 207  210  210  HOH HOH J . 
I 9 HOH 208  211  211  HOH HOH J . 
I 9 HOH 209  212  212  HOH HOH J . 
I 9 HOH 210  213  213  HOH HOH J . 
I 9 HOH 211  214  214  HOH HOH J . 
I 9 HOH 212  215  215  HOH HOH J . 
I 9 HOH 213  216  216  HOH HOH J . 
I 9 HOH 214  217  217  HOH HOH J . 
I 9 HOH 215  218  218  HOH HOH J . 
I 9 HOH 216  219  219  HOH HOH J . 
I 9 HOH 217  220  220  HOH HOH J . 
I 9 HOH 218  221  221  HOH HOH J . 
I 9 HOH 219  222  222  HOH HOH J . 
I 9 HOH 220  223  223  HOH HOH J . 
I 9 HOH 221  224  224  HOH HOH J . 
I 9 HOH 222  225  225  HOH HOH J . 
I 9 HOH 223  227  227  HOH HOH J . 
I 9 HOH 224  228  228  HOH HOH J . 
I 9 HOH 225  229  229  HOH HOH J . 
I 9 HOH 226  230  230  HOH HOH J . 
I 9 HOH 227  231  231  HOH HOH J . 
I 9 HOH 228  232  232  HOH HOH J . 
I 9 HOH 229  233  233  HOH HOH J . 
I 9 HOH 230  234  234  HOH HOH J . 
I 9 HOH 231  235  235  HOH HOH J . 
I 9 HOH 232  236  236  HOH HOH J . 
I 9 HOH 233  237  237  HOH HOH J . 
I 9 HOH 234  238  238  HOH HOH J . 
I 9 HOH 235  239  239  HOH HOH J . 
I 9 HOH 236  240  240  HOH HOH J . 
I 9 HOH 237  241  241  HOH HOH J . 
I 9 HOH 238  242  242  HOH HOH J . 
I 9 HOH 239  243  243  HOH HOH J . 
I 9 HOH 240  244  244  HOH HOH J . 
I 9 HOH 241  245  245  HOH HOH J . 
I 9 HOH 242  246  246  HOH HOH J . 
I 9 HOH 243  247  247  HOH HOH J . 
I 9 HOH 244  248  248  HOH HOH J . 
I 9 HOH 245  249  249  HOH HOH J . 
I 9 HOH 246  250  250  HOH HOH J . 
I 9 HOH 247  251  251  HOH HOH J . 
I 9 HOH 248  252  252  HOH HOH J . 
I 9 HOH 249  253  253  HOH HOH J . 
I 9 HOH 250  254  254  HOH HOH J . 
I 9 HOH 251  255  255  HOH HOH J . 
I 9 HOH 252  256  256  HOH HOH J . 
I 9 HOH 253  257  257  HOH HOH J . 
I 9 HOH 254  258  258  HOH HOH J . 
I 9 HOH 255  259  259  HOH HOH J . 
I 9 HOH 256  260  260  HOH HOH J . 
I 9 HOH 257  261  261  HOH HOH J . 
I 9 HOH 258  262  262  HOH HOH J . 
I 9 HOH 259  263  263  HOH HOH J . 
I 9 HOH 260  264  264  HOH HOH J . 
I 9 HOH 261  265  265  HOH HOH J . 
I 9 HOH 262  266  266  HOH HOH J . 
I 9 HOH 263  267  267  HOH HOH J . 
I 9 HOH 264  268  268  HOH HOH J . 
I 9 HOH 265  269  269  HOH HOH J . 
I 9 HOH 266  270  270  HOH HOH J . 
I 9 HOH 267  271  271  HOH HOH J . 
I 9 HOH 268  274  274  HOH HOH J . 
I 9 HOH 269  275  275  HOH HOH J . 
I 9 HOH 270  276  276  HOH HOH J . 
I 9 HOH 271  277  277  HOH HOH J . 
I 9 HOH 272  278  278  HOH HOH J . 
I 9 HOH 273  279  279  HOH HOH J . 
I 9 HOH 274  280  280  HOH HOH J . 
I 9 HOH 275  281  281  HOH HOH J . 
I 9 HOH 276  282  282  HOH HOH J . 
I 9 HOH 277  283  283  HOH HOH J . 
I 9 HOH 278  284  284  HOH HOH J . 
I 9 HOH 279  285  285  HOH HOH J . 
I 9 HOH 280  286  286  HOH HOH J . 
I 9 HOH 281  287  287  HOH HOH J . 
I 9 HOH 282  288  288  HOH HOH J . 
I 9 HOH 283  289  289  HOH HOH J . 
I 9 HOH 284  290  290  HOH HOH J . 
I 9 HOH 285  291  291  HOH HOH J . 
I 9 HOH 286  292  292  HOH HOH J . 
I 9 HOH 287  293  293  HOH HOH J . 
I 9 HOH 288  294  294  HOH HOH J . 
I 9 HOH 289  295  295  HOH HOH J . 
I 9 HOH 290  296  296  HOH HOH J . 
I 9 HOH 291  297  297  HOH HOH J . 
I 9 HOH 292  298  298  HOH HOH J . 
I 9 HOH 293  299  299  HOH HOH J . 
I 9 HOH 294  300  300  HOH HOH J . 
I 9 HOH 295  301  301  HOH HOH J . 
I 9 HOH 296  302  302  HOH HOH J . 
I 9 HOH 297  303  303  HOH HOH J . 
I 9 HOH 298  304  304  HOH HOH J . 
I 9 HOH 299  305  305  HOH HOH J . 
I 9 HOH 300  306  306  HOH HOH J . 
I 9 HOH 301  307  307  HOH HOH J . 
I 9 HOH 302  308  308  HOH HOH J . 
I 9 HOH 303  309  309  HOH HOH J . 
I 9 HOH 304  310  310  HOH HOH J . 
I 9 HOH 305  311  311  HOH HOH J . 
I 9 HOH 306  312  312  HOH HOH J . 
I 9 HOH 307  313  313  HOH HOH J . 
I 9 HOH 308  314  314  HOH HOH J . 
I 9 HOH 309  315  315  HOH HOH J . 
I 9 HOH 310  316  316  HOH HOH J . 
I 9 HOH 311  317  317  HOH HOH J . 
I 9 HOH 312  318  318  HOH HOH J . 
I 9 HOH 313  319  319  HOH HOH J . 
I 9 HOH 314  320  320  HOH HOH J . 
I 9 HOH 315  321  321  HOH HOH J . 
I 9 HOH 316  322  322  HOH HOH J . 
I 9 HOH 317  323  323  HOH HOH J . 
I 9 HOH 318  324  324  HOH HOH J . 
I 9 HOH 319  325  325  HOH HOH J . 
I 9 HOH 320  326  326  HOH HOH J . 
I 9 HOH 321  327  327  HOH HOH J . 
I 9 HOH 322  328  328  HOH HOH J . 
I 9 HOH 323  329  329  HOH HOH J . 
I 9 HOH 324  330  330  HOH HOH J . 
I 9 HOH 325  331  331  HOH HOH J . 
I 9 HOH 326  332  332  HOH HOH J . 
I 9 HOH 327  333  333  HOH HOH J . 
I 9 HOH 328  334  334  HOH HOH J . 
I 9 HOH 329  335  335  HOH HOH J . 
I 9 HOH 330  336  336  HOH HOH J . 
I 9 HOH 331  337  337  HOH HOH J . 
I 9 HOH 332  338  338  HOH HOH J . 
I 9 HOH 333  339  339  HOH HOH J . 
I 9 HOH 334  340  340  HOH HOH J . 
I 9 HOH 335  341  341  HOH HOH J . 
I 9 HOH 336  342  342  HOH HOH J . 
I 9 HOH 337  343  343  HOH HOH J . 
I 9 HOH 338  344  344  HOH HOH J . 
I 9 HOH 339  345  345  HOH HOH J . 
I 9 HOH 340  346  346  HOH HOH J . 
I 9 HOH 341  347  347  HOH HOH J . 
I 9 HOH 342  348  348  HOH HOH J . 
I 9 HOH 343  349  349  HOH HOH J . 
I 9 HOH 344  350  350  HOH HOH J . 
I 9 HOH 345  351  351  HOH HOH J . 
I 9 HOH 346  352  352  HOH HOH J . 
I 9 HOH 347  354  354  HOH HOH J . 
I 9 HOH 348  355  355  HOH HOH J . 
I 9 HOH 349  356  356  HOH HOH J . 
I 9 HOH 350  357  357  HOH HOH J . 
I 9 HOH 351  358  358  HOH HOH J . 
I 9 HOH 352  359  359  HOH HOH J . 
I 9 HOH 353  360  360  HOH HOH J . 
I 9 HOH 354  361  361  HOH HOH J . 
I 9 HOH 355  362  362  HOH HOH J . 
I 9 HOH 356  363  363  HOH HOH J . 
I 9 HOH 357  364  364  HOH HOH J . 
I 9 HOH 358  365  365  HOH HOH J . 
I 9 HOH 359  366  366  HOH HOH J . 
I 9 HOH 360  367  367  HOH HOH J . 
I 9 HOH 361  368  368  HOH HOH J . 
I 9 HOH 362  369  369  HOH HOH J . 
I 9 HOH 363  370  370  HOH HOH J . 
I 9 HOH 364  371  371  HOH HOH J . 
I 9 HOH 365  372  372  HOH HOH J . 
I 9 HOH 366  374  374  HOH HOH J . 
I 9 HOH 367  375  375  HOH HOH J . 
I 9 HOH 368  376  376  HOH HOH J . 
I 9 HOH 369  377  377  HOH HOH J . 
I 9 HOH 370  378  378  HOH HOH J . 
I 9 HOH 371  379  379  HOH HOH J . 
I 9 HOH 372  380  380  HOH HOH J . 
I 9 HOH 373  382  382  HOH HOH J . 
I 9 HOH 374  383  383  HOH HOH J . 
I 9 HOH 375  384  384  HOH HOH J . 
I 9 HOH 376  386  386  HOH HOH J . 
I 9 HOH 377  387  387  HOH HOH J . 
I 9 HOH 378  388  388  HOH HOH J . 
I 9 HOH 379  389  389  HOH HOH J . 
I 9 HOH 380  390  390  HOH HOH J . 
I 9 HOH 381  391  391  HOH HOH J . 
I 9 HOH 382  392  392  HOH HOH J . 
I 9 HOH 383  393  393  HOH HOH J . 
I 9 HOH 384  394  394  HOH HOH J . 
I 9 HOH 385  395  395  HOH HOH J . 
I 9 HOH 386  396  396  HOH HOH J . 
I 9 HOH 387  397  397  HOH HOH J . 
I 9 HOH 388  398  398  HOH HOH J . 
I 9 HOH 389  399  399  HOH HOH J . 
I 9 HOH 390  400  400  HOH HOH J . 
I 9 HOH 391  401  401  HOH HOH J . 
I 9 HOH 392  402  402  HOH HOH J . 
I 9 HOH 393  403  403  HOH HOH J . 
I 9 HOH 394  404  404  HOH HOH J . 
I 9 HOH 395  405  405  HOH HOH J . 
I 9 HOH 396  406  406  HOH HOH J . 
I 9 HOH 397  407  407  HOH HOH J . 
I 9 HOH 398  408  408  HOH HOH J . 
I 9 HOH 399  409  409  HOH HOH J . 
I 9 HOH 400  410  410  HOH HOH J . 
I 9 HOH 401  411  411  HOH HOH J . 
I 9 HOH 402  412  412  HOH HOH J . 
I 9 HOH 403  413  413  HOH HOH J . 
I 9 HOH 404  414  414  HOH HOH J . 
I 9 HOH 405  415  415  HOH HOH J . 
I 9 HOH 406  416  416  HOH HOH J . 
I 9 HOH 407  417  417  HOH HOH J . 
I 9 HOH 408  418  418  HOH HOH J . 
I 9 HOH 409  419  419  HOH HOH J . 
I 9 HOH 410  420  420  HOH HOH J . 
I 9 HOH 411  421  421  HOH HOH J . 
I 9 HOH 412  422  422  HOH HOH J . 
I 9 HOH 413  423  423  HOH HOH J . 
I 9 HOH 414  424  424  HOH HOH J . 
I 9 HOH 415  425  425  HOH HOH J . 
I 9 HOH 416  426  426  HOH HOH J . 
I 9 HOH 417  427  427  HOH HOH J . 
I 9 HOH 418  428  428  HOH HOH J . 
I 9 HOH 419  429  429  HOH HOH J . 
I 9 HOH 420  430  430  HOH HOH J . 
I 9 HOH 421  431  431  HOH HOH J . 
I 9 HOH 422  432  432  HOH HOH J . 
I 9 HOH 423  433  433  HOH HOH J . 
I 9 HOH 424  434  434  HOH HOH J . 
I 9 HOH 425  435  435  HOH HOH J . 
I 9 HOH 426  436  436  HOH HOH J . 
I 9 HOH 427  437  437  HOH HOH J . 
I 9 HOH 428  438  438  HOH HOH J . 
I 9 HOH 429  439  439  HOH HOH J . 
I 9 HOH 430  441  441  HOH HOH J . 
I 9 HOH 431  442  442  HOH HOH J . 
I 9 HOH 432  443  443  HOH HOH J . 
I 9 HOH 433  444  444  HOH HOH J . 
I 9 HOH 434  445  445  HOH HOH J . 
I 9 HOH 435  446  446  HOH HOH J . 
I 9 HOH 436  447  447  HOH HOH J . 
I 9 HOH 437  448  448  HOH HOH J . 
I 9 HOH 438  449  449  HOH HOH J . 
I 9 HOH 439  450  450  HOH HOH J . 
I 9 HOH 440  452  452  HOH HOH J . 
I 9 HOH 441  453  453  HOH HOH J . 
I 9 HOH 442  454  454  HOH HOH J . 
I 9 HOH 443  455  455  HOH HOH J . 
I 9 HOH 444  456  456  HOH HOH J . 
I 9 HOH 445  457  457  HOH HOH J . 
I 9 HOH 446  458  458  HOH HOH J . 
I 9 HOH 447  459  459  HOH HOH J . 
I 9 HOH 448  460  460  HOH HOH J . 
I 9 HOH 449  461  461  HOH HOH J . 
I 9 HOH 450  463  463  HOH HOH J . 
I 9 HOH 451  464  464  HOH HOH J . 
I 9 HOH 452  465  465  HOH HOH J . 
I 9 HOH 453  466  466  HOH HOH J . 
I 9 HOH 454  467  467  HOH HOH J . 
I 9 HOH 455  468  468  HOH HOH J . 
I 9 HOH 456  469  469  HOH HOH J . 
I 9 HOH 457  470  470  HOH HOH J . 
I 9 HOH 458  471  471  HOH HOH J . 
I 9 HOH 459  472  472  HOH HOH J . 
I 9 HOH 460  473  473  HOH HOH J . 
I 9 HOH 461  474  474  HOH HOH J . 
I 9 HOH 462  475  475  HOH HOH J . 
I 9 HOH 463  476  476  HOH HOH J . 
I 9 HOH 464  477  477  HOH HOH J . 
I 9 HOH 465  478  478  HOH HOH J . 
I 9 HOH 466  479  479  HOH HOH J . 
I 9 HOH 467  480  480  HOH HOH J . 
I 9 HOH 468  481  481  HOH HOH J . 
I 9 HOH 469  482  482  HOH HOH J . 
I 9 HOH 470  483  483  HOH HOH J . 
I 9 HOH 471  484  484  HOH HOH J . 
I 9 HOH 472  485  485  HOH HOH J . 
I 9 HOH 473  486  486  HOH HOH J . 
I 9 HOH 474  487  487  HOH HOH J . 
I 9 HOH 475  488  488  HOH HOH J . 
I 9 HOH 476  489  489  HOH HOH J . 
I 9 HOH 477  490  490  HOH HOH J . 
I 9 HOH 478  491  491  HOH HOH J . 
I 9 HOH 479  492  492  HOH HOH J . 
I 9 HOH 480  494  494  HOH HOH J . 
I 9 HOH 481  495  495  HOH HOH J . 
I 9 HOH 482  496  496  HOH HOH J . 
I 9 HOH 483  497  497  HOH HOH J . 
I 9 HOH 484  498  498  HOH HOH J . 
I 9 HOH 485  499  499  HOH HOH J . 
I 9 HOH 486  500  500  HOH HOH J . 
I 9 HOH 487  501  501  HOH HOH J . 
I 9 HOH 488  502  502  HOH HOH J . 
I 9 HOH 489  503  503  HOH HOH J . 
I 9 HOH 490  504  504  HOH HOH J . 
I 9 HOH 491  505  505  HOH HOH J . 
I 9 HOH 492  506  506  HOH HOH J . 
I 9 HOH 493  507  507  HOH HOH J . 
I 9 HOH 494  508  508  HOH HOH J . 
I 9 HOH 495  509  509  HOH HOH J . 
I 9 HOH 496  510  510  HOH HOH J . 
I 9 HOH 497  511  511  HOH HOH J . 
I 9 HOH 498  512  512  HOH HOH J . 
I 9 HOH 499  513  513  HOH HOH J . 
I 9 HOH 500  514  514  HOH HOH J . 
I 9 HOH 501  515  515  HOH HOH J . 
I 9 HOH 502  516  516  HOH HOH J . 
I 9 HOH 503  517  517  HOH HOH J . 
I 9 HOH 504  518  518  HOH HOH J . 
I 9 HOH 505  519  519  HOH HOH J . 
I 9 HOH 506  520  520  HOH HOH J . 
I 9 HOH 507  521  521  HOH HOH J . 
I 9 HOH 508  522  522  HOH HOH J . 
I 9 HOH 509  524  524  HOH HOH J . 
I 9 HOH 510  525  525  HOH HOH J . 
I 9 HOH 511  526  526  HOH HOH J . 
I 9 HOH 512  528  528  HOH HOH J . 
I 9 HOH 513  529  529  HOH HOH J . 
I 9 HOH 514  530  530  HOH HOH J . 
I 9 HOH 515  531  531  HOH HOH J . 
I 9 HOH 516  532  532  HOH HOH J . 
I 9 HOH 517  533  533  HOH HOH J . 
I 9 HOH 518  534  534  HOH HOH J . 
I 9 HOH 519  535  535  HOH HOH J . 
I 9 HOH 520  536  536  HOH HOH J . 
I 9 HOH 521  537  537  HOH HOH J . 
I 9 HOH 522  538  538  HOH HOH J . 
I 9 HOH 523  539  539  HOH HOH J . 
I 9 HOH 524  540  540  HOH HOH J . 
I 9 HOH 525  541  541  HOH HOH J . 
I 9 HOH 526  542  542  HOH HOH J . 
I 9 HOH 527  543  543  HOH HOH J . 
I 9 HOH 528  544  544  HOH HOH J . 
I 9 HOH 529  545  545  HOH HOH J . 
I 9 HOH 530  546  546  HOH HOH J . 
I 9 HOH 531  547  547  HOH HOH J . 
I 9 HOH 532  548  548  HOH HOH J . 
I 9 HOH 533  549  549  HOH HOH J . 
I 9 HOH 534  550  550  HOH HOH J . 
I 9 HOH 535  551  551  HOH HOH J . 
I 9 HOH 536  552  552  HOH HOH J . 
I 9 HOH 537  553  553  HOH HOH J . 
I 9 HOH 538  554  554  HOH HOH J . 
I 9 HOH 539  555  555  HOH HOH J . 
I 9 HOH 540  556  556  HOH HOH J . 
I 9 HOH 541  557  557  HOH HOH J . 
I 9 HOH 542  559  559  HOH HOH J . 
I 9 HOH 543  560  560  HOH HOH J . 
I 9 HOH 544  561  561  HOH HOH J . 
I 9 HOH 545  562  562  HOH HOH J . 
I 9 HOH 546  563  563  HOH HOH J . 
I 9 HOH 547  564  564  HOH HOH J . 
I 9 HOH 548  565  565  HOH HOH J . 
I 9 HOH 549  566  566  HOH HOH J . 
I 9 HOH 550  567  567  HOH HOH J . 
I 9 HOH 551  568  568  HOH HOH J . 
I 9 HOH 552  569  569  HOH HOH J . 
I 9 HOH 553  570  570  HOH HOH J . 
I 9 HOH 554  571  571  HOH HOH J . 
I 9 HOH 555  572  572  HOH HOH J . 
I 9 HOH 556  573  573  HOH HOH J . 
I 9 HOH 557  574  574  HOH HOH J . 
I 9 HOH 558  575  575  HOH HOH J . 
I 9 HOH 559  576  576  HOH HOH J . 
I 9 HOH 560  578  578  HOH HOH J . 
I 9 HOH 561  579  579  HOH HOH J . 
I 9 HOH 562  580  580  HOH HOH J . 
I 9 HOH 563  581  581  HOH HOH J . 
I 9 HOH 564  582  582  HOH HOH J . 
I 9 HOH 565  583  583  HOH HOH J . 
I 9 HOH 566  584  584  HOH HOH J . 
I 9 HOH 567  585  585  HOH HOH J . 
I 9 HOH 568  586  586  HOH HOH J . 
I 9 HOH 569  587  587  HOH HOH J . 
I 9 HOH 570  588  588  HOH HOH J . 
I 9 HOH 571  589  589  HOH HOH J . 
I 9 HOH 572  590  590  HOH HOH J . 
I 9 HOH 573  591  591  HOH HOH J . 
I 9 HOH 574  592  592  HOH HOH J . 
I 9 HOH 575  593  593  HOH HOH J . 
I 9 HOH 576  594  594  HOH HOH J . 
I 9 HOH 577  595  595  HOH HOH J . 
I 9 HOH 578  596  596  HOH HOH J . 
I 9 HOH 579  597  597  HOH HOH J . 
I 9 HOH 580  598  598  HOH HOH J . 
I 9 HOH 581  599  599  HOH HOH J . 
I 9 HOH 582  600  600  HOH HOH J . 
I 9 HOH 583  601  601  HOH HOH J . 
I 9 HOH 584  602  602  HOH HOH J . 
I 9 HOH 585  603  603  HOH HOH J . 
I 9 HOH 586  604  604  HOH HOH J . 
I 9 HOH 587  605  605  HOH HOH J . 
I 9 HOH 588  606  606  HOH HOH J . 
I 9 HOH 589  607  607  HOH HOH J . 
I 9 HOH 590  608  608  HOH HOH J . 
I 9 HOH 591  609  609  HOH HOH J . 
I 9 HOH 592  611  611  HOH HOH J . 
I 9 HOH 593  612  612  HOH HOH J . 
I 9 HOH 594  613  613  HOH HOH J . 
I 9 HOH 595  614  614  HOH HOH J . 
I 9 HOH 596  615  615  HOH HOH J . 
I 9 HOH 597  616  616  HOH HOH J . 
I 9 HOH 598  617  617  HOH HOH J . 
I 9 HOH 599  618  618  HOH HOH J . 
I 9 HOH 600  619  619  HOH HOH J . 
I 9 HOH 601  620  620  HOH HOH J . 
I 9 HOH 602  621  621  HOH HOH J . 
I 9 HOH 603  622  622  HOH HOH J . 
I 9 HOH 604  623  623  HOH HOH J . 
I 9 HOH 605  624  624  HOH HOH J . 
I 9 HOH 606  626  626  HOH HOH J . 
I 9 HOH 607  627  627  HOH HOH J . 
I 9 HOH 608  628  628  HOH HOH J . 
I 9 HOH 609  629  629  HOH HOH J . 
I 9 HOH 610  631  631  HOH HOH J . 
I 9 HOH 611  632  632  HOH HOH J . 
I 9 HOH 612  633  633  HOH HOH J . 
I 9 HOH 613  634  634  HOH HOH J . 
I 9 HOH 614  635  635  HOH HOH J . 
I 9 HOH 615  636  636  HOH HOH J . 
I 9 HOH 616  637  637  HOH HOH J . 
I 9 HOH 617  638  638  HOH HOH J . 
I 9 HOH 618  639  639  HOH HOH J . 
I 9 HOH 619  641  641  HOH HOH J . 
I 9 HOH 620  642  642  HOH HOH J . 
I 9 HOH 621  643  643  HOH HOH J . 
I 9 HOH 622  644  644  HOH HOH J . 
I 9 HOH 623  645  645  HOH HOH J . 
I 9 HOH 624  646  646  HOH HOH J . 
I 9 HOH 625  647  647  HOH HOH J . 
I 9 HOH 626  648  648  HOH HOH J . 
I 9 HOH 627  649  649  HOH HOH J . 
I 9 HOH 628  650  650  HOH HOH J . 
I 9 HOH 629  651  651  HOH HOH J . 
I 9 HOH 630  652  652  HOH HOH J . 
I 9 HOH 631  653  653  HOH HOH J . 
I 9 HOH 632  654  654  HOH HOH J . 
I 9 HOH 633  655  655  HOH HOH J . 
I 9 HOH 634  656  656  HOH HOH J . 
I 9 HOH 635  658  658  HOH HOH J . 
I 9 HOH 636  659  659  HOH HOH J . 
I 9 HOH 637  660  660  HOH HOH J . 
I 9 HOH 638  661  661  HOH HOH J . 
I 9 HOH 639  662  662  HOH HOH J . 
I 9 HOH 640  663  663  HOH HOH J . 
I 9 HOH 641  664  664  HOH HOH J . 
I 9 HOH 642  665  665  HOH HOH J . 
I 9 HOH 643  666  666  HOH HOH J . 
I 9 HOH 644  667  667  HOH HOH J . 
I 9 HOH 645  668  668  HOH HOH J . 
I 9 HOH 646  669  669  HOH HOH J . 
I 9 HOH 647  670  670  HOH HOH J . 
I 9 HOH 648  671  671  HOH HOH J . 
I 9 HOH 649  672  672  HOH HOH J . 
I 9 HOH 650  673  673  HOH HOH J . 
I 9 HOH 651  674  674  HOH HOH J . 
I 9 HOH 652  675  675  HOH HOH J . 
I 9 HOH 653  676  676  HOH HOH J . 
I 9 HOH 654  677  677  HOH HOH J . 
I 9 HOH 655  678  678  HOH HOH J . 
I 9 HOH 656  679  679  HOH HOH J . 
I 9 HOH 657  680  680  HOH HOH J . 
I 9 HOH 658  681  681  HOH HOH J . 
I 9 HOH 659  682  682  HOH HOH J . 
I 9 HOH 660  683  683  HOH HOH J . 
I 9 HOH 661  684  684  HOH HOH J . 
I 9 HOH 662  685  685  HOH HOH J . 
I 9 HOH 663  686  686  HOH HOH J . 
I 9 HOH 664  688  688  HOH HOH J . 
I 9 HOH 665  689  689  HOH HOH J . 
I 9 HOH 666  690  690  HOH HOH J . 
I 9 HOH 667  691  691  HOH HOH J . 
I 9 HOH 668  692  692  HOH HOH J . 
I 9 HOH 669  693  693  HOH HOH J . 
I 9 HOH 670  694  694  HOH HOH J . 
I 9 HOH 671  695  695  HOH HOH J . 
I 9 HOH 672  696  696  HOH HOH J . 
I 9 HOH 673  697  697  HOH HOH J . 
I 9 HOH 674  698  698  HOH HOH J . 
I 9 HOH 675  699  699  HOH HOH J . 
I 9 HOH 676  700  700  HOH HOH J . 
I 9 HOH 677  701  701  HOH HOH J . 
I 9 HOH 678  702  702  HOH HOH J . 
I 9 HOH 679  703  703  HOH HOH J . 
I 9 HOH 680  704  704  HOH HOH J . 
I 9 HOH 681  705  705  HOH HOH J . 
I 9 HOH 682  706  706  HOH HOH J . 
I 9 HOH 683  707  707  HOH HOH J . 
I 9 HOH 684  708  708  HOH HOH J . 
I 9 HOH 685  709  709  HOH HOH J . 
I 9 HOH 686  710  710  HOH HOH J . 
I 9 HOH 687  711  711  HOH HOH J . 
I 9 HOH 688  712  712  HOH HOH J . 
I 9 HOH 689  713  713  HOH HOH J . 
I 9 HOH 690  714  714  HOH HOH J . 
I 9 HOH 691  715  715  HOH HOH J . 
I 9 HOH 692  716  716  HOH HOH J . 
I 9 HOH 693  717  717  HOH HOH J . 
I 9 HOH 694  718  718  HOH HOH J . 
I 9 HOH 695  719  719  HOH HOH J . 
I 9 HOH 696  720  720  HOH HOH J . 
I 9 HOH 697  721  721  HOH HOH J . 
I 9 HOH 698  723  723  HOH HOH J . 
I 9 HOH 699  724  724  HOH HOH J . 
I 9 HOH 700  725  725  HOH HOH J . 
I 9 HOH 701  726  726  HOH HOH J . 
I 9 HOH 702  727  727  HOH HOH J . 
I 9 HOH 703  728  728  HOH HOH J . 
I 9 HOH 704  729  729  HOH HOH J . 
I 9 HOH 705  730  730  HOH HOH J . 
I 9 HOH 706  731  731  HOH HOH J . 
I 9 HOH 707  732  732  HOH HOH J . 
I 9 HOH 708  733  733  HOH HOH J . 
I 9 HOH 709  734  734  HOH HOH J . 
I 9 HOH 710  735  735  HOH HOH J . 
I 9 HOH 711  736  736  HOH HOH J . 
I 9 HOH 712  737  737  HOH HOH J . 
I 9 HOH 713  738  738  HOH HOH J . 
I 9 HOH 714  739  739  HOH HOH J . 
I 9 HOH 715  740  740  HOH HOH J . 
I 9 HOH 716  741  741  HOH HOH J . 
I 9 HOH 717  742  742  HOH HOH J . 
I 9 HOH 718  743  743  HOH HOH J . 
I 9 HOH 719  744  744  HOH HOH J . 
I 9 HOH 720  746  746  HOH HOH J . 
I 9 HOH 721  747  747  HOH HOH J . 
I 9 HOH 722  748  748  HOH HOH J . 
I 9 HOH 723  749  749  HOH HOH J . 
I 9 HOH 724  750  750  HOH HOH J . 
I 9 HOH 725  751  751  HOH HOH J . 
I 9 HOH 726  753  753  HOH HOH J . 
I 9 HOH 727  754  754  HOH HOH J . 
I 9 HOH 728  755  755  HOH HOH J . 
I 9 HOH 729  756  756  HOH HOH J . 
I 9 HOH 730  757  757  HOH HOH J . 
I 9 HOH 731  758  758  HOH HOH J . 
I 9 HOH 732  759  759  HOH HOH J . 
I 9 HOH 733  760  760  HOH HOH J . 
I 9 HOH 734  761  761  HOH HOH J . 
I 9 HOH 735  762  762  HOH HOH J . 
I 9 HOH 736  763  763  HOH HOH J . 
I 9 HOH 737  764  764  HOH HOH J . 
I 9 HOH 738  765  765  HOH HOH J . 
I 9 HOH 739  766  766  HOH HOH J . 
I 9 HOH 740  767  767  HOH HOH J . 
I 9 HOH 741  768  768  HOH HOH J . 
I 9 HOH 742  769  769  HOH HOH J . 
I 9 HOH 743  770  770  HOH HOH J . 
I 9 HOH 744  771  771  HOH HOH J . 
I 9 HOH 745  772  772  HOH HOH J . 
I 9 HOH 746  773  773  HOH HOH J . 
I 9 HOH 747  774  774  HOH HOH J . 
I 9 HOH 748  775  775  HOH HOH J . 
I 9 HOH 749  776  776  HOH HOH J . 
I 9 HOH 750  777  777  HOH HOH J . 
I 9 HOH 751  778  778  HOH HOH J . 
I 9 HOH 752  779  779  HOH HOH J . 
I 9 HOH 753  780  780  HOH HOH J . 
I 9 HOH 754  781  781  HOH HOH J . 
I 9 HOH 755  782  782  HOH HOH J . 
I 9 HOH 756  783  783  HOH HOH J . 
I 9 HOH 757  784  784  HOH HOH J . 
I 9 HOH 758  785  785  HOH HOH J . 
I 9 HOH 759  786  786  HOH HOH J . 
I 9 HOH 760  787  787  HOH HOH J . 
I 9 HOH 761  788  788  HOH HOH J . 
I 9 HOH 762  789  789  HOH HOH J . 
I 9 HOH 763  791  791  HOH HOH J . 
I 9 HOH 764  792  792  HOH HOH J . 
I 9 HOH 765  793  793  HOH HOH J . 
I 9 HOH 766  794  794  HOH HOH J . 
I 9 HOH 767  795  795  HOH HOH J . 
I 9 HOH 768  796  796  HOH HOH J . 
I 9 HOH 769  797  797  HOH HOH J . 
I 9 HOH 770  798  798  HOH HOH J . 
I 9 HOH 771  799  799  HOH HOH J . 
I 9 HOH 772  800  800  HOH HOH J . 
I 9 HOH 773  801  801  HOH HOH J . 
I 9 HOH 774  802  802  HOH HOH J . 
I 9 HOH 775  803  803  HOH HOH J . 
I 9 HOH 776  804  804  HOH HOH J . 
I 9 HOH 777  805  805  HOH HOH J . 
I 9 HOH 778  806  806  HOH HOH J . 
I 9 HOH 779  807  807  HOH HOH J . 
I 9 HOH 780  808  808  HOH HOH J . 
I 9 HOH 781  809  809  HOH HOH J . 
I 9 HOH 782  811  811  HOH HOH J . 
I 9 HOH 783  812  812  HOH HOH J . 
I 9 HOH 784  813  813  HOH HOH J . 
I 9 HOH 785  814  814  HOH HOH J . 
I 9 HOH 786  815  815  HOH HOH J . 
I 9 HOH 787  816  816  HOH HOH J . 
I 9 HOH 788  817  817  HOH HOH J . 
I 9 HOH 789  818  818  HOH HOH J . 
I 9 HOH 790  819  819  HOH HOH J . 
I 9 HOH 791  820  820  HOH HOH J . 
I 9 HOH 792  821  821  HOH HOH J . 
I 9 HOH 793  822  822  HOH HOH J . 
I 9 HOH 794  823  823  HOH HOH J . 
I 9 HOH 795  824  824  HOH HOH J . 
I 9 HOH 796  825  825  HOH HOH J . 
I 9 HOH 797  826  826  HOH HOH J . 
I 9 HOH 798  827  827  HOH HOH J . 
I 9 HOH 799  828  828  HOH HOH J . 
I 9 HOH 800  829  829  HOH HOH J . 
I 9 HOH 801  830  830  HOH HOH J . 
I 9 HOH 802  831  831  HOH HOH J . 
I 9 HOH 803  832  832  HOH HOH J . 
I 9 HOH 804  833  833  HOH HOH J . 
I 9 HOH 805  834  834  HOH HOH J . 
I 9 HOH 806  835  835  HOH HOH J . 
I 9 HOH 807  837  837  HOH HOH J . 
I 9 HOH 808  839  839  HOH HOH J . 
I 9 HOH 809  840  840  HOH HOH J . 
I 9 HOH 810  841  841  HOH HOH J . 
I 9 HOH 811  842  842  HOH HOH J . 
I 9 HOH 812  843  843  HOH HOH J . 
I 9 HOH 813  844  844  HOH HOH J . 
I 9 HOH 814  845  845  HOH HOH J . 
I 9 HOH 815  846  846  HOH HOH J . 
I 9 HOH 816  847  847  HOH HOH J . 
I 9 HOH 817  848  848  HOH HOH J . 
I 9 HOH 818  849  849  HOH HOH J . 
I 9 HOH 819  850  850  HOH HOH J . 
I 9 HOH 820  851  851  HOH HOH J . 
I 9 HOH 821  852  852  HOH HOH J . 
I 9 HOH 822  853  853  HOH HOH J . 
I 9 HOH 823  854  854  HOH HOH J . 
I 9 HOH 824  855  855  HOH HOH J . 
I 9 HOH 825  856  856  HOH HOH J . 
I 9 HOH 826  857  857  HOH HOH J . 
I 9 HOH 827  858  858  HOH HOH J . 
I 9 HOH 828  859  859  HOH HOH J . 
I 9 HOH 829  860  860  HOH HOH J . 
I 9 HOH 830  861  861  HOH HOH J . 
I 9 HOH 831  862  862  HOH HOH J . 
I 9 HOH 832  863  863  HOH HOH J . 
I 9 HOH 833  864  864  HOH HOH J . 
I 9 HOH 834  865  865  HOH HOH J . 
I 9 HOH 835  866  866  HOH HOH J . 
I 9 HOH 836  868  868  HOH HOH J . 
I 9 HOH 837  869  869  HOH HOH J . 
I 9 HOH 838  870  870  HOH HOH J . 
I 9 HOH 839  871  871  HOH HOH J . 
I 9 HOH 840  872  872  HOH HOH J . 
I 9 HOH 841  873  873  HOH HOH J . 
I 9 HOH 842  874  874  HOH HOH J . 
I 9 HOH 843  875  875  HOH HOH J . 
I 9 HOH 844  876  876  HOH HOH J . 
I 9 HOH 845  877  877  HOH HOH J . 
I 9 HOH 846  878  878  HOH HOH J . 
I 9 HOH 847  879  879  HOH HOH J . 
I 9 HOH 848  880  880  HOH HOH J . 
I 9 HOH 849  881  881  HOH HOH J . 
I 9 HOH 850  882  882  HOH HOH J . 
I 9 HOH 851  883  883  HOH HOH J . 
I 9 HOH 852  885  885  HOH HOH J . 
I 9 HOH 853  886  886  HOH HOH J . 
I 9 HOH 854  887  887  HOH HOH J . 
I 9 HOH 855  888  888  HOH HOH J . 
I 9 HOH 856  889  889  HOH HOH J . 
I 9 HOH 857  890  890  HOH HOH J . 
I 9 HOH 858  891  891  HOH HOH J . 
I 9 HOH 859  892  892  HOH HOH J . 
I 9 HOH 860  893  893  HOH HOH J . 
I 9 HOH 861  894  894  HOH HOH J . 
I 9 HOH 862  895  895  HOH HOH J . 
I 9 HOH 863  896  896  HOH HOH J . 
I 9 HOH 864  897  897  HOH HOH J . 
I 9 HOH 865  898  898  HOH HOH J . 
I 9 HOH 866  899  899  HOH HOH J . 
I 9 HOH 867  900  900  HOH HOH J . 
I 9 HOH 868  901  901  HOH HOH J . 
I 9 HOH 869  902  902  HOH HOH J . 
I 9 HOH 870  903  903  HOH HOH J . 
I 9 HOH 871  904  904  HOH HOH J . 
I 9 HOH 872  905  905  HOH HOH J . 
I 9 HOH 873  906  906  HOH HOH J . 
I 9 HOH 874  907  907  HOH HOH J . 
I 9 HOH 875  908  908  HOH HOH J . 
I 9 HOH 876  909  909  HOH HOH J . 
I 9 HOH 877  910  910  HOH HOH J . 
I 9 HOH 878  911  911  HOH HOH J . 
I 9 HOH 879  912  912  HOH HOH J . 
I 9 HOH 880  913  913  HOH HOH J . 
I 9 HOH 881  914  914  HOH HOH J . 
I 9 HOH 882  915  915  HOH HOH J . 
I 9 HOH 883  916  916  HOH HOH J . 
I 9 HOH 884  917  917  HOH HOH J . 
I 9 HOH 885  918  918  HOH HOH J . 
I 9 HOH 886  919  919  HOH HOH J . 
I 9 HOH 887  920  920  HOH HOH J . 
I 9 HOH 888  921  921  HOH HOH J . 
I 9 HOH 889  922  922  HOH HOH J . 
I 9 HOH 890  923  923  HOH HOH J . 
I 9 HOH 891  924  924  HOH HOH J . 
I 9 HOH 892  925  925  HOH HOH J . 
I 9 HOH 893  926  926  HOH HOH J . 
I 9 HOH 894  927  927  HOH HOH J . 
I 9 HOH 895  928  928  HOH HOH J . 
I 9 HOH 896  929  929  HOH HOH J . 
I 9 HOH 897  930  930  HOH HOH J . 
I 9 HOH 898  931  931  HOH HOH J . 
I 9 HOH 899  932  932  HOH HOH J . 
I 9 HOH 900  933  933  HOH HOH J . 
I 9 HOH 901  934  934  HOH HOH J . 
I 9 HOH 902  935  935  HOH HOH J . 
I 9 HOH 903  936  936  HOH HOH J . 
I 9 HOH 904  937  937  HOH HOH J . 
I 9 HOH 905  938  938  HOH HOH J . 
I 9 HOH 906  939  939  HOH HOH J . 
I 9 HOH 907  940  940  HOH HOH J . 
I 9 HOH 908  941  941  HOH HOH J . 
I 9 HOH 909  942  942  HOH HOH J . 
I 9 HOH 910  943  943  HOH HOH J . 
I 9 HOH 911  944  944  HOH HOH J . 
I 9 HOH 912  945  945  HOH HOH J . 
I 9 HOH 913  946  946  HOH HOH J . 
I 9 HOH 914  947  947  HOH HOH J . 
I 9 HOH 915  948  948  HOH HOH J . 
I 9 HOH 916  949  949  HOH HOH J . 
I 9 HOH 917  950  950  HOH HOH J . 
I 9 HOH 918  951  951  HOH HOH J . 
I 9 HOH 919  952  952  HOH HOH J . 
I 9 HOH 920  953  953  HOH HOH J . 
I 9 HOH 921  954  954  HOH HOH J . 
I 9 HOH 922  955  955  HOH HOH J . 
I 9 HOH 923  957  957  HOH HOH J . 
I 9 HOH 924  958  958  HOH HOH J . 
I 9 HOH 925  959  959  HOH HOH J . 
I 9 HOH 926  960  960  HOH HOH J . 
I 9 HOH 927  961  961  HOH HOH J . 
I 9 HOH 928  962  962  HOH HOH J . 
I 9 HOH 929  963  963  HOH HOH J . 
I 9 HOH 930  964  964  HOH HOH J . 
I 9 HOH 931  965  965  HOH HOH J . 
I 9 HOH 932  966  966  HOH HOH J . 
I 9 HOH 933  968  968  HOH HOH J . 
I 9 HOH 934  969  969  HOH HOH J . 
I 9 HOH 935  970  970  HOH HOH J . 
I 9 HOH 936  971  971  HOH HOH J . 
I 9 HOH 937  972  972  HOH HOH J . 
I 9 HOH 938  973  973  HOH HOH J . 
I 9 HOH 939  974  974  HOH HOH J . 
I 9 HOH 940  975  975  HOH HOH J . 
I 9 HOH 941  976  976  HOH HOH J . 
I 9 HOH 942  977  977  HOH HOH J . 
I 9 HOH 943  978  978  HOH HOH J . 
I 9 HOH 944  979  979  HOH HOH J . 
I 9 HOH 945  981  981  HOH HOH J . 
I 9 HOH 946  982  982  HOH HOH J . 
I 9 HOH 947  983  983  HOH HOH J . 
I 9 HOH 948  984  984  HOH HOH J . 
I 9 HOH 949  985  985  HOH HOH J . 
I 9 HOH 950  986  986  HOH HOH J . 
I 9 HOH 951  987  987  HOH HOH J . 
I 9 HOH 952  988  988  HOH HOH J . 
I 9 HOH 953  989  989  HOH HOH J . 
I 9 HOH 954  990  990  HOH HOH J . 
I 9 HOH 955  991  991  HOH HOH J . 
I 9 HOH 956  992  992  HOH HOH J . 
I 9 HOH 957  993  993  HOH HOH J . 
I 9 HOH 958  994  994  HOH HOH J . 
I 9 HOH 959  995  995  HOH HOH J . 
I 9 HOH 960  996  996  HOH HOH J . 
I 9 HOH 961  997  997  HOH HOH J . 
I 9 HOH 962  998  998  HOH HOH J . 
I 9 HOH 963  999  999  HOH HOH J . 
I 9 HOH 964  1000 1000 HOH HOH J . 
I 9 HOH 965  1001 1001 HOH HOH J . 
I 9 HOH 966  1002 1002 HOH HOH J . 
I 9 HOH 967  1004 1004 HOH HOH J . 
I 9 HOH 968  1005 1005 HOH HOH J . 
I 9 HOH 969  1006 1006 HOH HOH J . 
I 9 HOH 970  1007 1007 HOH HOH J . 
I 9 HOH 971  1008 1008 HOH HOH J . 
I 9 HOH 972  1009 1009 HOH HOH J . 
I 9 HOH 973  1010 1010 HOH HOH J . 
I 9 HOH 974  1011 1011 HOH HOH J . 
I 9 HOH 975  1012 1012 HOH HOH J . 
I 9 HOH 976  1013 1013 HOH HOH J . 
I 9 HOH 977  1014 1014 HOH HOH J . 
I 9 HOH 978  1015 1015 HOH HOH J . 
I 9 HOH 979  1016 1016 HOH HOH J . 
I 9 HOH 980  1017 1017 HOH HOH J . 
I 9 HOH 981  1018 1018 HOH HOH J . 
I 9 HOH 982  1019 1019 HOH HOH J . 
I 9 HOH 983  1020 1020 HOH HOH J . 
I 9 HOH 984  1021 1021 HOH HOH J . 
I 9 HOH 985  1022 1022 HOH HOH J . 
I 9 HOH 986  1023 1023 HOH HOH J . 
I 9 HOH 987  1024 1024 HOH HOH J . 
I 9 HOH 988  1025 1025 HOH HOH J . 
I 9 HOH 989  1026 1026 HOH HOH J . 
I 9 HOH 990  1027 1027 HOH HOH J . 
I 9 HOH 991  1028 1028 HOH HOH J . 
I 9 HOH 992  1029 1029 HOH HOH J . 
I 9 HOH 993  1030 1030 HOH HOH J . 
I 9 HOH 994  1031 1031 HOH HOH J . 
I 9 HOH 995  1032 1032 HOH HOH J . 
I 9 HOH 996  1033 1033 HOH HOH J . 
I 9 HOH 997  1034 1034 HOH HOH J . 
I 9 HOH 998  1035 1035 HOH HOH J . 
I 9 HOH 999  1036 1036 HOH HOH J . 
I 9 HOH 1000 1037 1037 HOH HOH J . 
I 9 HOH 1001 1038 1038 HOH HOH J . 
I 9 HOH 1002 1039 1039 HOH HOH J . 
I 9 HOH 1003 1040 1040 HOH HOH J . 
I 9 HOH 1004 1041 1041 HOH HOH J . 
I 9 HOH 1005 1042 1042 HOH HOH J . 
I 9 HOH 1006 1043 1043 HOH HOH J . 
I 9 HOH 1007 1044 1044 HOH HOH J . 
I 9 HOH 1008 1045 1045 HOH HOH J . 
I 9 HOH 1009 1046 1046 HOH HOH J . 
I 9 HOH 1010 1048 1048 HOH HOH J . 
I 9 HOH 1011 1049 1049 HOH HOH J . 
I 9 HOH 1012 1050 1050 HOH HOH J . 
I 9 HOH 1013 1051 1051 HOH HOH J . 
I 9 HOH 1014 1052 1052 HOH HOH J . 
I 9 HOH 1015 1053 1053 HOH HOH J . 
I 9 HOH 1016 1054 1054 HOH HOH J . 
I 9 HOH 1017 1056 1056 HOH HOH J . 
I 9 HOH 1018 1057 1057 HOH HOH J . 
I 9 HOH 1019 1058 1058 HOH HOH J . 
I 9 HOH 1020 1059 1059 HOH HOH J . 
I 9 HOH 1021 1061 1061 HOH HOH J . 
I 9 HOH 1022 1062 1062 HOH HOH J . 
I 9 HOH 1023 1063 1063 HOH HOH J . 
I 9 HOH 1024 1064 1064 HOH HOH J . 
I 9 HOH 1025 1065 1065 HOH HOH J . 
I 9 HOH 1026 1066 1066 HOH HOH J . 
I 9 HOH 1027 1067 1067 HOH HOH J . 
I 9 HOH 1028 1068 1068 HOH HOH J . 
I 9 HOH 1029 1069 1069 HOH HOH J . 
I 9 HOH 1030 1070 1070 HOH HOH J . 
I 9 HOH 1031 1071 1071 HOH HOH J . 
I 9 HOH 1032 1073 1073 HOH HOH J . 
I 9 HOH 1033 1074 1074 HOH HOH J . 
I 9 HOH 1034 1075 1075 HOH HOH J . 
I 9 HOH 1035 1076 1076 HOH HOH J . 
I 9 HOH 1036 1077 1077 HOH HOH J . 
I 9 HOH 1037 1078 1078 HOH HOH J . 
I 9 HOH 1038 1079 1079 HOH HOH J . 
I 9 HOH 1039 1080 1080 HOH HOH J . 
I 9 HOH 1040 1081 1081 HOH HOH J . 
I 9 HOH 1041 1082 1082 HOH HOH J . 
I 9 HOH 1042 1083 1083 HOH HOH J . 
I 9 HOH 1043 1084 1084 HOH HOH J . 
I 9 HOH 1044 1085 1085 HOH HOH J . 
I 9 HOH 1045 1086 1086 HOH HOH J . 
I 9 HOH 1046 1087 1087 HOH HOH J . 
I 9 HOH 1047 1088 1088 HOH HOH J . 
I 9 HOH 1048 1089 1089 HOH HOH J . 
I 9 HOH 1049 1090 1090 HOH HOH J . 
I 9 HOH 1050 1091 1091 HOH HOH J . 
I 9 HOH 1051 1092 1092 HOH HOH J . 
I 9 HOH 1052 1094 1094 HOH HOH J . 
I 9 HOH 1053 1095 1095 HOH HOH J . 
I 9 HOH 1054 1096 1096 HOH HOH J . 
I 9 HOH 1055 1097 1097 HOH HOH J . 
I 9 HOH 1056 1098 1098 HOH HOH J . 
I 9 HOH 1057 1099 1099 HOH HOH J . 
I 9 HOH 1058 1100 1100 HOH HOH J . 
I 9 HOH 1059 1102 1102 HOH HOH J . 
I 9 HOH 1060 1103 1103 HOH HOH J . 
I 9 HOH 1061 1104 1104 HOH HOH J . 
I 9 HOH 1062 1105 1105 HOH HOH J . 
I 9 HOH 1063 1106 1106 HOH HOH J . 
I 9 HOH 1064 1107 1107 HOH HOH J . 
I 9 HOH 1065 1108 1108 HOH HOH J . 
I 9 HOH 1066 1109 1109 HOH HOH J . 
I 9 HOH 1067 1110 1110 HOH HOH J . 
I 9 HOH 1068 1111 1111 HOH HOH J . 
I 9 HOH 1069 1112 1112 HOH HOH J . 
I 9 HOH 1070 1113 1113 HOH HOH J . 
I 9 HOH 1071 1114 1114 HOH HOH J . 
I 9 HOH 1072 1115 1115 HOH HOH J . 
I 9 HOH 1073 1116 1116 HOH HOH J . 
I 9 HOH 1074 1117 1117 HOH HOH J . 
I 9 HOH 1075 1118 1118 HOH HOH J . 
I 9 HOH 1076 1119 1119 HOH HOH J . 
I 9 HOH 1077 1120 1120 HOH HOH J . 
I 9 HOH 1078 1121 1121 HOH HOH J . 
I 9 HOH 1079 1122 1122 HOH HOH J . 
I 9 HOH 1080 1123 1123 HOH HOH J . 
I 9 HOH 1081 1124 1124 HOH HOH J . 
I 9 HOH 1082 1125 1125 HOH HOH J . 
I 9 HOH 1083 1126 1126 HOH HOH J . 
I 9 HOH 1084 1127 1127 HOH HOH J . 
I 9 HOH 1085 1128 1128 HOH HOH J . 
I 9 HOH 1086 1129 1129 HOH HOH J . 
I 9 HOH 1087 1130 1130 HOH HOH J . 
I 9 HOH 1088 1131 1131 HOH HOH J . 
I 9 HOH 1089 1132 1132 HOH HOH J . 
I 9 HOH 1090 1134 1134 HOH HOH J . 
I 9 HOH 1091 1135 1135 HOH HOH J . 
I 9 HOH 1092 1136 1136 HOH HOH J . 
I 9 HOH 1093 1138 1138 HOH HOH J . 
I 9 HOH 1094 1139 1139 HOH HOH J . 
I 9 HOH 1095 1140 1140 HOH HOH J . 
I 9 HOH 1096 1141 1141 HOH HOH J . 
I 9 HOH 1097 1142 1142 HOH HOH J . 
I 9 HOH 1098 1143 1143 HOH HOH J . 
I 9 HOH 1099 1144 1144 HOH HOH J . 
I 9 HOH 1100 1145 1145 HOH HOH J . 
I 9 HOH 1101 1146 1146 HOH HOH J . 
I 9 HOH 1102 1147 1147 HOH HOH J . 
I 9 HOH 1103 1148 1148 HOH HOH J . 
I 9 HOH 1104 1149 1149 HOH HOH J . 
I 9 HOH 1105 1150 1150 HOH HOH J . 
I 9 HOH 1106 1152 1152 HOH HOH J . 
I 9 HOH 1107 1153 1153 HOH HOH J . 
I 9 HOH 1108 1154 1154 HOH HOH J . 
I 9 HOH 1109 1155 1155 HOH HOH J . 
I 9 HOH 1110 1156 1156 HOH HOH J . 
I 9 HOH 1111 1157 1157 HOH HOH J . 
I 9 HOH 1112 1158 1158 HOH HOH J . 
I 9 HOH 1113 1159 1159 HOH HOH J . 
I 9 HOH 1114 1160 1160 HOH HOH J . 
I 9 HOH 1115 1161 1161 HOH HOH J . 
I 9 HOH 1116 1162 1162 HOH HOH J . 
I 9 HOH 1117 1163 1163 HOH HOH J . 
I 9 HOH 1118 1164 1164 HOH HOH J . 
I 9 HOH 1119 1165 1165 HOH HOH J . 
I 9 HOH 1120 1166 1166 HOH HOH J . 
I 9 HOH 1121 1167 1167 HOH HOH J . 
I 9 HOH 1122 1168 1168 HOH HOH J . 
I 9 HOH 1123 1169 1169 HOH HOH J . 
I 9 HOH 1124 1170 1170 HOH HOH J . 
I 9 HOH 1125 1171 1171 HOH HOH J . 
I 9 HOH 1126 1172 1172 HOH HOH J . 
I 9 HOH 1127 1173 1173 HOH HOH J . 
I 9 HOH 1128 1174 1174 HOH HOH J . 
I 9 HOH 1129 1175 1175 HOH HOH J . 
I 9 HOH 1130 1176 1176 HOH HOH J . 
I 9 HOH 1131 1177 1177 HOH HOH J . 
I 9 HOH 1132 1178 1178 HOH HOH J . 
I 9 HOH 1133 1179 1179 HOH HOH J . 
I 9 HOH 1134 1180 1180 HOH HOH J . 
I 9 HOH 1135 1181 1181 HOH HOH J . 
I 9 HOH 1136 1182 1182 HOH HOH J . 
I 9 HOH 1137 1183 1183 HOH HOH J . 
I 9 HOH 1138 1184 1184 HOH HOH J . 
I 9 HOH 1139 1185 1185 HOH HOH J . 
I 9 HOH 1140 1186 1186 HOH HOH J . 
I 9 HOH 1141 1187 1187 HOH HOH J . 
I 9 HOH 1142 1188 1188 HOH HOH J . 
I 9 HOH 1143 1190 1190 HOH HOH J . 
I 9 HOH 1144 1191 1191 HOH HOH J . 
I 9 HOH 1145 1192 1192 HOH HOH J . 
I 9 HOH 1146 1193 1193 HOH HOH J . 
I 9 HOH 1147 1195 1195 HOH HOH J . 
I 9 HOH 1148 1198 1198 HOH HOH J . 
I 9 HOH 1149 1199 1199 HOH HOH J . 
I 9 HOH 1150 1200 1200 HOH HOH J . 
I 9 HOH 1151 1201 1201 HOH HOH J . 
I 9 HOH 1152 1202 1202 HOH HOH J . 
I 9 HOH 1153 1203 1203 HOH HOH J . 
I 9 HOH 1154 1204 1204 HOH HOH J . 
I 9 HOH 1155 1205 1205 HOH HOH J . 
I 9 HOH 1156 1206 1206 HOH HOH J . 
I 9 HOH 1157 1207 1207 HOH HOH J . 
I 9 HOH 1158 1208 1208 HOH HOH J . 
I 9 HOH 1159 1209 1209 HOH HOH J . 
I 9 HOH 1160 1210 1210 HOH HOH J . 
I 9 HOH 1161 1211 1211 HOH HOH J . 
I 9 HOH 1162 1212 1212 HOH HOH J . 
I 9 HOH 1163 1213 1213 HOH HOH J . 
I 9 HOH 1164 1214 1214 HOH HOH J . 
I 9 HOH 1165 1215 1215 HOH HOH J . 
I 9 HOH 1166 1216 1216 HOH HOH J . 
I 9 HOH 1167 1217 1217 HOH HOH J . 
I 9 HOH 1168 1218 1218 HOH HOH J . 
I 9 HOH 1169 1219 1219 HOH HOH J . 
I 9 HOH 1170 1220 1220 HOH HOH J . 
I 9 HOH 1171 1221 1221 HOH HOH J . 
I 9 HOH 1172 1222 1222 HOH HOH J . 
I 9 HOH 1173 1223 1223 HOH HOH J . 
I 9 HOH 1174 1224 1224 HOH HOH J . 
I 9 HOH 1175 1225 1225 HOH HOH J . 
I 9 HOH 1176 1226 1226 HOH HOH J . 
I 9 HOH 1177 1227 1227 HOH HOH J . 
I 9 HOH 1178 1228 1228 HOH HOH J . 
I 9 HOH 1179 1229 1229 HOH HOH J . 
I 9 HOH 1180 1231 1231 HOH HOH J . 
I 9 HOH 1181 1232 1232 HOH HOH J . 
I 9 HOH 1182 1233 1233 HOH HOH J . 
I 9 HOH 1183 1234 1234 HOH HOH J . 
I 9 HOH 1184 1235 1235 HOH HOH J . 
I 9 HOH 1185 1236 1236 HOH HOH J . 
I 9 HOH 1186 1237 1237 HOH HOH J . 
I 9 HOH 1187 1238 1238 HOH HOH J . 
I 9 HOH 1188 1239 1239 HOH HOH J . 
I 9 HOH 1189 1240 1240 HOH HOH J . 
I 9 HOH 1190 1241 1241 HOH HOH J . 
I 9 HOH 1191 1242 1242 HOH HOH J . 
I 9 HOH 1192 1243 1243 HOH HOH J . 
I 9 HOH 1193 1244 1244 HOH HOH J . 
I 9 HOH 1194 1245 1245 HOH HOH J . 
I 9 HOH 1195 1246 1246 HOH HOH J . 
I 9 HOH 1196 1248 1248 HOH HOH J . 
I 9 HOH 1197 1249 1249 HOH HOH J . 
I 9 HOH 1198 1250 1250 HOH HOH J . 
I 9 HOH 1199 1251 1251 HOH HOH J . 
I 9 HOH 1200 1252 1252 HOH HOH J . 
I 9 HOH 1201 1253 1253 HOH HOH J . 
I 9 HOH 1202 1254 1254 HOH HOH J . 
I 9 HOH 1203 1255 1255 HOH HOH J . 
I 9 HOH 1204 1256 1256 HOH HOH J . 
I 9 HOH 1205 1257 1257 HOH HOH J . 
I 9 HOH 1206 1258 1258 HOH HOH J . 
I 9 HOH 1207 1259 1259 HOH HOH J . 
I 9 HOH 1208 1260 1260 HOH HOH J . 
I 9 HOH 1209 1261 1261 HOH HOH J . 
I 9 HOH 1210 1262 1262 HOH HOH J . 
I 9 HOH 1211 1263 1263 HOH HOH J . 
I 9 HOH 1212 1264 1264 HOH HOH J . 
I 9 HOH 1213 1265 1265 HOH HOH J . 
I 9 HOH 1214 1266 1266 HOH HOH J . 
I 9 HOH 1215 1267 1267 HOH HOH J . 
I 9 HOH 1216 1268 1268 HOH HOH J . 
I 9 HOH 1217 1269 1269 HOH HOH J . 
I 9 HOH 1218 1270 1270 HOH HOH J . 
I 9 HOH 1219 1271 1271 HOH HOH J . 
I 9 HOH 1220 1272 1272 HOH HOH J . 
I 9 HOH 1221 1273 1273 HOH HOH J . 
I 9 HOH 1222 1274 1274 HOH HOH J . 
I 9 HOH 1223 1275 1275 HOH HOH J . 
I 9 HOH 1224 1276 1276 HOH HOH J . 
I 9 HOH 1225 1277 1277 HOH HOH J . 
I 9 HOH 1226 1278 1278 HOH HOH J . 
I 9 HOH 1227 1279 1279 HOH HOH J . 
I 9 HOH 1228 1280 1280 HOH HOH J . 
I 9 HOH 1229 1281 1281 HOH HOH J . 
I 9 HOH 1230 1282 1282 HOH HOH J . 
I 9 HOH 1231 1284 1284 HOH HOH J . 
I 9 HOH 1232 1285 1285 HOH HOH J . 
I 9 HOH 1233 1286 1286 HOH HOH J . 
I 9 HOH 1234 1287 1287 HOH HOH J . 
I 9 HOH 1235 1288 1288 HOH HOH J . 
I 9 HOH 1236 1290 1290 HOH HOH J . 
I 9 HOH 1237 1291 1291 HOH HOH J . 
I 9 HOH 1238 1292 1292 HOH HOH J . 
I 9 HOH 1239 1293 1293 HOH HOH J . 
I 9 HOH 1240 1295 1295 HOH HOH J . 
I 9 HOH 1241 1297 1297 HOH HOH J . 
I 9 HOH 1242 1298 1298 HOH HOH J . 
I 9 HOH 1243 1300 1300 HOH HOH J . 
I 9 HOH 1244 1301 1301 HOH HOH J . 
I 9 HOH 1245 1302 1302 HOH HOH J . 
I 9 HOH 1246 1303 1303 HOH HOH J . 
I 9 HOH 1247 1305 1305 HOH HOH J . 
I 9 HOH 1248 1306 1306 HOH HOH J . 
I 9 HOH 1249 1307 1307 HOH HOH J . 
I 9 HOH 1250 1308 1308 HOH HOH J . 
I 9 HOH 1251 1309 1309 HOH HOH J . 
I 9 HOH 1252 1310 1310 HOH HOH J . 
I 9 HOH 1253 1311 1311 HOH HOH J . 
I 9 HOH 1254 1312 1312 HOH HOH J . 
I 9 HOH 1255 1313 1313 HOH HOH J . 
I 9 HOH 1256 1314 1314 HOH HOH J . 
I 9 HOH 1257 1315 1315 HOH HOH J . 
I 9 HOH 1258 1316 1316 HOH HOH J . 
I 9 HOH 1259 1317 1317 HOH HOH J . 
I 9 HOH 1260 1318 1318 HOH HOH J . 
I 9 HOH 1261 1319 1319 HOH HOH J . 
I 9 HOH 1262 1320 1320 HOH HOH J . 
I 9 HOH 1263 1322 1322 HOH HOH J . 
I 9 HOH 1264 1323 1323 HOH HOH J . 
I 9 HOH 1265 1324 1324 HOH HOH J . 
I 9 HOH 1266 1326 1326 HOH HOH J . 
I 9 HOH 1267 1327 1327 HOH HOH J . 
I 9 HOH 1268 1328 1328 HOH HOH J . 
I 9 HOH 1269 1329 1329 HOH HOH J . 
I 9 HOH 1270 1330 1330 HOH HOH J . 
I 9 HOH 1271 1332 1332 HOH HOH J . 
I 9 HOH 1272 1333 1333 HOH HOH J . 
I 9 HOH 1273 1334 1334 HOH HOH J . 
I 9 HOH 1274 1335 1335 HOH HOH J . 
I 9 HOH 1275 1336 1336 HOH HOH J . 
I 9 HOH 1276 1337 1337 HOH HOH J . 
I 9 HOH 1277 1338 1338 HOH HOH J . 
I 9 HOH 1278 1339 1339 HOH HOH J . 
I 9 HOH 1279 1340 1340 HOH HOH J . 
I 9 HOH 1280 1341 1341 HOH HOH J . 
I 9 HOH 1281 1342 1342 HOH HOH J . 
I 9 HOH 1282 1343 1343 HOH HOH J . 
I 9 HOH 1283 1344 1344 HOH HOH J . 
I 9 HOH 1284 1345 1345 HOH HOH J . 
I 9 HOH 1285 1346 1346 HOH HOH J . 
I 9 HOH 1286 1347 1347 HOH HOH J . 
I 9 HOH 1287 1348 1348 HOH HOH J . 
I 9 HOH 1288 1349 1349 HOH HOH J . 
I 9 HOH 1289 1350 1350 HOH HOH J . 
I 9 HOH 1290 1351 1351 HOH HOH J . 
I 9 HOH 1291 1352 1352 HOH HOH J . 
I 9 HOH 1292 1353 1353 HOH HOH J . 
I 9 HOH 1293 1354 1354 HOH HOH J . 
I 9 HOH 1294 1355 1355 HOH HOH J . 
I 9 HOH 1295 1356 1356 HOH HOH J . 
I 9 HOH 1296 1357 1357 HOH HOH J . 
I 9 HOH 1297 1358 1358 HOH HOH J . 
I 9 HOH 1298 1359 1359 HOH HOH J . 
I 9 HOH 1299 1360 1360 HOH HOH J . 
I 9 HOH 1300 1361 1361 HOH HOH J . 
I 9 HOH 1301 1362 1362 HOH HOH J . 
I 9 HOH 1302 1363 1363 HOH HOH J . 
I 9 HOH 1303 1364 1364 HOH HOH J . 
I 9 HOH 1304 1365 1365 HOH HOH J . 
I 9 HOH 1305 1366 1366 HOH HOH J . 
I 9 HOH 1306 1367 1367 HOH HOH J . 
I 9 HOH 1307 1368 1368 HOH HOH J . 
I 9 HOH 1308 1369 1369 HOH HOH J . 
I 9 HOH 1309 1370 1370 HOH HOH J . 
I 9 HOH 1310 1371 1371 HOH HOH J . 
I 9 HOH 1311 1372 1372 HOH HOH J . 
I 9 HOH 1312 1373 1373 HOH HOH J . 
I 9 HOH 1313 1374 1374 HOH HOH J . 
I 9 HOH 1314 1375 1375 HOH HOH J . 
I 9 HOH 1315 1376 1376 HOH HOH J . 
I 9 HOH 1316 1377 1377 HOH HOH J . 
I 9 HOH 1317 1378 1378 HOH HOH J . 
I 9 HOH 1318 1379 1379 HOH HOH J . 
I 9 HOH 1319 1380 1380 HOH HOH J . 
I 9 HOH 1320 1381 1381 HOH HOH J . 
I 9 HOH 1321 1382 1382 HOH HOH J . 
I 9 HOH 1322 1383 1383 HOH HOH J . 
I 9 HOH 1323 1384 1384 HOH HOH J . 
I 9 HOH 1324 1385 1385 HOH HOH J . 
I 9 HOH 1325 1386 1386 HOH HOH J . 
I 9 HOH 1326 1387 1387 HOH HOH J . 
I 9 HOH 1327 1388 1388 HOH HOH J . 
I 9 HOH 1328 1389 1389 HOH HOH J . 
I 9 HOH 1329 1390 1390 HOH HOH J . 
I 9 HOH 1330 1391 1391 HOH HOH J . 
I 9 HOH 1331 1392 1392 HOH HOH J . 
I 9 HOH 1332 1393 1393 HOH HOH J . 
I 9 HOH 1333 1395 1395 HOH HOH J . 
I 9 HOH 1334 1397 1397 HOH HOH J . 
I 9 HOH 1335 1398 1398 HOH HOH J . 
I 9 HOH 1336 1399 1399 HOH HOH J . 
I 9 HOH 1337 1400 1400 HOH HOH J . 
I 9 HOH 1338 1401 1401 HOH HOH J . 
I 9 HOH 1339 1402 1402 HOH HOH J . 
I 9 HOH 1340 1403 1403 HOH HOH J . 
I 9 HOH 1341 1404 1404 HOH HOH J . 
I 9 HOH 1342 1405 1405 HOH HOH J . 
I 9 HOH 1343 1407 1407 HOH HOH J . 
I 9 HOH 1344 1408 1408 HOH HOH J . 
I 9 HOH 1345 1409 1409 HOH HOH J . 
I 9 HOH 1346 1410 1410 HOH HOH J . 
I 9 HOH 1347 1411 1411 HOH HOH J . 
I 9 HOH 1348 1412 1412 HOH HOH J . 
I 9 HOH 1349 1413 1413 HOH HOH J . 
I 9 HOH 1350 1414 1414 HOH HOH J . 
I 9 HOH 1351 1415 1415 HOH HOH J . 
I 9 HOH 1352 1416 1416 HOH HOH J . 
I 9 HOH 1353 1417 1417 HOH HOH J . 
I 9 HOH 1354 1418 1418 HOH HOH J . 
I 9 HOH 1355 1419 1419 HOH HOH J . 
I 9 HOH 1356 1420 1420 HOH HOH J . 
I 9 HOH 1357 1421 1421 HOH HOH J . 
I 9 HOH 1358 1422 1422 HOH HOH J . 
I 9 HOH 1359 1423 1423 HOH HOH J . 
I 9 HOH 1360 1424 1424 HOH HOH J . 
I 9 HOH 1361 1425 1425 HOH HOH J . 
I 9 HOH 1362 1426 1426 HOH HOH J . 
I 9 HOH 1363 1427 1427 HOH HOH J . 
I 9 HOH 1364 1428 1428 HOH HOH J . 
I 9 HOH 1365 1429 1429 HOH HOH J . 
I 9 HOH 1366 1430 1430 HOH HOH J . 
I 9 HOH 1367 1431 1431 HOH HOH J . 
I 9 HOH 1368 1432 1432 HOH HOH J . 
I 9 HOH 1369 1433 1433 HOH HOH J . 
I 9 HOH 1370 1434 1434 HOH HOH J . 
I 9 HOH 1371 1436 1436 HOH HOH J . 
I 9 HOH 1372 1437 1437 HOH HOH J . 
I 9 HOH 1373 1438 1438 HOH HOH J . 
I 9 HOH 1374 1439 1439 HOH HOH J . 
I 9 HOH 1375 1440 1440 HOH HOH J . 
I 9 HOH 1376 1441 1441 HOH HOH J . 
I 9 HOH 1377 1442 1442 HOH HOH J . 
I 9 HOH 1378 1443 1443 HOH HOH J . 
I 9 HOH 1379 1444 1444 HOH HOH J . 
I 9 HOH 1380 1445 1445 HOH HOH J . 
I 9 HOH 1381 1446 1446 HOH HOH J . 
I 9 HOH 1382 1447 1447 HOH HOH J . 
I 9 HOH 1383 1448 1448 HOH HOH J . 
I 9 HOH 1384 1449 1449 HOH HOH J . 
I 9 HOH 1385 1450 1450 HOH HOH J . 
I 9 HOH 1386 1451 1451 HOH HOH J . 
I 9 HOH 1387 1452 1452 HOH HOH J . 
I 9 HOH 1388 1453 1453 HOH HOH J . 
I 9 HOH 1389 1454 1454 HOH HOH J . 
I 9 HOH 1390 1455 1455 HOH HOH J . 
I 9 HOH 1391 1457 1457 HOH HOH J . 
I 9 HOH 1392 1458 1458 HOH HOH J . 
I 9 HOH 1393 1459 1459 HOH HOH J . 
I 9 HOH 1394 1460 1460 HOH HOH J . 
I 9 HOH 1395 1461 1461 HOH HOH J . 
I 9 HOH 1396 1462 1462 HOH HOH J . 
I 9 HOH 1397 1463 1463 HOH HOH J . 
I 9 HOH 1398 1464 1464 HOH HOH J . 
I 9 HOH 1399 1465 1465 HOH HOH J . 
I 9 HOH 1400 1466 1466 HOH HOH J . 
I 9 HOH 1401 1467 1467 HOH HOH J . 
I 9 HOH 1402 1468 1468 HOH HOH J . 
I 9 HOH 1403 1469 1469 HOH HOH J . 
I 9 HOH 1404 1470 1470 HOH HOH J . 
I 9 HOH 1405 1471 1471 HOH HOH J . 
I 9 HOH 1406 1472 1472 HOH HOH J . 
I 9 HOH 1407 1473 1473 HOH HOH J . 
I 9 HOH 1408 1474 1474 HOH HOH J . 
I 9 HOH 1409 1475 1475 HOH HOH J . 
I 9 HOH 1410 1476 1476 HOH HOH J . 
I 9 HOH 1411 1477 1477 HOH HOH J . 
I 9 HOH 1412 1478 1478 HOH HOH J . 
I 9 HOH 1413 1479 1479 HOH HOH J . 
I 9 HOH 1414 1480 1480 HOH HOH J . 
I 9 HOH 1415 1481 1481 HOH HOH J . 
I 9 HOH 1416 1482 1482 HOH HOH J . 
I 9 HOH 1417 1483 1483 HOH HOH J . 
I 9 HOH 1418 1484 1484 HOH HOH J . 
I 9 HOH 1419 1485 1485 HOH HOH J . 
I 9 HOH 1420 1486 1486 HOH HOH J . 
I 9 HOH 1421 1487 1487 HOH HOH J . 
I 9 HOH 1422 1488 1488 HOH HOH J . 
I 9 HOH 1423 1489 1489 HOH HOH J . 
I 9 HOH 1424 1490 1490 HOH HOH J . 
I 9 HOH 1425 1491 1491 HOH HOH J . 
I 9 HOH 1426 1492 1492 HOH HOH J . 
I 9 HOH 1427 1493 1493 HOH HOH J . 
I 9 HOH 1428 1494 1494 HOH HOH J . 
I 9 HOH 1429 1495 1495 HOH HOH J . 
I 9 HOH 1430 1496 1496 HOH HOH J . 
I 9 HOH 1431 1497 1497 HOH HOH J . 
I 9 HOH 1432 1498 1498 HOH HOH J . 
I 9 HOH 1433 1499 1499 HOH HOH J . 
I 9 HOH 1434 1500 1500 HOH HOH J . 
I 9 HOH 1435 1501 1501 HOH HOH J . 
I 9 HOH 1436 1502 1502 HOH HOH J . 
I 9 HOH 1437 1503 1503 HOH HOH J . 
I 9 HOH 1438 1505 1505 HOH HOH J . 
I 9 HOH 1439 1506 1506 HOH HOH J . 
I 9 HOH 1440 1507 1507 HOH HOH J . 
I 9 HOH 1441 1508 1508 HOH HOH J . 
I 9 HOH 1442 1509 1509 HOH HOH J . 
I 9 HOH 1443 1510 1510 HOH HOH J . 
I 9 HOH 1444 1511 1511 HOH HOH J . 
I 9 HOH 1445 1512 1512 HOH HOH J . 
I 9 HOH 1446 1513 1513 HOH HOH J . 
I 9 HOH 1447 1515 1515 HOH HOH J . 
I 9 HOH 1448 1516 1516 HOH HOH J . 
I 9 HOH 1449 1517 1517 HOH HOH J . 
I 9 HOH 1450 1518 1518 HOH HOH J . 
I 9 HOH 1451 1519 1519 HOH HOH J . 
I 9 HOH 1452 1520 1520 HOH HOH J . 
I 9 HOH 1453 1521 1521 HOH HOH J . 
I 9 HOH 1454 1523 1523 HOH HOH J . 
I 9 HOH 1455 1524 1524 HOH HOH J . 
I 9 HOH 1456 1525 1525 HOH HOH J . 
I 9 HOH 1457 1526 1526 HOH HOH J . 
I 9 HOH 1458 1527 1527 HOH HOH J . 
I 9 HOH 1459 1528 1528 HOH HOH J . 
I 9 HOH 1460 1529 1529 HOH HOH J . 
I 9 HOH 1461 1530 1530 HOH HOH J . 
I 9 HOH 1462 1531 1531 HOH HOH J . 
I 9 HOH 1463 1532 1532 HOH HOH J . 
I 9 HOH 1464 1533 1533 HOH HOH J . 
I 9 HOH 1465 1534 1534 HOH HOH J . 
I 9 HOH 1466 1535 1535 HOH HOH J . 
I 9 HOH 1467 1536 1536 HOH HOH J . 
I 9 HOH 1468 1538 1538 HOH HOH J . 
I 9 HOH 1469 1539 1539 HOH HOH J . 
I 9 HOH 1470 1540 1540 HOH HOH J . 
I 9 HOH 1471 1541 1541 HOH HOH J . 
I 9 HOH 1472 1542 1542 HOH HOH J . 
I 9 HOH 1473 1543 1543 HOH HOH J . 
I 9 HOH 1474 1544 1544 HOH HOH J . 
I 9 HOH 1475 1545 1545 HOH HOH J . 
I 9 HOH 1476 1546 1546 HOH HOH J . 
I 9 HOH 1477 1547 1547 HOH HOH J . 
I 9 HOH 1478 1548 1548 HOH HOH J . 
I 9 HOH 1479 1549 1549 HOH HOH J . 
I 9 HOH 1480 1550 1550 HOH HOH J . 
I 9 HOH 1481 1551 1551 HOH HOH J . 
I 9 HOH 1482 1552 1552 HOH HOH J . 
I 9 HOH 1483 1553 1553 HOH HOH J . 
I 9 HOH 1484 1554 1554 HOH HOH J . 
I 9 HOH 1485 1555 1555 HOH HOH J . 
I 9 HOH 1486 1556 1556 HOH HOH J . 
I 9 HOH 1487 1557 1557 HOH HOH J . 
I 9 HOH 1488 1558 1558 HOH HOH J . 
I 9 HOH 1489 1559 1559 HOH HOH J . 
I 9 HOH 1490 1560 1560 HOH HOH J . 
I 9 HOH 1491 1561 1561 HOH HOH J . 
I 9 HOH 1492 1562 1562 HOH HOH J . 
I 9 HOH 1493 1563 1563 HOH HOH J . 
I 9 HOH 1494 1564 1564 HOH HOH J . 
I 9 HOH 1495 1565 1565 HOH HOH J . 
I 9 HOH 1496 1566 1566 HOH HOH J . 
I 9 HOH 1497 1567 1567 HOH HOH J . 
I 9 HOH 1498 1568 1568 HOH HOH J . 
I 9 HOH 1499 1569 1569 HOH HOH J . 
I 9 HOH 1500 1570 1570 HOH HOH J . 
I 9 HOH 1501 1571 1571 HOH HOH J . 
I 9 HOH 1502 1572 1572 HOH HOH J . 
I 9 HOH 1503 1573 1573 HOH HOH J . 
I 9 HOH 1504 1574 1574 HOH HOH J . 
I 9 HOH 1505 1575 1575 HOH HOH J . 
I 9 HOH 1506 1576 1576 HOH HOH J . 
I 9 HOH 1507 1577 1577 HOH HOH J . 
I 9 HOH 1508 1578 1578 HOH HOH J . 
I 9 HOH 1509 1579 1579 HOH HOH J . 
I 9 HOH 1510 1580 1580 HOH HOH J . 
I 9 HOH 1511 1581 1581 HOH HOH J . 
I 9 HOH 1512 1582 1582 HOH HOH J . 
I 9 HOH 1513 1585 1585 HOH HOH J . 
I 9 HOH 1514 1586 1586 HOH HOH J . 
I 9 HOH 1515 1587 1587 HOH HOH J . 
I 9 HOH 1516 1588 1588 HOH HOH J . 
I 9 HOH 1517 1589 1589 HOH HOH J . 
I 9 HOH 1518 1591 1591 HOH HOH J . 
I 9 HOH 1519 1592 1592 HOH HOH J . 
I 9 HOH 1520 1593 1593 HOH HOH J . 
I 9 HOH 1521 1594 1594 HOH HOH J . 
I 9 HOH 1522 1595 1595 HOH HOH J . 
I 9 HOH 1523 1596 1596 HOH HOH J . 
I 9 HOH 1524 1597 1597 HOH HOH J . 
I 9 HOH 1525 1598 1598 HOH HOH J . 
I 9 HOH 1526 1599 1599 HOH HOH J . 
I 9 HOH 1527 1601 1601 HOH HOH J . 
I 9 HOH 1528 1602 1602 HOH HOH J . 
I 9 HOH 1529 1603 1603 HOH HOH J . 
I 9 HOH 1530 1604 1604 HOH HOH J . 
I 9 HOH 1531 1606 1606 HOH HOH J . 
I 9 HOH 1532 1607 1607 HOH HOH J . 
I 9 HOH 1533 1608 1608 HOH HOH J . 
I 9 HOH 1534 1609 1609 HOH HOH J . 
I 9 HOH 1535 1610 1610 HOH HOH J . 
I 9 HOH 1536 1611 1611 HOH HOH J . 
I 9 HOH 1537 1612 1612 HOH HOH J . 
I 9 HOH 1538 1613 1613 HOH HOH J . 
I 9 HOH 1539 1614 1614 HOH HOH J . 
I 9 HOH 1540 1615 1615 HOH HOH J . 
I 9 HOH 1541 1616 1616 HOH HOH J . 
I 9 HOH 1542 1617 1617 HOH HOH J . 
I 9 HOH 1543 1618 1618 HOH HOH J . 
I 9 HOH 1544 1619 1619 HOH HOH J . 
I 9 HOH 1545 1620 1620 HOH HOH J . 
I 9 HOH 1546 1621 1621 HOH HOH J . 
I 9 HOH 1547 1622 1622 HOH HOH J . 
I 9 HOH 1548 1623 1623 HOH HOH J . 
I 9 HOH 1549 1624 1624 HOH HOH J . 
I 9 HOH 1550 1625 1625 HOH HOH J . 
I 9 HOH 1551 1626 1626 HOH HOH J . 
I 9 HOH 1552 1628 1628 HOH HOH J . 
I 9 HOH 1553 1629 1629 HOH HOH J . 
I 9 HOH 1554 1630 1630 HOH HOH J . 
I 9 HOH 1555 1631 1631 HOH HOH J . 
I 9 HOH 1556 1632 1632 HOH HOH J . 
I 9 HOH 1557 1633 1633 HOH HOH J . 
I 9 HOH 1558 1634 1634 HOH HOH J . 
I 9 HOH 1559 1637 1637 HOH HOH J . 
I 9 HOH 1560 1638 1638 HOH HOH J . 
I 9 HOH 1561 1639 1639 HOH HOH J . 
I 9 HOH 1562 1640 1640 HOH HOH J . 
I 9 HOH 1563 1641 1641 HOH HOH J . 
I 9 HOH 1564 1642 1642 HOH HOH J . 
I 9 HOH 1565 1643 1643 HOH HOH J . 
I 9 HOH 1566 1644 1644 HOH HOH J . 
I 9 HOH 1567 1645 1645 HOH HOH J . 
I 9 HOH 1568 1647 1647 HOH HOH J . 
I 9 HOH 1569 1648 1648 HOH HOH J . 
I 9 HOH 1570 1649 1649 HOH HOH J . 
I 9 HOH 1571 1650 1650 HOH HOH J . 
I 9 HOH 1572 1652 1652 HOH HOH J . 
I 9 HOH 1573 1653 1653 HOH HOH J . 
I 9 HOH 1574 1654 1654 HOH HOH J . 
I 9 HOH 1575 1655 1655 HOH HOH J . 
I 9 HOH 1576 1656 1656 HOH HOH J . 
I 9 HOH 1577 1658 1658 HOH HOH J . 
I 9 HOH 1578 1659 1659 HOH HOH J . 
I 9 HOH 1579 1660 1660 HOH HOH J . 
I 9 HOH 1580 1661 1661 HOH HOH J . 
I 9 HOH 1581 1662 1662 HOH HOH J . 
I 9 HOH 1582 1663 1663 HOH HOH J . 
I 9 HOH 1583 1664 1664 HOH HOH J . 
I 9 HOH 1584 1665 1665 HOH HOH J . 
I 9 HOH 1585 1666 1666 HOH HOH J . 
I 9 HOH 1586 1667 1667 HOH HOH J . 
I 9 HOH 1587 1668 1668 HOH HOH J . 
I 9 HOH 1588 1669 1669 HOH HOH J . 
I 9 HOH 1589 1670 1670 HOH HOH J . 
I 9 HOH 1590 1671 1671 HOH HOH J . 
I 9 HOH 1591 1672 1672 HOH HOH J . 
I 9 HOH 1592 1673 1673 HOH HOH J . 
I 9 HOH 1593 1674 1674 HOH HOH J . 
I 9 HOH 1594 1675 1675 HOH HOH J . 
I 9 HOH 1595 1676 1676 HOH HOH J . 
I 9 HOH 1596 1677 1677 HOH HOH J . 
I 9 HOH 1597 1678 1678 HOH HOH J . 
I 9 HOH 1598 1679 1679 HOH HOH J . 
I 9 HOH 1599 1680 1680 HOH HOH J . 
I 9 HOH 1600 1681 1681 HOH HOH J . 
I 9 HOH 1601 1682 1682 HOH HOH J . 
I 9 HOH 1602 1683 1683 HOH HOH J . 
I 9 HOH 1603 1684 1684 HOH HOH J . 
I 9 HOH 1604 1685 1685 HOH HOH J . 
I 9 HOH 1605 1686 1686 HOH HOH J . 
I 9 HOH 1606 1687 1687 HOH HOH J . 
I 9 HOH 1607 1688 1688 HOH HOH J . 
I 9 HOH 1608 1689 1689 HOH HOH J . 
I 9 HOH 1609 1691 1691 HOH HOH J . 
I 9 HOH 1610 1692 1692 HOH HOH J . 
I 9 HOH 1611 1693 1693 HOH HOH J . 
I 9 HOH 1612 1694 1694 HOH HOH J . 
I 9 HOH 1613 1695 1695 HOH HOH J . 
I 9 HOH 1614 1696 1696 HOH HOH J . 
I 9 HOH 1615 1697 1697 HOH HOH J . 
I 9 HOH 1616 1698 1698 HOH HOH J . 
I 9 HOH 1617 1699 1699 HOH HOH J . 
I 9 HOH 1618 1700 1700 HOH HOH J . 
I 9 HOH 1619 1701 1701 HOH HOH J . 
I 9 HOH 1620 1702 1702 HOH HOH J . 
I 9 HOH 1621 1703 1703 HOH HOH J . 
I 9 HOH 1622 1704 1704 HOH HOH J . 
I 9 HOH 1623 1705 1705 HOH HOH J . 
I 9 HOH 1624 1706 1706 HOH HOH J . 
I 9 HOH 1625 1707 1707 HOH HOH J . 
I 9 HOH 1626 1708 1708 HOH HOH J . 
I 9 HOH 1627 1709 1709 HOH HOH J . 
I 9 HOH 1628 1710 1710 HOH HOH J . 
I 9 HOH 1629 1712 1712 HOH HOH J . 
I 9 HOH 1630 1713 1713 HOH HOH J . 
I 9 HOH 1631 1715 1715 HOH HOH J . 
I 9 HOH 1632 1716 1716 HOH HOH J . 
I 9 HOH 1633 1717 1717 HOH HOH J . 
I 9 HOH 1634 1718 1718 HOH HOH J . 
I 9 HOH 1635 1719 1719 HOH HOH J . 
I 9 HOH 1636 1720 1720 HOH HOH J . 
I 9 HOH 1637 1722 1722 HOH HOH J . 
I 9 HOH 1638 1723 1723 HOH HOH J . 
I 9 HOH 1639 1724 1724 HOH HOH J . 
I 9 HOH 1640 1725 1725 HOH HOH J . 
I 9 HOH 1641 1726 1726 HOH HOH J . 
I 9 HOH 1642 1727 1727 HOH HOH J . 
I 9 HOH 1643 1728 1728 HOH HOH J . 
I 9 HOH 1644 1729 1729 HOH HOH J . 
I 9 HOH 1645 1730 1730 HOH HOH J . 
I 9 HOH 1646 1731 1731 HOH HOH J . 
I 9 HOH 1647 1732 1732 HOH HOH J . 
I 9 HOH 1648 1733 1733 HOH HOH J . 
I 9 HOH 1649 1734 1734 HOH HOH J . 
I 9 HOH 1650 1735 1735 HOH HOH J . 
I 9 HOH 1651 1736 1736 HOH HOH J . 
I 9 HOH 1652 1737 1737 HOH HOH J . 
I 9 HOH 1653 1738 1738 HOH HOH J . 
I 9 HOH 1654 1739 1739 HOH HOH J . 
I 9 HOH 1655 1740 1740 HOH HOH J . 
I 9 HOH 1656 1741 1741 HOH HOH J . 
I 9 HOH 1657 1742 1742 HOH HOH J . 
I 9 HOH 1658 1743 1743 HOH HOH J . 
I 9 HOH 1659 1744 1744 HOH HOH J . 
I 9 HOH 1660 1745 1745 HOH HOH J . 
I 9 HOH 1661 1746 1746 HOH HOH J . 
I 9 HOH 1662 1747 1747 HOH HOH J . 
I 9 HOH 1663 1748 1748 HOH HOH J . 
I 9 HOH 1664 1749 1749 HOH HOH J . 
I 9 HOH 1665 1750 1750 HOH HOH J . 
I 9 HOH 1666 1751 1751 HOH HOH J . 
I 9 HOH 1667 1752 1752 HOH HOH J . 
I 9 HOH 1668 1753 1753 HOH HOH J . 
I 9 HOH 1669 1755 1755 HOH HOH J . 
I 9 HOH 1670 1756 1756 HOH HOH J . 
I 9 HOH 1671 1757 1757 HOH HOH J . 
I 9 HOH 1672 1758 1758 HOH HOH J . 
I 9 HOH 1673 1759 1759 HOH HOH J . 
I 9 HOH 1674 1760 1760 HOH HOH J . 
I 9 HOH 1675 1761 1761 HOH HOH J . 
I 9 HOH 1676 1762 1762 HOH HOH J . 
I 9 HOH 1677 1763 1763 HOH HOH J . 
I 9 HOH 1678 1764 1764 HOH HOH J . 
I 9 HOH 1679 1765 1765 HOH HOH J . 
I 9 HOH 1680 1766 1766 HOH HOH J . 
I 9 HOH 1681 1767 1767 HOH HOH J . 
I 9 HOH 1682 1768 1768 HOH HOH J . 
I 9 HOH 1683 1769 1769 HOH HOH J . 
I 9 HOH 1684 1770 1770 HOH HOH J . 
I 9 HOH 1685 1771 1771 HOH HOH J . 
I 9 HOH 1686 1772 1772 HOH HOH J . 
I 9 HOH 1687 1773 1773 HOH HOH J . 
I 9 HOH 1688 1774 1774 HOH HOH J . 
I 9 HOH 1689 1775 1775 HOH HOH J . 
I 9 HOH 1690 1776 1776 HOH HOH J . 
I 9 HOH 1691 1777 1777 HOH HOH J . 
I 9 HOH 1692 1778 1778 HOH HOH J . 
I 9 HOH 1693 1779 1779 HOH HOH J . 
I 9 HOH 1694 1780 1780 HOH HOH J . 
I 9 HOH 1695 1781 1781 HOH HOH J . 
I 9 HOH 1696 1782 1782 HOH HOH J . 
I 9 HOH 1697 1783 1783 HOH HOH J . 
I 9 HOH 1698 1785 1785 HOH HOH J . 
I 9 HOH 1699 1786 1786 HOH HOH J . 
I 9 HOH 1700 1787 1787 HOH HOH J . 
I 9 HOH 1701 1788 1788 HOH HOH J . 
I 9 HOH 1702 1789 1789 HOH HOH J . 
I 9 HOH 1703 1790 1790 HOH HOH J . 
I 9 HOH 1704 1791 1791 HOH HOH J . 
I 9 HOH 1705 1792 1792 HOH HOH J . 
I 9 HOH 1706 1793 1793 HOH HOH J . 
I 9 HOH 1707 1794 1794 HOH HOH J . 
I 9 HOH 1708 1795 1795 HOH HOH J . 
I 9 HOH 1709 1796 1796 HOH HOH J . 
I 9 HOH 1710 1797 1797 HOH HOH J . 
I 9 HOH 1711 1798 1798 HOH HOH J . 
I 9 HOH 1712 1799 1799 HOH HOH J . 
I 9 HOH 1713 1800 1800 HOH HOH J . 
I 9 HOH 1714 1802 1802 HOH HOH J . 
I 9 HOH 1715 1803 1803 HOH HOH J . 
I 9 HOH 1716 1804 1804 HOH HOH J . 
I 9 HOH 1717 1805 1805 HOH HOH J . 
I 9 HOH 1718 1806 1806 HOH HOH J . 
I 9 HOH 1719 1807 1807 HOH HOH J . 
I 9 HOH 1720 1808 1808 HOH HOH J . 
I 9 HOH 1721 1809 1809 HOH HOH J . 
I 9 HOH 1722 1810 1810 HOH HOH J . 
I 9 HOH 1723 1811 1811 HOH HOH J . 
I 9 HOH 1724 1812 1812 HOH HOH J . 
I 9 HOH 1725 1813 1813 HOH HOH J . 
I 9 HOH 1726 1814 1814 HOH HOH J . 
I 9 HOH 1727 1815 1815 HOH HOH J . 
I 9 HOH 1728 1816 1816 HOH HOH J . 
I 9 HOH 1729 1817 1817 HOH HOH J . 
I 9 HOH 1730 1818 1818 HOH HOH J . 
I 9 HOH 1731 1819 1819 HOH HOH J . 
I 9 HOH 1732 1820 1820 HOH HOH J . 
I 9 HOH 1733 1821 1821 HOH HOH J . 
I 9 HOH 1734 1822 1822 HOH HOH J . 
I 9 HOH 1735 1823 1823 HOH HOH J . 
I 9 HOH 1736 1824 1824 HOH HOH J . 
I 9 HOH 1737 1825 1825 HOH HOH J . 
I 9 HOH 1738 1826 1826 HOH HOH J . 
I 9 HOH 1739 1827 1827 HOH HOH J . 
I 9 HOH 1740 1828 1828 HOH HOH J . 
I 9 HOH 1741 1829 1829 HOH HOH J . 
I 9 HOH 1742 1830 1830 HOH HOH J . 
I 9 HOH 1743 1831 1831 HOH HOH J . 
I 9 HOH 1744 1833 1833 HOH HOH J . 
I 9 HOH 1745 1836 1836 HOH HOH J . 
I 9 HOH 1746 1837 1837 HOH HOH J . 
I 9 HOH 1747 1838 1838 HOH HOH J . 
I 9 HOH 1748 1839 1839 HOH HOH J . 
I 9 HOH 1749 1840 1840 HOH HOH J . 
I 9 HOH 1750 1841 1841 HOH HOH J . 
I 9 HOH 1751 1842 1842 HOH HOH J . 
I 9 HOH 1752 1843 1843 HOH HOH J . 
I 9 HOH 1753 1844 1844 HOH HOH J . 
I 9 HOH 1754 1845 1845 HOH HOH J . 
I 9 HOH 1755 1847 1847 HOH HOH J . 
I 9 HOH 1756 1848 1848 HOH HOH J . 
I 9 HOH 1757 1849 1849 HOH HOH J . 
I 9 HOH 1758 1850 1850 HOH HOH J . 
I 9 HOH 1759 1851 1851 HOH HOH J . 
I 9 HOH 1760 1852 1852 HOH HOH J . 
I 9 HOH 1761 1853 1853 HOH HOH J . 
I 9 HOH 1762 1854 1854 HOH HOH J . 
I 9 HOH 1763 1855 1855 HOH HOH J . 
I 9 HOH 1764 1857 1857 HOH HOH J . 
I 9 HOH 1765 1858 1858 HOH HOH J . 
I 9 HOH 1766 1859 1859 HOH HOH J . 
I 9 HOH 1767 1860 1860 HOH HOH J . 
I 9 HOH 1768 1861 1861 HOH HOH J . 
I 9 HOH 1769 1862 1862 HOH HOH J . 
I 9 HOH 1770 1863 1863 HOH HOH J . 
I 9 HOH 1771 1864 1864 HOH HOH J . 
I 9 HOH 1772 1866 1866 HOH HOH J . 
I 9 HOH 1773 1867 1867 HOH HOH J . 
I 9 HOH 1774 1868 1868 HOH HOH J . 
I 9 HOH 1775 1869 1869 HOH HOH J . 
I 9 HOH 1776 1870 1870 HOH HOH J . 
I 9 HOH 1777 1871 1871 HOH HOH J . 
I 9 HOH 1778 1872 1872 HOH HOH J . 
I 9 HOH 1779 1873 1873 HOH HOH J . 
I 9 HOH 1780 1874 1874 HOH HOH J . 
I 9 HOH 1781 1875 1875 HOH HOH J . 
I 9 HOH 1782 1876 1876 HOH HOH J . 
I 9 HOH 1783 1877 1877 HOH HOH J . 
I 9 HOH 1784 1878 1878 HOH HOH J . 
I 9 HOH 1785 1879 1879 HOH HOH J . 
I 9 HOH 1786 1880 1880 HOH HOH J . 
I 9 HOH 1787 1881 1881 HOH HOH J . 
I 9 HOH 1788 1883 1883 HOH HOH J . 
I 9 HOH 1789 1884 1884 HOH HOH J . 
I 9 HOH 1790 1885 1885 HOH HOH J . 
I 9 HOH 1791 1886 1886 HOH HOH J . 
I 9 HOH 1792 1887 1887 HOH HOH J . 
I 9 HOH 1793 1888 1888 HOH HOH J . 
I 9 HOH 1794 1889 1889 HOH HOH J . 
I 9 HOH 1795 1890 1890 HOH HOH J . 
I 9 HOH 1796 1891 1891 HOH HOH J . 
I 9 HOH 1797 1892 1892 HOH HOH J . 
I 9 HOH 1798 1893 1893 HOH HOH J . 
I 9 HOH 1799 1894 1894 HOH HOH J . 
I 9 HOH 1800 1895 1895 HOH HOH J . 
I 9 HOH 1801 1896 1896 HOH HOH J . 
I 9 HOH 1802 1897 1897 HOH HOH J . 
I 9 HOH 1803 1898 1898 HOH HOH J . 
I 9 HOH 1804 1899 1899 HOH HOH J . 
I 9 HOH 1805 1901 1901 HOH HOH J . 
I 9 HOH 1806 1902 1902 HOH HOH J . 
I 9 HOH 1807 1903 1903 HOH HOH J . 
I 9 HOH 1808 1904 1904 HOH HOH J . 
I 9 HOH 1809 1905 1905 HOH HOH J . 
I 9 HOH 1810 1906 1906 HOH HOH J . 
I 9 HOH 1811 1907 1907 HOH HOH J . 
I 9 HOH 1812 1908 1908 HOH HOH J . 
I 9 HOH 1813 1909 1909 HOH HOH J . 
I 9 HOH 1814 1910 1910 HOH HOH J . 
I 9 HOH 1815 1911 1911 HOH HOH J . 
I 9 HOH 1816 1912 1912 HOH HOH J . 
I 9 HOH 1817 1913 1913 HOH HOH J . 
I 9 HOH 1818 1914 1914 HOH HOH J . 
I 9 HOH 1819 1915 1915 HOH HOH J . 
I 9 HOH 1820 1916 1916 HOH HOH J . 
I 9 HOH 1821 1917 1917 HOH HOH J . 
I 9 HOH 1822 1918 1918 HOH HOH J . 
I 9 HOH 1823 1919 1919 HOH HOH J . 
I 9 HOH 1824 1920 1920 HOH HOH J . 
I 9 HOH 1825 1921 1921 HOH HOH J . 
I 9 HOH 1826 1922 1922 HOH HOH J . 
I 9 HOH 1827 1923 1923 HOH HOH J . 
I 9 HOH 1828 1924 1924 HOH HOH J . 
I 9 HOH 1829 1925 1925 HOH HOH J . 
I 9 HOH 1830 1926 1926 HOH HOH J . 
I 9 HOH 1831 1927 1927 HOH HOH J . 
I 9 HOH 1832 1928 1928 HOH HOH J . 
I 9 HOH 1833 1929 1929 HOH HOH J . 
I 9 HOH 1834 1930 1930 HOH HOH J . 
I 9 HOH 1835 1931 1931 HOH HOH J . 
I 9 HOH 1836 1932 1932 HOH HOH J . 
I 9 HOH 1837 1933 1933 HOH HOH J . 
I 9 HOH 1838 1934 1934 HOH HOH J . 
I 9 HOH 1839 1935 1935 HOH HOH J . 
I 9 HOH 1840 1936 1936 HOH HOH J . 
I 9 HOH 1841 1937 1937 HOH HOH J . 
I 9 HOH 1842 1938 1938 HOH HOH J . 
I 9 HOH 1843 1939 1939 HOH HOH J . 
I 9 HOH 1844 1940 1940 HOH HOH J . 
I 9 HOH 1845 1941 1941 HOH HOH J . 
I 9 HOH 1846 1942 1942 HOH HOH J . 
I 9 HOH 1847 1943 1943 HOH HOH J . 
I 9 HOH 1848 1944 1944 HOH HOH J . 
I 9 HOH 1849 1945 1945 HOH HOH J . 
I 9 HOH 1850 1946 1946 HOH HOH J . 
I 9 HOH 1851 1947 1947 HOH HOH J . 
I 9 HOH 1852 1948 1948 HOH HOH J . 
I 9 HOH 1853 1949 1949 HOH HOH J . 
I 9 HOH 1854 1951 1951 HOH HOH J . 
I 9 HOH 1855 1952 1952 HOH HOH J . 
I 9 HOH 1856 1953 1953 HOH HOH J . 
I 9 HOH 1857 1954 1954 HOH HOH J . 
I 9 HOH 1858 1955 1955 HOH HOH J . 
I 9 HOH 1859 1956 1956 HOH HOH J . 
I 9 HOH 1860 1957 1957 HOH HOH J . 
I 9 HOH 1861 1958 1958 HOH HOH J . 
I 9 HOH 1862 1959 1959 HOH HOH J . 
I 9 HOH 1863 1960 1960 HOH HOH J . 
I 9 HOH 1864 1961 1961 HOH HOH J . 
I 9 HOH 1865 1962 1962 HOH HOH J . 
I 9 HOH 1866 1963 1963 HOH HOH J . 
I 9 HOH 1867 1964 1964 HOH HOH J . 
I 9 HOH 1868 1965 1965 HOH HOH J . 
I 9 HOH 1869 1966 1966 HOH HOH J . 
I 9 HOH 1870 1967 1967 HOH HOH J . 
I 9 HOH 1871 1968 1968 HOH HOH J . 
I 9 HOH 1872 1969 1969 HOH HOH J . 
I 9 HOH 1873 1970 1970 HOH HOH J . 
I 9 HOH 1874 1971 1971 HOH HOH J . 
I 9 HOH 1875 1972 1972 HOH HOH J . 
I 9 HOH 1876 1973 1973 HOH HOH J . 
I 9 HOH 1877 1974 1974 HOH HOH J . 
I 9 HOH 1878 1975 1975 HOH HOH J . 
I 9 HOH 1879 1977 1977 HOH HOH J . 
I 9 HOH 1880 1978 1978 HOH HOH J . 
I 9 HOH 1881 1979 1979 HOH HOH J . 
I 9 HOH 1882 1980 1980 HOH HOH J . 
I 9 HOH 1883 1981 1981 HOH HOH J . 
I 9 HOH 1884 1982 1982 HOH HOH J . 
I 9 HOH 1885 1984 1984 HOH HOH J . 
I 9 HOH 1886 1985 1985 HOH HOH J . 
I 9 HOH 1887 1986 1986 HOH HOH J . 
I 9 HOH 1888 1988 1988 HOH HOH J . 
I 9 HOH 1889 1989 1989 HOH HOH J . 
I 9 HOH 1890 1990 1990 HOH HOH J . 
I 9 HOH 1891 1991 1991 HOH HOH J . 
I 9 HOH 1892 1992 1992 HOH HOH J . 
I 9 HOH 1893 1993 1993 HOH HOH J . 
I 9 HOH 1894 1994 1994 HOH HOH J . 
I 9 HOH 1895 1995 1995 HOH HOH J . 
I 9 HOH 1896 1996 1996 HOH HOH J . 
I 9 HOH 1897 1997 1997 HOH HOH J . 
I 9 HOH 1898 1998 1998 HOH HOH J . 
I 9 HOH 1899 1999 1999 HOH HOH J . 
I 9 HOH 1900 2000 2000 HOH HOH J . 
I 9 HOH 1901 2001 2001 HOH HOH J . 
I 9 HOH 1902 2002 2002 HOH HOH J . 
I 9 HOH 1903 2003 2003 HOH HOH J . 
I 9 HOH 1904 2004 2004 HOH HOH J . 
I 9 HOH 1905 2005 2005 HOH HOH J . 
I 9 HOH 1906 2006 2006 HOH HOH J . 
I 9 HOH 1907 2007 2007 HOH HOH J . 
I 9 HOH 1908 2008 2008 HOH HOH J . 
I 9 HOH 1909 2009 2009 HOH HOH J . 
I 9 HOH 1910 2010 2010 HOH HOH J . 
I 9 HOH 1911 2011 2011 HOH HOH J . 
I 9 HOH 1912 2012 2012 HOH HOH J . 
I 9 HOH 1913 2013 2013 HOH HOH J . 
I 9 HOH 1914 2014 2014 HOH HOH J . 
I 9 HOH 1915 2015 2015 HOH HOH J . 
I 9 HOH 1916 2016 2016 HOH HOH J . 
I 9 HOH 1917 2017 2017 HOH HOH J . 
I 9 HOH 1918 2018 2018 HOH HOH J . 
I 9 HOH 1919 2019 2019 HOH HOH J . 
I 9 HOH 1920 2020 2020 HOH HOH J . 
I 9 HOH 1921 2021 2021 HOH HOH J . 
I 9 HOH 1922 2022 2022 HOH HOH J . 
I 9 HOH 1923 2023 2023 HOH HOH J . 
I 9 HOH 1924 2024 2024 HOH HOH J . 
I 9 HOH 1925 2025 2025 HOH HOH J . 
I 9 HOH 1926 2026 2026 HOH HOH J . 
I 9 HOH 1927 2027 2027 HOH HOH J . 
I 9 HOH 1928 2028 2028 HOH HOH J . 
I 9 HOH 1929 2029 2029 HOH HOH J . 
I 9 HOH 1930 2031 2031 HOH HOH J . 
I 9 HOH 1931 2032 2032 HOH HOH J . 
I 9 HOH 1932 2034 2034 HOH HOH J . 
I 9 HOH 1933 2035 2035 HOH HOH J . 
I 9 HOH 1934 2036 2036 HOH HOH J . 
I 9 HOH 1935 2037 2037 HOH HOH J . 
I 9 HOH 1936 2038 2038 HOH HOH J . 
I 9 HOH 1937 2042 2042 HOH HOH J . 
I 9 HOH 1938 2043 2043 HOH HOH J . 
I 9 HOH 1939 2044 2044 HOH HOH J . 
I 9 HOH 1940 2045 2045 HOH HOH J . 
I 9 HOH 1941 2047 2047 HOH HOH J . 
I 9 HOH 1942 2048 2048 HOH HOH J . 
I 9 HOH 1943 2049 2049 HOH HOH J . 
I 9 HOH 1944 2050 2050 HOH HOH J . 
I 9 HOH 1945 2051 2051 HOH HOH J . 
I 9 HOH 1946 2052 2052 HOH HOH J . 
I 9 HOH 1947 2053 2053 HOH HOH J . 
I 9 HOH 1948 2054 2054 HOH HOH J . 
I 9 HOH 1949 2055 2055 HOH HOH J . 
I 9 HOH 1950 2056 2056 HOH HOH J . 
I 9 HOH 1951 2057 2057 HOH HOH J . 
I 9 HOH 1952 2058 2058 HOH HOH J . 
I 9 HOH 1953 2059 2059 HOH HOH J . 
I 9 HOH 1954 2060 2060 HOH HOH J . 
I 9 HOH 1955 2061 2061 HOH HOH J . 
I 9 HOH 1956 2062 2062 HOH HOH J . 
I 9 HOH 1957 2063 2063 HOH HOH J . 
I 9 HOH 1958 2064 2064 HOH HOH J . 
I 9 HOH 1959 2065 2065 HOH HOH J . 
I 9 HOH 1960 2066 2066 HOH HOH J . 
I 9 HOH 1961 2067 2067 HOH HOH J . 
I 9 HOH 1962 2068 2068 HOH HOH J . 
I 9 HOH 1963 2069 2069 HOH HOH J . 
I 9 HOH 1964 2070 2070 HOH HOH J . 
I 9 HOH 1965 2071 2071 HOH HOH J . 
I 9 HOH 1966 2072 2072 HOH HOH J . 
I 9 HOH 1967 2073 2073 HOH HOH J . 
I 9 HOH 1968 2074 2074 HOH HOH J . 
I 9 HOH 1969 2075 2075 HOH HOH J . 
I 9 HOH 1970 2076 2076 HOH HOH J . 
I 9 HOH 1971 2077 2077 HOH HOH J . 
I 9 HOH 1972 2078 2078 HOH HOH J . 
I 9 HOH 1973 2079 2079 HOH HOH J . 
I 9 HOH 1974 2080 2080 HOH HOH J . 
I 9 HOH 1975 2081 2081 HOH HOH J . 
I 9 HOH 1976 2082 2082 HOH HOH J . 
I 9 HOH 1977 2083 2083 HOH HOH J . 
I 9 HOH 1978 2084 2084 HOH HOH J . 
I 9 HOH 1979 2085 2085 HOH HOH J . 
I 9 HOH 1980 2086 2086 HOH HOH J . 
I 9 HOH 1981 2087 2087 HOH HOH J . 
I 9 HOH 1982 2088 2088 HOH HOH J . 
I 9 HOH 1983 2089 2089 HOH HOH J . 
I 9 HOH 1984 2090 2090 HOH HOH J . 
I 9 HOH 1985 2091 2091 HOH HOH J . 
I 9 HOH 1986 2093 2093 HOH HOH J . 
I 9 HOH 1987 2094 2094 HOH HOH J . 
I 9 HOH 1988 2095 2095 HOH HOH J . 
I 9 HOH 1989 2096 2096 HOH HOH J . 
I 9 HOH 1990 2097 2097 HOH HOH J . 
I 9 HOH 1991 2098 2098 HOH HOH J . 
I 9 HOH 1992 2101 2101 HOH HOH J . 
I 9 HOH 1993 2102 2102 HOH HOH J . 
I 9 HOH 1994 2103 2103 HOH HOH J . 
I 9 HOH 1995 2104 2104 HOH HOH J . 
I 9 HOH 1996 2105 2105 HOH HOH J . 
I 9 HOH 1997 2106 2106 HOH HOH J . 
I 9 HOH 1998 2108 2108 HOH HOH J . 
I 9 HOH 1999 2109 2109 HOH HOH J . 
I 9 HOH 2000 2110 2110 HOH HOH J . 
I 9 HOH 2001 2111 2111 HOH HOH J . 
I 9 HOH 2002 2112 2112 HOH HOH J . 
I 9 HOH 2003 2115 2115 HOH HOH J . 
I 9 HOH 2004 2116 2116 HOH HOH J . 
I 9 HOH 2005 2117 2117 HOH HOH J . 
I 9 HOH 2006 2118 2118 HOH HOH J . 
I 9 HOH 2007 2119 2119 HOH HOH J . 
I 9 HOH 2008 2120 2120 HOH HOH J . 
I 9 HOH 2009 2121 2121 HOH HOH J . 
I 9 HOH 2010 2122 2122 HOH HOH J . 
I 9 HOH 2011 2123 2123 HOH HOH J . 
I 9 HOH 2012 2124 2124 HOH HOH J . 
I 9 HOH 2013 2125 2125 HOH HOH J . 
I 9 HOH 2014 2126 2126 HOH HOH J . 
I 9 HOH 2015 2127 2127 HOH HOH J . 
I 9 HOH 2016 2128 2128 HOH HOH J . 
I 9 HOH 2017 2129 2129 HOH HOH J . 
I 9 HOH 2018 2130 2130 HOH HOH J . 
I 9 HOH 2019 2131 2131 HOH HOH J . 
I 9 HOH 2020 2132 2132 HOH HOH J . 
I 9 HOH 2021 2133 2133 HOH HOH J . 
I 9 HOH 2022 2135 2135 HOH HOH J . 
I 9 HOH 2023 2136 2136 HOH HOH J . 
I 9 HOH 2024 2137 2137 HOH HOH J . 
I 9 HOH 2025 2139 2139 HOH HOH J . 
I 9 HOH 2026 2140 2140 HOH HOH J . 
I 9 HOH 2027 2141 2141 HOH HOH J . 
I 9 HOH 2028 2142 2142 HOH HOH J . 
I 9 HOH 2029 2143 2143 HOH HOH J . 
I 9 HOH 2030 2144 2144 HOH HOH J . 
I 9 HOH 2031 2145 2145 HOH HOH J . 
I 9 HOH 2032 2146 2146 HOH HOH J . 
I 9 HOH 2033 2147 2147 HOH HOH J . 
I 9 HOH 2034 2151 2151 HOH HOH J . 
I 9 HOH 2035 2152 2152 HOH HOH J . 
I 9 HOH 2036 2153 2153 HOH HOH J . 
I 9 HOH 2037 2157 2157 HOH HOH J . 
I 9 HOH 2038 2158 2158 HOH HOH J . 
I 9 HOH 2039 2159 2159 HOH HOH J . 
I 9 HOH 2040 2160 2160 HOH HOH J . 
I 9 HOH 2041 2161 2161 HOH HOH J . 
I 9 HOH 2042 2162 2162 HOH HOH J . 
I 9 HOH 2043 2163 2163 HOH HOH J . 
I 9 HOH 2044 2165 2165 HOH HOH J . 
I 9 HOH 2045 2166 2166 HOH HOH J . 
I 9 HOH 2046 2170 2170 HOH HOH J . 
I 9 HOH 2047 2171 2171 HOH HOH J . 
I 9 HOH 2048 2174 2174 HOH HOH J . 
I 9 HOH 2049 2175 2175 HOH HOH J . 
I 9 HOH 2050 2176 2176 HOH HOH J . 
I 9 HOH 2051 2177 2177 HOH HOH J . 
I 9 HOH 2052 2179 2179 HOH HOH J . 
I 9 HOH 2053 2180 2180 HOH HOH J . 
I 9 HOH 2054 2181 2181 HOH HOH J . 
I 9 HOH 2055 2184 2184 HOH HOH J . 
I 9 HOH 2056 2189 2189 HOH HOH J . 
I 9 HOH 2057 2194 2194 HOH HOH J . 
I 9 HOH 2058 2195 2195 HOH HOH J . 
I 9 HOH 2059 2196 2196 HOH HOH J . 
I 9 HOH 2060 2197 2197 HOH HOH J . 
I 9 HOH 2061 2198 2198 HOH HOH J . 
I 9 HOH 2062 2199 2199 HOH HOH J . 
I 9 HOH 2063 2200 2200 HOH HOH J . 
I 9 HOH 2064 2201 2201 HOH HOH J . 
I 9 HOH 2065 2202 2202 HOH HOH J . 
I 9 HOH 2066 2203 2203 HOH HOH J . 
I 9 HOH 2067 2204 2204 HOH HOH J . 
I 9 HOH 2068 2205 2205 HOH HOH J . 
I 9 HOH 2069 2207 2207 HOH HOH J . 
I 9 HOH 2070 2208 2208 HOH HOH J . 
I 9 HOH 2071 2209 2209 HOH HOH J . 
I 9 HOH 2072 2211 2211 HOH HOH J . 
I 9 HOH 2073 2212 2212 HOH HOH J . 
I 9 HOH 2074 2213 2213 HOH HOH J . 
I 9 HOH 2075 2214 2214 HOH HOH J . 
I 9 HOH 2076 2215 2215 HOH HOH J . 
I 9 HOH 2077 2216 2216 HOH HOH J . 
I 9 HOH 2078 2217 2217 HOH HOH J . 
I 9 HOH 2079 2219 2219 HOH HOH J . 
I 9 HOH 2080 2220 2220 HOH HOH J . 
I 9 HOH 2081 2226 2226 HOH HOH J . 
I 9 HOH 2082 2227 2227 HOH HOH J . 
I 9 HOH 2083 2228 2228 HOH HOH J . 
I 9 HOH 2084 2230 2230 HOH HOH J . 
I 9 HOH 2085 2231 2231 HOH HOH J . 
I 9 HOH 2086 2232 2232 HOH HOH J . 
I 9 HOH 2087 2233 2233 HOH HOH J . 
I 9 HOH 2088 2234 2234 HOH HOH J . 
I 9 HOH 2089 2235 2235 HOH HOH J . 
I 9 HOH 2090 2236 2236 HOH HOH J . 
I 9 HOH 2091 2237 2237 HOH HOH J . 
I 9 HOH 2092 2238 2238 HOH HOH J . 
I 9 HOH 2093 2240 2240 HOH HOH J . 
I 9 HOH 2094 2241 2241 HOH HOH J . 
I 9 HOH 2095 2242 2242 HOH HOH J . 
I 9 HOH 2096 2243 2243 HOH HOH J . 
I 9 HOH 2097 2244 2244 HOH HOH J . 
I 9 HOH 2098 2245 2245 HOH HOH J . 
I 9 HOH 2099 2246 2246 HOH HOH J . 
I 9 HOH 2100 2247 2247 HOH HOH J . 
I 9 HOH 2101 2248 2248 HOH HOH J . 
I 9 HOH 2102 2249 2249 HOH HOH J . 
I 9 HOH 2103 2250 2250 HOH HOH J . 
I 9 HOH 2104 2252 2252 HOH HOH J . 
I 9 HOH 2105 2253 2253 HOH HOH J . 
I 9 HOH 2106 2254 2254 HOH HOH J . 
I 9 HOH 2107 2255 2255 HOH HOH J . 
I 9 HOH 2108 2256 2256 HOH HOH J . 
I 9 HOH 2109 2257 2257 HOH HOH J . 
I 9 HOH 2110 2258 2258 HOH HOH J . 
I 9 HOH 2111 2259 2259 HOH HOH J . 
I 9 HOH 2112 2260 2260 HOH HOH J . 
I 9 HOH 2113 2261 2261 HOH HOH J . 
I 9 HOH 2114 2262 2262 HOH HOH J . 
I 9 HOH 2115 2263 2263 HOH HOH J . 
I 9 HOH 2116 2264 2264 HOH HOH J . 
I 9 HOH 2117 2265 2265 HOH HOH J . 
I 9 HOH 2118 2266 2266 HOH HOH J . 
I 9 HOH 2119 2267 2267 HOH HOH J . 
I 9 HOH 2120 2268 2268 HOH HOH J . 
I 9 HOH 2121 2269 2269 HOH HOH J . 
I 9 HOH 2122 2270 2270 HOH HOH J . 
I 9 HOH 2123 2271 2271 HOH HOH J . 
I 9 HOH 2124 2272 2272 HOH HOH J . 
I 9 HOH 2125 2273 2273 HOH HOH J . 
I 9 HOH 2126 2274 2274 HOH HOH J . 
I 9 HOH 2127 2275 2275 HOH HOH J . 
I 9 HOH 2128 2276 2276 HOH HOH J . 
I 9 HOH 2129 2278 2278 HOH HOH J . 
I 9 HOH 2130 2279 2279 HOH HOH J . 
I 9 HOH 2131 2281 2281 HOH HOH J . 
I 9 HOH 2132 2283 2283 HOH HOH J . 
I 9 HOH 2133 2284 2284 HOH HOH J . 
I 9 HOH 2134 2285 2285 HOH HOH J . 
I 9 HOH 2135 2286 2286 HOH HOH J . 
I 9 HOH 2136 2287 2287 HOH HOH J . 
I 9 HOH 2137 2288 2288 HOH HOH J . 
I 9 HOH 2138 2289 2289 HOH HOH J . 
I 9 HOH 2139 2290 2290 HOH HOH J . 
I 9 HOH 2140 2292 2292 HOH HOH J . 
I 9 HOH 2141 2293 2293 HOH HOH J . 
I 9 HOH 2142 2294 2294 HOH HOH J . 
I 9 HOH 2143 2295 2295 HOH HOH J . 
I 9 HOH 2144 2296 2296 HOH HOH J . 
I 9 HOH 2145 2297 2297 HOH HOH J . 
I 9 HOH 2146 2298 2298 HOH HOH J . 
I 9 HOH 2147 2299 2299 HOH HOH J . 
I 9 HOH 2148 2300 2300 HOH HOH J . 
I 9 HOH 2149 2301 2301 HOH HOH J . 
I 9 HOH 2150 2302 2302 HOH HOH J . 
I 9 HOH 2151 2303 2303 HOH HOH J . 
I 9 HOH 2152 2304 2304 HOH HOH J . 
I 9 HOH 2153 2305 2305 HOH HOH J . 
I 9 HOH 2154 2306 2306 HOH HOH J . 
I 9 HOH 2155 2307 2307 HOH HOH J . 
I 9 HOH 2156 2308 2308 HOH HOH J . 
I 9 HOH 2157 2309 2309 HOH HOH J . 
I 9 HOH 2158 2310 2310 HOH HOH J . 
I 9 HOH 2159 2311 2311 HOH HOH J . 
I 9 HOH 2160 2312 2312 HOH HOH J . 
I 9 HOH 2161 2313 2313 HOH HOH J . 
I 9 HOH 2162 2314 2314 HOH HOH J . 
I 9 HOH 2163 2315 2315 HOH HOH J . 
I 9 HOH 2164 2316 2316 HOH HOH J . 
I 9 HOH 2165 2317 2317 HOH HOH J . 
I 9 HOH 2166 2318 2318 HOH HOH J . 
I 9 HOH 2167 2319 2319 HOH HOH J . 
I 9 HOH 2168 2320 2320 HOH HOH J . 
I 9 HOH 2169 2321 2321 HOH HOH J . 
I 9 HOH 2170 2322 2322 HOH HOH J . 
I 9 HOH 2171 2324 2324 HOH HOH J . 
I 9 HOH 2172 2325 2325 HOH HOH J . 
I 9 HOH 2173 2326 2326 HOH HOH J . 
I 9 HOH 2174 2327 2327 HOH HOH J . 
I 9 HOH 2175 2328 2328 HOH HOH J . 
I 9 HOH 2176 2329 2329 HOH HOH J . 
I 9 HOH 2177 2330 2330 HOH HOH J . 
I 9 HOH 2178 2331 2331 HOH HOH J . 
I 9 HOH 2179 2332 2332 HOH HOH J . 
I 9 HOH 2180 2333 2333 HOH HOH J . 
I 9 HOH 2181 2334 2334 HOH HOH J . 
I 9 HOH 2182 2335 2335 HOH HOH J . 
I 9 HOH 2183 2336 2336 HOH HOH J . 
I 9 HOH 2184 2337 2337 HOH HOH J . 
I 9 HOH 2185 2338 2338 HOH HOH J . 
I 9 HOH 2186 2339 2339 HOH HOH J . 
I 9 HOH 2187 2340 2340 HOH HOH J . 
I 9 HOH 2188 2341 2341 HOH HOH J . 
I 9 HOH 2189 2342 2342 HOH HOH J . 
I 9 HOH 2190 2343 2343 HOH HOH J . 
I 9 HOH 2191 2344 2344 HOH HOH J . 
I 9 HOH 2192 2345 2345 HOH HOH J . 
I 9 HOH 2193 2346 2346 HOH HOH J . 
I 9 HOH 2194 2347 2347 HOH HOH J . 
I 9 HOH 2195 2348 2348 HOH HOH J . 
I 9 HOH 2196 2349 2349 HOH HOH J . 
I 9 HOH 2197 2350 2350 HOH HOH J . 
I 9 HOH 2198 2351 2351 HOH HOH J . 
I 9 HOH 2199 2352 2352 HOH HOH J . 
I 9 HOH 2200 2353 2353 HOH HOH J . 
I 9 HOH 2201 2354 2354 HOH HOH J . 
I 9 HOH 2202 2355 2355 HOH HOH J . 
I 9 HOH 2203 2357 2357 HOH HOH J . 
I 9 HOH 2204 2358 2358 HOH HOH J . 
I 9 HOH 2205 2359 2359 HOH HOH J . 
I 9 HOH 2206 2360 2360 HOH HOH J . 
I 9 HOH 2207 2361 2361 HOH HOH J . 
I 9 HOH 2208 2362 2362 HOH HOH J . 
I 9 HOH 2209 2363 2363 HOH HOH J . 
I 9 HOH 2210 2364 2364 HOH HOH J . 
I 9 HOH 2211 2365 2365 HOH HOH J . 
I 9 HOH 2212 2366 2366 HOH HOH J . 
I 9 HOH 2213 2367 2367 HOH HOH J . 
I 9 HOH 2214 2368 2368 HOH HOH J . 
I 9 HOH 2215 2369 2369 HOH HOH J . 
I 9 HOH 2216 2370 2370 HOH HOH J . 
I 9 HOH 2217 2371 2371 HOH HOH J . 
I 9 HOH 2218 2372 2372 HOH HOH J . 
I 9 HOH 2219 2373 2373 HOH HOH J . 
I 9 HOH 2220 2374 2374 HOH HOH J . 
I 9 HOH 2221 2375 2375 HOH HOH J . 
I 9 HOH 2222 2376 2376 HOH HOH J . 
I 9 HOH 2223 2377 2377 HOH HOH J . 
I 9 HOH 2224 2379 2379 HOH HOH J . 
I 9 HOH 2225 2380 2380 HOH HOH J . 
I 9 HOH 2226 2381 2381 HOH HOH J . 
I 9 HOH 2227 2382 2382 HOH HOH J . 
I 9 HOH 2228 2383 2383 HOH HOH J . 
I 9 HOH 2229 2384 2384 HOH HOH J . 
I 9 HOH 2230 2385 2385 HOH HOH J . 
I 9 HOH 2231 2386 2386 HOH HOH J . 
I 9 HOH 2232 2387 2387 HOH HOH J . 
I 9 HOH 2233 2388 2388 HOH HOH J . 
I 9 HOH 2234 2389 2389 HOH HOH J . 
I 9 HOH 2235 2390 2390 HOH HOH J . 
I 9 HOH 2236 2391 2391 HOH HOH J . 
I 9 HOH 2237 2392 2392 HOH HOH J . 
I 9 HOH 2238 2393 2393 HOH HOH J . 
I 9 HOH 2239 2394 2394 HOH HOH J . 
I 9 HOH 2240 2395 2395 HOH HOH J . 
I 9 HOH 2241 2396 2396 HOH HOH J . 
I 9 HOH 2242 2397 2397 HOH HOH J . 
I 9 HOH 2243 2398 2398 HOH HOH J . 
I 9 HOH 2244 2399 2399 HOH HOH J . 
I 9 HOH 2245 2401 2401 HOH HOH J . 
I 9 HOH 2246 2402 2402 HOH HOH J . 
I 9 HOH 2247 2403 2403 HOH HOH J . 
I 9 HOH 2248 2404 2404 HOH HOH J . 
I 9 HOH 2249 2405 2405 HOH HOH J . 
I 9 HOH 2250 2406 2406 HOH HOH J . 
I 9 HOH 2251 2407 2407 HOH HOH J . 
I 9 HOH 2252 2408 2408 HOH HOH J . 
I 9 HOH 2253 2409 2409 HOH HOH J . 
I 9 HOH 2254 2410 2410 HOH HOH J . 
I 9 HOH 2255 2411 2411 HOH HOH J . 
I 9 HOH 2256 2412 2412 HOH HOH J . 
I 9 HOH 2257 2413 2413 HOH HOH J . 
I 9 HOH 2258 2414 2414 HOH HOH J . 
I 9 HOH 2259 2415 2415 HOH HOH J . 
I 9 HOH 2260 2416 2416 HOH HOH J . 
I 9 HOH 2261 2418 2418 HOH HOH J . 
I 9 HOH 2262 2419 2419 HOH HOH J . 
I 9 HOH 2263 2420 2420 HOH HOH J . 
I 9 HOH 2264 2421 2421 HOH HOH J . 
I 9 HOH 2265 2422 2422 HOH HOH J . 
I 9 HOH 2266 2423 2423 HOH HOH J . 
I 9 HOH 2267 2424 2424 HOH HOH J . 
I 9 HOH 2268 2425 2425 HOH HOH J . 
I 9 HOH 2269 2426 2426 HOH HOH J . 
I 9 HOH 2270 2427 2427 HOH HOH J . 
I 9 HOH 2271 2428 2428 HOH HOH J . 
I 9 HOH 2272 2429 2429 HOH HOH J . 
I 9 HOH 2273 2430 2430 HOH HOH J . 
I 9 HOH 2274 2431 2431 HOH HOH J . 
I 9 HOH 2275 2432 2432 HOH HOH J . 
I 9 HOH 2276 2433 2433 HOH HOH J . 
I 9 HOH 2277 2434 2434 HOH HOH J . 
I 9 HOH 2278 2435 2435 HOH HOH J . 
I 9 HOH 2279 2436 2436 HOH HOH J . 
I 9 HOH 2280 2440 2440 HOH HOH J . 
I 9 HOH 2281 2441 2441 HOH HOH J . 
I 9 HOH 2282 2442 2442 HOH HOH J . 
I 9 HOH 2283 2443 2443 HOH HOH J . 
I 9 HOH 2284 2444 2444 HOH HOH J . 
I 9 HOH 2285 2445 2445 HOH HOH J . 
I 9 HOH 2286 2446 2446 HOH HOH J . 
I 9 HOH 2287 2447 2447 HOH HOH J . 
I 9 HOH 2288 2448 2448 HOH HOH J . 
I 9 HOH 2289 2449 2449 HOH HOH J . 
I 9 HOH 2290 2450 2450 HOH HOH J . 
I 9 HOH 2291 2451 2451 HOH HOH J . 
I 9 HOH 2292 2452 2452 HOH HOH J . 
I 9 HOH 2293 2453 2453 HOH HOH J . 
I 9 HOH 2294 2454 2454 HOH HOH J . 
I 9 HOH 2295 2455 2455 HOH HOH J . 
I 9 HOH 2296 2456 2456 HOH HOH J . 
I 9 HOH 2297 2457 2457 HOH HOH J . 
I 9 HOH 2298 2458 2458 HOH HOH J . 
I 9 HOH 2299 2459 2459 HOH HOH J . 
I 9 HOH 2300 2461 2461 HOH HOH J . 
I 9 HOH 2301 2462 2462 HOH HOH J . 
I 9 HOH 2302 2463 2463 HOH HOH J . 
I 9 HOH 2303 2464 2464 HOH HOH J . 
I 9 HOH 2304 2465 2465 HOH HOH J . 
I 9 HOH 2305 2466 2466 HOH HOH J . 
I 9 HOH 2306 2467 2467 HOH HOH J . 
I 9 HOH 2307 2468 2468 HOH HOH J . 
I 9 HOH 2308 2469 2469 HOH HOH J . 
I 9 HOH 2309 2470 2470 HOH HOH J . 
I 9 HOH 2310 2471 2471 HOH HOH J . 
I 9 HOH 2311 2472 2472 HOH HOH J . 
I 9 HOH 2312 2473 2473 HOH HOH J . 
I 9 HOH 2313 2474 2474 HOH HOH J . 
I 9 HOH 2314 2475 2475 HOH HOH J . 
I 9 HOH 2315 2476 2476 HOH HOH J . 
I 9 HOH 2316 2478 2478 HOH HOH J . 
I 9 HOH 2317 2479 2479 HOH HOH J . 
I 9 HOH 2318 2480 2480 HOH HOH J . 
I 9 HOH 2319 2481 2481 HOH HOH J . 
I 9 HOH 2320 2482 2482 HOH HOH J . 
I 9 HOH 2321 2483 2483 HOH HOH J . 
I 9 HOH 2322 2484 2484 HOH HOH J . 
I 9 HOH 2323 2485 2485 HOH HOH J . 
I 9 HOH 2324 2486 2486 HOH HOH J . 
I 9 HOH 2325 2487 2487 HOH HOH J . 
I 9 HOH 2326 2488 2488 HOH HOH J . 
I 9 HOH 2327 2489 2489 HOH HOH J . 
I 9 HOH 2328 2490 2490 HOH HOH J . 
I 9 HOH 2329 2491 2491 HOH HOH J . 
I 9 HOH 2330 2492 2492 HOH HOH J . 
I 9 HOH 2331 2493 2493 HOH HOH J . 
I 9 HOH 2332 2494 2494 HOH HOH J . 
I 9 HOH 2333 2495 2495 HOH HOH J . 
I 9 HOH 2334 2497 2497 HOH HOH J . 
I 9 HOH 2335 2498 2498 HOH HOH J . 
I 9 HOH 2336 2499 2499 HOH HOH J . 
I 9 HOH 2337 2500 2500 HOH HOH J . 
I 9 HOH 2338 2501 2501 HOH HOH J . 
I 9 HOH 2339 2502 2502 HOH HOH J . 
I 9 HOH 2340 2503 2503 HOH HOH J . 
I 9 HOH 2341 2504 2504 HOH HOH J . 
I 9 HOH 2342 2505 2505 HOH HOH J . 
I 9 HOH 2343 2506 2506 HOH HOH J . 
I 9 HOH 2344 2507 2507 HOH HOH J . 
I 9 HOH 2345 2508 2508 HOH HOH J . 
I 9 HOH 2346 2509 2509 HOH HOH J . 
I 9 HOH 2347 2510 2510 HOH HOH J . 
I 9 HOH 2348 2511 2511 HOH HOH J . 
I 9 HOH 2349 2512 2512 HOH HOH J . 
I 9 HOH 2350 2513 2513 HOH HOH J . 
I 9 HOH 2351 2514 2514 HOH HOH J . 
I 9 HOH 2352 2515 2515 HOH HOH J . 
I 9 HOH 2353 2516 2516 HOH HOH J . 
I 9 HOH 2354 2517 2517 HOH HOH J . 
I 9 HOH 2355 2518 2518 HOH HOH J . 
I 9 HOH 2356 2519 2519 HOH HOH J . 
I 9 HOH 2357 2520 2520 HOH HOH J . 
I 9 HOH 2358 2521 2521 HOH HOH J . 
I 9 HOH 2359 2522 2522 HOH HOH J . 
I 9 HOH 2360 2523 2523 HOH HOH J . 
I 9 HOH 2361 2524 2524 HOH HOH J . 
I 9 HOH 2362 2525 2525 HOH HOH J . 
I 9 HOH 2363 2526 2526 HOH HOH J . 
I 9 HOH 2364 2527 2527 HOH HOH J . 
I 9 HOH 2365 2528 2528 HOH HOH J . 
I 9 HOH 2366 2529 2529 HOH HOH J . 
I 9 HOH 2367 2530 2530 HOH HOH J . 
I 9 HOH 2368 2531 2531 HOH HOH J . 
I 9 HOH 2369 2532 2532 HOH HOH J . 
I 9 HOH 2370 2533 2533 HOH HOH J . 
I 9 HOH 2371 2534 2534 HOH HOH J . 
I 9 HOH 2372 2535 2535 HOH HOH J . 
I 9 HOH 2373 2536 2536 HOH HOH J . 
I 9 HOH 2374 2537 2537 HOH HOH J . 
I 9 HOH 2375 2538 2538 HOH HOH J . 
I 9 HOH 2376 2539 2539 HOH HOH J . 
I 9 HOH 2377 2540 2540 HOH HOH J . 
I 9 HOH 2378 2541 2541 HOH HOH J . 
I 9 HOH 2379 2542 2542 HOH HOH J . 
I 9 HOH 2380 2543 2543 HOH HOH J . 
I 9 HOH 2381 2544 2544 HOH HOH J . 
I 9 HOH 2382 2545 2545 HOH HOH J . 
I 9 HOH 2383 2546 2546 HOH HOH J . 
I 9 HOH 2384 2547 2547 HOH HOH J . 
I 9 HOH 2385 2548 2548 HOH HOH J . 
I 9 HOH 2386 2549 2549 HOH HOH J . 
I 9 HOH 2387 2550 2550 HOH HOH J . 
I 9 HOH 2388 2552 2552 HOH HOH J . 
I 9 HOH 2389 2553 2553 HOH HOH J . 
I 9 HOH 2390 2554 2554 HOH HOH J . 
I 9 HOH 2391 2555 2555 HOH HOH J . 
I 9 HOH 2392 2556 2556 HOH HOH J . 
I 9 HOH 2393 2557 2557 HOH HOH J . 
I 9 HOH 2394 2558 2558 HOH HOH J . 
I 9 HOH 2395 2559 2559 HOH HOH J . 
I 9 HOH 2396 2560 2560 HOH HOH J . 
I 9 HOH 2397 2561 2561 HOH HOH J . 
I 9 HOH 2398 2562 2562 HOH HOH J . 
I 9 HOH 2399 2563 2563 HOH HOH J . 
I 9 HOH 2400 2564 2564 HOH HOH J . 
I 9 HOH 2401 2565 2565 HOH HOH J . 
I 9 HOH 2402 2566 2566 HOH HOH J . 
I 9 HOH 2403 2567 2567 HOH HOH J . 
I 9 HOH 2404 2568 2568 HOH HOH J . 
I 9 HOH 2405 2569 2569 HOH HOH J . 
I 9 HOH 2406 2570 2570 HOH HOH J . 
I 9 HOH 2407 2571 2571 HOH HOH J . 
I 9 HOH 2408 2572 2572 HOH HOH J . 
I 9 HOH 2409 2573 2573 HOH HOH J . 
I 9 HOH 2410 2574 2574 HOH HOH J . 
I 9 HOH 2411 2575 2575 HOH HOH J . 
I 9 HOH 2412 2576 2576 HOH HOH J . 
I 9 HOH 2413 2577 2577 HOH HOH J . 
I 9 HOH 2414 2578 2578 HOH HOH J . 
I 9 HOH 2415 2579 2579 HOH HOH J . 
I 9 HOH 2416 2580 2580 HOH HOH J . 
I 9 HOH 2417 2581 2581 HOH HOH J . 
I 9 HOH 2418 2582 2582 HOH HOH J . 
I 9 HOH 2419 2583 2583 HOH HOH J . 
I 9 HOH 2420 2584 2584 HOH HOH J . 
I 9 HOH 2421 2586 2586 HOH HOH J . 
I 9 HOH 2422 2587 2587 HOH HOH J . 
I 9 HOH 2423 2588 2588 HOH HOH J . 
I 9 HOH 2424 2589 2589 HOH HOH J . 
I 9 HOH 2425 2590 2590 HOH HOH J . 
I 9 HOH 2426 2591 2591 HOH HOH J . 
I 9 HOH 2427 2592 2592 HOH HOH J . 
I 9 HOH 2428 2594 2594 HOH HOH J . 
I 9 HOH 2429 2595 2595 HOH HOH J . 
I 9 HOH 2430 2596 2596 HOH HOH J . 
I 9 HOH 2431 2598 2598 HOH HOH J . 
I 9 HOH 2432 2599 2599 HOH HOH J . 
I 9 HOH 2433 2600 2600 HOH HOH J . 
I 9 HOH 2434 2601 2601 HOH HOH J . 
I 9 HOH 2435 2602 2602 HOH HOH J . 
I 9 HOH 2436 2603 2603 HOH HOH J . 
I 9 HOH 2437 2604 2604 HOH HOH J . 
I 9 HOH 2438 2605 2605 HOH HOH J . 
I 9 HOH 2439 2607 2607 HOH HOH J . 
I 9 HOH 2440 2608 2608 HOH HOH J . 
I 9 HOH 2441 2609 2609 HOH HOH J . 
I 9 HOH 2442 2610 2610 HOH HOH J . 
I 9 HOH 2443 2611 2611 HOH HOH J . 
I 9 HOH 2444 2613 2613 HOH HOH J . 
I 9 HOH 2445 2614 2614 HOH HOH J . 
I 9 HOH 2446 2615 2615 HOH HOH J . 
I 9 HOH 2447 2616 2616 HOH HOH J . 
I 9 HOH 2448 2617 2617 HOH HOH J . 
I 9 HOH 2449 2618 2618 HOH HOH J . 
I 9 HOH 2450 2619 2619 HOH HOH J . 
I 9 HOH 2451 2620 2620 HOH HOH J . 
I 9 HOH 2452 2621 2621 HOH HOH J . 
I 9 HOH 2453 2622 2622 HOH HOH J . 
I 9 HOH 2454 2623 2623 HOH HOH J . 
I 9 HOH 2455 2624 2624 HOH HOH J . 
I 9 HOH 2456 2625 2625 HOH HOH J . 
I 9 HOH 2457 2626 2626 HOH HOH J . 
I 9 HOH 2458 2627 2627 HOH HOH J . 
I 9 HOH 2459 2628 2628 HOH HOH J . 
I 9 HOH 2460 2629 2629 HOH HOH J . 
I 9 HOH 2461 2630 2630 HOH HOH J . 
I 9 HOH 2462 2631 2631 HOH HOH J . 
I 9 HOH 2463 2632 2632 HOH HOH J . 
I 9 HOH 2464 2633 2633 HOH HOH J . 
I 9 HOH 2465 2634 2634 HOH HOH J . 
I 9 HOH 2466 2635 2635 HOH HOH J . 
I 9 HOH 2467 2637 2637 HOH HOH J . 
I 9 HOH 2468 2640 2640 HOH HOH J . 
I 9 HOH 2469 2641 2641 HOH HOH J . 
I 9 HOH 2470 2642 2642 HOH HOH J . 
I 9 HOH 2471 2643 2643 HOH HOH J . 
I 9 HOH 2472 2644 2644 HOH HOH J . 
I 9 HOH 2473 2645 2645 HOH HOH J . 
I 9 HOH 2474 2646 2646 HOH HOH J . 
I 9 HOH 2475 2647 2647 HOH HOH J . 
I 9 HOH 2476 2648 2648 HOH HOH J . 
I 9 HOH 2477 2649 2649 HOH HOH J . 
I 9 HOH 2478 2650 2650 HOH HOH J . 
I 9 HOH 2479 2651 2651 HOH HOH J . 
I 9 HOH 2480 2652 2652 HOH HOH J . 
I 9 HOH 2481 2653 2653 HOH HOH J . 
I 9 HOH 2482 2654 2654 HOH HOH J . 
I 9 HOH 2483 2655 2655 HOH HOH J . 
I 9 HOH 2484 2656 2656 HOH HOH J . 
I 9 HOH 2485 2657 2657 HOH HOH J . 
I 9 HOH 2486 2658 2658 HOH HOH J . 
I 9 HOH 2487 2659 2659 HOH HOH J . 
I 9 HOH 2488 2660 2660 HOH HOH J . 
I 9 HOH 2489 2661 2661 HOH HOH J . 
I 9 HOH 2490 2662 2662 HOH HOH J . 
I 9 HOH 2491 2663 2663 HOH HOH J . 
I 9 HOH 2492 2664 2664 HOH HOH J . 
I 9 HOH 2493 2665 2665 HOH HOH J . 
I 9 HOH 2494 2666 2666 HOH HOH J . 
I 9 HOH 2495 2667 2667 HOH HOH J . 
I 9 HOH 2496 2668 2668 HOH HOH J . 
I 9 HOH 2497 2669 2669 HOH HOH J . 
I 9 HOH 2498 2670 2670 HOH HOH J . 
I 9 HOH 2499 2672 2672 HOH HOH J . 
I 9 HOH 2500 2673 2673 HOH HOH J . 
I 9 HOH 2501 2674 2674 HOH HOH J . 
I 9 HOH 2502 2676 2676 HOH HOH J . 
I 9 HOH 2503 2677 2677 HOH HOH J . 
I 9 HOH 2504 2678 2678 HOH HOH J . 
I 9 HOH 2505 2679 2679 HOH HOH J . 
I 9 HOH 2506 2680 2680 HOH HOH J . 
I 9 HOH 2507 2681 2681 HOH HOH J . 
I 9 HOH 2508 2682 2682 HOH HOH J . 
I 9 HOH 2509 2683 2683 HOH HOH J . 
I 9 HOH 2510 2684 2684 HOH HOH J . 
I 9 HOH 2511 2685 2685 HOH HOH J . 
I 9 HOH 2512 2686 2686 HOH HOH J . 
I 9 HOH 2513 2687 2687 HOH HOH J . 
I 9 HOH 2514 2688 2688 HOH HOH J . 
I 9 HOH 2515 2689 2689 HOH HOH J . 
I 9 HOH 2516 2690 2690 HOH HOH J . 
I 9 HOH 2517 2691 2691 HOH HOH J . 
I 9 HOH 2518 2692 2692 HOH HOH J . 
I 9 HOH 2519 2693 2693 HOH HOH J . 
I 9 HOH 2520 2694 2694 HOH HOH J . 
I 9 HOH 2521 2696 2696 HOH HOH J . 
I 9 HOH 2522 2697 2697 HOH HOH J . 
I 9 HOH 2523 2698 2698 HOH HOH J . 
I 9 HOH 2524 2699 2699 HOH HOH J . 
I 9 HOH 2525 2700 2700 HOH HOH J . 
I 9 HOH 2526 2701 2701 HOH HOH J . 
I 9 HOH 2527 2702 2702 HOH HOH J . 
I 9 HOH 2528 2708 2708 HOH HOH J . 
I 9 HOH 2529 2709 2709 HOH HOH J . 
I 9 HOH 2530 2710 2710 HOH HOH J . 
I 9 HOH 2531 2711 2711 HOH HOH J . 
I 9 HOH 2532 2712 2712 HOH HOH J . 
I 9 HOH 2533 2713 2713 HOH HOH J . 
I 9 HOH 2534 2714 2714 HOH HOH J . 
I 9 HOH 2535 2715 2715 HOH HOH J . 
I 9 HOH 2536 2716 2716 HOH HOH J . 
I 9 HOH 2537 2717 2717 HOH HOH J . 
I 9 HOH 2538 2718 2718 HOH HOH J . 
I 9 HOH 2539 2719 2719 HOH HOH J . 
I 9 HOH 2540 2720 2720 HOH HOH J . 
I 9 HOH 2541 2721 2721 HOH HOH J . 
I 9 HOH 2542 2723 2723 HOH HOH J . 
I 9 HOH 2543 2724 2724 HOH HOH J . 
I 9 HOH 2544 2725 2725 HOH HOH J . 
I 9 HOH 2545 2726 2726 HOH HOH J . 
I 9 HOH 2546 2729 2729 HOH HOH J . 
I 9 HOH 2547 2730 2730 HOH HOH J . 
I 9 HOH 2548 2731 2731 HOH HOH J . 
I 9 HOH 2549 2732 2732 HOH HOH J . 
I 9 HOH 2550 2733 2733 HOH HOH J . 
I 9 HOH 2551 2734 2734 HOH HOH J . 
I 9 HOH 2552 2735 2735 HOH HOH J . 
I 9 HOH 2553 2736 2736 HOH HOH J . 
I 9 HOH 2554 2738 2738 HOH HOH J . 
I 9 HOH 2555 2739 2739 HOH HOH J . 
I 9 HOH 2556 2740 2740 HOH HOH J . 
I 9 HOH 2557 2741 2741 HOH HOH J . 
I 9 HOH 2558 2742 2742 HOH HOH J . 
I 9 HOH 2559 2743 2743 HOH HOH J . 
I 9 HOH 2560 2744 2744 HOH HOH J . 
I 9 HOH 2561 2745 2745 HOH HOH J . 
I 9 HOH 2562 2746 2746 HOH HOH J . 
I 9 HOH 2563 2747 2747 HOH HOH J . 
I 9 HOH 2564 2748 2748 HOH HOH J . 
I 9 HOH 2565 2749 2749 HOH HOH J . 
I 9 HOH 2566 2750 2750 HOH HOH J . 
I 9 HOH 2567 2751 2751 HOH HOH J . 
I 9 HOH 2568 2752 2752 HOH HOH J . 
I 9 HOH 2569 2754 2754 HOH HOH J . 
I 9 HOH 2570 2755 2755 HOH HOH J . 
I 9 HOH 2571 2756 2756 HOH HOH J . 
I 9 HOH 2572 2758 2758 HOH HOH J . 
I 9 HOH 2573 2759 2759 HOH HOH J . 
I 9 HOH 2574 2760 2760 HOH HOH J . 
I 9 HOH 2575 2761 2761 HOH HOH J . 
I 9 HOH 2576 2762 2762 HOH HOH J . 
I 9 HOH 2577 2763 2763 HOH HOH J . 
I 9 HOH 2578 2764 2764 HOH HOH J . 
I 9 HOH 2579 2766 2766 HOH HOH J . 
I 9 HOH 2580 2767 2767 HOH HOH J . 
I 9 HOH 2581 2768 2768 HOH HOH J . 
I 9 HOH 2582 2769 2769 HOH HOH J . 
I 9 HOH 2583 2770 2770 HOH HOH J . 
I 9 HOH 2584 2771 2771 HOH HOH J . 
I 9 HOH 2585 2772 2772 HOH HOH J . 
I 9 HOH 2586 2773 2773 HOH HOH J . 
I 9 HOH 2587 2774 2774 HOH HOH J . 
I 9 HOH 2588 2776 2776 HOH HOH J . 
I 9 HOH 2589 2777 2777 HOH HOH J . 
I 9 HOH 2590 2778 2778 HOH HOH J . 
I 9 HOH 2591 2779 2779 HOH HOH J . 
I 9 HOH 2592 2780 2780 HOH HOH J . 
I 9 HOH 2593 2781 2781 HOH HOH J . 
I 9 HOH 2594 2782 2782 HOH HOH J . 
I 9 HOH 2595 2783 2783 HOH HOH J . 
I 9 HOH 2596 2784 2784 HOH HOH J . 
I 9 HOH 2597 2785 2785 HOH HOH J . 
I 9 HOH 2598 2786 2786 HOH HOH J . 
I 9 HOH 2599 2787 2787 HOH HOH J . 
I 9 HOH 2600 2788 2788 HOH HOH J . 
I 9 HOH 2601 2789 2789 HOH HOH J . 
I 9 HOH 2602 2790 2790 HOH HOH J . 
I 9 HOH 2603 2791 2791 HOH HOH J . 
I 9 HOH 2604 2792 2792 HOH HOH J . 
I 9 HOH 2605 2793 2793 HOH HOH J . 
I 9 HOH 2606 2794 2794 HOH HOH J . 
I 9 HOH 2607 2795 2795 HOH HOH J . 
I 9 HOH 2608 2797 2797 HOH HOH J . 
I 9 HOH 2609 2798 2798 HOH HOH J . 
I 9 HOH 2610 2799 2799 HOH HOH J . 
I 9 HOH 2611 2801 2801 HOH HOH J . 
I 9 HOH 2612 2802 2802 HOH HOH J . 
I 9 HOH 2613 2803 2803 HOH HOH J . 
I 9 HOH 2614 2804 2804 HOH HOH J . 
I 9 HOH 2615 2805 2805 HOH HOH J . 
I 9 HOH 2616 2806 2806 HOH HOH J . 
I 9 HOH 2617 2807 2807 HOH HOH J . 
I 9 HOH 2618 2808 2808 HOH HOH J . 
I 9 HOH 2619 2809 2809 HOH HOH J . 
I 9 HOH 2620 2810 2810 HOH HOH J . 
I 9 HOH 2621 2811 2811 HOH HOH J . 
I 9 HOH 2622 2812 2812 HOH HOH J . 
I 9 HOH 2623 2813 2813 HOH HOH J . 
I 9 HOH 2624 2814 2814 HOH HOH J . 
I 9 HOH 2625 2816 2816 HOH HOH J . 
I 9 HOH 2626 2817 2817 HOH HOH J . 
I 9 HOH 2627 2818 2818 HOH HOH J . 
I 9 HOH 2628 2819 2819 HOH HOH J . 
I 9 HOH 2629 2820 2820 HOH HOH J . 
I 9 HOH 2630 2822 2822 HOH HOH J . 
I 9 HOH 2631 2823 2823 HOH HOH J . 
I 9 HOH 2632 2824 2824 HOH HOH J . 
I 9 HOH 2633 2825 2825 HOH HOH J . 
I 9 HOH 2634 2826 2826 HOH HOH J . 
I 9 HOH 2635 2827 2827 HOH HOH J . 
I 9 HOH 2636 2828 2828 HOH HOH J . 
I 9 HOH 2637 2829 2829 HOH HOH J . 
I 9 HOH 2638 2830 2830 HOH HOH J . 
I 9 HOH 2639 2831 2831 HOH HOH J . 
I 9 HOH 2640 2832 2832 HOH HOH J . 
I 9 HOH 2641 2833 2833 HOH HOH J . 
I 9 HOH 2642 2834 2834 HOH HOH J . 
I 9 HOH 2643 2835 2835 HOH HOH J . 
I 9 HOH 2644 2836 2836 HOH HOH J . 
I 9 HOH 2645 2837 2837 HOH HOH J . 
I 9 HOH 2646 2838 2838 HOH HOH J . 
I 9 HOH 2647 2839 2839 HOH HOH J . 
I 9 HOH 2648 2840 2840 HOH HOH J . 
I 9 HOH 2649 2841 2841 HOH HOH J . 
I 9 HOH 2650 2842 2842 HOH HOH J . 
I 9 HOH 2651 2843 2843 HOH HOH J . 
I 9 HOH 2652 2844 2844 HOH HOH J . 
I 9 HOH 2653 2845 2845 HOH HOH J . 
I 9 HOH 2654 2846 2846 HOH HOH J . 
I 9 HOH 2655 2847 2847 HOH HOH J . 
I 9 HOH 2656 2848 2848 HOH HOH J . 
I 9 HOH 2657 2849 2849 HOH HOH J . 
I 9 HOH 2658 2850 2850 HOH HOH J . 
I 9 HOH 2659 2851 2851 HOH HOH J . 
I 9 HOH 2660 2852 2852 HOH HOH J . 
I 9 HOH 2661 2853 2853 HOH HOH J . 
I 9 HOH 2662 2854 2854 HOH HOH J . 
I 9 HOH 2663 2855 2855 HOH HOH J . 
I 9 HOH 2664 2856 2856 HOH HOH J . 
I 9 HOH 2665 2857 2857 HOH HOH J . 
I 9 HOH 2666 2858 2858 HOH HOH J . 
I 9 HOH 2667 2859 2859 HOH HOH J . 
I 9 HOH 2668 2860 2860 HOH HOH J . 
I 9 HOH 2669 2861 2861 HOH HOH J . 
I 9 HOH 2670 2862 2862 HOH HOH J . 
I 9 HOH 2671 2863 2863 HOH HOH J . 
I 9 HOH 2672 2864 2864 HOH HOH J . 
I 9 HOH 2673 2865 2865 HOH HOH J . 
I 9 HOH 2674 2866 2866 HOH HOH J . 
I 9 HOH 2675 2867 2867 HOH HOH J . 
I 9 HOH 2676 2868 2868 HOH HOH J . 
I 9 HOH 2677 2869 2869 HOH HOH J . 
I 9 HOH 2678 2870 2870 HOH HOH J . 
I 9 HOH 2679 2871 2871 HOH HOH J . 
I 9 HOH 2680 2872 2872 HOH HOH J . 
I 9 HOH 2681 2873 2873 HOH HOH J . 
I 9 HOH 2682 2874 2874 HOH HOH J . 
I 9 HOH 2683 2875 2875 HOH HOH J . 
I 9 HOH 2684 2876 2876 HOH HOH J . 
I 9 HOH 2685 2877 2877 HOH HOH J . 
I 9 HOH 2686 2878 2878 HOH HOH J . 
I 9 HOH 2687 2879 2879 HOH HOH J . 
I 9 HOH 2688 2880 2880 HOH HOH J . 
I 9 HOH 2689 2881 2881 HOH HOH J . 
I 9 HOH 2690 2882 2882 HOH HOH J . 
I 9 HOH 2691 2883 2883 HOH HOH J . 
I 9 HOH 2692 2884 2884 HOH HOH J . 
I 9 HOH 2693 2885 2885 HOH HOH J . 
I 9 HOH 2694 2886 2886 HOH HOH J . 
I 9 HOH 2695 2887 2887 HOH HOH J . 
I 9 HOH 2696 2888 2888 HOH HOH J . 
I 9 HOH 2697 2889 2889 HOH HOH J . 
I 9 HOH 2698 2890 2890 HOH HOH J . 
I 9 HOH 2699 2891 2891 HOH HOH J . 
I 9 HOH 2700 2892 2892 HOH HOH J . 
I 9 HOH 2701 2893 2893 HOH HOH J . 
I 9 HOH 2702 2894 2894 HOH HOH J . 
I 9 HOH 2703 2895 2895 HOH HOH J . 
I 9 HOH 2704 2896 2896 HOH HOH J . 
I 9 HOH 2705 2897 2897 HOH HOH J . 
I 9 HOH 2706 2898 2898 HOH HOH J . 
I 9 HOH 2707 2899 2899 HOH HOH J . 
I 9 HOH 2708 2900 2900 HOH HOH J . 
I 9 HOH 2709 2901 2901 HOH HOH J . 
I 9 HOH 2710 2902 2902 HOH HOH J . 
I 9 HOH 2711 2903 2903 HOH HOH J . 
I 9 HOH 2712 2904 2904 HOH HOH J . 
I 9 HOH 2713 2905 2905 HOH HOH J . 
I 9 HOH 2714 2906 2906 HOH HOH J . 
I 9 HOH 2715 2907 2907 HOH HOH J . 
I 9 HOH 2716 2908 2908 HOH HOH J . 
I 9 HOH 2717 2909 2909 HOH HOH J . 
I 9 HOH 2718 2910 2910 HOH HOH J . 
I 9 HOH 2719 2911 2911 HOH HOH J . 
I 9 HOH 2720 2912 2912 HOH HOH J . 
I 9 HOH 2721 2913 2913 HOH HOH J . 
I 9 HOH 2722 2915 2915 HOH HOH J . 
I 9 HOH 2723 2916 2916 HOH HOH J . 
I 9 HOH 2724 2917 2917 HOH HOH J . 
I 9 HOH 2725 2918 2918 HOH HOH J . 
I 9 HOH 2726 2919 2919 HOH HOH J . 
I 9 HOH 2727 2920 2920 HOH HOH J . 
I 9 HOH 2728 2921 2921 HOH HOH J . 
I 9 HOH 2729 2922 2922 HOH HOH J . 
I 9 HOH 2730 2923 2923 HOH HOH J . 
I 9 HOH 2731 2924 2924 HOH HOH J . 
I 9 HOH 2732 2925 2925 HOH HOH J . 
I 9 HOH 2733 2926 2926 HOH HOH J . 
I 9 HOH 2734 2927 2927 HOH HOH J . 
I 9 HOH 2735 2928 2928 HOH HOH J . 
I 9 HOH 2736 2929 2929 HOH HOH J . 
I 9 HOH 2737 2930 2930 HOH HOH J . 
I 9 HOH 2738 2931 2931 HOH HOH J . 
I 9 HOH 2739 2932 2932 HOH HOH J . 
I 9 HOH 2740 2933 2933 HOH HOH J . 
I 9 HOH 2741 2934 2934 HOH HOH J . 
I 9 HOH 2742 2935 2935 HOH HOH J . 
I 9 HOH 2743 2936 2936 HOH HOH J . 
I 9 HOH 2744 2937 2937 HOH HOH J . 
I 9 HOH 2745 2938 2938 HOH HOH J . 
I 9 HOH 2746 2939 2939 HOH HOH J . 
I 9 HOH 2747 2940 2940 HOH HOH J . 
I 9 HOH 2748 2941 2941 HOH HOH J . 
I 9 HOH 2749 2942 2942 HOH HOH J . 
I 9 HOH 2750 2943 2943 HOH HOH J . 
I 9 HOH 2751 2944 2944 HOH HOH J . 
I 9 HOH 2752 2945 2945 HOH HOH J . 
I 9 HOH 2753 2946 2946 HOH HOH J . 
I 9 HOH 2754 2947 2947 HOH HOH J . 
I 9 HOH 2755 2948 2948 HOH HOH J . 
I 9 HOH 2756 2953 2953 HOH HOH J . 
I 9 HOH 2757 2954 2954 HOH HOH J . 
I 9 HOH 2758 2955 2955 HOH HOH J . 
I 9 HOH 2759 2956 2956 HOH HOH J . 
I 9 HOH 2760 2957 2957 HOH HOH J . 
I 9 HOH 2761 2958 2958 HOH HOH J . 
I 9 HOH 2762 2959 2959 HOH HOH J . 
I 9 HOH 2763 2960 2960 HOH HOH J . 
I 9 HOH 2764 2961 2961 HOH HOH J . 
I 9 HOH 2765 2963 2963 HOH HOH J . 
I 9 HOH 2766 2964 2964 HOH HOH J . 
I 9 HOH 2767 2965 2965 HOH HOH J . 
I 9 HOH 2768 2966 2966 HOH HOH J . 
I 9 HOH 2769 2967 2967 HOH HOH J . 
I 9 HOH 2770 2968 2968 HOH HOH J . 
I 9 HOH 2771 2969 2969 HOH HOH J . 
I 9 HOH 2772 2970 2970 HOH HOH J . 
I 9 HOH 2773 2971 2971 HOH HOH J . 
I 9 HOH 2774 2972 2972 HOH HOH J . 
I 9 HOH 2775 2973 2973 HOH HOH J . 
I 9 HOH 2776 2974 2974 HOH HOH J . 
I 9 HOH 2777 2975 2975 HOH HOH J . 
I 9 HOH 2778 2976 2976 HOH HOH J . 
I 9 HOH 2779 2977 2977 HOH HOH J . 
I 9 HOH 2780 2978 2978 HOH HOH J . 
I 9 HOH 2781 2980 2980 HOH HOH J . 
I 9 HOH 2782 2981 2981 HOH HOH J . 
I 9 HOH 2783 2982 2982 HOH HOH J . 
I 9 HOH 2784 2983 2983 HOH HOH J . 
I 9 HOH 2785 2984 2984 HOH HOH J . 
I 9 HOH 2786 2985 2985 HOH HOH J . 
I 9 HOH 2787 2986 2986 HOH HOH J . 
I 9 HOH 2788 2987 2987 HOH HOH J . 
I 9 HOH 2789 2988 2988 HOH HOH J . 
I 9 HOH 2790 2989 2989 HOH HOH J . 
I 9 HOH 2791 2990 2990 HOH HOH J . 
I 9 HOH 2792 2991 2991 HOH HOH J . 
I 9 HOH 2793 2992 2992 HOH HOH J . 
I 9 HOH 2794 2993 2993 HOH HOH J . 
I 9 HOH 2795 2994 2994 HOH HOH J . 
I 9 HOH 2796 2995 2995 HOH HOH J . 
I 9 HOH 2797 2998 2998 HOH HOH J . 
I 9 HOH 2798 2999 2999 HOH HOH J . 
I 9 HOH 2799 3000 3000 HOH HOH J . 
I 9 HOH 2800 3001 3001 HOH HOH J . 
I 9 HOH 2801 3002 3002 HOH HOH J . 
I 9 HOH 2802 3003 3003 HOH HOH J . 
I 9 HOH 2803 3004 3004 HOH HOH J . 
I 9 HOH 2804 3005 3005 HOH HOH J . 
I 9 HOH 2805 3006 3006 HOH HOH J . 
I 9 HOH 2806 3007 3007 HOH HOH J . 
I 9 HOH 2807 3008 3008 HOH HOH J . 
I 9 HOH 2808 3010 3010 HOH HOH J . 
I 9 HOH 2809 3011 3011 HOH HOH J . 
I 9 HOH 2810 3012 3012 HOH HOH J . 
I 9 HOH 2811 3014 3014 HOH HOH J . 
I 9 HOH 2812 3015 3015 HOH HOH J . 
I 9 HOH 2813 3016 3016 HOH HOH J . 
I 9 HOH 2814 3017 3017 HOH HOH J . 
I 9 HOH 2815 3018 3018 HOH HOH J . 
I 9 HOH 2816 3019 3019 HOH HOH J . 
I 9 HOH 2817 3020 3020 HOH HOH J . 
I 9 HOH 2818 3021 3021 HOH HOH J . 
I 9 HOH 2819 3022 3022 HOH HOH J . 
I 9 HOH 2820 3023 3023 HOH HOH J . 
I 9 HOH 2821 3024 3024 HOH HOH J . 
I 9 HOH 2822 3026 3026 HOH HOH J . 
I 9 HOH 2823 3027 3027 HOH HOH J . 
I 9 HOH 2824 3030 3030 HOH HOH J . 
I 9 HOH 2825 3031 3031 HOH HOH J . 
I 9 HOH 2826 3032 3032 HOH HOH J . 
I 9 HOH 2827 3033 3033 HOH HOH J . 
I 9 HOH 2828 3034 3034 HOH HOH J . 
I 9 HOH 2829 3035 3035 HOH HOH J . 
I 9 HOH 2830 3036 3036 HOH HOH J . 
I 9 HOH 2831 3037 3037 HOH HOH J . 
I 9 HOH 2832 3038 3038 HOH HOH J . 
I 9 HOH 2833 3039 3039 HOH HOH J . 
I 9 HOH 2834 3041 3041 HOH HOH J . 
I 9 HOH 2835 3042 3042 HOH HOH J . 
I 9 HOH 2836 3043 3043 HOH HOH J . 
I 9 HOH 2837 3044 3044 HOH HOH J . 
I 9 HOH 2838 3045 3045 HOH HOH J . 
I 9 HOH 2839 3046 3046 HOH HOH J . 
I 9 HOH 2840 3047 3047 HOH HOH J . 
I 9 HOH 2841 3048 3048 HOH HOH J . 
I 9 HOH 2842 3049 3049 HOH HOH J . 
I 9 HOH 2843 3050 3050 HOH HOH J . 
I 9 HOH 2844 3051 3051 HOH HOH J . 
I 9 HOH 2845 3052 3052 HOH HOH J . 
I 9 HOH 2846 3053 3053 HOH HOH J . 
I 9 HOH 2847 3054 3054 HOH HOH J . 
I 9 HOH 2848 3055 3055 HOH HOH J . 
I 9 HOH 2849 3056 3056 HOH HOH J . 
I 9 HOH 2850 3057 3057 HOH HOH J . 
I 9 HOH 2851 3058 3058 HOH HOH J . 
I 9 HOH 2852 3059 3059 HOH HOH J . 
I 9 HOH 2853 3060 3060 HOH HOH J . 
I 9 HOH 2854 3061 3061 HOH HOH J . 
I 9 HOH 2855 3062 3062 HOH HOH J . 
I 9 HOH 2856 3063 3063 HOH HOH J . 
I 9 HOH 2857 3065 3065 HOH HOH J . 
I 9 HOH 2858 3066 3066 HOH HOH J . 
I 9 HOH 2859 3067 3067 HOH HOH J . 
I 9 HOH 2860 3068 3068 HOH HOH J . 
I 9 HOH 2861 3069 3069 HOH HOH J . 
I 9 HOH 2862 3070 3070 HOH HOH J . 
I 9 HOH 2863 3071 3071 HOH HOH J . 
I 9 HOH 2864 3072 3072 HOH HOH J . 
I 9 HOH 2865 3073 3073 HOH HOH J . 
I 9 HOH 2866 3074 3074 HOH HOH J . 
I 9 HOH 2867 3075 3075 HOH HOH J . 
I 9 HOH 2868 3076 3076 HOH HOH J . 
I 9 HOH 2869 3077 3077 HOH HOH J . 
I 9 HOH 2870 3078 3078 HOH HOH J . 
I 9 HOH 2871 3079 3079 HOH HOH J . 
I 9 HOH 2872 3080 3080 HOH HOH J . 
I 9 HOH 2873 3081 3081 HOH HOH J . 
I 9 HOH 2874 3082 3082 HOH HOH J . 
I 9 HOH 2875 3083 3083 HOH HOH J . 
I 9 HOH 2876 3084 3084 HOH HOH J . 
I 9 HOH 2877 3085 3085 HOH HOH J . 
I 9 HOH 2878 3086 3086 HOH HOH J . 
I 9 HOH 2879 3087 3087 HOH HOH J . 
I 9 HOH 2880 3088 3088 HOH HOH J . 
I 9 HOH 2881 3089 3089 HOH HOH J . 
I 9 HOH 2882 3090 3090 HOH HOH J . 
I 9 HOH 2883 3091 3091 HOH HOH J . 
I 9 HOH 2884 3092 3092 HOH HOH J . 
I 9 HOH 2885 3093 3093 HOH HOH J . 
I 9 HOH 2886 3094 3094 HOH HOH J . 
I 9 HOH 2887 3095 3095 HOH HOH J . 
I 9 HOH 2888 3096 3096 HOH HOH J . 
I 9 HOH 2889 3097 3097 HOH HOH J . 
I 9 HOH 2890 3098 3098 HOH HOH J . 
I 9 HOH 2891 3099 3099 HOH HOH J . 
I 9 HOH 2892 3102 3102 HOH HOH J . 
I 9 HOH 2893 3103 3103 HOH HOH J . 
I 9 HOH 2894 3104 3104 HOH HOH J . 
I 9 HOH 2895 3105 3105 HOH HOH J . 
I 9 HOH 2896 3106 3106 HOH HOH J . 
I 9 HOH 2897 3107 3107 HOH HOH J . 
I 9 HOH 2898 3108 3108 HOH HOH J . 
I 9 HOH 2899 3109 3109 HOH HOH J . 
I 9 HOH 2900 3110 3110 HOH HOH J . 
I 9 HOH 2901 3111 3111 HOH HOH J . 
I 9 HOH 2902 3112 3112 HOH HOH J . 
I 9 HOH 2903 3113 3113 HOH HOH J . 
I 9 HOH 2904 3114 3114 HOH HOH J . 
I 9 HOH 2905 3115 3115 HOH HOH J . 
I 9 HOH 2906 3116 3116 HOH HOH J . 
I 9 HOH 2907 3117 3117 HOH HOH J . 
I 9 HOH 2908 3118 3118 HOH HOH J . 
I 9 HOH 2909 3119 3119 HOH HOH J . 
I 9 HOH 2910 3120 3120 HOH HOH J . 
I 9 HOH 2911 3121 3121 HOH HOH J . 
I 9 HOH 2912 3122 3122 HOH HOH J . 
I 9 HOH 2913 3123 3123 HOH HOH J . 
I 9 HOH 2914 3124 3124 HOH HOH J . 
I 9 HOH 2915 3125 3125 HOH HOH J . 
I 9 HOH 2916 3127 3127 HOH HOH J . 
I 9 HOH 2917 3128 3128 HOH HOH J . 
I 9 HOH 2918 3129 3129 HOH HOH J . 
I 9 HOH 2919 3130 3130 HOH HOH J . 
I 9 HOH 2920 3131 3131 HOH HOH J . 
I 9 HOH 2921 3132 3132 HOH HOH J . 
I 9 HOH 2922 3133 3133 HOH HOH J . 
I 9 HOH 2923 3134 3134 HOH HOH J . 
I 9 HOH 2924 3135 3135 HOH HOH J . 
I 9 HOH 2925 3136 3136 HOH HOH J . 
I 9 HOH 2926 3137 3137 HOH HOH J . 
I 9 HOH 2927 3138 3138 HOH HOH J . 
I 9 HOH 2928 3139 3139 HOH HOH J . 
I 9 HOH 2929 3140 3140 HOH HOH J . 
I 9 HOH 2930 3141 3141 HOH HOH J . 
I 9 HOH 2931 3142 3142 HOH HOH J . 
I 9 HOH 2932 3143 3143 HOH HOH J . 
I 9 HOH 2933 3144 3144 HOH HOH J . 
I 9 HOH 2934 3145 3145 HOH HOH J . 
I 9 HOH 2935 3146 3146 HOH HOH J . 
I 9 HOH 2936 3147 3147 HOH HOH J . 
I 9 HOH 2937 3148 3148 HOH HOH J . 
I 9 HOH 2938 3149 3149 HOH HOH J . 
I 9 HOH 2939 3150 3150 HOH HOH J . 
I 9 HOH 2940 3151 3151 HOH HOH J . 
I 9 HOH 2941 3152 3152 HOH HOH J . 
I 9 HOH 2942 3155 3155 HOH HOH J . 
I 9 HOH 2943 3156 3156 HOH HOH J . 
I 9 HOH 2944 3158 3158 HOH HOH J . 
I 9 HOH 2945 3159 3159 HOH HOH J . 
I 9 HOH 2946 3161 3161 HOH HOH J . 
I 9 HOH 2947 3162 3162 HOH HOH J . 
I 9 HOH 2948 3163 3163 HOH HOH J . 
I 9 HOH 2949 3164 3164 HOH HOH J . 
I 9 HOH 2950 3165 3165 HOH HOH J . 
I 9 HOH 2951 3166 3166 HOH HOH J . 
I 9 HOH 2952 3167 3167 HOH HOH J . 
I 9 HOH 2953 3168 3168 HOH HOH J . 
I 9 HOH 2954 3169 3169 HOH HOH J . 
I 9 HOH 2955 3170 3170 HOH HOH J . 
I 9 HOH 2956 3171 3171 HOH HOH J . 
I 9 HOH 2957 3172 3172 HOH HOH J . 
I 9 HOH 2958 3173 3173 HOH HOH J . 
I 9 HOH 2959 3174 3174 HOH HOH J . 
I 9 HOH 2960 3175 3175 HOH HOH J . 
I 9 HOH 2961 3176 3176 HOH HOH J . 
I 9 HOH 2962 3177 3177 HOH HOH J . 
I 9 HOH 2963 3178 3178 HOH HOH J . 
I 9 HOH 2964 3179 3179 HOH HOH J . 
I 9 HOH 2965 3180 3180 HOH HOH J . 
I 9 HOH 2966 3181 3181 HOH HOH J . 
I 9 HOH 2967 3182 3182 HOH HOH J . 
I 9 HOH 2968 3183 3183 HOH HOH J . 
I 9 HOH 2969 3184 3184 HOH HOH J . 
I 9 HOH 2970 3186 3186 HOH HOH J . 
I 9 HOH 2971 3187 3187 HOH HOH J . 
I 9 HOH 2972 3188 3188 HOH HOH J . 
I 9 HOH 2973 3189 3189 HOH HOH J . 
I 9 HOH 2974 3190 3190 HOH HOH J . 
I 9 HOH 2975 3191 3191 HOH HOH J . 
I 9 HOH 2976 3192 3192 HOH HOH J . 
I 9 HOH 2977 3193 3193 HOH HOH J . 
I 9 HOH 2978 3194 3194 HOH HOH J . 
I 9 HOH 2979 3195 3195 HOH HOH J . 
I 9 HOH 2980 3196 3196 HOH HOH J . 
I 9 HOH 2981 3197 3197 HOH HOH J . 
I 9 HOH 2982 3198 3198 HOH HOH J . 
I 9 HOH 2983 3199 3199 HOH HOH J . 
I 9 HOH 2984 3200 3200 HOH HOH J . 
I 9 HOH 2985 3201 3201 HOH HOH J . 
I 9 HOH 2986 3202 3202 HOH HOH J . 
I 9 HOH 2987 3203 3203 HOH HOH J . 
I 9 HOH 2988 3204 3204 HOH HOH J . 
I 9 HOH 2989 3205 3205 HOH HOH J . 
I 9 HOH 2990 3206 3206 HOH HOH J . 
I 9 HOH 2991 3207 3207 HOH HOH J . 
I 9 HOH 2992 3208 3208 HOH HOH J . 
I 9 HOH 2993 3209 3209 HOH HOH J . 
I 9 HOH 2994 3210 3210 HOH HOH J . 
I 9 HOH 2995 3211 3211 HOH HOH J . 
I 9 HOH 2996 3212 3212 HOH HOH J . 
I 9 HOH 2997 3213 3213 HOH HOH J . 
I 9 HOH 2998 3214 3214 HOH HOH J . 
I 9 HOH 2999 3215 3215 HOH HOH J . 
I 9 HOH 3000 3216 3216 HOH HOH J . 
I 9 HOH 3001 3218 3218 HOH HOH J . 
I 9 HOH 3002 3221 3221 HOH HOH J . 
I 9 HOH 3003 3222 3222 HOH HOH J . 
I 9 HOH 3004 3223 3223 HOH HOH J . 
I 9 HOH 3005 3224 3224 HOH HOH J . 
I 9 HOH 3006 3225 3225 HOH HOH J . 
I 9 HOH 3007 3226 3226 HOH HOH J . 
I 9 HOH 3008 3227 3227 HOH HOH J . 
I 9 HOH 3009 3228 3228 HOH HOH J . 
I 9 HOH 3010 3229 3229 HOH HOH J . 
I 9 HOH 3011 3230 3230 HOH HOH J . 
I 9 HOH 3012 3231 3231 HOH HOH J . 
I 9 HOH 3013 3232 3232 HOH HOH J . 
I 9 HOH 3014 3233 3233 HOH HOH J . 
I 9 HOH 3015 3234 3234 HOH HOH J . 
I 9 HOH 3016 3237 3237 HOH HOH J . 
I 9 HOH 3017 3239 3239 HOH HOH J . 
I 9 HOH 3018 3240 3240 HOH HOH J . 
I 9 HOH 3019 3241 3241 HOH HOH J . 
I 9 HOH 3020 3242 3242 HOH HOH J . 
I 9 HOH 3021 3243 3243 HOH HOH J . 
I 9 HOH 3022 3244 3244 HOH HOH J . 
I 9 HOH 3023 3245 3245 HOH HOH J . 
I 9 HOH 3024 3246 3246 HOH HOH J . 
I 9 HOH 3025 3247 3247 HOH HOH J . 
I 9 HOH 3026 3248 3248 HOH HOH J . 
I 9 HOH 3027 3250 3250 HOH HOH J . 
I 9 HOH 3028 3252 3252 HOH HOH J . 
I 9 HOH 3029 3253 3253 HOH HOH J . 
I 9 HOH 3030 3254 3254 HOH HOH J . 
I 9 HOH 3031 3255 3255 HOH HOH J . 
I 9 HOH 3032 3256 3256 HOH HOH J . 
I 9 HOH 3033 3258 3258 HOH HOH J . 
I 9 HOH 3034 3259 3259 HOH HOH J . 
I 9 HOH 3035 3260 3260 HOH HOH J . 
I 9 HOH 3036 3261 3261 HOH HOH J . 
I 9 HOH 3037 3262 3262 HOH HOH J . 
I 9 HOH 3038 3263 3263 HOH HOH J . 
I 9 HOH 3039 3264 3264 HOH HOH J . 
I 9 HOH 3040 3265 3265 HOH HOH J . 
I 9 HOH 3041 3266 3266 HOH HOH J . 
I 9 HOH 3042 3267 3267 HOH HOH J . 
I 9 HOH 3043 3268 3268 HOH HOH J . 
I 9 HOH 3044 3270 3270 HOH HOH J . 
I 9 HOH 3045 3271 3271 HOH HOH J . 
I 9 HOH 3046 3272 3272 HOH HOH J . 
I 9 HOH 3047 3273 3273 HOH HOH J . 
I 9 HOH 3048 3274 3274 HOH HOH J . 
I 9 HOH 3049 3275 3275 HOH HOH J . 
I 9 HOH 3050 3276 3276 HOH HOH J . 
I 9 HOH 3051 3277 3277 HOH HOH J . 
I 9 HOH 3052 3278 3278 HOH HOH J . 
I 9 HOH 3053 3279 3279 HOH HOH J . 
I 9 HOH 3054 3280 3280 HOH HOH J . 
I 9 HOH 3055 3281 3281 HOH HOH J . 
I 9 HOH 3056 3282 3282 HOH HOH J . 
I 9 HOH 3057 3284 3284 HOH HOH J . 
I 9 HOH 3058 3285 3285 HOH HOH J . 
I 9 HOH 3059 3286 3286 HOH HOH J . 
I 9 HOH 3060 3287 3287 HOH HOH J . 
I 9 HOH 3061 3288 3288 HOH HOH J . 
I 9 HOH 3062 3289 3289 HOH HOH J . 
I 9 HOH 3063 3291 3291 HOH HOH J . 
I 9 HOH 3064 3292 3292 HOH HOH J . 
I 9 HOH 3065 3293 3293 HOH HOH J . 
I 9 HOH 3066 3295 3295 HOH HOH J . 
I 9 HOH 3067 3296 3296 HOH HOH J . 
I 9 HOH 3068 3297 3297 HOH HOH J . 
I 9 HOH 3069 3298 3298 HOH HOH J . 
I 9 HOH 3070 3299 3299 HOH HOH J . 
I 9 HOH 3071 3300 3300 HOH HOH J . 
I 9 HOH 3072 3301 3301 HOH HOH J . 
I 9 HOH 3073 3302 3302 HOH HOH J . 
I 9 HOH 3074 3303 3303 HOH HOH J . 
I 9 HOH 3075 3304 3304 HOH HOH J . 
I 9 HOH 3076 3305 3305 HOH HOH J . 
I 9 HOH 3077 3306 3306 HOH HOH J . 
I 9 HOH 3078 3307 3307 HOH HOH J . 
I 9 HOH 3079 3308 3308 HOH HOH J . 
I 9 HOH 3080 3309 3309 HOH HOH J . 
I 9 HOH 3081 3310 3310 HOH HOH J . 
I 9 HOH 3082 3311 3311 HOH HOH J . 
I 9 HOH 3083 3312 3312 HOH HOH J . 
I 9 HOH 3084 3313 3313 HOH HOH J . 
I 9 HOH 3085 3314 3314 HOH HOH J . 
I 9 HOH 3086 3315 3315 HOH HOH J . 
I 9 HOH 3087 3316 3316 HOH HOH J . 
I 9 HOH 3088 3317 3317 HOH HOH J . 
I 9 HOH 3089 3318 3318 HOH HOH J . 
I 9 HOH 3090 3319 3319 HOH HOH J . 
I 9 HOH 3091 3320 3320 HOH HOH J . 
I 9 HOH 3092 3321 3321 HOH HOH J . 
I 9 HOH 3093 3322 3322 HOH HOH J . 
I 9 HOH 3094 3323 3323 HOH HOH J . 
I 9 HOH 3095 3324 3324 HOH HOH J . 
I 9 HOH 3096 3325 3325 HOH HOH J . 
I 9 HOH 3097 3326 3326 HOH HOH J . 
I 9 HOH 3098 3327 3327 HOH HOH J . 
I 9 HOH 3099 3328 3328 HOH HOH J . 
I 9 HOH 3100 3329 3329 HOH HOH J . 
I 9 HOH 3101 3330 3330 HOH HOH J . 
I 9 HOH 3102 3331 3331 HOH HOH J . 
I 9 HOH 3103 3332 3332 HOH HOH J . 
I 9 HOH 3104 3333 3333 HOH HOH J . 
I 9 HOH 3105 3334 3334 HOH HOH J . 
I 9 HOH 3106 3335 3335 HOH HOH J . 
I 9 HOH 3107 3336 3336 HOH HOH J . 
I 9 HOH 3108 3341 3341 HOH HOH J . 
I 9 HOH 3109 3342 3342 HOH HOH J . 
I 9 HOH 3110 3343 3343 HOH HOH J . 
I 9 HOH 3111 3344 3344 HOH HOH J . 
I 9 HOH 3112 3345 3345 HOH HOH J . 
I 9 HOH 3113 3346 3346 HOH HOH J . 
I 9 HOH 3114 3347 3347 HOH HOH J . 
I 9 HOH 3115 3348 3348 HOH HOH J . 
I 9 HOH 3116 3349 3349 HOH HOH J . 
I 9 HOH 3117 3350 3350 HOH HOH J . 
I 9 HOH 3118 3351 3351 HOH HOH J . 
I 9 HOH 3119 3352 3352 HOH HOH J . 
I 9 HOH 3120 3354 3354 HOH HOH J . 
I 9 HOH 3121 3355 3355 HOH HOH J . 
I 9 HOH 3122 3356 3356 HOH HOH J . 
I 9 HOH 3123 3357 3357 HOH HOH J . 
I 9 HOH 3124 3358 3358 HOH HOH J . 
I 9 HOH 3125 3359 3359 HOH HOH J . 
I 9 HOH 3126 3360 3360 HOH HOH J . 
I 9 HOH 3127 3361 3361 HOH HOH J . 
I 9 HOH 3128 3362 3362 HOH HOH J . 
I 9 HOH 3129 3363 3363 HOH HOH J . 
I 9 HOH 3130 3364 3364 HOH HOH J . 
I 9 HOH 3131 3365 3365 HOH HOH J . 
I 9 HOH 3132 3367 3367 HOH HOH J . 
I 9 HOH 3133 3368 3368 HOH HOH J . 
I 9 HOH 3134 3369 3369 HOH HOH J . 
I 9 HOH 3135 3370 3370 HOH HOH J . 
I 9 HOH 3136 3371 3371 HOH HOH J . 
I 9 HOH 3137 3372 3372 HOH HOH J . 
I 9 HOH 3138 3374 3374 HOH HOH J . 
I 9 HOH 3139 3375 3375 HOH HOH J . 
I 9 HOH 3140 3376 3376 HOH HOH J . 
I 9 HOH 3141 3377 3377 HOH HOH J . 
I 9 HOH 3142 3378 3378 HOH HOH J . 
I 9 HOH 3143 3379 3379 HOH HOH J . 
I 9 HOH 3144 3380 3380 HOH HOH J . 
I 9 HOH 3145 3381 3381 HOH HOH J . 
I 9 HOH 3146 3382 3382 HOH HOH J . 
I 9 HOH 3147 3383 3383 HOH HOH J . 
I 9 HOH 3148 3384 3384 HOH HOH J . 
I 9 HOH 3149 3385 3385 HOH HOH J . 
I 9 HOH 3150 3386 3386 HOH HOH J . 
I 9 HOH 3151 3388 3388 HOH HOH J . 
I 9 HOH 3152 3389 3389 HOH HOH J . 
I 9 HOH 3153 3390 3390 HOH HOH J . 
I 9 HOH 3154 3391 3391 HOH HOH J . 
I 9 HOH 3155 3392 3392 HOH HOH J . 
I 9 HOH 3156 3393 3393 HOH HOH J . 
I 9 HOH 3157 3394 3394 HOH HOH J . 
I 9 HOH 3158 3395 3395 HOH HOH J . 
I 9 HOH 3159 3396 3396 HOH HOH J . 
I 9 HOH 3160 3397 3397 HOH HOH J . 
I 9 HOH 3161 3398 3398 HOH HOH J . 
I 9 HOH 3162 3399 3399 HOH HOH J . 
I 9 HOH 3163 3400 3400 HOH HOH J . 
I 9 HOH 3164 3401 3401 HOH HOH J . 
I 9 HOH 3165 3402 3402 HOH HOH J . 
I 9 HOH 3166 3403 3403 HOH HOH J . 
I 9 HOH 3167 3405 3405 HOH HOH J . 
I 9 HOH 3168 3406 3406 HOH HOH J . 
I 9 HOH 3169 3408 3408 HOH HOH J . 
I 9 HOH 3170 3409 3409 HOH HOH J . 
I 9 HOH 3171 3410 3410 HOH HOH J . 
I 9 HOH 3172 3411 3411 HOH HOH J . 
I 9 HOH 3173 3412 3412 HOH HOH J . 
I 9 HOH 3174 3414 3414 HOH HOH J . 
I 9 HOH 3175 3415 3415 HOH HOH J . 
I 9 HOH 3176 3416 3416 HOH HOH J . 
I 9 HOH 3177 3417 3417 HOH HOH J . 
I 9 HOH 3178 3418 3418 HOH HOH J . 
I 9 HOH 3179 3419 3419 HOH HOH J . 
I 9 HOH 3180 3420 3420 HOH HOH J . 
I 9 HOH 3181 3421 3421 HOH HOH J . 
I 9 HOH 3182 3422 3422 HOH HOH J . 
I 9 HOH 3183 3424 3424 HOH HOH J . 
I 9 HOH 3184 3425 3425 HOH HOH J . 
I 9 HOH 3185 3426 3426 HOH HOH J . 
I 9 HOH 3186 3427 3427 HOH HOH J . 
I 9 HOH 3187 3428 3428 HOH HOH J . 
I 9 HOH 3188 3429 3429 HOH HOH J . 
I 9 HOH 3189 3430 3430 HOH HOH J . 
I 9 HOH 3190 3431 3431 HOH HOH J . 
I 9 HOH 3191 3432 3432 HOH HOH J . 
I 9 HOH 3192 3433 3433 HOH HOH J . 
I 9 HOH 3193 3434 3434 HOH HOH J . 
I 9 HOH 3194 3435 3435 HOH HOH J . 
I 9 HOH 3195 3436 3436 HOH HOH J . 
I 9 HOH 3196 3437 3437 HOH HOH J . 
I 9 HOH 3197 3439 3439 HOH HOH J . 
I 9 HOH 3198 3440 3440 HOH HOH J . 
I 9 HOH 3199 3441 3441 HOH HOH J . 
I 9 HOH 3200 3442 3442 HOH HOH J . 
I 9 HOH 3201 3443 3443 HOH HOH J . 
I 9 HOH 3202 3444 3444 HOH HOH J . 
I 9 HOH 3203 3445 3445 HOH HOH J . 
I 9 HOH 3204 3446 3446 HOH HOH J . 
I 9 HOH 3205 3447 3447 HOH HOH J . 
I 9 HOH 3206 3448 3448 HOH HOH J . 
I 9 HOH 3207 3449 3449 HOH HOH J . 
I 9 HOH 3208 3450 3450 HOH HOH J . 
I 9 HOH 3209 3451 3451 HOH HOH J . 
I 9 HOH 3210 3452 3452 HOH HOH J . 
I 9 HOH 3211 3453 3453 HOH HOH J . 
I 9 HOH 3212 3454 3454 HOH HOH J . 
I 9 HOH 3213 3455 3455 HOH HOH J . 
I 9 HOH 3214 3456 3456 HOH HOH J . 
I 9 HOH 3215 3457 3457 HOH HOH J . 
I 9 HOH 3216 3458 3458 HOH HOH J . 
I 9 HOH 3217 3459 3459 HOH HOH J . 
I 9 HOH 3218 3460 3460 HOH HOH J . 
I 9 HOH 3219 3461 3461 HOH HOH J . 
I 9 HOH 3220 3462 3462 HOH HOH J . 
I 9 HOH 3221 3463 3463 HOH HOH J . 
I 9 HOH 3222 3464 3464 HOH HOH J . 
I 9 HOH 3223 3465 3465 HOH HOH J . 
I 9 HOH 3224 3466 3466 HOH HOH J . 
I 9 HOH 3225 3467 3467 HOH HOH J . 
I 9 HOH 3226 3468 3468 HOH HOH J . 
I 9 HOH 3227 3469 3469 HOH HOH J . 
I 9 HOH 3228 3470 3470 HOH HOH J . 
I 9 HOH 3229 3472 3472 HOH HOH J . 
I 9 HOH 3230 3473 3473 HOH HOH J . 
I 9 HOH 3231 3474 3474 HOH HOH J . 
I 9 HOH 3232 3476 3476 HOH HOH J . 
I 9 HOH 3233 3477 3477 HOH HOH J . 
I 9 HOH 3234 3478 3478 HOH HOH J . 
I 9 HOH 3235 3479 3479 HOH HOH J . 
I 9 HOH 3236 3480 3480 HOH HOH J . 
I 9 HOH 3237 3481 3481 HOH HOH J . 
I 9 HOH 3238 3482 3482 HOH HOH J . 
I 9 HOH 3239 3484 3484 HOH HOH J . 
I 9 HOH 3240 3485 3485 HOH HOH J . 
I 9 HOH 3241 3486 3486 HOH HOH J . 
I 9 HOH 3242 3487 3487 HOH HOH J . 
I 9 HOH 3243 3488 3488 HOH HOH J . 
I 9 HOH 3244 3490 3490 HOH HOH J . 
I 9 HOH 3245 3491 3491 HOH HOH J . 
I 9 HOH 3246 3492 3492 HOH HOH J . 
I 9 HOH 3247 3493 3493 HOH HOH J . 
I 9 HOH 3248 3494 3494 HOH HOH J . 
I 9 HOH 3249 3495 3495 HOH HOH J . 
I 9 HOH 3250 3496 3496 HOH HOH J . 
I 9 HOH 3251 3498 3498 HOH HOH J . 
I 9 HOH 3252 3499 3499 HOH HOH J . 
I 9 HOH 3253 3500 3500 HOH HOH J . 
I 9 HOH 3254 3501 3501 HOH HOH J . 
I 9 HOH 3255 3502 3502 HOH HOH J . 
I 9 HOH 3256 3503 3503 HOH HOH J . 
I 9 HOH 3257 3504 3504 HOH HOH J . 
I 9 HOH 3258 3505 3505 HOH HOH J . 
I 9 HOH 3259 3506 3506 HOH HOH J . 
I 9 HOH 3260 3507 3507 HOH HOH J . 
I 9 HOH 3261 3508 3508 HOH HOH J . 
I 9 HOH 3262 3509 3509 HOH HOH J . 
I 9 HOH 3263 3510 3510 HOH HOH J . 
I 9 HOH 3264 3511 3511 HOH HOH J . 
I 9 HOH 3265 3512 3512 HOH HOH J . 
I 9 HOH 3266 3513 3513 HOH HOH J . 
I 9 HOH 3267 3514 3514 HOH HOH J . 
I 9 HOH 3268 3515 3515 HOH HOH J . 
I 9 HOH 3269 3516 3516 HOH HOH J . 
I 9 HOH 3270 3517 3517 HOH HOH J . 
I 9 HOH 3271 3518 3518 HOH HOH J . 
I 9 HOH 3272 3519 3519 HOH HOH J . 
I 9 HOH 3273 3520 3520 HOH HOH J . 
I 9 HOH 3274 3521 3521 HOH HOH J . 
I 9 HOH 3275 3522 3522 HOH HOH J . 
I 9 HOH 3276 3523 3523 HOH HOH J . 
I 9 HOH 3277 3524 3524 HOH HOH J . 
I 9 HOH 3278 3525 3525 HOH HOH J . 
I 9 HOH 3279 3527 3527 HOH HOH J . 
I 9 HOH 3280 3529 3529 HOH HOH J . 
I 9 HOH 3281 3530 3530 HOH HOH J . 
I 9 HOH 3282 3531 3531 HOH HOH J . 
I 9 HOH 3283 3532 3532 HOH HOH J . 
I 9 HOH 3284 3533 3533 HOH HOH J . 
I 9 HOH 3285 3534 3534 HOH HOH J . 
I 9 HOH 3286 3535 3535 HOH HOH J . 
I 9 HOH 3287 3536 3536 HOH HOH J . 
I 9 HOH 3288 3537 3537 HOH HOH J . 
I 9 HOH 3289 3538 3538 HOH HOH J . 
I 9 HOH 3290 3539 3539 HOH HOH J . 
I 9 HOH 3291 3540 3540 HOH HOH J . 
I 9 HOH 3292 3541 3541 HOH HOH J . 
I 9 HOH 3293 3542 3542 HOH HOH J . 
I 9 HOH 3294 3543 3543 HOH HOH J . 
I 9 HOH 3295 3544 3544 HOH HOH J . 
I 9 HOH 3296 3545 3545 HOH HOH J . 
I 9 HOH 3297 3546 3546 HOH HOH J . 
I 9 HOH 3298 3547 3547 HOH HOH J . 
I 9 HOH 3299 3548 3548 HOH HOH J . 
I 9 HOH 3300 3549 3549 HOH HOH J . 
I 9 HOH 3301 3550 3550 HOH HOH J . 
I 9 HOH 3302 3551 3551 HOH HOH J . 
I 9 HOH 3303 3552 3552 HOH HOH J . 
I 9 HOH 3304 3553 3553 HOH HOH J . 
I 9 HOH 3305 3554 3554 HOH HOH J . 
I 9 HOH 3306 3555 3555 HOH HOH J . 
I 9 HOH 3307 3556 3556 HOH HOH J . 
I 9 HOH 3308 3557 3557 HOH HOH J . 
I 9 HOH 3309 3558 3558 HOH HOH J . 
I 9 HOH 3310 3559 3559 HOH HOH J . 
I 9 HOH 3311 3560 3560 HOH HOH J . 
I 9 HOH 3312 3561 3561 HOH HOH J . 
I 9 HOH 3313 3562 3562 HOH HOH J . 
I 9 HOH 3314 3563 3563 HOH HOH J . 
I 9 HOH 3315 3564 3564 HOH HOH J . 
I 9 HOH 3316 3565 3565 HOH HOH J . 
I 9 HOH 3317 3566 3566 HOH HOH J . 
I 9 HOH 3318 3567 3567 HOH HOH J . 
I 9 HOH 3319 3568 3568 HOH HOH J . 
I 9 HOH 3320 3569 3569 HOH HOH J . 
I 9 HOH 3321 3570 3570 HOH HOH J . 
I 9 HOH 3322 3571 3571 HOH HOH J . 
I 9 HOH 3323 3572 3572 HOH HOH J . 
I 9 HOH 3324 3573 3573 HOH HOH J . 
I 9 HOH 3325 3574 3574 HOH HOH J . 
I 9 HOH 3326 3575 3575 HOH HOH J . 
I 9 HOH 3327 3576 3576 HOH HOH J . 
I 9 HOH 3328 3577 3577 HOH HOH J . 
I 9 HOH 3329 3578 3578 HOH HOH J . 
I 9 HOH 3330 3580 3580 HOH HOH J . 
I 9 HOH 3331 3581 3581 HOH HOH J . 
I 9 HOH 3332 3582 3582 HOH HOH J . 
I 9 HOH 3333 3583 3583 HOH HOH J . 
I 9 HOH 3334 3584 3584 HOH HOH J . 
I 9 HOH 3335 3585 3585 HOH HOH J . 
I 9 HOH 3336 3586 3586 HOH HOH J . 
I 9 HOH 3337 3587 3587 HOH HOH J . 
I 9 HOH 3338 3588 3588 HOH HOH J . 
I 9 HOH 3339 3589 3589 HOH HOH J . 
I 9 HOH 3340 3590 3590 HOH HOH J . 
I 9 HOH 3341 3592 3592 HOH HOH J . 
I 9 HOH 3342 3593 3593 HOH HOH J . 
I 9 HOH 3343 3594 3594 HOH HOH J . 
I 9 HOH 3344 3595 3595 HOH HOH J . 
I 9 HOH 3345 3596 3596 HOH HOH J . 
I 9 HOH 3346 3597 3597 HOH HOH J . 
I 9 HOH 3347 3598 3598 HOH HOH J . 
I 9 HOH 3348 3599 3599 HOH HOH J . 
I 9 HOH 3349 3603 3603 HOH HOH J . 
I 9 HOH 3350 3604 3604 HOH HOH J . 
I 9 HOH 3351 3605 3605 HOH HOH J . 
I 9 HOH 3352 3606 3606 HOH HOH J . 
I 9 HOH 3353 3607 3607 HOH HOH J . 
I 9 HOH 3354 3608 3608 HOH HOH J . 
I 9 HOH 3355 3609 3609 HOH HOH J . 
I 9 HOH 3356 3610 3610 HOH HOH J . 
I 9 HOH 3357 3611 3611 HOH HOH J . 
I 9 HOH 3358 3612 3612 HOH HOH J . 
I 9 HOH 3359 3613 3613 HOH HOH J . 
I 9 HOH 3360 3614 3614 HOH HOH J . 
I 9 HOH 3361 3615 3615 HOH HOH J . 
I 9 HOH 3362 3616 3616 HOH HOH J . 
I 9 HOH 3363 3617 3617 HOH HOH J . 
I 9 HOH 3364 3618 3618 HOH HOH J . 
I 9 HOH 3365 3619 3619 HOH HOH J . 
I 9 HOH 3366 3620 3620 HOH HOH J . 
I 9 HOH 3367 3621 3621 HOH HOH J . 
I 9 HOH 3368 3622 3622 HOH HOH J . 
I 9 HOH 3369 3623 3623 HOH HOH J . 
I 9 HOH 3370 3624 3624 HOH HOH J . 
I 9 HOH 3371 3625 3625 HOH HOH J . 
I 9 HOH 3372 3626 3626 HOH HOH J . 
I 9 HOH 3373 3627 3627 HOH HOH J . 
I 9 HOH 3374 3628 3628 HOH HOH J . 
I 9 HOH 3375 3629 3629 HOH HOH J . 
I 9 HOH 3376 3630 3630 HOH HOH J . 
I 9 HOH 3377 3631 3631 HOH HOH J . 
I 9 HOH 3378 3632 3632 HOH HOH J . 
I 9 HOH 3379 3633 3633 HOH HOH J . 
I 9 HOH 3380 3634 3634 HOH HOH J . 
I 9 HOH 3381 3635 3635 HOH HOH J . 
I 9 HOH 3382 3636 3636 HOH HOH J . 
I 9 HOH 3383 3637 3637 HOH HOH J . 
I 9 HOH 3384 3638 3638 HOH HOH J . 
I 9 HOH 3385 3639 3639 HOH HOH J . 
I 9 HOH 3386 3640 3640 HOH HOH J . 
I 9 HOH 3387 3641 3641 HOH HOH J . 
I 9 HOH 3388 3642 3642 HOH HOH J . 
I 9 HOH 3389 3643 3643 HOH HOH J . 
I 9 HOH 3390 3644 3644 HOH HOH J . 
I 9 HOH 3391 3645 3645 HOH HOH J . 
I 9 HOH 3392 3646 3646 HOH HOH J . 
I 9 HOH 3393 3647 3647 HOH HOH J . 
I 9 HOH 3394 3649 3649 HOH HOH J . 
I 9 HOH 3395 3650 3650 HOH HOH J . 
I 9 HOH 3396 3651 3651 HOH HOH J . 
I 9 HOH 3397 3652 3652 HOH HOH J . 
I 9 HOH 3398 3653 3653 HOH HOH J . 
I 9 HOH 3399 3654 3654 HOH HOH J . 
I 9 HOH 3400 3655 3655 HOH HOH J . 
I 9 HOH 3401 3656 3656 HOH HOH J . 
I 9 HOH 3402 3657 3657 HOH HOH J . 
I 9 HOH 3403 3658 3658 HOH HOH J . 
I 9 HOH 3404 3659 3659 HOH HOH J . 
I 9 HOH 3405 3660 3660 HOH HOH J . 
I 9 HOH 3406 3661 3661 HOH HOH J . 
I 9 HOH 3407 3663 3663 HOH HOH J . 
I 9 HOH 3408 3668 3668 HOH HOH J . 
I 9 HOH 3409 3669 3669 HOH HOH J . 
I 9 HOH 3410 3673 3673 HOH HOH J . 
I 9 HOH 3411 3674 3674 HOH HOH J . 
I 9 HOH 3412 3679 3679 HOH HOH J . 
I 9 HOH 3413 3681 3681 HOH HOH J . 
I 9 HOH 3414 3682 3682 HOH HOH J . 
I 9 HOH 3415 3683 3683 HOH HOH J . 
I 9 HOH 3416 3684 3684 HOH HOH J . 
I 9 HOH 3417 3691 3691 HOH HOH J . 
I 9 HOH 3418 3693 3693 HOH HOH J . 
I 9 HOH 3419 3695 3695 HOH HOH J . 
I 9 HOH 3420 3696 3696 HOH HOH J . 
I 9 HOH 3421 3698 3698 HOH HOH J . 
I 9 HOH 3422 3699 3699 HOH HOH J . 
I 9 HOH 3423 3700 3700 HOH HOH J . 
I 9 HOH 3424 3701 3701 HOH HOH J . 
I 9 HOH 3425 3702 3702 HOH HOH J . 
I 9 HOH 3426 3703 3703 HOH HOH J . 
I 9 HOH 3427 3704 3704 HOH HOH J . 
I 9 HOH 3428 3705 3705 HOH HOH J . 
I 9 HOH 3429 3706 3706 HOH HOH J . 
I 9 HOH 3430 3707 3707 HOH HOH J . 
I 9 HOH 3431 3708 3708 HOH HOH J . 
I 9 HOH 3432 3709 3709 HOH HOH J . 
I 9 HOH 3433 3710 3710 HOH HOH J . 
I 9 HOH 3434 3711 3711 HOH HOH J . 
I 9 HOH 3435 3712 3712 HOH HOH J . 
I 9 HOH 3436 3713 3713 HOH HOH J . 
I 9 HOH 3437 3714 3714 HOH HOH J . 
I 9 HOH 3438 3715 3715 HOH HOH J . 
I 9 HOH 3439 3716 3716 HOH HOH J . 
I 9 HOH 3440 3717 3717 HOH HOH J . 
I 9 HOH 3441 3718 3718 HOH HOH J . 
I 9 HOH 3442 3719 3719 HOH HOH J . 
I 9 HOH 3443 3721 3721 HOH HOH J . 
I 9 HOH 3444 3722 3722 HOH HOH J . 
I 9 HOH 3445 3727 3727 HOH HOH J . 
I 9 HOH 3446 3728 3728 HOH HOH J . 
I 9 HOH 3447 3729 3729 HOH HOH J . 
I 9 HOH 3448 3730 3730 HOH HOH J . 
I 9 HOH 3449 3731 3731 HOH HOH J . 
I 9 HOH 3450 3732 3732 HOH HOH J . 
I 9 HOH 3451 3733 3733 HOH HOH J . 
I 9 HOH 3452 3734 3734 HOH HOH J . 
I 9 HOH 3453 3735 3735 HOH HOH J . 
I 9 HOH 3454 3736 3736 HOH HOH J . 
I 9 HOH 3455 3741 3741 HOH HOH J . 
I 9 HOH 3456 3742 3742 HOH HOH J . 
I 9 HOH 3457 3743 3743 HOH HOH J . 
I 9 HOH 3458 3744 3744 HOH HOH J . 
I 9 HOH 3459 3745 3745 HOH HOH J . 
I 9 HOH 3460 3746 3746 HOH HOH J . 
I 9 HOH 3461 3747 3747 HOH HOH J . 
I 9 HOH 3462 3748 3748 HOH HOH J . 
I 9 HOH 3463 3749 3749 HOH HOH J . 
I 9 HOH 3464 3750 3750 HOH HOH J . 
I 9 HOH 3465 3751 3751 HOH HOH J . 
I 9 HOH 3466 3752 3752 HOH HOH J . 
I 9 HOH 3467 3753 3753 HOH HOH J . 
I 9 HOH 3468 3754 3754 HOH HOH J . 
I 9 HOH 3469 3755 3755 HOH HOH J . 
I 9 HOH 3470 3756 3756 HOH HOH J . 
I 9 HOH 3471 3757 3757 HOH HOH J . 
I 9 HOH 3472 3758 3758 HOH HOH J . 
I 9 HOH 3473 3759 3759 HOH HOH J . 
I 9 HOH 3474 3760 3760 HOH HOH J . 
I 9 HOH 3475 3761 3761 HOH HOH J . 
I 9 HOH 3476 3762 3762 HOH HOH J . 
I 9 HOH 3477 3763 3763 HOH HOH J . 
I 9 HOH 3478 3764 3764 HOH HOH J . 
I 9 HOH 3479 3765 3765 HOH HOH J . 
I 9 HOH 3480 3766 3766 HOH HOH J . 
I 9 HOH 3481 3767 3767 HOH HOH J . 
I 9 HOH 3482 3768 3768 HOH HOH J . 
I 9 HOH 3483 3769 3769 HOH HOH J . 
I 9 HOH 3484 3770 3770 HOH HOH J . 
I 9 HOH 3485 3771 3771 HOH HOH J . 
I 9 HOH 3486 3772 3772 HOH HOH J . 
I 9 HOH 3487 3773 3773 HOH HOH J . 
I 9 HOH 3488 3774 3774 HOH HOH J . 
I 9 HOH 3489 3775 3775 HOH HOH J . 
I 9 HOH 3490 3776 3776 HOH HOH J . 
I 9 HOH 3491 3777 3777 HOH HOH J . 
I 9 HOH 3492 3778 3778 HOH HOH J . 
I 9 HOH 3493 3779 3779 HOH HOH J . 
I 9 HOH 3494 3780 3780 HOH HOH J . 
I 9 HOH 3495 3781 3781 HOH HOH J . 
I 9 HOH 3496 3782 3782 HOH HOH J . 
I 9 HOH 3497 3783 3783 HOH HOH J . 
I 9 HOH 3498 3784 3784 HOH HOH J . 
I 9 HOH 3499 3785 3785 HOH HOH J . 
I 9 HOH 3500 3786 3786 HOH HOH J . 
I 9 HOH 3501 3787 3787 HOH HOH J . 
I 9 HOH 3502 3788 3788 HOH HOH J . 
I 9 HOH 3503 3789 3789 HOH HOH J . 
I 9 HOH 3504 3790 3790 HOH HOH J . 
I 9 HOH 3505 3791 3791 HOH HOH J . 
I 9 HOH 3506 3792 3792 HOH HOH J . 
I 9 HOH 3507 3793 3793 HOH HOH J . 
I 9 HOH 3508 3794 3794 HOH HOH J . 
I 9 HOH 3509 3795 3795 HOH HOH J . 
I 9 HOH 3510 3796 3796 HOH HOH J . 
I 9 HOH 3511 3797 3797 HOH HOH J . 
I 9 HOH 3512 3798 3798 HOH HOH J . 
I 9 HOH 3513 3799 3799 HOH HOH J . 
I 9 HOH 3514 3801 3801 HOH HOH J . 
I 9 HOH 3515 3802 3802 HOH HOH J . 
I 9 HOH 3516 3803 3803 HOH HOH J . 
I 9 HOH 3517 3804 3804 HOH HOH J . 
I 9 HOH 3518 3805 3805 HOH HOH J . 
I 9 HOH 3519 3806 3806 HOH HOH J . 
I 9 HOH 3520 3807 3807 HOH HOH J . 
I 9 HOH 3521 3808 3808 HOH HOH J . 
I 9 HOH 3522 3809 3809 HOH HOH J . 
I 9 HOH 3523 3810 3810 HOH HOH J . 
I 9 HOH 3524 3811 3811 HOH HOH J . 
I 9 HOH 3525 3812 3812 HOH HOH J . 
I 9 HOH 3526 3813 3813 HOH HOH J . 
I 9 HOH 3527 3814 3814 HOH HOH J . 
I 9 HOH 3528 3815 3815 HOH HOH J . 
I 9 HOH 3529 3816 3816 HOH HOH J . 
I 9 HOH 3530 3817 3817 HOH HOH J . 
I 9 HOH 3531 3818 3818 HOH HOH J . 
I 9 HOH 3532 3819 3819 HOH HOH J . 
I 9 HOH 3533 3820 3820 HOH HOH J . 
I 9 HOH 3534 3821 3821 HOH HOH J . 
I 9 HOH 3535 3822 3822 HOH HOH J . 
I 9 HOH 3536 3823 3823 HOH HOH J . 
I 9 HOH 3537 3824 3824 HOH HOH J . 
I 9 HOH 3538 3825 3825 HOH HOH J . 
I 9 HOH 3539 3826 3826 HOH HOH J . 
I 9 HOH 3540 3827 3827 HOH HOH J . 
I 9 HOH 3541 3828 3828 HOH HOH J . 
I 9 HOH 3542 3829 3829 HOH HOH J . 
I 9 HOH 3543 3830 3830 HOH HOH J . 
I 9 HOH 3544 3831 3831 HOH HOH J . 
I 9 HOH 3545 3832 3832 HOH HOH J . 
I 9 HOH 3546 3833 3833 HOH HOH J . 
I 9 HOH 3547 3834 3834 HOH HOH J . 
I 9 HOH 3548 3835 3835 HOH HOH J . 
I 9 HOH 3549 3836 3836 HOH HOH J . 
I 9 HOH 3550 3837 3837 HOH HOH J . 
I 9 HOH 3551 3838 3838 HOH HOH J . 
I 9 HOH 3552 3839 3839 HOH HOH J . 
I 9 HOH 3553 3840 3840 HOH HOH J . 
I 9 HOH 3554 3841 3841 HOH HOH J . 
I 9 HOH 3555 3842 3842 HOH HOH J . 
I 9 HOH 3556 3843 3843 HOH HOH J . 
I 9 HOH 3557 3844 3844 HOH HOH J . 
I 9 HOH 3558 3845 3845 HOH HOH J . 
I 9 HOH 3559 3846 3846 HOH HOH J . 
I 9 HOH 3560 3847 3847 HOH HOH J . 
I 9 HOH 3561 3848 3848 HOH HOH J . 
I 9 HOH 3562 3849 3849 HOH HOH J . 
I 9 HOH 3563 3850 3850 HOH HOH J . 
I 9 HOH 3564 3851 3851 HOH HOH J . 
I 9 HOH 3565 3852 3852 HOH HOH J . 
I 9 HOH 3566 3853 3853 HOH HOH J . 
I 9 HOH 3567 3854 3854 HOH HOH J . 
I 9 HOH 3568 3855 3855 HOH HOH J . 
I 9 HOH 3569 3856 3856 HOH HOH J . 
I 9 HOH 3570 3857 3857 HOH HOH J . 
I 9 HOH 3571 3858 3858 HOH HOH J . 
I 9 HOH 3572 3859 3859 HOH HOH J . 
I 9 HOH 3573 3860 3860 HOH HOH J . 
I 9 HOH 3574 3861 3861 HOH HOH J . 
I 9 HOH 3575 3862 3862 HOH HOH J . 
I 9 HOH 3576 3863 3863 HOH HOH J . 
I 9 HOH 3577 3864 3864 HOH HOH J . 
I 9 HOH 3578 3865 3865 HOH HOH J . 
I 9 HOH 3579 3866 3866 HOH HOH J . 
I 9 HOH 3580 3867 3867 HOH HOH J . 
I 9 HOH 3581 3868 3868 HOH HOH J . 
I 9 HOH 3582 3869 3869 HOH HOH J . 
I 9 HOH 3583 3870 3870 HOH HOH J . 
I 9 HOH 3584 3871 3871 HOH HOH J . 
I 9 HOH 3585 3872 3872 HOH HOH J . 
I 9 HOH 3586 3873 3873 HOH HOH J . 
I 9 HOH 3587 3874 3874 HOH HOH J . 
I 9 HOH 3588 3875 3875 HOH HOH J . 
I 9 HOH 3589 3876 3876 HOH HOH J . 
I 9 HOH 3590 3877 3877 HOH HOH J . 
I 9 HOH 3591 3878 3878 HOH HOH J . 
I 9 HOH 3592 3879 3879 HOH HOH J . 
I 9 HOH 3593 3880 3880 HOH HOH J . 
I 9 HOH 3594 3881 3881 HOH HOH J . 
I 9 HOH 3595 3882 3882 HOH HOH J . 
I 9 HOH 3596 3883 3883 HOH HOH J . 
I 9 HOH 3597 3884 3884 HOH HOH J . 
I 9 HOH 3598 3885 3885 HOH HOH J . 
I 9 HOH 3599 3886 3886 HOH HOH J . 
I 9 HOH 3600 3887 3887 HOH HOH J . 
I 9 HOH 3601 3888 3888 HOH HOH J . 
I 9 HOH 3602 3889 3889 HOH HOH J . 
I 9 HOH 3603 3890 3890 HOH HOH J . 
I 9 HOH 3604 3891 3891 HOH HOH J . 
I 9 HOH 3605 3892 3892 HOH HOH J . 
I 9 HOH 3606 3893 3893 HOH HOH J . 
I 9 HOH 3607 3894 3894 HOH HOH J . 
I 9 HOH 3608 3895 3895 HOH HOH J . 
I 9 HOH 3609 3896 3896 HOH HOH J . 
I 9 HOH 3610 3897 3897 HOH HOH J . 
I 9 HOH 3611 3898 3898 HOH HOH J . 
I 9 HOH 3612 3899 3899 HOH HOH J . 
I 9 HOH 3613 3900 3900 HOH HOH J . 
I 9 HOH 3614 3901 3901 HOH HOH J . 
I 9 HOH 3615 3902 3902 HOH HOH J . 
I 9 HOH 3616 3903 3903 HOH HOH J . 
I 9 HOH 3617 3904 3904 HOH HOH J . 
I 9 HOH 3618 3905 3905 HOH HOH J . 
I 9 HOH 3619 3906 3906 HOH HOH J . 
I 9 HOH 3620 3907 3907 HOH HOH J . 
I 9 HOH 3621 3908 3908 HOH HOH J . 
I 9 HOH 3622 3909 3909 HOH HOH J . 
I 9 HOH 3623 3910 3910 HOH HOH J . 
I 9 HOH 3624 3911 3911 HOH HOH J . 
I 9 HOH 3625 3912 3912 HOH HOH J . 
I 9 HOH 3626 3913 3913 HOH HOH J . 
I 9 HOH 3627 3914 3914 HOH HOH J . 
I 9 HOH 3628 3915 3915 HOH HOH J . 
I 9 HOH 3629 3916 3916 HOH HOH J . 
I 9 HOH 3630 3917 3917 HOH HOH J . 
I 9 HOH 3631 3918 3918 HOH HOH J . 
I 9 HOH 3632 3919 3919 HOH HOH J . 
I 9 HOH 3633 3920 3920 HOH HOH J . 
I 9 HOH 3634 3921 3921 HOH HOH J . 
I 9 HOH 3635 3922 3922 HOH HOH J . 
I 9 HOH 3636 3923 3923 HOH HOH J . 
I 9 HOH 3637 3924 3924 HOH HOH J . 
I 9 HOH 3638 3925 3925 HOH HOH J . 
I 9 HOH 3639 3926 3926 HOH HOH J . 
I 9 HOH 3640 3927 3927 HOH HOH J . 
I 9 HOH 3641 3928 3928 HOH HOH J . 
I 9 HOH 3642 3929 3929 HOH HOH J . 
I 9 HOH 3643 3930 3930 HOH HOH J . 
I 9 HOH 3644 3931 3931 HOH HOH J . 
I 9 HOH 3645 3932 3932 HOH HOH J . 
I 9 HOH 3646 3933 3933 HOH HOH J . 
I 9 HOH 3647 3934 3934 HOH HOH J . 
I 9 HOH 3648 3935 3935 HOH HOH J . 
I 9 HOH 3649 3936 3936 HOH HOH J . 
I 9 HOH 3650 3937 3937 HOH HOH J . 
I 9 HOH 3651 3938 3938 HOH HOH J . 
I 9 HOH 3652 3939 3939 HOH HOH J . 
I 9 HOH 3653 3940 3940 HOH HOH J . 
I 9 HOH 3654 3941 3941 HOH HOH J . 
I 9 HOH 3655 3942 3942 HOH HOH J . 
I 9 HOH 3656 3943 3943 HOH HOH J . 
I 9 HOH 3657 3944 3944 HOH HOH J . 
I 9 HOH 3658 3945 3945 HOH HOH J . 
I 9 HOH 3659 3946 3946 HOH HOH J . 
I 9 HOH 3660 3947 3947 HOH HOH J . 
I 9 HOH 3661 3948 3948 HOH HOH J . 
I 9 HOH 3662 3949 3949 HOH HOH J . 
I 9 HOH 3663 3950 3950 HOH HOH J . 
I 9 HOH 3664 3951 3951 HOH HOH J . 
I 9 HOH 3665 3952 3952 HOH HOH J . 
I 9 HOH 3666 3953 3953 HOH HOH J . 
I 9 HOH 3667 3954 3954 HOH HOH J . 
I 9 HOH 3668 3955 3955 HOH HOH J . 
I 9 HOH 3669 3956 3956 HOH HOH J . 
I 9 HOH 3670 3957 3957 HOH HOH J . 
I 9 HOH 3671 3958 3958 HOH HOH J . 
I 9 HOH 3672 3959 3959 HOH HOH J . 
I 9 HOH 3673 3960 3960 HOH HOH J . 
I 9 HOH 3674 3961 3961 HOH HOH J . 
I 9 HOH 3675 3962 3962 HOH HOH J . 
I 9 HOH 3676 3963 3963 HOH HOH J . 
I 9 HOH 3677 3964 3964 HOH HOH J . 
I 9 HOH 3678 3965 3965 HOH HOH J . 
I 9 HOH 3679 3966 3966 HOH HOH J . 
I 9 HOH 3680 3967 3967 HOH HOH J . 
I 9 HOH 3681 3968 3968 HOH HOH J . 
I 9 HOH 3682 3969 3969 HOH HOH J . 
I 9 HOH 3683 3970 3970 HOH HOH J . 
I 9 HOH 3684 3971 3971 HOH HOH J . 
I 9 HOH 3685 3972 3972 HOH HOH J . 
I 9 HOH 3686 3973 3973 HOH HOH J . 
I 9 HOH 3687 3974 3974 HOH HOH J . 
I 9 HOH 3688 3975 3975 HOH HOH J . 
I 9 HOH 3689 3976 3976 HOH HOH J . 
I 9 HOH 3690 3977 3977 HOH HOH J . 
I 9 HOH 3691 3978 3978 HOH HOH J . 
I 9 HOH 3692 3979 3979 HOH HOH J . 
I 9 HOH 3693 3980 3980 HOH HOH J . 
I 9 HOH 3694 3981 3981 HOH HOH J . 
I 9 HOH 3695 3982 3982 HOH HOH J . 
I 9 HOH 3696 3983 3983 HOH HOH J . 
I 9 HOH 3697 3984 3984 HOH HOH J . 
I 9 HOH 3698 3985 3985 HOH HOH J . 
I 9 HOH 3699 3986 3986 HOH HOH J . 
I 9 HOH 3700 3987 3987 HOH HOH J . 
I 9 HOH 3701 3988 3988 HOH HOH J . 
I 9 HOH 3702 3989 3989 HOH HOH J . 
I 9 HOH 3703 3990 3990 HOH HOH J . 
I 9 HOH 3704 3991 3991 HOH HOH J . 
I 9 HOH 3705 3992 3992 HOH HOH J . 
I 9 HOH 3706 3993 3993 HOH HOH J . 
I 9 HOH 3707 3994 3994 HOH HOH J . 
I 9 HOH 3708 3995 3995 HOH HOH J . 
I 9 HOH 3709 3996 3996 HOH HOH J . 
I 9 HOH 3710 3997 3997 HOH HOH J . 
I 9 HOH 3711 3998 3998 HOH HOH J . 
I 9 HOH 3712 3999 3999 HOH HOH J . 
I 9 HOH 3713 4000 4000 HOH HOH J . 
I 9 HOH 3714 4001 4001 HOH HOH J . 
I 9 HOH 3715 4002 4002 HOH HOH J . 
I 9 HOH 3716 4003 4003 HOH HOH J . 
I 9 HOH 3717 4004 4004 HOH HOH J . 
I 9 HOH 3718 4005 4005 HOH HOH J . 
I 9 HOH 3719 4006 4006 HOH HOH J . 
I 9 HOH 3720 4007 4007 HOH HOH J . 
I 9 HOH 3721 4008 4008 HOH HOH J . 
I 9 HOH 3722 4009 4009 HOH HOH J . 
I 9 HOH 3723 4010 4010 HOH HOH J . 
I 9 HOH 3724 4011 4011 HOH HOH J . 
I 9 HOH 3725 4012 4012 HOH HOH J . 
I 9 HOH 3726 4013 4013 HOH HOH J . 
I 9 HOH 3727 4014 4014 HOH HOH J . 
I 9 HOH 3728 4015 4015 HOH HOH J . 
I 9 HOH 3729 4016 4016 HOH HOH J . 
I 9 HOH 3730 4017 4017 HOH HOH J . 
I 9 HOH 3731 4018 4018 HOH HOH J . 
I 9 HOH 3732 4019 4019 HOH HOH J . 
I 9 HOH 3733 4020 4020 HOH HOH J . 
I 9 HOH 3734 4021 4021 HOH HOH J . 
I 9 HOH 3735 4022 4022 HOH HOH J . 
I 9 HOH 3736 4023 4023 HOH HOH J . 
I 9 HOH 3737 4024 4024 HOH HOH J . 
I 9 HOH 3738 4025 4025 HOH HOH J . 
I 9 HOH 3739 4026 4026 HOH HOH J . 
I 9 HOH 3740 4027 4027 HOH HOH J . 
I 9 HOH 3741 4028 4028 HOH HOH J . 
I 9 HOH 3742 4029 4029 HOH HOH J . 
I 9 HOH 3743 4030 4030 HOH HOH J . 
I 9 HOH 3744 4031 4031 HOH HOH J . 
I 9 HOH 3745 4032 4032 HOH HOH J . 
I 9 HOH 3746 4033 4033 HOH HOH J . 
I 9 HOH 3747 4034 4034 HOH HOH J . 
I 9 HOH 3748 4035 4035 HOH HOH J . 
I 9 HOH 3749 4036 4036 HOH HOH J . 
I 9 HOH 3750 4037 4037 HOH HOH J . 
I 9 HOH 3751 4038 4038 HOH HOH J . 
I 9 HOH 3752 4039 4039 HOH HOH J . 
I 9 HOH 3753 4040 4040 HOH HOH J . 
I 9 HOH 3754 4041 4041 HOH HOH J . 
I 9 HOH 3755 4042 4042 HOH HOH J . 
I 9 HOH 3756 4043 4043 HOH HOH J . 
I 9 HOH 3757 4044 4044 HOH HOH J . 
I 9 HOH 3758 4045 4045 HOH HOH J . 
I 9 HOH 3759 4046 4046 HOH HOH J . 
I 9 HOH 3760 4047 4047 HOH HOH J . 
I 9 HOH 3761 4048 4048 HOH HOH J . 
I 9 HOH 3762 4049 4049 HOH HOH J . 
I 9 HOH 3763 4050 4050 HOH HOH J . 
I 9 HOH 3764 4051 4051 HOH HOH J . 
I 9 HOH 3765 4052 4052 HOH HOH J . 
I 9 HOH 3766 4053 4053 HOH HOH J . 
I 9 HOH 3767 4054 4054 HOH HOH J . 
I 9 HOH 3768 4055 4055 HOH HOH J . 
I 9 HOH 3769 4056 4056 HOH HOH J . 
I 9 HOH 3770 4057 4057 HOH HOH J . 
I 9 HOH 3771 4058 4058 HOH HOH J . 
I 9 HOH 3772 4059 4059 HOH HOH J . 
I 9 HOH 3773 4060 4060 HOH HOH J . 
I 9 HOH 3774 4061 4061 HOH HOH J . 
I 9 HOH 3775 4062 4062 HOH HOH J . 
I 9 HOH 3776 4063 4063 HOH HOH J . 
I 9 HOH 3777 4064 4064 HOH HOH J . 
I 9 HOH 3778 4065 4065 HOH HOH J . 
I 9 HOH 3779 4066 4066 HOH HOH J . 
I 9 HOH 3780 4067 4067 HOH HOH J . 
I 9 HOH 3781 4068 4068 HOH HOH J . 
I 9 HOH 3782 4069 4069 HOH HOH J . 
I 9 HOH 3783 4070 4070 HOH HOH J . 
I 9 HOH 3784 4073 4073 HOH HOH J . 
I 9 HOH 3785 4074 4074 HOH HOH J . 
I 9 HOH 3786 4075 4075 HOH HOH J . 
I 9 HOH 3787 4076 4076 HOH HOH J . 
I 9 HOH 3788 4077 4077 HOH HOH J . 
I 9 HOH 3789 4078 4078 HOH HOH J . 
I 9 HOH 3790 4079 4079 HOH HOH J . 
I 9 HOH 3791 4080 4080 HOH HOH J . 
I 9 HOH 3792 4081 4081 HOH HOH J . 
I 9 HOH 3793 4082 4082 HOH HOH J . 
I 9 HOH 3794 4083 4083 HOH HOH J . 
I 9 HOH 3795 4084 4084 HOH HOH J . 
I 9 HOH 3796 4085 4085 HOH HOH J . 
I 9 HOH 3797 4086 4086 HOH HOH J . 
I 9 HOH 3798 4087 4087 HOH HOH J . 
I 9 HOH 3799 4088 4088 HOH HOH J . 
I 9 HOH 3800 4089 4089 HOH HOH J . 
I 9 HOH 3801 4090 4090 HOH HOH J . 
I 9 HOH 3802 4091 4091 HOH HOH J . 
I 9 HOH 3803 4092 4092 HOH HOH J . 
I 9 HOH 3804 4093 4093 HOH HOH J . 
I 9 HOH 3805 4094 4094 HOH HOH J . 
I 9 HOH 3806 4095 4095 HOH HOH J . 
I 9 HOH 3807 4096 4096 HOH HOH J . 
I 9 HOH 3808 4097 4097 HOH HOH J . 
I 9 HOH 3809 4098 4098 HOH HOH J . 
I 9 HOH 3810 4099 4099 HOH HOH J . 
I 9 HOH 3811 4100 4100 HOH HOH J . 
I 9 HOH 3812 4101 4101 HOH HOH J . 
I 9 HOH 3813 4102 4102 HOH HOH J . 
I 9 HOH 3814 4103 4103 HOH HOH J . 
I 9 HOH 3815 4104 4104 HOH HOH J . 
I 9 HOH 3816 4105 4105 HOH HOH J . 
I 9 HOH 3817 4106 4106 HOH HOH J . 
I 9 HOH 3818 4107 4107 HOH HOH J . 
I 9 HOH 3819 4108 4108 HOH HOH J . 
I 9 HOH 3820 4109 4109 HOH HOH J . 
I 9 HOH 3821 4110 4110 HOH HOH J . 
I 9 HOH 3822 4111 4111 HOH HOH J . 
I 9 HOH 3823 4112 4112 HOH HOH J . 
I 9 HOH 3824 4113 4113 HOH HOH J . 
I 9 HOH 3825 4114 4114 HOH HOH J . 
I 9 HOH 3826 4115 4115 HOH HOH J . 
I 9 HOH 3827 4116 4116 HOH HOH J . 
I 9 HOH 3828 4117 4117 HOH HOH J . 
I 9 HOH 3829 4118 4118 HOH HOH J . 
I 9 HOH 3830 4119 4119 HOH HOH J . 
I 9 HOH 3831 4120 4120 HOH HOH J . 
I 9 HOH 3832 4121 4121 HOH HOH J . 
I 9 HOH 3833 4122 4122 HOH HOH J . 
I 9 HOH 3834 4123 4123 HOH HOH J . 
I 9 HOH 3835 4124 4124 HOH HOH J . 
I 9 HOH 3836 4125 4125 HOH HOH J . 
I 9 HOH 3837 4126 4126 HOH HOH J . 
I 9 HOH 3838 4127 4127 HOH HOH J . 
I 9 HOH 3839 4128 4128 HOH HOH J . 
I 9 HOH 3840 4129 4129 HOH HOH J . 
I 9 HOH 3841 4130 4130 HOH HOH J . 
I 9 HOH 3842 4131 4131 HOH HOH J . 
I 9 HOH 3843 4132 4132 HOH HOH J . 
I 9 HOH 3844 4133 4133 HOH HOH J . 
I 9 HOH 3845 4134 4134 HOH HOH J . 
I 9 HOH 3846 4135 4135 HOH HOH J . 
I 9 HOH 3847 4136 4136 HOH HOH J . 
I 9 HOH 3848 4137 4137 HOH HOH J . 
I 9 HOH 3849 4138 4138 HOH HOH J . 
I 9 HOH 3850 4139 4139 HOH HOH J . 
I 9 HOH 3851 4140 4140 HOH HOH J . 
I 9 HOH 3852 4141 4141 HOH HOH J . 
I 9 HOH 3853 4142 4142 HOH HOH J . 
I 9 HOH 3854 4143 4143 HOH HOH J . 
I 9 HOH 3855 4144 4144 HOH HOH J . 
I 9 HOH 3856 4145 4145 HOH HOH J . 
I 9 HOH 3857 4146 4146 HOH HOH J . 
I 9 HOH 3858 4147 4147 HOH HOH J . 
I 9 HOH 3859 4148 4148 HOH HOH J . 
I 9 HOH 3860 4149 4149 HOH HOH J . 
I 9 HOH 3861 4150 4150 HOH HOH J . 
I 9 HOH 3862 4151 4151 HOH HOH J . 
I 9 HOH 3863 4152 4152 HOH HOH J . 
I 9 HOH 3864 4153 4153 HOH HOH J . 
I 9 HOH 3865 4154 4154 HOH HOH J . 
I 9 HOH 3866 4155 4155 HOH HOH J . 
I 9 HOH 3867 4156 4156 HOH HOH J . 
I 9 HOH 3868 4157 4157 HOH HOH J . 
I 9 HOH 3869 4158 4158 HOH HOH J . 
I 9 HOH 3870 4159 4159 HOH HOH J . 
I 9 HOH 3871 4160 4160 HOH HOH J . 
I 9 HOH 3872 4161 4161 HOH HOH J . 
I 9 HOH 3873 4162 4162 HOH HOH J . 
I 9 HOH 3874 4163 4163 HOH HOH J . 
I 9 HOH 3875 4164 4164 HOH HOH J . 
I 9 HOH 3876 4165 4165 HOH HOH J . 
I 9 HOH 3877 4166 4166 HOH HOH J . 
I 9 HOH 3878 4167 4167 HOH HOH J . 
I 9 HOH 3879 4168 4168 HOH HOH J . 
I 9 HOH 3880 4169 4169 HOH HOH J . 
I 9 HOH 3881 4170 4170 HOH HOH J . 
I 9 HOH 3882 4171 4171 HOH HOH J . 
I 9 HOH 3883 4172 4172 HOH HOH J . 
I 9 HOH 3884 4173 4173 HOH HOH J . 
I 9 HOH 3885 4174 4174 HOH HOH J . 
I 9 HOH 3886 4175 4175 HOH HOH J . 
I 9 HOH 3887 4176 4176 HOH HOH J . 
I 9 HOH 3888 4177 4177 HOH HOH J . 
I 9 HOH 3889 4178 4178 HOH HOH J . 
I 9 HOH 3890 4179 4179 HOH HOH J . 
I 9 HOH 3891 4180 4180 HOH HOH J . 
I 9 HOH 3892 4181 4181 HOH HOH J . 
I 9 HOH 3893 4182 4182 HOH HOH J . 
I 9 HOH 3894 4183 4183 HOH HOH J . 
I 9 HOH 3895 4184 4184 HOH HOH J . 
I 9 HOH 3896 4185 4185 HOH HOH J . 
I 9 HOH 3897 4186 4186 HOH HOH J . 
I 9 HOH 3898 4187 4187 HOH HOH J . 
I 9 HOH 3899 4188 4188 HOH HOH J . 
I 9 HOH 3900 4189 4189 HOH HOH J . 
I 9 HOH 3901 4190 4190 HOH HOH J . 
I 9 HOH 3902 4191 4191 HOH HOH J . 
I 9 HOH 3903 4192 4192 HOH HOH J . 
I 9 HOH 3904 4193 4193 HOH HOH J . 
I 9 HOH 3905 4194 4194 HOH HOH J . 
I 9 HOH 3906 4195 4195 HOH HOH J . 
I 9 HOH 3907 4196 4196 HOH HOH J . 
I 9 HOH 3908 4197 4197 HOH HOH J . 
I 9 HOH 3909 4198 4198 HOH HOH J . 
I 9 HOH 3910 4199 4199 HOH HOH J . 
I 9 HOH 3911 4200 4200 HOH HOH J . 
I 9 HOH 3912 4201 4201 HOH HOH J . 
I 9 HOH 3913 4202 4202 HOH HOH J . 
I 9 HOH 3914 4203 4203 HOH HOH J . 
I 9 HOH 3915 4204 4204 HOH HOH J . 
I 9 HOH 3916 4205 4205 HOH HOH J . 
I 9 HOH 3917 4206 4206 HOH HOH J . 
I 9 HOH 3918 4207 4207 HOH HOH J . 
I 9 HOH 3919 4208 4208 HOH HOH J . 
I 9 HOH 3920 4209 4209 HOH HOH J . 
I 9 HOH 3921 4210 4210 HOH HOH J . 
I 9 HOH 3922 4211 4211 HOH HOH J . 
I 9 HOH 3923 4212 4212 HOH HOH J . 
I 9 HOH 3924 4213 4213 HOH HOH J . 
I 9 HOH 3925 4214 4214 HOH HOH J . 
I 9 HOH 3926 4215 4215 HOH HOH J . 
I 9 HOH 3927 4216 4216 HOH HOH J . 
I 9 HOH 3928 4217 4217 HOH HOH J . 
I 9 HOH 3929 4218 4218 HOH HOH J . 
# 
loop_
_chem_comp.id 
_chem_comp.type 
_chem_comp.mon_nstd_flag 
_chem_comp.name 
_chem_comp.pdbx_synonyms 
_chem_comp.formula 
_chem_comp.formula_weight 
4MO non-polymer         . "MOLYBDENUM(IV) ION"                                                                                                 ?                                      "Mo 4"                  95.940  
ALA "L-peptide linking" y ALANINE                                                                                                              ?                                      "C3 H7 N O2"            89.093  
ARG "L-peptide linking" y ARGININE                                                                                                             ?                                      "C6 H15 N4 O2 1"        175.209 
ART non-polymer         . ARSENATE                                                                                                             ?                                      "As O4 -3"              138.919 
ASN "L-peptide linking" y ASPARAGINE                                                                                                           ?                                      "C4 H8 N2 O3"           132.118 
ASP "L-peptide linking" y "ASPARTIC ACID"                                                                                                      ?                                      "C4 H7 N O4"            133.103 
CYS "L-peptide linking" y CYSTEINE                                                                                                             ?                                      "C3 H7 N O2 S"          121.158 
EDO non-polymer         . 1,2-ETHANEDIOL                                                                                                       "ETHYLENE GLYCOL"                      "C2 H6 O2"              62.068  
F3S non-polymer         . "FE3-S4 CLUSTER"                                                                                                     ?                                      "Fe3 S4"                295.795 
FC6 non-polymer         . "HEXACYANOFERRATE(3-)"                                                                                               "FERRI(III)HEXACYANIDE"                "C6 Fe N6"              211.949 
FES non-polymer         . "FE2/S2 (INORGANIC) CLUSTER"                                                                                         ?                                      "Fe2 S2"                175.820 
GLN "L-peptide linking" y GLUTAMINE                                                                                                            ?                                      "C5 H10 N2 O3"          146.144 
GLU "L-peptide linking" y "GLUTAMIC ACID"                                                                                                      ?                                      "C5 H9 N O4"            147.129 
GLY "peptide linking"   y GLYCINE                                                                                                              ?                                      "C2 H5 N O2"            75.067  
GOL non-polymer         . GLYCEROL                                                                                                             "GLYCERIN; PROPANE-1,2,3-TRIOL"        "C3 H8 O3"              92.094  
HIS "L-peptide linking" y HISTIDINE                                                                                                            ?                                      "C6 H10 N3 O2 1"        156.162 
HOH non-polymer         . WATER                                                                                                                ?                                      "H2 O"                  18.015  
ILE "L-peptide linking" y ISOLEUCINE                                                                                                           ?                                      "C6 H13 N O2"           131.173 
LEU "L-peptide linking" y LEUCINE                                                                                                              ?                                      "C6 H13 N O2"           131.173 
LYS "L-peptide linking" y LYSINE                                                                                                               ?                                      "C6 H15 N2 O2 1"        147.195 
MET "L-peptide linking" y METHIONINE                                                                                                           ?                                      "C5 H11 N O2 S"         149.211 
MGD non-polymer         . "2-AMINO-5,6-DIMERCAPTO-7-METHYL-3,7,8A,9-TETRAHYDRO-8-OXA-1,3,9,10-TETRAAZA-ANTHRACEN-4-ONE GUANOSINE DINUCLEOTIDE" "MOLYBDOPTERIN GUANOSINE DINUCLEOTIDE" "C20 H26 N10 O13 P2 S2" 740.557 
PEG non-polymer         . "DI(HYDROXYETHYL)ETHER"                                                                                              ?                                      "C4 H10 O3"             106.120 
PHE "L-peptide linking" y PHENYLALANINE                                                                                                        ?                                      "C9 H11 N O2"           165.189 
PRO "L-peptide linking" y PROLINE                                                                                                              ?                                      "C5 H9 N O2"            115.130 
SER "L-peptide linking" y SERINE                                                                                                               ?                                      "C3 H7 N O3"            105.093 
THR "L-peptide linking" y THREONINE                                                                                                            ?                                      "C4 H9 N O3"            119.119 
TRP "L-peptide linking" y TRYPTOPHAN                                                                                                           ?                                      "C11 H12 N2 O2"         204.225 
TYR "L-peptide linking" y TYROSINE                                                                                                             ?                                      "C9 H11 N O3"           181.189 
VAL "L-peptide linking" y VALINE                                                                                                               ?                                      "C5 H11 N O2"           117.146 
# 
loop_
_struct_conn.id 
_struct_conn.conn_type_id 
_struct_conn.pdbx_leaving_atom_flag 
_struct_conn.pdbx_PDB_id 
_struct_conn.pdbx_ptnr1_mod_name 
_struct_conn.pdbx_ptnr1_replaced_atom 
_struct_conn.ptnr1_label_asym_id 
_struct_conn.ptnr1_label_comp_id 
_struct_conn.ptnr1_label_seq_id 
_struct_conn.ptnr1_label_atom_id 
_struct_conn.pdbx_ptnr1_label_alt_id 
_struct_conn.pdbx_ptnr1_PDB_ins_code 
_struct_conn.pdbx_ptnr1_standard_comp_id 
_struct_conn.ptnr1_symmetry 
_struct_conn.ptnr2_label_asym_id 
_struct_conn.ptnr2_label_comp_id 
_struct_conn.ptnr2_label_seq_id 
_struct_conn.ptnr2_label_atom_id 
_struct_conn.pdbx_ptnr2_label_alt_id 
_struct_conn.pdbx_ptnr2_PDB_ins_code 
_struct_conn.ptnr1_auth_asym_id 
_struct_conn.ptnr1_auth_comp_id 
_struct_conn.ptnr1_auth_seq_id 
_struct_conn.ptnr2_auth_asym_id 
_struct_conn.ptnr2_auth_comp_id 
_struct_conn.ptnr2_auth_seq_id 
_struct_conn.ptnr2_symmetry 
_struct_conn.pdbx_ptnr3_label_atom_id 
_struct_conn.pdbx_ptnr3_label_seq_id 
_struct_conn.pdbx_ptnr3_label_comp_id 
_struct_conn.pdbx_ptnr3_label_asym_id 
_struct_conn.pdbx_ptnr3_label_alt_id 
_struct_conn.pdbx_ptnr3_PDB_ins_code 
_struct_conn.details 
_struct_conn.pdbx_dist_value 
_struct_conn.pdbx_value_order 
disulf1 disulf ? ? ? ? B CYS 66  SG ? ? ? 1_555 B CYS 81  SG ? ? B CYS 65   B CYS 80   1_555 ? ? ? ? ? ? ? 2.097 ? 
disulf2 disulf ? ? ? ? D CYS 66  SG ? ? ? 1_555 D CYS 81  SG ? ? D CYS 65   D CYS 80   1_555 ? ? ? ? ? ? ? 2.093 ? 
disulf3 disulf ? ? ? ? F CYS 66  SG ? ? ? 1_555 F CYS 81  SG ? ? F CYS 65   F CYS 80   1_555 ? ? ? ? ? ? ? 2.058 ? 
metalc1 metalc ? ? ? ? A 4MO 827 MO ? ? ? 1_555 A ART 828 O1 ? ? A 4MO 1601 A ART 1701 1_555 ? ? ? ? ? ? ? 1.937 ? 
# 
loop_
_struct_asym.id 
_struct_asym.pdbx_PDB_id 
_struct_asym.pdbx_alt_id 
_struct_asym.pdbx_blank_PDB_chainid_flag 
_struct_asym.pdbx_type 
_struct_asym.pdbx_order 
_struct_asym.pdbx_modified 
_struct_asym.entity_id 
_struct_asym.details 
A A A N ATOMP 1 N 1 ? 
B B B N ATOMP 2 N 2 ? 
C C C N ATOMP 3 N 3 ? 
D D D N ATOMP 4 N 4 ? 
E E E N ATOMP 5 N 5 ? 
F F F N ATOMP 6 N 6 ? 
G G G N ATOMP 7 N 7 ? 
H H H N ATOMP 8 N 8 ? 
I J J N HETAS 9 N 9 ? 
# 
loop_
_struct_mon_prot_cis.pdbx_id 
_struct_mon_prot_cis.label_comp_id 
_struct_mon_prot_cis.label_seq_id 
_struct_mon_prot_cis.label_asym_id 
_struct_mon_prot_cis.label_alt_id 
_struct_mon_prot_cis.pdbx_PDB_ins_code 
_struct_mon_prot_cis.auth_comp_id 
_struct_mon_prot_cis.auth_seq_id 
_struct_mon_prot_cis.auth_asym_id 
_struct_mon_prot_cis.pdbx_label_comp_id_2 
_struct_mon_prot_cis.pdbx_label_seq_id_2 
_struct_mon_prot_cis.pdbx_label_asym_id_2 
_struct_mon_prot_cis.pdbx_PDB_ins_code_2 
_struct_mon_prot_cis.pdbx_auth_comp_id_2 
_struct_mon_prot_cis.pdbx_auth_seq_id_2 
_struct_mon_prot_cis.pdbx_auth_asym_id_2 
_struct_mon_prot_cis.pdbx_PDB_model_num 
_struct_mon_prot_cis.pdbx_omega_angle 
1 LEU 640 A . ? LEU 643 A PRO 641 A ? PRO 644 A 1 -6.16 
2 TYR 28  B . ? TYR 27  B PRO 29  B ? PRO 28  B 1 1.86  
3 LEU 640 C . ? LEU 643 C PRO 641 C ? PRO 644 C 1 -7.37 
4 TYR 28  D . ? TYR 27  D PRO 29  D ? PRO 28  D 1 3.81  
5 LEU 639 E . ? LEU 643 E PRO 640 E ? PRO 644 E 1 -3.32 
6 TYR 28  F . ? TYR 27  F PRO 29  F ? PRO 28  F 1 2.46  
7 LEU 639 G . ? LEU 643 G PRO 640 G ? PRO 644 G 1 -4.37 
8 TYR 27  H . ? TYR 27  H PRO 28  H ? PRO 28  H 1 3.40  
# 
_cell.entry_id           XXXX 
_cell.length_a           90.288 
_cell.length_b           109.950 
_cell.length_c           117.424 
_cell.angle_alpha        98.33 
_cell.angle_beta         89.97 
_cell.angle_gamma        96.58 
_cell.Z_PDB              1 
_cell.pdbx_unique_axis   ? 
# 
_symmetry.entry_id                         XXXX 
_symmetry.space_group_name_H-M             "P 1" 
_symmetry.pdbx_full_space_group_name_H-M   ? 
_symmetry.cell_setting                     ? 
_symmetry.Int_Tables_number                ? 
# 
_atom_sites.entry_id                    XXXX 
_atom_sites.fract_transf_matrix[1][1]   0.011076 
_atom_sites.fract_transf_matrix[1][2]   0.001278 
_atom_sites.fract_transf_matrix[1][3]   0.000183 
_atom_sites.fract_transf_matrix[2][1]   -0.000000 
_atom_sites.fract_transf_matrix[2][2]   0.009155 
_atom_sites.fract_transf_matrix[2][3]   0.001349 
_atom_sites.fract_transf_matrix[3][1]   0.000000 
_atom_sites.fract_transf_matrix[3][2]   -0.000000 
_atom_sites.fract_transf_matrix[3][3]   0.008608 
_atom_sites.fract_transf_vector[1]      0.00000 
_atom_sites.fract_transf_vector[2]      0.00000 
_atom_sites.fract_transf_vector[3]      0.00000 
# 
_refine.pdbx_refine_id                           1 
_refine.entry_id                                 XXXX 
_refine.pdbx_diffrn_id                           ? 
_refine.pdbx_TLS_residual_ADP_flag               ? 
_refine.ls_number_reflns_obs                     564518 
_refine.ls_number_reflns_all                     ? 
_refine.pdbx_ls_sigma_I                          ? 
_refine.pdbx_ls_sigma_F                          ? 
_refine.pdbx_data_cutoff_high_absF               ? 
_refine.pdbx_data_cutoff_low_absF                ? 
_refine.pdbx_data_cutoff_high_rms_absF           ? 
_refine.ls_d_res_low                             65.47 
_refine.ls_d_res_high                            1.43 
_refine.ls_percent_reflns_obs                    73.01 
_refine.ls_R_factor_obs                          0.16839 
_refine.ls_R_factor_all                          ? 
_refine.ls_R_factor_R_work                       0.16708 
_refine.ls_R_factor_R_free                       0.19345 
_refine.ls_R_factor_R_free_error                 ? 
_refine.ls_R_factor_R_free_error_details         ? 
_refine.ls_percent_reflns_R_free                 5.0 
_refine.ls_number_reflns_R_free                  29766 
_refine.ls_number_parameters                     ? 
_refine.ls_number_restraints                     ? 
_refine.occupancy_min                            ? 
_refine.occupancy_max                            ? 
_refine.correlation_coeff_Fo_to_Fc               0.961 
_refine.correlation_coeff_Fo_to_Fc_free          0.950 
_refine.B_iso_mean                               14.525 
_refine.aniso_B[1][1]                            -0.07 
_refine.aniso_B[2][2]                            0.12 
_refine.aniso_B[3][3]                            -0.04 
_refine.aniso_B[1][2]                            -0.00 
_refine.aniso_B[1][3]                            0.04 
_refine.aniso_B[2][3]                            -0.02 
_refine.solvent_model_details                    MASK 
_refine.solvent_model_param_ksol                 ? 
_refine.solvent_model_param_bsol                 ? 
_refine.pdbx_solvent_vdw_probe_radii             1.20 
_refine.pdbx_solvent_ion_probe_radii             0.80 
_refine.pdbx_solvent_shrinkage_radii             0.80 
_refine.pdbx_ls_cross_valid_method               THROUGHOUT 
_refine.details                                  "HYDROGENS HAVE BEEN ADDED IN THE RIDING POSITIONS" 
_refine.pdbx_starting_model                      ? 
_refine.pdbx_method_to_determine_struct          ? 
_refine.pdbx_isotropic_thermal_model             ? 
_refine.pdbx_stereochemistry_target_values       "MAXIMUM LIKELIHOOD" 
_refine.pdbx_stereochem_target_val_spec_case     ? 
_refine.pdbx_R_Free_selection_details            RANDOM 
_refine.pdbx_overall_ESU_R                       0.078 
_refine.pdbx_overall_ESU_R_Free                  0.078 
_refine.overall_SU_ML                            0.051 
_refine.pdbx_overall_phase_error                 ? 
_refine.overall_SU_B                             1.394 
_refine.overall_SU_R_Cruickshank_DPI             ? 
_refine.pdbx_overall_SU_R_free_Cruickshank_DPI   ? 
_refine.pdbx_overall_SU_R_Blow_DPI               ? 
_refine.pdbx_overall_SU_R_free_Blow_DPI          ? 
# 
loop_
_refine_ls_restr.type 
_refine_ls_restr.dev_ideal 
_refine_ls_restr.dev_ideal_target 
_refine_ls_restr.weight 
_refine_ls_restr.number 
_refine_ls_restr.pdbx_refine_id 
_refine_ls_restr.pdbx_restraint_function 
r_bond_refined_d             0.015  0.012  ? 32142 . ? 
r_bond_other_d               0.001  0.016  ? 29309 . ? 
r_angle_refined_deg          1.970  1.668  ? 43824 . ? 
r_angle_other_deg            0.640  1.574  ? 67591 . ? 
r_dihedral_angle_1_deg       7.089  5.000  ? 4027  . ? 
r_dihedral_angle_2_deg       8.349  5.000  ? 234   . ? 
r_dihedral_angle_3_deg       14.421 10.000 ? 5159  . ? 
r_dihedral_angle_4_deg       ?      ?      ? ?     . ? 
r_chiral_restr               0.111  0.200  ? 4616  . ? 
r_gen_planes_refined         0.012  0.020  ? 38564 . ? 
r_gen_planes_other           0.002  0.020  ? 7652  . ? 
r_nbd_refined                ?      ?      ? ?     . ? 
r_nbd_other                  ?      ?      ? ?     . ? 
r_nbtor_refined              ?      ?      ? ?     . ? 
r_nbtor_other                ?      ?      ? ?     . ? 
r_xyhbond_nbd_refined        ?      ?      ? ?     . ? 
r_xyhbond_nbd_other          ?      ?      ? ?     . ? 
r_metal_ion_refined          ?      ?      ? ?     . ? 
r_metal_ion_other            ?      ?      ? ?     . ? 
r_symmetry_vdw_refined       ?      ?      ? ?     . ? 
r_symmetry_vdw_other         ?      ?      ? ?     . ? 
r_symmetry_hbond_refined     ?      ?      ? ?     . ? 
r_symmetry_hbond_other       ?      ?      ? ?     . ? 
r_symmetry_metal_ion_refined ?      ?      ? ?     . ? 
r_symmetry_metal_ion_other   ?      ?      ? ?     . ? 
r_mcbond_it                  1.708  1.369  ? 15791 . ? 
r_mcbond_other               1.708  1.369  ? 15791 . ? 
r_mcangle_it                 2.236  2.456  ? 19898 . ? 
r_mcangle_other              2.236  2.456  ? 19899 . ? 
r_scbond_it                  3.066  1.633  ? 16351 . ? 
r_scbond_other               3.066  1.634  ? 16352 . ? 
r_scangle_it                 ?      ?      ? ?     . ? 
r_scangle_other              4.452  2.857  ? 23886 . ? 
r_long_range_B_refined       5.676  22.81  ? 37784 . ? 
r_long_range_B_other         5.428  15.99  ? 36712 . ? 
r_rigid_bond_restr           ?      ?      ? ?     . ? 
r_sphericity_free            ?      ?      ? ?     . ? 
r_sphericity_bonded          ?      ?      ? ?     . ? 
# 
_refine_ls_shell.pdbx_refine_id                   . 
_refine_ls_shell.pdbx_total_number_of_bins_used   20 
_refine_ls_shell.d_res_high                       1.434 
_refine_ls_shell.d_res_low                        1.471 
_refine_ls_shell.number_reflns_R_work             4605 
_refine_ls_shell.R_factor_R_work                  0.267 
_refine_ls_shell.percent_reflns_obs               8.02 
_refine_ls_shell.R_factor_R_free                  0.284 
_refine_ls_shell.R_factor_R_free_error            ? 
_refine_ls_shell.percent_reflns_R_free            ? 
_refine_ls_shell.number_reflns_R_free             230 
_refine_ls_shell.number_reflns_all                ? 
_refine_ls_shell.R_factor_all                     ? 
# 
_refine_hist.pdbx_refine_id                   . 
_refine_hist.cycle_id                         1 
_refine_hist.pdbx_number_atoms_protein        ? 
_refine_hist.pdbx_number_atoms_nucleic_acid   ? 
_refine_hist.pdbx_number_atoms_ligand         ? 
_refine_hist.number_atoms_solvent             ? 
_refine_hist.number_atoms_total               35224 
_refine_hist.d_res_high                       . 
_refine_hist.d_res_low                        . 
# 
_computing.entry_id                           XXXX 
_computing.pdbx_data_reduction_ii             ? 
_computing.pdbx_data_reduction_ds             ? 
_computing.data_collection                    ? 
_computing.structure_solution                 ? 
_computing.structure_refinement               "REFMAC 5.8.0405" 
_computing.pdbx_structure_refinement_method   ? 
# 
_software.classification   refinement 
_software.name             REFMAC 
_software.version          5.8.0405 
_software.citation_id      ? 
_software.pdbx_ordinal     1 
# 
_database_PDB_remark.id     3 
_database_PDB_remark.text   
;REFINEMENT.
  PROGRAM     : REFMAC 5.8.0405
  AUTHORS     : MURSHUDOV,SKUBAK,LEBEDEV,PANNU,
                STEINER,NICHOLLS,WINN,LONG,VAGIN

   REFINEMENT TARGET : MAXIMUM LIKELIHOOD

 DATA USED IN REFINEMENT.
  RESOLUTION RANGE HIGH (ANGSTROMS) :   1.43
  RESOLUTION RANGE LOW  (ANGSTROMS) :  65.47
  DATA CUTOFF            (SIGMA(F)) : NONE
  COMPLETENESS FOR RANGE        (%) :  73.01
  NUMBER OF REFLECTIONS             :  564518

 FIT TO DATA USED IN REFINEMENT.
  CROSS-VALIDATION METHOD          : THROUGHOUT
  FREE R VALUE TEST SET SELECTION  : RANDOM
  R VALUE     (WORKING + TEST SET) : 0.16839
  R VALUE            (WORKING SET) :  0.16708
  FREE R VALUE                     :  0.19345
  FREE R VALUE TEST SET SIZE   (%) :  5.0
  FREE R VALUE TEST SET COUNT      : 29766

 FIT IN THE HIGHEST RESOLUTION BIN.
  TOTAL NUMBER OF BINS USED           :      20
  BIN RESOLUTION RANGE HIGH           :    1.434
  BIN RESOLUTION RANGE LOW            :    1.471
  REFLECTION IN BIN     (WORKING SET) :     4605
  BIN COMPLETENESS (WORKING+TEST) (%) :     8.02
  BIN R VALUE           (WORKING SET) :    0.267
  BIN FREE R VALUE SET COUNT          :      230
  BIN FREE R VALUE                    :    0.284

 NUMBER OF NON-HYDROGEN ATOMS USED IN REFINEMENT.
  ALL ATOMS                :    35224

 B VALUES.
  FROM WILSON PLOT           (A**2) : NULL
  MEAN B VALUE      (OVERALL, A**2) :  14.525
  OVERALL ANISOTROPIC B VALUE.
   B11 (A**2) :    -0.07
   B22 (A**2) :     0.12
   B33 (A**2) :    -0.04
   B12 (A**2) :    -0.00
   B13 (A**2) :     0.04
   B23 (A**2) :    -0.02

 ESTIMATED OVERALL COORDINATE ERROR.
  ESU BASED ON R VALUE                            (A):   0.078
  ESU BASED ON FREE R VALUE                       (A):   0.078
  ESU BASED ON MAXIMUM LIKELIHOOD                 (A):   0.051
  ESU FOR B VALUES BASED ON MAXIMUM LIKELIHOOD (A**2):   1.394

CORRELATION COEFFICIENTS.
  CORRELATION COEFFICIENT FO-FC      :   0.961
  CORRELATION COEFFICIENT FO-FC FREE :   0.950

 RMS DEVIATIONS FROM IDEAL VALUES        COUNT    RMS    WEIGHT
  BOND LENGTHS REFINED ATOMS        (A): 32142 ; 0.015 ; 0.012
  BOND LENGTHS OTHERS               (A): 29309 ; 0.001 ; 0.016
  BOND ANGLES REFINED ATOMS   (DEGREES): 43824 ; 1.970 ; 1.668
  BOND ANGLES OTHERS          (DEGREES): 67591 ; 0.640 ; 1.574
  TORSION ANGLES, PERIOD 1    (DEGREES):  4027 ; 7.089 ; 5.000
  TORSION ANGLES, PERIOD 2    (DEGREES):   234 ; 8.349 ; 5.000
  TORSION ANGLES, PERIOD 3    (DEGREES):  5159 ;14.421 ;10.000
  CHIRAL-CENTER RESTRAINTS       (A**3):  4616 ; 0.111 ; 0.200
  GENERAL PLANES REFINED ATOMS      (A): 38564 ; 0.012 ; 0.020
  GENERAL PLANES OTHERS             (A):  7652 ; 0.002 ; 0.020

 ISOTROPIC THERMAL FACTOR RESTRAINTS.     COUNT   RMS    WEIGHT
  MAIN-CHAIN BOND REFINED ATOMS  (A**2): 15791 ; 1.708 ; 1.369
  MAIN-CHAIN BOND OTHER ATOMS    (A**2): 15791 ; 1.708 ; 1.369
  MAIN-CHAIN ANGLE REFINED ATOMS (A**2): 19898 ; 2.236 ; 2.456
  MAIN-CHAIN ANGLE OTHER ATOMS (A**2)  : 19899 ; 2.236 ; 2.456
  SIDE-CHAIN BOND REFINED ATOMS  (A**2): 16351 ; 3.066 ; 1.633
  SIDE-CHAIN BOND OTHER ATOMS  (A**2)  : 16352 ; 3.066 ; 1.634
  SIDE-CHAIN ANGLE OTHER ATOMS (A**2)  : 23886 ; 4.452 ; 2.857
  LONG RANGE B REFINED ATOMS (A**2)    : 37784 ; 5.676 ;  22.81
  LONG RANGE B OTHER ATOMS (A**2)      : 36712 ; 5.428 ;  15.99

 NCS RESTRAINTS STATISTICS
  NCS TYPE: LOCAL
  NUMBER OF DIFFERENT NCS PAIRS  :  12
 GROUP  CHAIN1    RANGE     CHAIN2     RANGE    COUNT RMS  WEIGHT
   1     A  1_      5  8      2  4 C0_      5  29126  0.05  0.05
   2     A  1_      5  8      2  4 E0_      5  29075  0.05  0.05
   3     A  1_      5  8      2  4 G0_      5  29198  0.04  0.05
   4     B  0_      0  1      3  3 D0_      0   4204  0.06  0.05
   5     B  0_      0  1      3  3 F0_      0   4215  0.05  0.05
   6     B  0_      1  1      3  2 H0_      1   4181  0.05  0.05
   7     C  0_      6  8      2  4 E0_      6  29304  0.05  0.05
   8     C  0_      5  8      2  4 G0_      5  29271  0.05  0.05
   9     D  0_      0  1      3  3 F0_      0   4284  0.05  0.05
  10     D  0_      1  1      3  2 H0_      1   4243  0.04  0.05
  11     E  0_      5  8      2  5 G0_      5  29332  0.05  0.05
  12     F  0_      1  1      3  2 H0_      1   4219  0.05  0.05

 TWIN DETAILS
  NUMBER OF TWIN DOMAINS  : NULL


 TLS DETAILS
  NUMBER OF TLS GROUPS  : NULL


 BULK SOLVENT MODELLING.
  METHOD USED :  MASK
  PARAMETERS FOR MASK CALCULATION
  VDW PROBE RADIUS   :   1.20
  ION PROBE RADIUS   :   0.80
  SHRINKAGE RADIUS   :   0.80

 OTHER REFINEMENT REMARKS:
 HYDROGENS HAVE BEEN ADDED IN THE RIDING POSITIONS
 U VALUES      : REFINED INDIVIDUALLY

;
# 
loop_
_pdbx_validate_close_contact.id 
_pdbx_validate_close_contact.PDB_model_num 
_pdbx_validate_close_contact.auth_atom_id_1 
_pdbx_validate_close_contact.auth_asym_id_1 
_pdbx_validate_close_contact.auth_comp_id_1 
_pdbx_validate_close_contact.auth_seq_id_1 
_pdbx_validate_close_contact.PDB_ins_code_1 
_pdbx_validate_close_contact.label_alt_id_1 
_pdbx_validate_close_contact.auth_atom_id_2 
_pdbx_validate_close_contact.auth_asym_id_2 
_pdbx_validate_close_contact.auth_comp_id_2 
_pdbx_validate_close_contact.auth_seq_id_2 
_pdbx_validate_close_contact.PDB_ins_code_2 
_pdbx_validate_close_contact.label_alt_id_2 
_pdbx_validate_close_contact.dist 
1  1 O   J HOH 2160 ? ? O   J HOH 2256 ? ? 0.52 
2  1 NH1 E ARG 6    ? ? O   J HOH 2293 ? ? 1.46 
3  1 O   J HOH 1750 ? ? O   J HOH 3201 ? ? 1.51 
4  1 O   J HOH 2985 ? ? O   J HOH 2986 ? ? 1.68 
5  1 AS  A ART 1701 ? ? O   J HOH 2130 ? ? 1.69 
6  1 O   J HOH 2011 ? ? O   J HOH 2785 ? ? 1.70 
7  1 AS  C ART 1301 ? ? O   J HOH 2131 ? ? 1.72 
8  1 OE1 A GLU 425  ? B O3  A GOL 2501 ? ? 1.74 
9  1 AS  G ART 1601 ? ? O   J HOH 2133 ? ? 1.75 
10 1 AS  E ART 1301 ? ? O   J HOH 2132 ? ? 1.75 
11 1 OE1 C GLU 425  ? B O1  C GOL 1601 ? ? 1.76 
12 1 O1  E ART 1301 ? ? MO  E 4MO 1501 ? ? 1.78 
13 1 O   J HOH 355  ? ? O   J HOH 2159 ? ? 1.81 
14 1 O   J HOH 2346 ? ? O   J HOH 2347 ? ? 1.82 
15 1 O   J HOH 1979 ? ? O   J HOH 3553 ? ? 1.83 
16 1 O   J HOH 1991 ? ? O   J HOH 3420 ? ? 1.85 
17 1 O   J HOH 1932 ? ? O   J HOH 2894 ? ? 1.86 
18 1 O   J HOH 969  ? ? O   J HOH 2947 ? ? 1.87 
19 1 O   J HOH 1988 ? ? O   J HOH 2429 ? ? 1.87 
20 1 O   J HOH 1955 ? ? O   J HOH 2539 ? ? 1.88 
21 1 O   J HOH 1285 ? ? O   J HOH 2814 ? ? 1.90 
22 1 O   J HOH 1840 ? ? O   J HOH 2202 ? ? 1.91 
23 1 O   J HOH 1743 ? ? O   J HOH 2102 ? ? 1.92 
24 1 O1  E ART 1301 ? ? O   J HOH 2132 ? ? 1.92 
25 1 OE2 E GLU 522  ? A O   J HOH 2778 ? ? 1.92 
26 1 OE1 E GLU 425  ? A O3  E GOL 1601 ? ? 1.92 
27 1 MO  E 4MO 1501 ? ? O   J HOH 2132 ? ? 1.93 
28 1 MO  C 4MO 1901 ? ? O   J HOH 2131 ? ? 1.97 
29 1 MO  G 4MO 1501 ? ? O   J HOH 2133 ? ? 1.98 
30 1 O   J HOH 1578 ? ? O   J HOH 2109 ? ? 1.99 
31 1 MO  A 4MO 1601 ? ? O   J HOH 2130 ? ? 1.99 
32 1 O   J HOH 1494 ? ? O   J HOH 3532 ? ? 2.00 
33 1 O1  A ART 1701 ? ? O   J HOH 2130 ? ? 2.02 
34 1 O   J HOH 3001 ? ? O   J HOH 3002 ? ? 2.03 
35 1 O   J HOH 1408 ? ? O   J HOH 2613 ? ? 2.03 
36 1 O   J HOH 1932 ? ? O   J HOH 2895 ? ? 2.03 
37 1 SG  H CYS 65   ? ? SG  H CYS 80   ? A 2.03 
38 1 O   J HOH 2084 ? ? O   J HOH 2870 ? ? 2.04 
39 1 O   J HOH 3243 ? ? O   J HOH 3245 ? ? 2.04 
40 1 ND1 B HIS 81   ? ? FE2 B FES 201  ? ? 2.06 
41 1 O   J HOH 1342 ? ? O   J HOH 2272 ? ? 2.06 
42 1 O   J HOH 2783 ? ? O   J HOH 2784 ? ? 2.07 
43 1 O   J HOH 1021 ? ? O   J HOH 2346 ? ? 2.07 
44 1 ND1 D HIS 81   ? ? FE2 D FES 201  ? ? 2.08 
45 1 O   J HOH 2866 ? ? O   J HOH 3654 ? ? 2.08 
46 1 OD1 E ASP 294  ? A O   J HOH 2994 ? ? 2.08 
47 1 O   J HOH 3550 ? ? O   J HOH 3552 ? ? 2.09 
48 1 O   J HOH 2334 ? ? O   J HOH 4192 ? ? 2.09 
49 1 ND1 H HIS 81   ? ? FE2 H FES 201  ? ? 2.10 
50 1 O   J HOH 2245 ? ? O   J HOH 3109 ? ? 2.10 
51 1 ND1 F HIS 81   ? ? FE2 F FES 201  ? ? 2.10 
52 1 O   J HOH 2540 ? ? O   J HOH 4100 ? ? 2.10 
53 1 O   J HOH 2543 ? ? O   J HOH 2546 ? ? 2.11 
54 1 O   J HOH 2492 ? ? O   J HOH 2508 ? ? 2.11 
55 1 O   J HOH 3213 ? ? O   J HOH 3751 ? ? 2.12 
56 1 O   J HOH 2627 ? ? O   J HOH 4006 ? ? 2.13 
57 1 ND1 H HIS 62   ? ? FE2 H FES 201  ? ? 2.13 
58 1 O   J HOH 3551 ? ? O   J HOH 3552 ? ? 2.13 
59 1 ND1 F HIS 62   ? ? FE2 F FES 201  ? ? 2.13 
60 1 O   J HOH 2331 ? ? O   J HOH 3897 ? ? 2.14 
61 1 O   J HOH 3361 ? ? O   J HOH 3362 ? ? 2.14 
62 1 O   J HOH 2021 ? ? O   J HOH 2827 ? ? 2.14 
63 1 O   J HOH 4188 ? ? O   J HOH 4189 ? ? 2.15 
64 1 O   J HOH 2616 ? ? O   J HOH 2617 ? ? 2.15 
65 1 O   J HOH 906  ? ? O   J HOH 1873 ? ? 2.15 
66 1 OD1 E ASN 505  ? ? O   J HOH 3728 ? ? 2.16 
67 1 ND1 B HIS 62   ? ? FE2 B FES 201  ? ? 2.16 
68 1 OD1 B ASP 122  ? B O   J HOH 2067 ? ? 2.16 
69 1 O   J HOH 2770 ? ? O   J HOH 3524 ? ? 2.17 
70 1 OD2 B ASP 122  ? B O   J HOH 3495 ? ? 2.17 
71 1 O   J HOH 2864 ? ? O   J HOH 3655 ? ? 2.17 
72 1 O   J HOH 1616 ? ? O   J HOH 4045 ? ? 2.18 
73 1 O   J HOH 1203 ? ? O   J HOH 2790 ? ? 2.18 
74 1 O   J HOH 2241 ? ? O   J HOH 3542 ? ? 2.18 
75 1 O   J HOH 3148 ? ? O   J HOH 3511 ? ? 2.18 
76 1 O   J HOH 1018 ? ? O   J HOH 2584 ? ? 2.18 
77 1 O   J HOH 1487 ? ? O   J HOH 2542 ? ? 2.18 
78 1 O   J HOH 2115 ? ? O   J HOH 3046 ? ? 2.18 
79 1 O   J HOH 3161 ? ? O   J HOH 3162 ? ? 2.19 
80 1 O   J HOH 3729 ? ? O   J HOH 3731 ? ? 2.19 
81 1 O3  C ART 1301 ? ? MO  C 4MO 1901 ? ? 2.19 
# 
loop_
_pdbx_validate_symm_contact.id 
_pdbx_validate_symm_contact.PDB_model_num 
_pdbx_validate_symm_contact.auth_atom_id_1 
_pdbx_validate_symm_contact.auth_asym_id_1 
_pdbx_validate_symm_contact.auth_comp_id_1 
_pdbx_validate_symm_contact.auth_seq_id_1 
_pdbx_validate_symm_contact.PDB_ins_code_1 
_pdbx_validate_symm_contact.label_alt_id_1 
_pdbx_validate_symm_contact.site_symmetry_1 
_pdbx_validate_symm_contact.auth_atom_id_2 
_pdbx_validate_symm_contact.auth_asym_id_2 
_pdbx_validate_symm_contact.auth_comp_id_2 
_pdbx_validate_symm_contact.auth_seq_id_2 
_pdbx_validate_symm_contact.PDB_ins_code_2 
_pdbx_validate_symm_contact.label_alt_id_2 
_pdbx_validate_symm_contact.site_symmetry_2 
_pdbx_validate_symm_contact.dist 
1  1 O   J HOH 2607 ? ? 1_555 O J HOH 3146 ? ? 1_655 0.85 
2  1 O   J HOH 2521 ? ? 1_555 O J HOH 2837 ? ? 1_566 0.89 
3  1 O   J HOH 2875 ? ? 1_555 O J HOH 3035 ? ? 1_655 1.04 
4  1 O   J HOH 2376 ? ? 1_555 O J HOH 2922 ? ? 1_565 1.09 
5  1 O   J HOH 2649 ? ? 1_555 O J HOH 2993 ? ? 1_655 1.14 
6  1 O   J HOH 2543 ? ? 1_555 O J HOH 2583 ? ? 1_566 1.15 
7  1 O   J HOH 2431 ? ? 1_555 O J HOH 2964 ? ? 1_655 1.18 
8  1 O   J HOH 2518 ? ? 1_555 O J HOH 2633 ? ? 1_566 1.18 
9  1 O   J HOH 2644 ? ? 1_555 O J HOH 3010 ? ? 1_655 1.19 
10 1 O   J HOH 2370 ? ? 1_555 O J HOH 2625 ? ? 1_565 1.20 
11 1 O   J HOH 2371 ? ? 1_555 O J HOH 2626 ? ? 1_565 1.20 
12 1 O   J HOH 3663 ? ? 1_555 O J HOH 3693 ? ? 1_655 1.21 
13 1 O   J HOH 2608 ? ? 1_555 O J HOH 3147 ? ? 1_655 1.21 
14 1 O   J HOH 2372 ? ? 1_555 O J HOH 2915 ? ? 1_565 1.21 
15 1 O   J HOH 2653 ? ? 1_555 O J HOH 3007 ? ? 1_655 1.22 
16 1 O   J HOH 2873 ? ? 1_555 O J HOH 3033 ? ? 1_655 1.24 
17 1 O   J HOH 2545 ? ? 1_555 O J HOH 2581 ? ? 1_566 1.26 
18 1 O   J HOH 2546 ? ? 1_555 O J HOH 2584 ? ? 1_566 1.27 
19 1 O   J HOH 2435 ? ? 1_555 O J HOH 2969 ? ? 1_655 1.27 
20 1 O   J HOH 2375 ? ? 1_555 O J HOH 2921 ? ? 1_565 1.28 
21 1 O   J HOH 2517 ? ? 1_555 O J HOH 2668 ? ? 1_566 1.31 
22 1 O   J HOH 2386 ? ? 1_555 O J HOH 3359 ? ? 1_455 1.31 
23 1 O   J HOH 2544 ? ? 1_555 O J HOH 2582 ? ? 1_566 1.32 
24 1 O   J HOH 2436 ? ? 1_555 O J HOH 2967 ? ? 1_655 1.33 
25 1 O   J HOH 2863 ? ? 1_555 O J HOH 2986 ? ? 1_655 1.35 
26 1 O   J HOH 2711 ? ? 1_555 O J HOH 3044 ? ? 1_655 1.39 
27 1 O   J HOH 2862 ? ? 1_555 O J HOH 2987 ? ? 1_655 1.40 
28 1 O   J HOH 2507 ? ? 1_555 O J HOH 3233 ? ? 1_455 1.41 
29 1 O   J HOH 2306 ? ? 1_555 O J HOH 2980 ? ? 1_665 1.41 
30 1 O   J HOH 3611 ? ? 1_555 O J HOH 3718 ? ? 1_655 1.42 
31 1 O   J HOH 3142 ? ? 1_555 O J HOH 3168 ? ? 1_444 1.42 
32 1 O   J HOH 3658 ? ? 1_555 O J HOH 3696 ? ? 1_655 1.45 
33 1 O   J HOH 2673 ? ? 1_555 O J HOH 2798 ? ? 1_655 1.46 
34 1 O   J HOH 2650 ? ? 1_555 O J HOH 2994 ? ? 1_655 1.48 
35 1 O   J HOH 2629 ? ? 1_555 O J HOH 3174 ? ? 1_544 1.50 
36 1 O   J HOH 2508 ? ? 1_555 O J HOH 3233 ? ? 1_455 1.51 
37 1 NZ  D LYS 18   ? ? 1_555 O J HOH 2482 ? ? 1_545 1.51 
38 1 O   J HOH 2433 ? ? 1_555 O J HOH 2968 ? ? 1_655 1.53 
39 1 O   J HOH 3149 ? ? 1_555 O J HOH 3189 ? ? 1_444 1.54 
40 1 O   J HOH 2874 ? ? 1_555 O J HOH 3032 ? ? 1_655 1.54 
41 1 O   J HOH 2854 ? ? 1_555 O J HOH 2992 ? ? 1_655 1.56 
42 1 O   J HOH 2630 ? ? 1_555 O J HOH 3175 ? ? 1_544 1.56 
43 1 O   J HOH 2696 ? ? 1_555 O J HOH 2751 ? ? 1_655 1.57 
44 1 O   J HOH 3612 ? ? 1_555 O J HOH 3719 ? ? 1_655 1.57 
45 1 O   J HOH 2492 ? ? 1_555 O J HOH 3230 ? ? 1_455 1.58 
46 1 O   J HOH 2710 ? ? 1_555 O J HOH 3045 ? ? 1_655 1.58 
47 1 O   J HOH 2384 ? ? 1_555 O J HOH 3364 ? ? 1_455 1.59 
48 1 O   J HOH 2385 ? ? 1_555 O J HOH 3363 ? ? 1_455 1.59 
49 1 O   J HOH 2861 ? ? 1_555 O J HOH 2988 ? ? 1_655 1.61 
50 1 O   J HOH 3654 ? ? 1_555 O J HOH 3717 ? ? 1_655 1.61 
51 1 O   J HOH 2516 ? ? 1_555 O J HOH 2635 ? ? 1_566 1.63 
52 1 O   J HOH 2698 ? ? 1_555 O J HOH 2759 ? ? 1_655 1.64 
53 1 O   J HOH 3151 ? ? 1_555 O J HOH 3383 ? ? 1_444 1.65 
54 1 O   J HOH 2302 ? ? 1_555 O J HOH 3022 ? ? 1_665 1.66 
55 1 O   J HOH 2855 ? ? 1_555 O J HOH 2991 ? ? 1_655 1.66 
56 1 O   J HOH 3655 ? ? 1_555 O J HOH 3698 ? ? 1_655 1.71 
57 1 O   J HOH 2700 ? ? 1_555 O J HOH 2761 ? ? 1_655 1.73 
58 1 O   J HOH 2631 ? ? 1_555 O J HOH 3176 ? ? 1_544 1.74 
59 1 O   J HOH 2859 ? ? 1_555 O J HOH 3012 ? ? 1_655 1.75 
60 1 O   J HOH 2387 ? ? 1_555 O J HOH 3360 ? ? 1_455 1.75 
61 1 O   J HOH 3642 ? ? 1_555 O J HOH 3722 ? ? 1_655 1.75 
62 1 O   J HOH 2858 ? ? 1_555 O J HOH 2990 ? ? 1_655 1.77 
63 1 O   J HOH 2697 ? ? 1_555 O J HOH 2752 ? ? 1_655 1.79 
64 1 O   J HOH 2519 ? ? 1_555 O J HOH 2634 ? ? 1_566 1.79 
65 1 OD1 A ASP 739  ? A 1_555 O J HOH 3282 ? ? 1_455 1.79 
66 1 O   J HOH 2377 ? ? 1_555 O J HOH 2908 ? ? 1_565 1.81 
67 1 O   J HOH 2860 ? ? 1_555 O J HOH 2989 ? ? 1_655 1.81 
68 1 O   J HOH 2441 ? ? 1_555 O J HOH 3050 ? ? 1_655 1.81 
69 1 O   J HOH 3657 ? ? 1_555 O J HOH 3695 ? ? 1_655 1.81 
70 1 O   J HOH 2864 ? ? 1_555 O J HOH 3699 ? ? 1_655 1.83 
71 1 O   J HOH 3049 ? ? 1_555 O J HOH 3068 ? ? 1_455 1.84 
72 1 O   J HOH 2305 ? ? 1_555 O J HOH 2981 ? ? 1_665 1.84 
73 1 O   J HOH 2573 ? ? 1_555 O J HOH 3292 ? ? 1_444 1.85 
74 1 O   J HOH 2388 ? ? 1_555 O J HOH 3372 ? ? 1_455 1.86 
75 1 O   J HOH 2572 ? ? 1_555 O J HOH 3293 ? ? 1_444 1.86 
76 1 O   J HOH 2381 ? ? 1_555 O J HOH 2627 ? ? 1_565 1.90 
77 1 O   J HOH 2646 ? ? 1_555 O J HOH 3006 ? ? 1_655 1.90 
78 1 O   J HOH 2694 ? ? 1_555 O J HOH 2762 ? ? 1_655 1.91 
79 1 O   J HOH 2382 ? ? 1_555 O J HOH 2911 ? ? 1_565 1.95 
80 1 O1  E GOL 1801 ? ? 1_555 O J HOH 2651 ? ? 1_455 1.98 
81 1 O1  G GOL 1801 ? ? 1_555 O J HOH 3150 ? ? 1_666 2.00 
82 1 O   J HOH 2699 ? ? 1_555 O J HOH 2758 ? ? 1_655 2.00 
83 1 O   J HOH 3150 ? ? 1_555 O J HOH 3186 ? ? 1_444 2.03 
84 1 O   J HOH 2702 ? ? 1_555 O J HOH 2750 ? ? 1_655 2.03 
85 1 O   J HOH 2652 ? ? 1_555 O J HOH 4148 ? ? 1_655 2.03 
86 1 O   J HOH 3360 ? ? 1_555 O J HOH 4102 ? ? 1_655 2.10 
87 1 O   J HOH 2432 ? ? 1_555 O J HOH 3097 ? ? 1_655 2.11 
88 1 O   J HOH 2702 ? ? 1_555 O J HOH 2751 ? ? 1_655 2.16 
89 1 O   J HOH 2836 ? ? 1_555 O J HOH 3493 ? ? 1_544 2.16 
90 1 O   J HOH 2510 ? ? 1_555 O J HOH 3282 ? ? 1_455 2.16 
91 1 O   J HOH 2386 ? ? 1_555 O J HOH 3360 ? ? 1_455 2.17 
92 1 O   J HOH 3642 ? ? 1_555 O J HOH 3721 ? ? 1_655 2.18 
# 
loop_
_pdbx_validate_rmsd_bond.id 
_pdbx_validate_rmsd_bond.PDB_model_num 
_pdbx_validate_rmsd_bond.auth_atom_id_1 
_pdbx_validate_rmsd_bond.auth_asym_id_1 
_pdbx_validate_rmsd_bond.auth_comp_id_1 
_pdbx_validate_rmsd_bond.auth_seq_id_1 
_pdbx_validate_rmsd_bond.PDB_ins_code_1 
_pdbx_validate_rmsd_bond.label_alt_id_1 
_pdbx_validate_rmsd_bond.auth_atom_id_2 
_pdbx_validate_rmsd_bond.auth_asym_id_2 
_pdbx_validate_rmsd_bond.auth_comp_id_2 
_pdbx_validate_rmsd_bond.auth_seq_id_2 
_pdbx_validate_rmsd_bond.PDB_ins_code_2 
_pdbx_validate_rmsd_bond.label_alt_id_2 
_pdbx_validate_rmsd_bond.bond_value 
_pdbx_validate_rmsd_bond.bond_target_value 
_pdbx_validate_rmsd_bond.bond_deviation 
_pdbx_validate_rmsd_bond.bond_standard_deviation 
_pdbx_validate_rmsd_bond.linker_flag 
1  1 CD A GLU 302 ? ? OE1 A GLU 302 ? ? 1.175 1.252 -0.077 0.011 N 
2  1 CD A GLU 348 ? ? OE1 A GLU 348 ? ? 1.356 1.252 0.104  0.011 N 
3  1 CD A GLU 599 ? ? OE2 A GLU 599 ? ? 1.329 1.252 0.077  0.011 N 
4  1 CD A GLU 721 ? A OE1 A GLU 721 ? A 1.359 1.252 0.107  0.011 N 
5  1 CD C GLU 348 ? A OE1 C GLU 348 ? A 1.320 1.252 0.068  0.011 N 
6  1 CD E GLU 237 ? ? OE2 E GLU 237 ? ? 1.328 1.252 0.076  0.011 N 
7  1 CD E GLU 280 ? ? OE2 E GLU 280 ? ? 1.322 1.252 0.070  0.011 N
[truncated: 3,998,160 more chars]
