# Supplementary material for: Arsenite oxidase in complex with antimonite and arsenite oxyanions: Insights into the catalytic mechanism
Source: J Biol Chem. 2023 Jul 11;299(8):105036. doi: 10.1016/j.jbc.2023.105036 (PMC10448176; doi:10.1016/j.jbc.2023.105036)
Supplement: AfAio-As_d_PDB_ID_8CH9_mtz.mtz [file mmc9.zip]

Archive with 1 entries (1 files):
- jbc_105036_mmc9.mtz
